# Supplementary material for: Constructing a novel expression system by specific activation of amylase expression pathway in Penicillium
Source: Microb Cell Fact. 2020 Jul 29;19:155. doi: 10.1186/s12934-020-01410-4 (PMC7391575; doi:10.1186/s12934-020-01410-4)
Supplement: Supplementary file 1 — Additional file 1: Table S1. Quality control statistics of transcriptomics sequences. [file 12934_2020_1410_MOESM1_ESM.xls]

## Sheet: 质控数据统计表
Sample	Clean reads	Clean bases	Error rate(%)	Q20(%)	Q30(%)	GC content(%)
Δ13A_1	57901330	8612808918	0.0246	98.15	94.58	54.77
Δ13A_2	51704024	7704240099	0.0245	98.2	94.69	54.75
Δ13A_3	57072418	8496187872	0.025	98	94.21	54.68
Δ13A-OamyR_1	58027114	8580821551	0.0247	98.1	94.45	54.99
Δ13A-OamyR_2	54440440	8038636649	0.0249	98.01	94.26	55.02
Δ13A-OamyR_3	55573982	8172947032	0.0248	98.05	94.38	55.05
Δ13A-OamyR-ΔCreA_1	55036752	8182112633	0.0246	98.15	94.59	55.17
Δ13A-OamyR-ΔCreA_2	52007756	7739304713	0.0248	98.05	94.36	55.12
Δ13A-OamyR-ΔCreA_3	56677268	8268121506	0.024	98.39	95.2	55.21
Q20, Q30: The percentage of bases with the Phred value greater than 20 and 30 in the total base, respectively.
