# Supplementary material for: Constructing a novel expression system by specific activation of amylase expression pathway in Penicillium
Source: Microb Cell Fact. 2020 Jul 29;19:155. doi: 10.1186/s12934-020-01410-4 (PMC7391575; doi:10.1186/s12934-020-01410-4)
Supplement: Supplementary file 2 — Additional file 2: Table S2. Gene list of the 680 genes showed increase in strain Δ13A-OamyR as compared to strain Δ13A. [file 12934_2020_1410_MOESM2_ESM.xlsx]

## Sheet: sheet1
Gene_id	FC(Δ13A-OamyR/Δ13A)	Log2FC(Δ13A-OamyR/Δ13A)	Pvalue	Padjust	Significant	Regulate	Δ13A	Δ13A-OamyR	Δ13A_1	Δ13A_2	Δ13A_3	Δ13A-OamyR_1	Δ13A-OamyR_2	Δ13A-OamyR_3	Gene name	Gene description	GO_id	KO_id	KO_name	Pathway_id	COG	nr	swissprot	pfam
gene-PDE_06887	5.39501	2.43163	0	0	yes	up	32.6833	153.653	30.13	36.15	31.77	155.95	158.23	146.78	PDE_06887	hypothetical protein	GO:0004497(molecular_function:monooxygenase activity); GO:0071949(molecular_function:FAD binding)				ENOG410ZPK8(S:Function unknown)	EPS31928.1(hypothetical protein PDE_06887 [Penicillium oxalicum 114-2])	sp|D4B1Y1|A2462_ARTBC(Probable FAD-dependent monooxygenase OS=Arthroderma benhamiae (strain ATCC MYA-4681 / CBS 112371) OX=663331 GN=ARB_02462 PE=3 SV=1)	PF01494.19(FAD_binding_3:FAD binding domain); PF13450.6(NAD_binding_8:NAD(P)-binding Rossmann-like domain)
gene-PDE_06072	4.46734	2.15942	0	0	yes	up	145.587	666.053	148.68	150.16	137.92	662.1	667.62	668.44	PDE_06072	hypothetical protein	GO:0016021(cellular_component:integral component of membrane)				ENOG410YPPG(S:Function unknown)	EPS31117.1(hypothetical protein PDE_06072 [Penicillium oxalicum 114-2])	None	PF14534.6(DUF4440:Domain of unknown function (DUF4440))
gene-PDE_06117	4.10364	2.0369	0	0	yes	up	1262.22	5300.3	1290.81	1273.14	1222.71	5678.01	4941.73	5281.16	PDE_06117	hypothetical protein	GO:0016639(molecular_function:oxidoreductase activity, acting on the CH-NH2 group of donors, NAD or NADP as acceptor); GO:0006520(biological_process:cellular amino acid metabolic process); GO:0003712(molecular_function:transcription cofactor activity); GO:0000166(molecular_function:nucleotide binding); GO:0006357(biological_process:regulation of transcription from RNA polymerase II promoter); GO:…	K00262	E1.4.1.4, gdhA	map00220(Arginine biosynthesis); map00250(Alanine, aspartate and glutamate metabolism); map00910(Nitrogen metabolism)	COG0334(E:Amino acid transport and metabolism)	EPS31162.1(hypothetical protein PDE_06117 [Penicillium oxalicum 114-2])	sp|Q9URS1|DHE4_PENCH(NADP-specific glutamate dehydrogenase OS=Penicillium chrysogenum OX=5076 GN=GDH PE=3 SV=1)	PF00208.21(ELFV_dehydrog:Glutamate/Leucine/Phenylalanine/Valine dehydrogenase); PF02812.18(ELFV_dehydrog_N:Glu/Leu/Phe/Val dehydrogenase, dimerisation domain)
gene-PDE_06441	4.33791	2.117	0	0	yes	up	640.13	2728.58	655.27	642.6	622.52	2737.49	2803.58	2644.68	PDE_06441	putative beta-1,3-glucanosyltransferase	GO:0016787(molecular_function:hydrolase activity); GO:0016740(molecular_function:transferase activity)				COG5309(G:Carbohydrate transport and metabolism)	EPS31486.1(putative beta-1,3-glucanosyltransferase [Penicillium oxalicum 114-2])	sp|A1DBG6|BTGE_NEOFI(Probable beta-glucosidase btgE OS=Neosartorya fischeri (strain ATCC 1020 / DSM 3700 / CBS 544.65 / FGSC A1164 / JCM 1740 / NRRL 181 / WB 181) OX=331117 GN=btgE PE=3 SV=1)
gene-PDE_03530	3.92593	1.97304	0	0	yes	up	148.027	569.893	151.28	145.26	147.54	572.61	608.57	528.5	PDE_03530	hypothetical protein	GO:0022857(molecular_function:transmembrane transporter activity); GO:0016021(cellular_component:integral component of membrane); GO:0008643(biological_process:carbohydrate transport)				ENOG410XNQK(S:Function unknown)	EPS28584.1(hypothetical protein PDE_03530 [Penicillium oxalicum 114-2])	sp|Q8VZR6|INT1_ARATH(Inositol transporter 1 OS=Arabidopsis thaliana OX=3702 GN=INT1 PE=1 SV=1)	PF00083.24(Sugar_tr:Sugar (and other) transporter); PF07690.16(MFS_1:Major Facilitator Superfamily); PF06609.13(TRI12:Fungal trichothecene efflux pump (TRI12))
gene-PDE_00638	3.84568	1.94324	0	0	yes	up	430.703	1627.39	430.79	435.18	426.14	1658.68	1715.87	1507.62	PDE_00638	hypothetical protein	GO:0005975(biological_process:carbohydrate metabolic process); GO:0016832(molecular_function:aldehyde-lyase activity)	K01621	xfp, xpk	map00030(Pentose phosphate pathway)	COG3957(G:Carbohydrate transport and metabolism)	EPS25704.1(hypothetical protein PDE_00638 [Penicillium oxalicum 114-2])	sp|Q8YWW1|PHK1_NOSS1(Probable phosphoketolase 1 OS=Nostoc sp. (strain PCC 7120 / SAG 25.82 / UTEX 2576) OX=103690 GN=all1483 PE=3 SV=1)	PF09364.10(XFP_N:XFP N-terminal domain); PF03894.15(XFP:D-xylulose 5-phosphate/D-fructose 6-phosphate phosphoketolase); PF09363.10(XFP_C:XFP C-terminal domain)
gene-PDE_03499	4.71353	2.23681	0	0	yes	up	163.52	752.633	159.88	168.47	162.21	778.36	765.3	714.24	PDE_03499	hypothetical protein	GO:0016021(cellular_component:integral component of membrane)					EPS28553.1(hypothetical protein PDE_03499 [Penicillium oxalicum 114-2])	None
gene-PDE_08847	8.53264	3.09299	0	0	yes	up	24.44	162.023	24.79	24.21	24.32	168.69	164.91	152.47	PDE_08847	hypothetical protein	GO:0042128(biological_process:nitrate assimilation); GO:0030151(molecular_function:molybdenum ion binding); GO:0016491(molecular_function:oxidoreductase activity)	K00387	SUOX	map00920(Sulfur metabolism)	COG2041(S:Function unknown)	EPS33885.1(hypothetical protein PDE_08847 [Penicillium oxalicum 114-2])	sp|P51687|SUOX_HUMAN(Sulfite oxidase, mitochondrial OS=Homo sapiens OX=9606 GN=SUOX PE=1 SV=2)	PF00174.19(Oxidored_molyb:Oxidoreductase molybdopterin binding domain); PF03404.16(Mo-co_dimer:Mo-co oxidoreductase dimerisation domain)
gene-PDE_08982	11.223	3.48838	0	0	yes	up	32.83	939.667	32.28	33.81	32.4	924.59	972.96	921.45	PDE_08982	hypothetical protein	GO:0016021(cellular_component:integral component of membrane)				ENOG410YBKU(S:Function unknown)	EPS34020.1(hypothetical protein PDE_08982 [Penicillium oxalicum 114-2])	None
gene-PDE_04184	5.82	2.54102	0	0	yes	up	258.87	1479.91	257.46	259.91	259.24	1553.57	1524.62	1361.53	PDE_04184	hypothetical protein	GO:0016021(cellular_component:integral component of membrane); GO:0055085(biological_process:transmembrane transport)	K08197	ARN		ENOG410ZYHG(U:Intracellular trafficking, secretion, and vesicular transport)	EPS29235.1(hypothetical protein PDE_04184 [Penicillium oxalicum 114-2])	sp|Q4WGS5|SIT1_ASPFU(Siderophore iron transporter 1 OS=Neosartorya fumigata (strain ATCC MYA-4609 / Af293 / CBS 101355 / FGSC A1100) OX=330879 GN=sit1 PE=1 SV=1)	PF07690.16(MFS_1:Major Facilitator Superfamily)
gene-PDE_06800	4.79993	2.26301	0	0	yes	up	188.003	901.867	195.78	183.45	184.78	935.33	972.29	797.98	PDE_06800	hypothetical protein					ENOG4111QEJ(S:Function unknown)	EPS31842.1(hypothetical protein PDE_06800 [Penicillium oxalicum 114-2])	None
gene-PDE_01790	7.4299	2.89334	0	0	yes	up	191.373	1392.57	196.95	187.46	189.71	1456.61	1434.97	1286.12	PDE_01790	hypothetical protein	GO:0016021(cellular_component:integral component of membrane); GO:0055085(biological_process:transmembrane transport)				ENOG4110S4M(G:Carbohydrate transport and metabolism)	EPS26850.1(hypothetical protein PDE_01790 [Penicillium oxalicum 114-2])	None	PF07690.16(MFS_1:Major Facilitator Superfamily); PF00083.24(Sugar_tr:Sugar (and other) transporter)
gene-PDE_01971	20.1196	4.33053	0	0	yes	up	74.04	1567.53	74.44	75.82	71.86	1610.43	1620.6	1471.56	PDE_01971	hypothetical protein					ENOG4111PJ9(S:Function unknown); ENOG410ZUFX(S:Function unknown)	EPS27030.1(hypothetical protein PDE_01971 [Penicillium oxalicum 114-2])	None
gene-PDE_01236	171.142	7.41905	0	0	yes	up	2.07	345.223	2.26	2.36	1.59	359.7	354.96	321.01	PDE_01236	hypothetical protein	GO:0020037(molecular_function:heme binding); GO:0016021(cellular_component:integral component of membrane); GO:0052869(molecular_function:arachidonic acid omega-hydroxylase activity); GO:0016712(molecular_function:oxidoreductase activity, acting on paired donors, with incorporation or reduction of molecular oxygen, reduced flavin or flavoprotein as one donor, and incorporation of one atom of oxyg…	K21446	TENA		COG2124(Q:Secondary metabolites biosynthesis, transport and catabolism)	EPS26300.1(hypothetical protein PDE_01236 [Penicillium oxalicum 114-2])	sp|A0JJT8|TENA_BEABA(Cytochrome P450 monooxygenase tenA OS=Beauveria bassiana OX=176275 GN=tenA PE=1 SV=1)	PF00067.22(p450:Cytochrome P450)
gene-PDE_01237	153.593	7.26297	0	0	yes	up	2.97333	444.887	2.94	3.39	2.59	452.4	429.79	452.47	PDE_01237	hypothetical protein	GO:0004497(molecular_function:monooxygenase activity); GO:0005506(molecular_function:iron ion binding); GO:0016705(molecular_function:oxidoreductase activity, acting on paired donors, with incorporation or reduction of molecular oxygen); GO:0016021(cellular_component:integral component of membrane); GO:0020037(molecular_function:heme binding)	K21476;K15386	LEPD;APDB		ENOG410YHWS(O:Posttranslational modification, protein turnover, chaperones); COG2124(Q:Secondary metabolites biosynthesis, transport and catabolism)	EPS26301.1(hypothetical protein PDE_01237 [Penicillium oxalicum 114-2])	sp|Q5ATH2|APDB_EMENI(Cytochrome P450 monooxygenase apdB OS=Emericella nidulans (strain FGSC A4 / ATCC 38163 / CBS 112.46 / NRRL 194 / M139) OX=227321 GN=apdB PE=2 SV=1)	PF00067.22(p450:Cytochrome P450)
gene-PDE_01239	75.3765	6.23604	0	0	yes	up	1.62333	120.17	1.53	1.52	1.82	122.78	126.97	110.76	PDE_01239	hypothetical protein	GO:0016021(cellular_component:integral component of membrane); GO:0055085(biological_process:transmembrane transport)				COG0477(G:Carbohydrate transport and metabolism); ENOG410YECJ(U:Intracellular trafficking, secretion, and vesicular transport)	EPS26303.1(hypothetical protein PDE_01239 [Penicillium oxalicum 114-2])	sp|B8N0F1|ASAE_ASPFN(MFS transporter asaE OS=Aspergillus flavus (strain ATCC 200026 / FGSC A1120 / NRRL 3357 / JCM 12722 / SRRC 167) OX=332952 GN=asaE PE=2 SV=1)	PF07690.16(MFS_1:Major Facilitator Superfamily)
gene-PDE_04073	3.70243	1.88847	0	0	yes	up	263.99	975.447	260.35	272.5	259.12	989.54	1001.27	935.53	PDE_04073	hypothetical protein	GO:0004497(molecular_function:monooxygenase activity)	K10531	pvdA, SIDA		COG3486(Q:Secondary metabolites biosynthesis, transport and catabolism)	EPS29124.1(hypothetical protein PDE_04073 [Penicillium oxalicum 114-2])	sp|E9QYP0|SIDA_ASPFU(L-ornithine N(5)-monooxygenase OS=Neosartorya fumigata (strain ATCC MYA-4609 / Af293 / CBS 101355 / FGSC A1100) OX=330879 GN=sidA PE=1 SV=1)	PF13434.6(K_oxygenase:L-lysine 6-monooxygenase (NADPH-requiring)); PF07992.14(Pyr_redox_2:Pyridine nucleotide-disulphide oxidoreductase); PF13738.6(Pyr_redox_3:Pyridine nucleotide-disulphide oxidoreductase)
gene-PDE_01238	57.4225	5.84355	0	0	yes	up	8.37333	470.25	8.99	7.24	8.89	459.59	469.25	481.91	PDE_01238	hypothetical protein	GO:0016491(molecular_function:oxidoreductase activity)	K15385	APDC		COG0604(C:Energy production and conversion)	EPS26302.1(hypothetical protein PDE_01238 [Penicillium oxalicum 114-2])	sp|B8NJH1|LEPG_ASPFN(Trans-enoyl reductase lepG OS=Aspergillus flavus (strain ATCC 200026 / FGSC A1120 / NRRL 3357 / JCM 12722 / SRRC 167) OX=332952 GN=lepG PE=3 SV=1)	PF00107.26(ADH_zinc_N:Zinc-binding dehydrogenase); PF08240.12(ADH_N:Alcohol dehydrogenase GroES-like domain)
gene-PDE_01388	6.99156	2.80561	0	0	yes	up	99.2867	678.007	99.29	102	96.57	671.49	677.09	685.44	PDE_01388	hypothetical protein	GO:0022857(molecular_function:transmembrane transporter activity); GO:0046872(molecular_function:metal ion binding); GO:0016021(cellular_component:integral component of membrane); GO:0008643(biological_process:carbohydrate transport)				ENOG410XNQK(O:Posttranslational modification, protein turnover, chaperones)	EPS26451.1(hypothetical protein PDE_01388 [Penicillium oxalicum 114-2])	sp|K0E3U9|ECDD_ASPRU(Major facilitator-type transporter ecdD OS=Aspergillus rugulosus OX=41736 GN=ecdD PE=1 SV=1)	PF00083.24(Sugar_tr:Sugar (and other) transporter); PF07690.16(MFS_1:Major Facilitator Superfamily)
gene-PDE_00400	5.4329	2.44172	0	0	yes	up	34.4133	183.767	34.59	34.31	34.34	190.69	195.33	165.28	PDE_00400	putative alpha-glucosidase	GO:0102483(molecular_function:scopolin beta-glucosidase activity); GO:0005975(biological_process:carbohydrate metabolic process); GO:0030246(molecular_function:carbohydrate binding); GO:0008422(molecular_function:beta-glucosidase activity); GO:0000272(biological_process:polysaccharide catabolic process); GO:0032450(molecular_function:maltose alpha-glucosidase activity); GO:0071555(biological_proc…	K01187	malZ	map00500(Starch and sucrose metabolism); map00052(Galactose metabolism)	COG1501(I:Lipid transport and metabolism)	EPS25467.1(putative alpha-glucosidase [Penicillium oxalicum 114-2])	sp|B0XNL6|AGDC_ASPFC(Probable alpha/beta-glucosidase agdC OS=Neosartorya fumigata (strain CEA10 / CBS 144.89 / FGSC A1163) OX=451804 GN=agdC PE=3 SV=1)	PF01055.26(Glyco_hydro_31:Glycosyl hydrolases family 31); PF16863.5(NtCtMGAM_N:N-terminal barrel of NtMGAM and CtMGAM, maltase-glucoamylase); PF13802.6(Gal_mutarotas_2:Galactose mutarotase-like)
gene-PDE_02802	10.6432	3.41186	0	0	yes	up	124.84	1036.44	120.83	158.29	95.4	1135.16	1076.04	898.12	PDE_02802	hypothetical protein	GO:0019825(molecular_function:oxygen binding); GO:0020037(molecular_function:heme binding)				ENOG4111MBE(S:Function unknown)	EPS27858.1(hypothetical protein PDE_02802 [Penicillium oxalicum 114-2])	None	PF11563.8(Protoglobin:Protoglobin)
gene-PDE_07007	3.35253	1.74525	0	0	yes	up	151.49	499.187	153.49	151.1	149.88	514.9	502.97	479.69	PDE_07007	hypothetical protein	GO:0005840(cellular_component:ribosome); GO:0016021(cellular_component:integral component of membrane); GO:0003735(molecular_function:structural constituent of ribosome); GO:0003824(molecular_function:catalytic activity); GO:0070461(cellular_component:SAGA-type complex); GO:0006412(biological_process:translation)				ENOG410XR8V(S:Function unknown)	EPS32048.1(hypothetical protein PDE_07007 [Penicillium oxalicum 114-2])	None	PF13515.6(FUSC_2:Fusaric acid resistance protein-like); PF11744.8(ALMT:Aluminium activated malate transporter); PF10334.9(ArAE_2:Aromatic acid exporter family member 2)
gene-PDE_05534	6.73566	2.75182	0	0	yes	up	200.423	1395.57	182.44	209.23	209.6	1355.34	1415.2	1416.18	PDE_05534	hypothetical protein	GO:0006857(biological_process:oligopeptide transport); GO:0022857(molecular_function:transmembrane transporter activity); GO:0016021(cellular_component:integral component of membrane)	K03305	TC.POT		COG3104(S:Function unknown)	EPS30582.1(hypothetical protein PDE_05534 [Penicillium oxalicum 114-2])	sp|Q9P380|PTR2_SCHPO(Probable peptide transporter ptr2 OS=Schizosaccharomyces pombe (strain 972 / ATCC 24843) OX=284812 GN=ptr2 PE=1 SV=1)	PF00854.21(PTR2:POT family); PF07690.16(MFS_1:Major Facilitator Superfamily)
gene-PDE_01371	6.65055	2.73347	0	0	yes	up	21.2333	138.157	21.21	22.07	20.42	139.53	136.13	138.81	PDE_01371	hypothetical protein	GO:0016021(cellular_component:integral component of membrane); GO:0055085(biological_process:transmembrane transport)				COG0477(E:Amino acid transport and metabolism); COG0654(C:Energy production and conversion); COG0654(H:Coenzyme transport and metabolism)	EPS26434.1(hypothetical protein PDE_01371 [Penicillium oxalicum 114-2])	sp|D7PHY8|VRTL_PENAE(Efflux pump vrtL OS=Penicillium aethiopicum OX=36650 GN=vrtL PE=1 SV=1)	PF07690.16(MFS_1:Major Facilitator Superfamily); PF00083.24(Sugar_tr:Sugar (and other) transporter); PF06609.13(TRI12:Fungal trichothecene efflux pump (TRI12))
gene-PDE_02145	9.04856	3.17769	0	0	yes	up	160.303	1486.16	162.96	164.83	153.12	1437.18	1458.09	1563.2	PDE_02145	hypothetical protein					ENOG410YJB7(S:Function unknown)	EPS27202.1(hypothetical protein PDE_02145 [Penicillium oxalicum 114-2])	None	PF10342.9(GPI-anchored:Ser-Thr-rich glycosyl-phosphatidyl-inositol-anchored membrane family)
gene-PDE_01573	7.37405	2.88246	0	0	yes	up	98.14	707.133	99.22	98.86	96.34	694.13	717.99	709.28	PDE_01573	putative chitinase	GO:0005975(biological_process:carbohydrate metabolic process); GO:0008061(molecular_function:chitin binding); GO:0004553(molecular_function:hydrolase activity, hydrolyzing O-glycosyl compounds)	K01183	E3.2.1.14	map00520(Amino sugar and nucleotide sugar metabolism)	COG3325(B:Chromatin structure and dynamics)	EPS26635.1(putative chitinase [Penicillium oxalicum 114-2])	sp|Q873X9|CHIB1_ASPFM(Endochitinase B1 OS=Neosartorya fumigata OX=746128 GN=chiB1 PE=1 SV=1)	PF00704.28(Glyco_hydro_18:Glycosyl hydrolases family 18)
gene-PDE_00604	4.41128	2.1412	0	0	yes	up	31.3667	130.563	30.82	31.67	31.61	133.73	132.02	125.94	PDE_00604	hypothetical protein	GO:0022857(molecular_function:transmembrane transporter activity); GO:0016021(cellular_component:integral component of membrane)	K06901	pbuG		COG2252(S:Function unknown)	EPS25670.1(hypothetical protein PDE_00604 [Penicillium oxalicum 114-2])	sp|O94300|YOOH_SCHPO(Putative xanthine/uracil permease C887.17 OS=Schizosaccharomyces pombe (strain 972 / ATCC 24843) OX=284812 GN=SPBC887.17 PE=3 SV=1)	PF00860.20(Xan_ur_permease:Permease family)
gene-PDE_09377	4.53825	2.18214	0	0	yes	up	2506.34	11230.4	2528.71	2519.29	2471.01	11231.7	11368.8	11090.7	PDE_09377	hypothetical protein	GO:0022857(molecular_function:transmembrane transporter activity); GO:0016021(cellular_component:integral component of membrane); GO:0008643(biological_process:carbohydrate transport)				ENOG410XNQK(S:Function unknown)	EPS34413.1(hypothetical protein PDE_09377 [Penicillium oxalicum 114-2])	sp|B8MYS7|MF127_ASPFN(MFS glucose transporter mfs1 OS=Aspergillus flavus (strain ATCC 200026 / FGSC A1120 / NRRL 3357 / JCM 12722 / SRRC 167) OX=332952 GN=mfs1 PE=2 SV=1)	PF00083.24(Sugar_tr:Sugar (and other) transporter); PF07690.16(MFS_1:Major Facilitator Superfamily)
gene-PDE_00482	35.2478	5.13946	0	0	yes	up	17.22	345.73	14.8	24.06	12.8	335.47	330.65	371.07	PDE_00482	hypothetical protein	GO:0016787(molecular_function:hydrolase activity)				ENOG4111KIZ(S:Function unknown)	EPS25548.1(hypothetical protein PDE_00482 [Penicillium oxalicum 114-2])	sp|P34913|HYES_HUMAN(Bifunctional epoxide hydrolase 2 OS=Homo sapiens OX=9606 GN=EPHX2 PE=1 SV=2)	PF00561.20(Abhydrolase_1:alpha/beta hydrolase fold); PF12697.7(Abhydrolase_6:Alpha/beta hydrolase family); PF12146.8(Hydrolase_4:Serine aminopeptidase, S33)
gene-PDE_00484	18.1841	4.18461	0	0	yes	up	11.1833	199.463	11.75	9.32	12.48	196.18	204.26	197.95	PDE_00484	hypothetical protein	GO:0016021(cellular_component:integral component of membrane); GO:0055085(biological_process:transmembrane transport)				ENOG41122WQ(S:Function unknown); COG0477(S:Function unknown)	EPS25550.1(hypothetical protein PDE_00484 [Penicillium oxalicum 114-2])	sp|Q59XM0|QDR3_CANAL(MFS antiporter QDR3 OS=Candida albicans (strain SC5314 / ATCC MYA-2876) OX=237561 GN=QDR3 PE=2 SV=2)	PF07690.16(MFS_1:Major Facilitator Superfamily); PF00083.24(Sugar_tr:Sugar (and other) transporter)
gene-PDE_09417	9.07728	3.18226	0	0	yes	up	27.0333	239.99	27.43	25.73	27.94	238.56	252.19	229.22	PDE_09417	glucoamylase Amy15A	GO:0004339(molecular_function:glucan 1,4-alpha-glucosidase activity); GO:2001070(molecular_function:starch binding); GO:0000272(biological_process:polysaccharide catabolic process)	K01178	SGA1	map00500(Starch and sucrose metabolism)	COG3387(T:Signal transduction mechanisms)	EPS34453.1(glucoamylase Amy15A [Penicillium oxalicum 114-2])	sp|P23176|AMYG_ASPKA(Glucoamylase I OS=Aspergillus kawachii OX=40384 GN=gaI PE=1 SV=1)	PF00723.21(Glyco_hydro_15:Glycosyl hydrolases family 15); PF00686.19(CBM_20:Starch binding domain)
gene-PDE_08849	4.24034	2.08418	3.6515e-295	2.68716e-293	yes	up	254.563	1052.76	251.98	256.09	255.62	1047.78	1053.19	1057.32	PDE_08849	hypothetical protein	GO:0016021(cellular_component:integral component of membrane); GO:0009916(molecular_function:alternative oxidase activity); GO:0005739(cellular_component:mitochondrion); GO:0045333(biological_process:cellular respiration); GO:0010230(biological_process:alternative respiration); GO:0070469(cellular_component:respiratory chain); GO:0046872(molecular_function:metal ion binding); GO:0034599(biologica…				ENOG410YFEH(S:Function unknown)	EPS33887.1(hypothetical protein PDE_08849 [Penicillium oxalicum 114-2])	sp|O74180|AOX_ASPNG(Alternative oxidase, mitochondrial OS=Aspergillus niger OX=5061 GN=aox1 PE=2 SV=2)	PF01786.17(AOX:Alternative oxidase)
gene-PDE_03218	8.66299	3.11487	2.23521e-292	1.63205e-290	yes	up	20.3533	172.143	21.04	19.4	20.62	170.13	170.72	175.58	PDE_03218	putative polygalacturonase	GO:0071555(biological_process:cell wall organization); GO:0005576(cellular_component:extracellular region); GO:0005975(biological_process:carbohydrate metabolic process); GO:0004650(molecular_function:polygalacturonase activity)	K01213	E3.2.1.67	map00040(Pentose and glucuronate interconversions)	COG5434(S:Function unknown)	EPS28272.1(putative polygalacturonase [Penicillium oxalicum 114-2])	sp|O93883|PGLR_PENGR(Polygalacturonase OS=Penicillium griseoroseum OX=84562 GN=PGG1 PE=3 SV=1)	PF00295.17(Glyco_hydro_28:Glycosyl hydrolases family 28)
gene-PDE_06674	2.81967	1.49553	6.56081e-284	4.61032e-282	yes	up	500.717	1382.78	506.27	505.01	490.87	1385.01	1417.22	1346.12	PDE_06674	hypothetical protein	GO:0022857(molecular_function:transmembrane transporter activity); GO:0016021(cellular_component:integral component of membrane); GO:0055085(biological_process:transmembrane transport)				ENOG410XRRJ(S:Function unknown); ENOG410XNQK(S:Function unknown)	EPS31717.1(hypothetical protein PDE_06674 [Penicillium oxalicum 114-2])	sp|Q870L2|MIRB_EMENI(Siderophore iron transporter mirB OS=Emericella nidulans (strain FGSC A4 / ATCC 38163 / CBS 112.46 / NRRL 194 / M139) OX=227321 GN=mirB PE=3 SV=1)	PF07690.16(MFS_1:Major Facilitator Superfamily); PF06609.13(TRI12:Fungal trichothecene efflux pump (TRI12))
gene-PDE_02505	2.60753	1.38268	6.77233e-279	4.58654e-277	yes	up	1142.99	3040.55	1147.06	1142.75	1139.15	3040.18	3143.54	2937.94	PDE_02505	hypothetical protein					ENOG4111YTA(O:Posttranslational modification, protein turnover, chaperones); ENOG410ZPYG(O:Posttranslational modification, protein turnover, chaperones)	EPS27562.1(hypothetical protein PDE_02505 [Penicillium oxalicum 114-2])	sp|P40920|HSP30_EMENI(30 kDa heat shock protein OS=Emericella nidulans (strain FGSC A4 / ATCC 38163 / CBS 112.46 / NRRL 194 / M139) OX=227321 GN=hsp30 PE=2 SV=1)	PF00011.21(HSP20:Hsp20/alpha crystallin family); PF17886.1(ArsA_HSP20:HSP20-like domain found in ArsA)
gene-PDE_01850	3.9122	1.96798	2.69854e-276	1.81443e-274	yes	up	28.77	254.417	29.09	27.75	29.47	263.7	265.84	233.71	PDE_01850	hypothetical protein	GO:0022857(molecular_function:transmembrane transporter activity); GO:0016021(cellular_component:integral component of membrane); GO:0008643(biological_process:carbohydrate transport)				ENOG410XNQK(S:Function unknown)	EPS26910.1(hypothetical protein PDE_01850 [Penicillium oxalicum 114-2])	sp|B8MYS7|MF127_ASPFN(MFS glucose transporter mfs1 OS=Aspergillus flavus (strain ATCC 200026 / FGSC A1120 / NRRL 3357 / JCM 12722 / SRRC 167) OX=332952 GN=mfs1 PE=2 SV=1)	PF00083.24(Sugar_tr:Sugar (and other) transporter); PF07690.16(MFS_1:Major Facilitator Superfamily)
gene-PDE_09900	3.67205	1.87659	3.37495e-276	2.25302e-274	yes	up	2526.95	8931.48	2537.41	2544.81	2498.63	8675.92	9192.19	8926.33	PDE_09900	hypothetical protein	GO:0009228(biological_process:thiamine biosynthetic process)	K18278	THI5	map00730(Thiamine metabolism)	COG0715(P:Inorganic ion transport and metabolism)	EPS34935.1(hypothetical protein PDE_09900 [Penicillium oxalicum 114-2])	sp|P42882|NMT1_ASPPA(4-amino-5-hydroxymethyl-2-methylpyrimidine phosphate synthase OS=Aspergillus parasiticus OX=5067 GN=nmt1 PE=2 SV=1)	PF09084.11(NMT1:NMT1/THI5 like)
gene-PDE_00022	3.43069	1.7785	2.26266e-272	1.49977e-270	yes	up	151.937	509.993	150.48	150.32	155.01	525.17	532.2	472.61	PDE_00022	hypothetical protein	GO:0003824(molecular_function:catalytic activity); GO:0016874(molecular_function:ligase activity)	K01897	ACSL, fadD	map04146(Peroxisome); map00071(Fatty acid degradation); map00061(Fatty acid biosynthesis)	COG0318(O:Posttranslational modification, protein turnover, chaperones)	EPS25091.1(hypothetical protein PDE_00022 [Penicillium oxalicum 114-2])	sp|Q4WR83|SIDI_ASPFU(Acyl-CoA ligase sidI OS=Neosartorya fumigata (strain ATCC MYA-4609 / Af293 / CBS 101355 / FGSC A1100) OX=330879 GN=sidI PE=2 SV=1)	PF00501.28(AMP-binding:AMP-binding enzyme); PF13193.6(AMP-binding_C:AMP-binding enzyme C-terminal domain)
gene-PDE_01023	2.77279	1.47134	3.20144e-263	1.9815e-261	yes	up	481.95	1312.55	488.48	491.59	465.78	1364.67	1335.69	1237.3	PDE_01023	hypothetical protein	GO:0005506(molecular_function:iron ion binding); GO:0008610(biological_process:lipid biosynthetic process); GO:0016021(cellular_component:integral component of membrane); GO:0016491(molecular_function:oxidoreductase activity)	K00227	SC5DL, ERG3	map00100(Steroid biosynthesis)	COG3000(O:Posttranslational modification, protein turnover, chaperones)	EPS26087.1(hypothetical protein PDE_01023 [Penicillium oxalicum 114-2])	sp|Q8J207|ERG3_LEPMC(Delta(7)-sterol 5(6)-desaturase OS=Leptosphaeria maculans OX=5022 GN=ERG3 PE=3 SV=1)	PF04116.13(FA_hydroxylase:Fatty acid hydroxylase superfamily)
gene-PDE_05698	3.01854	1.59385	2.89416e-262	1.77953e-260	yes	up	133.783	441.627	138.33	132.21	130.81	452.38	457.89	414.61	PDE_05698	hypothetical protein	GO:0016021(cellular_component:integral component of membrane)	K17981	MTFP1, MTP18		ENOG4111JS3(S:Function unknown)	EPS30746.1(hypothetical protein PDE_05698 [Penicillium oxalicum 114-2])	sp|Q9CRB8|MTFP1_MOUSE(Mitochondrial fission process protein 1 OS=Mus musculus OX=10090 GN=Mtfp1 PE=1 SV=1)	PF10558.9(MTP18:Mitochondrial 18 KDa protein (MTP18))
gene-PDE_03475	70.9425	6.14858	7.63341e-261	4.66287e-259	yes	up	1.15	78.99	0.93	1.67	0.85	85.74	82.43	68.8	PDE_03475	hypothetical protein	GO:0022857(molecular_function:transmembrane transporter activity); GO:0016021(cellular_component:integral component of membrane); GO:0008643(biological_process:carbohydrate transport)				ENOG410XNQK(S:Function unknown)	EPS28529.1(hypothetical protein PDE_03475 [Penicillium oxalicum 114-2])	sp|K0E3U9|ECDD_ASPRU(Major facilitator-type transporter ecdD OS=Aspergillus rugulosus OX=41736 GN=ecdD PE=1 SV=1)	PF00083.24(Sugar_tr:Sugar (and other) transporter); PF07690.16(MFS_1:Major Facilitator Superfamily)
gene-PDE_09439	39.8029	5.3148	1.88344e-256	1.11409e-254	yes	up	1.37333	53.5667	1.81	1.29	1.02	53.91	57.24	49.55	PDE_09439	hypothetical protein	GO:0003824(molecular_function:catalytic activity); GO:0009058(biological_process:biosynthetic process); GO:0016740(molecular_function:transferase activity); GO:0030170(molecular_function:pyridoxal phosphate binding); GO:0008483(molecular_function:transaminase activity)				COG1167(S:Function unknown)	EPS34475.1(hypothetical protein PDE_09439 [Penicillium oxalicum 114-2])	sp|O94570|AATR2_SCHPO(Aromatic amino acid aminotransferase C1773.13 OS=Schizosaccharomyces pombe (strain 972 / ATCC 24843) OX=284812 GN=SPBC1773.13 PE=3 SV=1)	PF00155.21(Aminotran_1_2:Aminotransferase class I and II)
gene-PDE_01234	5.47775	2.45358	4.6022e-255	2.68826e-253	yes	up	21.12	112.843	21.41	21.5	20.45	114.95	123.09	100.49	PDE_01234	hypothetical protein	GO:0005634(cellular_component:nucleus); GO:0006351(biological_process:transcription, DNA-templated); GO:0003676(molecular_function:nucleic acid binding); GO:0003677(molecular_function:DNA binding); GO:0000981(molecular_function:RNA polymerase II transcription factor activity, sequence-specific DNA binding); GO:0008270(molecular_function:zinc ion binding)				ENOG4110Q8K(S:Function unknown)	EPS26298.1(hypothetical protein PDE_01234 [Penicillium oxalicum 114-2])	sp|B0ZT45|TSF1_ELSFA(Transcription factor 1 OS=Elsinoe fawcettii OX=40997 GN=TSF1 PE=2 SV=1)	PF04082.18(Fungal_trans:Fungal specific transcription factor domain); PF00172.18(Zn_clus:Fungal Zn(2)-Cys(6) binuclear cluster domain)
gene-PDE_05118	4.18099	2.06384	3.37104e-249	1.92108e-247	yes	up	1298.9	5259.83	1322.01	1302.24	1272.45	5025.28	5197.27	5556.94	PDE_05118	hypothetical protein	GO:0016020(cellular_component:membrane)				COG0330(S:Function unknown)	EPS30168.1(hypothetical protein PDE_05118 [Penicillium oxalicum 114-2])	sp|Q5UP73|YR614_MIMIV(Putative band 7 family protein R614 OS=Acanthamoeba polyphaga mimivirus OX=212035 GN=MIMI_R614 PE=3 SV=1)	PF01145.25(Band_7:SPFH domain / Band 7 family)
gene-PDE_08813	4.42651	2.14617	3.34438e-239	1.86051e-237	yes	up	55.31	239.763	56.3	57.92	51.71	238.26	243.79	237.24	PDE_08813	hypothetical protein	GO:0004657(molecular_function:proline dehydrogenase activity); GO:0006562(biological_process:proline catabolic process)				COG0506(E:Amino acid transport and metabolism); COG2423(E:Amino acid transport and metabolism)	EPS33851.1(hypothetical protein PDE_08813 [Penicillium oxalicum 114-2])	sp|O74524|PROD_SCHPO(Probable proline dehydrogenase, mitochondrial OS=Schizosaccharomyces pombe (strain 972 / ATCC 24843) OX=284812 GN=SPCC70.03c PE=3 SV=1)	PF01619.18(Pro_dh:Proline dehydrogenase)
gene-PDE_09894	19.1411	4.2586	3.00639e-234	1.65281e-232	yes	up	117.98	2266.87	117.35	120.68	115.91	2223.19	2007.74	2569.68	PDE_09894	hypothetical protein					ENOG410Y3Z9(S:Function unknown)	EPS34930.1(hypothetical protein PDE_09894 [Penicillium oxalicum 114-2])	sp|Q7S6U4|CVNH_NEUCR(Cyanovirin-N homolog OS=Neurospora crassa (strain ATCC 24698 / 74-OR23-1A / CBS 708.71 / DSM 1257 / FGSC 987) OX=367110 GN=NCU05495 PE=1 SV=2)	PF08881.10(CVNH:CVNH domain)
gene-PDE_09895	6.46962	2.69368	1.7495e-233	9.50632e-232	yes	up	37.59	208.943	36.84	38.39	37.54	209.3	193.93	223.6	PDE_09895	hypothetical protein	GO:0042555(cellular_component:MCM complex); GO:0005634(cellular_component:nucleus); GO:0006270(biological_process:DNA replication initiation); GO:0004386(molecular_function:helicase activity); GO:0003688(molecular_function:DNA replication origin binding); GO:0005524(molecular_function:ATP binding)	K02209	MCM5, CDC46	map04111(Cell cycle - yeast); map04113(Meiosis - yeast); map03030(DNA replication)	COG1241(S:Function unknown)	EPS34931.1(hypothetical protein PDE_09895 [Penicillium oxalicum 114-2])	sp|P41389|MCM5_SCHPO(DNA replication licensing factor mcm5 OS=Schizosaccharomyces pombe (strain 972 / ATCC 24843) OX=284812 GN=mcm5 PE=1 SV=2)	PF00493.23(MCM:MCM P-loop domain); PF17207.3(MCM_OB:MCM OB domain); PF17855.1(MCM_lid:MCM AAA-lid domain); PF14551.6(MCM_N:MCM N-terminal domain); PF01078.21(Mg_chelatase:Magnesium chelatase, subunit ChlI); PF07728.14(AAA_5:AAA domain (dynein-related subfamily)); PF07726.11(AAA_3:ATPase family associated with various cellular activities (AAA))
gene-PDE_05163	3.15676	1.65845	5.4878e-230	2.9308e-228	yes	up	68.58	212.213	67.93	70.23	67.58	210.97	220.7	204.97	PDE_05163	hypothetical protein	GO:0045490(biological_process:pectin catabolic process); GO:0003676(molecular_function:nucleic acid binding)				COG5048(K:Transcription)	EPS30213.1(hypothetical protein PDE_05163 [Penicillium oxalicum 114-2])	sp|Q01864|PACC_PENCH(pH-response transcription factor pacC/RIM101 OS=Penicillium chrysogenum OX=5076 GN=PACC PE=1 SV=2)	PF00096.26(zf-C2H2:Zinc finger, C2H2 type); PF13465.6(zf-H2C2_2:Zinc-finger double domain); PF13894.6(zf-C2H2_4:C2H2-type zinc finger); PF15909.5(zf-C2H2_8:C2H2-type zinc ribbon)
gene-PDE_00023	4.23644	2.08285	8.01208e-221	4.13706e-219	yes	up	277.837	1208.78	274.05	279.79	279.67	1180.97	1205.94	1239.44	PDE_00023	hypothetical protein	GO:0016021(cellular_component:integral component of membrane); GO:0016491(molecular_function:oxidoreductase activity)				ENOG4112BN8(O:Posttranslational modification, protein turnover, chaperones)	EPS25092.1(hypothetical protein PDE_00023 [Penicillium oxalicum 114-2])	sp|B2KWH9|OXR1_AJECA(Oxidoreductase OXR1 OS=Ajellomyces capsulatus OX=5037 GN=OXR1 PE=2 SV=1)	PF07992.14(Pyr_redox_2:Pyridine nucleotide-disulphide oxidoreductase); PF00070.27(Pyr_redox:Pyridine nucleotide-disulphide oxidoreductase)
gene-PDE_09299	2.75792	1.46358	3.71303e-218	1.88598e-216	yes	up	2100.18	5977.87	2166.24	2078.77	2055.52	6048.87	6052.25	5832.5	PDE_09299	hypothetical protein	GO:0008270(molecular_function:zinc ion binding); GO:0016491(molecular_function:oxidoreductase activity)	K13953	adhP	map00010(Glycolysis / Gluconeogenesis); map00350(Tyrosine metabolism); map00071(Fatty acid degradation)	COG1064(L:Replication, recombination and repair)	EPS34335.1(hypothetical protein PDE_09299 [Penicillium oxalicum 114-2])	sp|P41747|ADH1_ASPFN(Alcohol dehydrogenase 1 OS=Aspergillus flavus (strain ATCC 200026 / FGSC A1120 / NRRL 3357 / JCM 12722 / SRRC 167) OX=332952 GN=adh1 PE=2 SV=2)	PF08240.12(ADH_N:Alcohol dehydrogenase GroES-like domain); PF00107.26(ADH_zinc_N:Zinc-binding dehydrogenase); PF13602.6(ADH_zinc_N_2:Zinc-binding dehydrogenase)
gene-PDE_03172	9.60837	3.26429	3.40497e-216	1.69271e-214	yes	up	8.18667	83.7	7.45	10.2	6.91	88.64	91.71	70.75	PDE_03172	hypothetical protein	GO:0016021(cellular_component:integral component of membrane)				ENOG410Z07P(S:Function unknown)	EPS28226.1(hypothetical protein PDE_03172 [Penicillium oxalicum 114-2])	None
gene-PDE_03414	3.90884	1.96674	8.07233e-212	3.86893e-210	yes	up	61.24	233.863	62.91	62.04	58.77	232.92	234.26	234.41	PDE_03414	hypothetical protein	GO:0016740(molecular_function:transferase activity)				COG1670(S:Function unknown)	EPS28468.1(hypothetical protein PDE_03414 [Penicillium oxalicum 114-2])	sp|Q4WF55|SIDF_ASPFU(N(5)-hydroxyornithine:cis-anhydromevalonyl coenzyme A-N(5)-transacylase sidF OS=Neosartorya fumigata (strain ATCC MYA-4609 / Af293 / CBS 101355 / FGSC A1100) OX=330879 GN=sidF PE=2 SV=1)	PF13523.6(Acetyltransf_8:Acetyltransferase (GNAT) domain)
gene-PDE_00679	2.90529	1.53868	8.97863e-212	4.28134e-210	yes	up	97.3633	321.87	96.1	98.27	97.72	328.58	337.5	299.53	PDE_00679	hypothetical protein	GO:0005200(molecular_function:structural constituent of cytoskeleton); GO:0008519(molecular_function:ammonium transmembrane transporter activity); GO:0016021(cellular_component:integral component of membrane); GO:0003924(molecular_function:GTPase activity); GO:0000398(biological_process:mRNA splicing, via spliceosome); GO:0007017(biological_process:microtubule-based process); GO:0003723(molecular…	K03320	amt, AMT, MEP		COG0004(P:Inorganic ion transport and metabolism)	EPS25743.1(hypothetical protein PDE_00679 [Penicillium oxalicum 114-2])	sp|Q9C0V1|AMT1_SCHPO(Ammonium transporter 1 OS=Schizosaccharomyces pombe (strain 972 / ATCC 24843) OX=284812 GN=amt1 PE=3 SV=1)	PF00909.21(Ammonium_transp:Ammonium Transporter Family)
gene-PDE_08180	3.21021	1.68267	9.09054e-210	4.29092e-208	yes	up	79.3633	249.79	79.62	81.3	77.17	251	266.58	231.79	PDE_08180	hypothetical protein	GO:0071949(molecular_function:FAD binding); GO:0016491(molecular_function:oxidoreductase activity)				COG0277(C:Energy production and conversion)	EPS33218.1(hypothetical protein PDE_08180 [Penicillium oxalicum 114-2])	sp|A0A0E0RTV6|ZEB1_GIBZE(FAD-linked oxidoreductase ZEB1 OS=Gibberella zeae (strain PH-1 / ATCC MYA-4620 / FGSC 9075 / NRRL 31084) OX=229533 GN=ZEB1 PE=2 SV=2)	PF01565.23(FAD_binding_4:FAD binding domain); PF08031.12(BBE:Berberine and berberine like)
gene-PDE_03711	3.31177	1.7276	1.28489e-209	6.03445e-208	yes	up	32.88	138.267	29.89	35.7	33.05	141.07	145.38	128.35	PDE_03711	putative endo-beta-1,4-glucanase	GO:0005576(cellular_component:extracellular region); GO:0030248(molecular_function:cellulose binding); GO:0005975(biological_process:carbohydrate metabolic process); GO:0004553(molecular_function:hydrolase activity, hydrolyzing O-glycosyl compounds)	K01179	E3.2.1.4	map00500(Starch and sucrose metabolism)	COG2730(S:Function unknown)	EPS28765.1(putative endo-beta-1,4-glucanase [Penicillium oxalicum 114-2])	sp|Q96WQ8|EGLB_ASPKW(Probable endo-beta-1,4-glucanase B OS=Aspergillus kawachii (strain NBRC 4308) OX=1033177 GN=eglB PE=3 SV=1)	PF00150.18(Cellulase:Cellulase (glycosyl hydrolase family 5)); PF00734.18(CBM_1:Fungal cellulose binding domain)
gene-PDE_00663	3.32063	1.73146	1.41437e-201	6.51166e-200	yes	up	256.85	831.413	273.04	239.53	257.98	915.34	887.05	691.85	PDE_00663	hypothetical protein	GO:0005576(cellular_component:extracellular region)				COG2340(O:Posttranslational modification, protein turnover, chaperones)	EPS25727.1(hypothetical protein PDE_00663 [Penicillium oxalicum 114-2])	sp|D4B327|PRY1_ARTBC(Probable pathogenesis-related protein ARB_02861 OS=Arthroderma benhamiae (strain ATCC MYA-4681 / CBS 112371) OX=663331 GN=ARB_02861 PE=3 SV=2)	PF00188.26(CAP:Cysteine-rich secretory protein family)
gene-PDE_05422	3.80107	1.92641	7.91809e-197	3.52392e-195	yes	up	41.4767	154.023	40.99	41.86	41.58	154.46	157.34	150.27	PDE_05422	hypothetical protein	GO:0009086(biological_process:methionine biosynthetic process); GO:0016021(cellular_component:integral component of membrane); GO:0016811(molecular_function:hydrolase activity, acting on carbon-nitrogen (but not peptide) bonds, in linear amides); GO:0008270(molecular_function:zinc ion binding); GO:0003871(molecular_function:5-methyltetrahydropteroyltriglutamate-homocysteine S-methyltransferase ac…				COG0620(S:Function unknown)	EPS30471.1(hypothetical protein PDE_05422 [Penicillium oxalicum 114-2])	sp|P42318|YXJG_BACSU(Uncharacterized protein YxjG OS=Bacillus subtilis (strain 168) OX=224308 GN=yxjG PE=4 SV=3)	PF01717.18(Meth_synt_2:Cobalamin-independent synthase, Catalytic domain)
gene-PDE_05020	6.82669	2.77119	3.30785e-195	1.46518e-193	yes	up	71.7367	474.043	71.89	69.37	73.95	456.55	461.63	503.95	PDE_05020	hypothetical protein	GO:0009058(biological_process:biosynthetic process); GO:0004069(molecular_function:L-aspartate:2-oxoglutarate aminotransferase activity); GO:0016740(molecular_function:transferase activity); GO:0006520(biological_process:cellular amino acid metabolic process); GO:0030170(molecular_function:pyridoxal phosphate binding)	K00799	GST, gst	map00480(Glutathione metabolism)	ENOG410XV35(O:Posttranslational modification, protein turnover, chaperones)	EPS30070.1(hypothetical protein PDE_05020 [Penicillium oxalicum 114-2])	sp|P40582|GST1_YEAST(Glutathione S-transferase 1 OS=Saccharomyces cerevisiae (strain ATCC 204508 / S288c) OX=559292 GN=GTT1 PE=1 SV=1)	PF13417.6(GST_N_3:Glutathione S-transferase, N-terminal domain); PF02798.20(GST_N:Glutathione S-transferase, N-terminal domain); PF13409.6(GST_N_2:Glutathione S-transferase, N-terminal domain); PF00043.25(GST_C:Glutathione S-transferase, C-terminal domain); PF14497.6(GST_C_3:Glutathione S-transferase, C-terminal domain); PF13410.6(GST_C_2:Glutathione S-transferase, C-terminal domain)
gene-PDE_08395	2.7338	1.45091	1.07244e-190	4.64027e-189	yes	up	39.5433	106.307	39.56	40.93	38.14	109.96	107.81	101.15	PDE_08395	hypothetical protein					ENOG4110BEZ(S:Function unknown)	EPS33433.1(hypothetical protein PDE_08395 [Penicillium oxalicum 114-2])	None
gene-PDE_09312	2.59945	1.3782	3.65746e-189	1.56801e-187	yes	up	568.533	1346.98	592.98	566.93	545.69	1413.11	1408.53	1219.3	PDE_09312	hypothetical protein	GO:0006457(biological_process:protein folding); GO:0022627(cellular_component:cytosolic small ribosomal subunit); GO:0070843(biological_process:misfolded protein transport); GO:0005634(cellular_component:nucleus); GO:0051082(molecular_function:unfolded protein binding); GO:0051787(molecular_function:misfolded protein binding); GO:0035719(biological_process:tRNA import into nucleus); GO:0071630(bi…	K09510	DNAJB4		COG0484(S:Function unknown)	EPS34348.1(hypothetical protein PDE_09312 [Penicillium oxalicum 114-2])	sp|Q09912|PSI1_SCHPO(Protein psi1 OS=Schizosaccharomyces pombe (strain 972 / ATCC 24843) OX=284812 GN=psi1 PE=2 SV=2)	PF01556.18(DnaJ_C:DnaJ C terminal domain); PF00226.31(DnaJ:DnaJ domain)
gene-PDE_01242	239.457	7.90362	2.53763e-186	1.07315e-184	yes	up	0.396667	94.3133	0.27	0.47	0.45	96.6	93.34	93	PDE_01242	hypothetical protein					COG1028(S:Function unknown)	EPS26306.1(hypothetical protein PDE_01242 [Penicillium oxalicum 114-2])	sp|B8M9L2|TROPG_TALSN(Short-chain dehydrogenase/reductase tropG OS=Talaromyces stipitatus (strain ATCC 10500 / CBS 375.48 / QM 6759 / NRRL 1006) OX=441959 GN=tropG PE=3 SV=1)	PF00106.25(adh_short:short chain dehydrogenase); PF13561.6(adh_short_C2:Enoyl-(Acyl carrier protein) reductase); PF08659.10(KR:KR domain)
gene-PDE_01089	2.54443	1.34734	1.62941e-182	6.76821e-181	yes	up	122.1	228.157	125.59	117.47	123.24	236.6	217.89	229.98	PDE_01089	hypothetical protein	GO:0032511(biological_process:late endosome to vacuole transport via multivesicular body sorting pathway); GO:0016021(cellular_component:integral component of membrane); GO:0034424(cellular_component:Vps55/Vps68 complex); GO:0000329(cellular_component:fungal-type vacuole membrane)				ENOG410YCSG(S:Function unknown)	EPS26153.1(hypothetical protein PDE_01089 [Penicillium oxalicum 114-2])	sp|Q12016|VPS68_YEAST(Vacuolar protein sorting-associated protein 68 OS=Saccharomyces cerevisiae (strain ATCC 204508 / S288c) OX=559292 GN=VPS68 PE=1 SV=1)	PF05255.11(UPF0220:Uncharacterised protein family (UPF0220))
gene-PDE_01766	11.8445	3.56614	2.73717e-180	1.11224e-178	yes	up	12.01	138.35	13.86	10.72	11.45	137.03	133.2	144.82	PDE_01766	hypothetical protein					COG0666(S:Function unknown); ENOG410YWXJ(S:Function unknown)	EPS26827.1(hypothetical protein PDE_01766 [Penicillium oxalicum 114-2])	None
gene-PDE_07911	4.22348	2.07843	1.66774e-178	6.7475e-177	yes	up	2048.25	8487.08	2104.27	2021.2	2019.27	7974.97	8181.17	9305.1	PDE_07911	hypothetical protein	GO:0051287(molecular_function:NAD binding); GO:0004471(molecular_function:malate dehydrogenase (decarboxylating) (NAD+) activity); GO:0046872(molecular_function:metal ion binding); GO:0005576(cellular_component:extracellular region)				ENOG4110APT(S:Function unknown)	EPS32950.1(hypothetical protein PDE_07911 [Penicillium oxalicum 114-2])	sp|D4B2Q8|CFMB_ARTBC(GPI-anchored CFEM domain protein ARB_02741 OS=Arthroderma benhamiae (strain ATCC MYA-4681 / CBS 112371) OX=663331 GN=ARB_02741 PE=1 SV=1)	PF05730.11(CFEM:CFEM domain)
gene-PDE_05808	2.78646	1.47843	1.08531e-175	4.33476e-174	yes	up	1971.42	5373.75	1997.25	2002.69	1914.33	5334.29	5373.96	5413	PDE_05808	hypothetical protein	GO:0005506(molecular_function:iron ion binding); GO:0008610(biological_process:lipid biosynthetic process); GO:0004497(molecular_function:monooxygenase activity); GO:0016491(molecular_function:oxidoreductase activity)	K07750	MESO1, ERG25	map00100(Steroid biosynthesis)	COG3000(S:Function unknown)	EPS30856.1(hypothetical protein PDE_05808 [Penicillium oxalicum 114-2])	sp|Q9UUH4|MSMO_SCHPO(Methylsterol monooxygenase OS=Schizosaccharomyces pombe (strain 972 / ATCC 24843) OX=284812 GN=erg25 PE=3 SV=1)	PF04116.13(FA_hydroxylase:Fatty acid hydroxylase superfamily)
gene-PDE_02098	2.9185	1.54523	8.5876e-173	3.40084e-171	yes	up	92.0633	264.14	93.53	90.57	92.09	279.8	257.86	254.76	PDE_02098	hypothetical protein	GO:0016021(cellular_component:integral component of membrane); GO:0055085(biological_process:transmembrane transport)				ENOG410XNQK(K:Transcription)	EPS27155.1(hypothetical protein PDE_02098 [Penicillium oxalicum 114-2])	sp|S0DPY2|APF11_GIBF5(Efflux pump apf11 OS=Gibberella fujikuroi (strain CBS 195.34 / IMI 58289 / NRRL A-6831) OX=1279085 GN=apf11 PE=1 SV=1)	PF07690.16(MFS_1:Major Facilitator Superfamily); PF00083.24(Sugar_tr:Sugar (and other) transporter)
gene-PDE_06461	2047.84	10.9999	8.2933e-169	3.22955e-167	yes	up	0.27	538.283	0.44	0.31	0.06	506.82	527.94	580.09	PDE_06461	hypothetical protein	GO:0016021(cellular_component:integral component of membrane); GO:0005385(molecular_function:zinc ion transmembrane transporter activity)	K14709	SLC39A1_2_3, ZIP1_2_3		ENOG4111GP2(P:Inorganic ion transport and metabolism)	EPS31506.1(hypothetical protein PDE_06461 [Penicillium oxalicum 114-2])	sp|P32804|ZRT1_YEAST(Zinc-regulated transporter 1 OS=Saccharomyces cerevisiae (strain ATCC 204508 / S288c) OX=559292 GN=ZRT1 PE=1 SV=1)	PF02535.22(Zip:ZIP Zinc transporter)
gene-PDE_02061	2.82476	1.49813	2.16071e-164	8.31027e-163	yes	up	69.6933	213.883	73.92	69.07	66.09	219.78	217.79	204.08	PDE_02061	hypothetical protein					ENOG410Y41C(O:Posttranslational modification, protein turnover, chaperones)	EPS27120.1(hypothetical protein PDE_02061 [Penicillium oxalicum 114-2])	sp|Q2UCB7|MCA1B_ASPOR(Metacaspase-1B OS=Aspergillus oryzae (strain ATCC 42149 / RIB 40) OX=510516 GN=casB PE=3 SV=1)	PF00656.22(Peptidase_C14:Caspase domain)
gene-PDE_01233	5.45988	2.44887	8.25503e-164	3.14904e-162	yes	up	12.5	66.84	12.45	12.86	12.19	68.11	64.96	67.45	PDE_01233	hypothetical protein	GO:0004497(molecular_function:monooxygenase activity); GO:0071949(molecular_function:FAD binding)	K15387	APDD		COG0654(C:Energy production and conversion); COG0654(H:Coenzyme transport and metabolism)	EPS26297.1(hypothetical protein PDE_01233 [Penicillium oxalicum 114-2])	sp|Q5ATH0|APDD_EMENI(FAD-dependent monooxygenase apdD OS=Emericella nidulans (strain FGSC A4 / ATCC 38163 / CBS 112.46 / NRRL 194 / M139) OX=227321 GN=apdD PE=2 SV=1)	PF01494.19(FAD_binding_3:FAD binding domain)
gene-PDE_06899	153.423	7.26137	1.62272e-163	6.16501e-162	yes	up	0.336667	50.6967	0.28	0.41	0.32	50.24	57.09	44.76	PDE_06899	hypothetical protein	GO:0006857(biological_process:oligopeptide transport); GO:0022857(molecular_function:transmembrane transporter activity); GO:0016021(cellular_component:integral component of membrane)	K03305	TC.POT		COG3104(E:Amino acid transport and metabolism)	EPS31940.1(hypothetical protein PDE_06899 [Penicillium oxalicum 114-2])	sp|Q9P380|PTR2_SCHPO(Probable peptide transporter ptr2 OS=Schizosaccharomyces pombe (strain 972 / ATCC 24843) OX=284812 GN=ptr2 PE=1 SV=1)	PF00854.21(PTR2:POT family)
gene-PDE_02653	6.79094	2.76361	1.95939e-161	7.41397e-160	yes	up	12.7233	84.36	10.97	13.93	13.27	87.34	84.95	80.79	PDE_02653	hypothetical protein	GO:0004888(molecular_function:transmembrane signaling receptor activity); GO:0016021(cellular_component:integral component of membrane); GO:0007166(biological_process:cell surface receptor signaling pathway)				ENOG4112D4T(S:Function unknown)	EPS27709.1(hypothetical protein PDE_02653 [Penicillium oxalicum 114-2])	None	PF11710.8(Git3:G protein-coupled glucose receptor regulating Gpa2); PF11970.8(GPR_Gpa2_C:G protein-coupled glucose receptor regulating Gpa2 C-term)
gene-PDE_00925	2.672	1.41792	2.33047e-161	8.78249e-160	yes	up	387.5	1036.54	377.79	380.28	404.43	985.57	1031.99	1092.07	PDE_00925	hypothetical protein					ENOG410Z9SN(S:Function unknown)	EPS25989.1(hypothetical protein PDE_00925 [Penicillium oxalicum 114-2])	sp|D4AQH0|A6477_ARTBC(Probable cell wall protein ARB_06477 OS=Arthroderma benhamiae (strain ATCC MYA-4681 / CBS 112371) OX=663331 GN=ARB_06477 PE=1 SV=1)	PF10342.9(GPI-anchored:Ser-Thr-rich glycosyl-phosphatidyl-inositol-anchored membrane family)
gene-PDE_02554	3.06409	1.61546	6.79728e-161	2.5513e-159	yes	up	682.337	2090.89	699.27	681.16	666.58	1981.57	2031.54	2259.55	PDE_02554	hypothetical protein	GO:0005840(cellular_component:ribosome)	K17417	YMR31		ENOG4112A3I(S:Function unknown); ENOG410XX09(S:Function unknown)	EPS27611.1(hypothetical protein PDE_02554 [Penicillium oxalicum 114-2])	None	PF10937.8(S36_mt:Ribosomal protein S36, mitochondrial)
gene-PDE_00892	2.89431	1.53322	7.03712e-158	2.59956e-156	yes	up	195.727	566.837	198.03	196.48	192.67	572.46	559.24	568.81	PDE_00892	hypothetical protein	GO:0016301(molecular_function:kinase activity)				ENOG4111GME(S:Function unknown)	EPS25956.1(hypothetical protein PDE_00892 [Penicillium oxalicum 114-2])	None	PF10494.9(Stk19:Serine-threonine protein kinase 19)
gene-PDE_04641	4.74909	2.24765	7.56253e-158	2.78265e-156	yes	up	63.72	293.897	63.6	60.58	66.98	291.99	289.59	300.11	PDE_04641	hypothetical protein	GO:0016491(molecular_function:oxidoreductase activity)				COG1028(T:Signal transduction mechanisms)	EPS29691.1(hypothetical protein PDE_04641 [Penicillium oxalicum 114-2])	sp|C8WGQ3|3BHD2_EGGLE(3-beta-hydroxycholanate 3-dehydrogenase (NAD(+)) 2 OS=Eggerthella lenta (strain ATCC 25559 / DSM 2243 / JCM 9979 / NCTC 11813 / VPI 0255) OX=479437 GN=Elen_1325 PE=1 SV=1)	PF00106.25(adh_short:short chain dehydrogenase); PF13561.6(adh_short_C2:Enoyl-(Acyl carrier protein) reductase); PF08659.10(KR:KR domain); PF01370.21(Epimerase:NAD dependent epimerase/dehydratase family); PF02737.18(3HCDH_N:3-hydroxyacyl-CoA dehydrogenase, NAD binding domain); PF01073.19(3Beta_HSD:3-beta hydroxysteroid dehydrogenase/isomerase family)
gene-PDE_04873	2.98735	1.57887	5.38965e-157	1.96764e-155	yes	up	236.243	675.637	243.87	238.73	226.13	706.7	744.11	576.1	PDE_04873	hypothetical protein	GO:0000287(molecular_function:magnesium ion binding); GO:0016831(molecular_function:carboxy-lyase activity); GO:0030976(molecular_function:thiamine pyrophosphate binding)	K01568	PDC, pdc	map00010(Glycolysis / Gluconeogenesis)	COG3961(G:Carbohydrate transport and metabolism); COG3961(H:Coenzyme transport and metabolism)	EPS29923.1(hypothetical protein PDE_04873 [Penicillium oxalicum 114-2])	sp|Q4WXX9|PDC_ASPFU(Pyruvate decarboxylase OS=Neosartorya fumigata (strain ATCC MYA-4609 / Af293 / CBS 101355 / FGSC A1100) OX=330879 GN=pdcA PE=3 SV=1)	PF02776.18(TPP_enzyme_N:Thiamine pyrophosphate enzyme, N-terminal TPP binding domain); PF00205.22(TPP_enzyme_M:Thiamine pyrophosphate enzyme, central domain); PF02775.21(TPP_enzyme_C:Thiamine pyrophosphate enzyme, C-terminal TPP binding domain)
gene-PDE_07132	2.89918	1.53564	3.63781e-154	1.29767e-152	yes	up	103.08	292.87	101.78	109.21	98.25	288.21	309.37	281.03	PDE_07132	hypothetical protein	GO:0016021(cellular_component:integral component of membrane)				ENOG4111VHC(S:Function unknown); ENOG41113P0(S:Function unknown)	EPS32172.1(hypothetical protein PDE_07132 [Penicillium oxalicum 114-2])	None
gene-PDE_02130	8.97677	3.1662	4.72023e-153	1.67739e-151	yes	up	2.11	18.6167	1.94	2.23	2.16	20.26	19.87	15.72	PDE_02130	hypothetical protein	GO:0042626(molecular_function:ATPase activity, coupled to transmembrane movement of substances); GO:0016021(cellular_component:integral component of membrane); GO:0016887(molecular_function:ATPase activity); GO:0005524(molecular_function:ATP binding)				COG1132(J:Translation, ribosomal structure and biogenesis)	EPS27187.1(hypothetical protein PDE_02130 [Penicillium oxalicum 114-2])	sp|Q4WT65|ABCB_ASPFU(ABC multidrug transporter B OS=Neosartorya fumigata (strain ATCC MYA-4609 / Af293 / CBS 101355 / FGSC A1100) OX=330879 GN=abcB PE=2 SV=2)	PF00005.27(ABC_tran:ABC transporter); PF00664.23(ABC_membrane:ABC transporter transmembrane region); PF02463.19(SMC_N:RecF/RecN/SMC N terminal domain); PF00437.20(T2SSE:Type II/IV secretion system protein)
gene-PDE_07611	2.71062	1.43863	6.82172e-153	2.41499e-151	yes	up	115.05	319.417	113.67	117.04	114.44	314.58	319.53	324.14	PDE_07611	hypothetical protein	GO:0005381(molecular_function:iron ion transmembrane transporter activity); GO:0033573(cellular_component:high-affinity iron permease complex)	K07243	FTR, FTH1, efeU		COG0672(P:Inorganic ion transport and metabolism)	EPS32651.1(hypothetical protein PDE_07611 [Penicillium oxalicum 114-2])	sp|E9QT42|FTRA_ASPFU(High affinity iron permease ftrA OS=Neosartorya fumigata (strain ATCC MYA-4609 / Af293 / CBS 101355 / FGSC A1100) OX=330879 GN=ftrA PE=2 SV=1)	PF03239.14(FTR1:Iron permease FTR1 family)
gene-PDE_02801	3.2947	1.72015	1.16569e-152	4.0957e-151	yes	up	8.65333	28.0467	8.8	9	8.16	29.91	27.89	26.34	PDE_02801	putative beta-glucuronidase	GO:0005975(biological_process:carbohydrate metabolic process); GO:0004553(molecular_function:hydrolase activity, hydrolyzing O-glycosyl compounds)				COG3250(S:Function unknown)	EPS27857.1(putative beta-glucuronidase [Penicillium oxalicum 114-2])	sp|P24131|BGAL_CLOAT(Beta-galactosidase OS=Clostridium acetobutylicum OX=1488 GN=cbgA PE=2 SV=2)	PF02837.18(Glyco_hydro_2_N:Glycosyl hydrolases family 2, sugar binding domain); PF00703.21(Glyco_hydro_2:Glycosyl hydrolases family 2); PF02836.17(Glyco_hydro_2_C:Glycosyl hydrolases family 2, TIM barrel domain)
gene-PDE_07475	44.4749	5.47492	3.77254e-152	1.3156e-150	yes	up	2.99333	128.147	2.24	2.79	3.95	131.67	118.57	134.2	PDE_07475	putative cutinase	GO:0009263(biological_process:deoxyribonucleotide biosynthetic process); GO:0005576(cellular_component:extracellular region); GO:0050525(molecular_function:cutinase activity); GO:0016491(molecular_function:oxidoreductase activity)	K08095	E3.1.1.74		ENOG410YI3Y(G:Carbohydrate transport and metabolism); ENOG410YD63(G:Carbohydrate transport and metabolism); ENOG410YIGC(G:Carbohydrate transport and metabolism)	EPS32515.1(putative cutinase [Penicillium oxalicum 114-2])	sp|A1CVT3|CUTI2_NEOFI(Probable cutinase 2 OS=Neosartorya fischeri (strain ATCC 1020 / DSM 3700 / CBS 544.65 / FGSC A1164 / JCM 1740 / NRRL 181 / WB 181) OX=331117 GN=NFIA_102190 PE=3 SV=1)	PF01083.22(Cutinase:Cutinase); PF06057.11(VirJ:Bacterial virulence protein (VirJ))
gene-PDE_08859	2.06058	1.04305	3.58718e-149	1.23257e-147	yes	up	615.073	1262.51	616.04	617.69	611.49	1270.31	1291.77	1225.45	PDE_08859	hypothetical protein	GO:0050661(molecular_function:NADP binding); GO:0006098(biological_process:pentose-phosphate shunt); GO:0016021(cellular_component:integral component of membrane); GO:0004616(molecular_function:phosphogluconate dehydrogenase (decarboxylating) activity); GO:0019521(biological_process:D-gluconate metabolic process)	K00033	PGD, gnd, gntZ	map00480(Glutathione metabolism); map00030(Pentose phosphate pathway)	COG0362(S:Function unknown)	EPS33897.1(hypothetical protein PDE_08859 [Penicillium oxalicum 114-2])	sp|P38720|6PGD1_YEAST(6-phosphogluconate dehydrogenase, decarboxylating 1 OS=Saccharomyces cerevisiae (strain ATCC 204508 / S288c) OX=559292 GN=GND1 PE=1 SV=1)	PF00393.19(6PGD:6-phosphogluconate dehydrogenase, C-terminal domain); PF03446.15(NAD_binding_2:NAD binding domain of 6-phosphogluconate dehydrogenase)
gene-PDE_02196	2.46726	1.30291	7.51822e-149	2.57382e-147	yes	up	149.817	357.887	151.26	153.1	145.09	369.24	375.01	329.41	PDE_02196	hypothetical protein	GO:0004190(molecular_function:aspartic-type endopeptidase activity)	K11885	DDI1		ENOG410XPA0(O:Posttranslational modification, protein turnover, chaperones)	EPS27253.1(hypothetical protein PDE_02196 [Penicillium oxalicum 114-2])	sp|A1DCU5|DDI1_NEOFI(DNA damage-inducible protein 1 OS=Neosartorya fischeri (strain ATCC 1020 / DSM 3700 / CBS 544.65 / FGSC A1164 / JCM 1740 / NRRL 181 / WB 181) OX=331117 GN=ddi1 PE=3 SV=1)	PF09668.10(Asp_protease:Aspartyl protease); PF13975.6(gag-asp_proteas:gag-polyprotein putative aspartyl protease); PF13650.6(Asp_protease_2:Aspartyl protease); PF00240.23(ubiquitin:Ubiquitin family); PF00627.31(UBA:UBA/TS-N domain)
gene-PDE_08481	3.87962	1.95592	8.23539e-149	2.80905e-147	yes	up	63.9333	242.41	69.1	58.89	63.81	240.05	257.25	229.93	PDE_08481	hypothetical protein	GO:0042132(molecular_function:fructose 1,6-bisphosphate 1-phosphatase activity); GO:0005975(biological_process:carbohydrate metabolic process)	K03841	FBP, fbp	map00680(Methane metabolism); map00010(Glycolysis / Gluconeogenesis); map00030(Pentose phosphate pathway); map00051(Fructose and mannose metabolism)	COG0158(G:Carbohydrate transport and metabolism)	EPS33519.1(hypothetical protein PDE_08481 [Penicillium oxalicum 114-2])	sp|P09201|F16P_YEAST(Fructose-1,6-bisphosphatase OS=Saccharomyces cerevisiae (strain ATCC 204508 / S288c) OX=559292 GN=FBP1 PE=1 SV=2)	PF00316.20(FBPase:Fructose-1-6-bisphosphatase, N-terminal domain)
gene-PDE_01235	95.515	6.57766	1.645e-148	5.59061e-147	yes	up	0.62	58.2933	0.57	0.65	0.64	67.07	68.91	38.9	PDE_01235	hypothetical protein	GO:0016740(molecular_function:transferase activity); GO:0016874(molecular_function:ligase activity); GO:0031177(molecular_function:phosphopantetheine binding); GO:0008152(biological_process:metabolic process)	K15384	APDA		COG1020(Q:Secondary metabolites biosynthesis, transport and catabolism)	EPS26299.1(hypothetical protein PDE_01235 [Penicillium oxalicum 114-2])	sp|Q5ATG8|APDA_EMENI(Hybrid PKS-NRPS synthetase apdA OS=Emericella nidulans (strain FGSC A4 / ATCC 38163 / CBS 112.46 / NRRL 194 / M139) OX=227321 GN=apdA PE=2 SV=1)	PF00501.28(AMP-binding:AMP-binding enzyme); PF00109.26(ketoacyl-synt:Beta-ketoacyl synthase, N-terminal domain); PF00668.20(Condensation:Condensation domain); PF08659.10(KR:KR domain); PF14765.6(PS-DH:Polyketide synthase dehydratase); PF00698.21(Acyl_transf_1:Acyl transferase domain); PF02801.22(Ketoacyl-synt_C:Beta-ketoacyl synthase, C-terminal domain); PF07993.12(NAD_binding_4:Male sterility pr…
gene-PDE_03140	3.89407	1.96128	6.26932e-147	2.10767e-145	yes	up	51.61	197.16	54.91	52.43	47.49	202.3	214.28	174.9	PDE_03140	hypothetical protein	GO:0022857(molecular_function:transmembrane transporter activity); GO:0016021(cellular_component:integral component of membrane); GO:0008643(biological_process:carbohydrate transport)	K08139	HXT	map04113(Meiosis - yeast)	ENOG410XNQK(S:Function unknown)	EPS28194.1(hypothetical protein PDE_03140 [Penicillium oxalicum 114-2])	sp|P78831|GHT5_SCHPO(High-affinity glucose transporter ght5 OS=Schizosaccharomyces pombe (strain 972 / ATCC 24843) OX=284812 GN=ght5 PE=1 SV=2)	PF00083.24(Sugar_tr:Sugar (and other) transporter); PF07690.16(MFS_1:Major Facilitator Superfamily)
gene-PDE_03500	3.61185	1.85274	1.04162e-143	3.40385e-142	yes	up	59.4367	215.313	61.3	61.33	55.68	224.31	229.31	192.32	PDE_03500	hypothetical protein	GO:0022857(molecular_function:transmembrane transporter activity); GO:0016021(cellular_component:integral component of membrane)				COG0531(O:Posttranslational modification, protein turnover, chaperones)	EPS28554.1(hypothetical protein PDE_03500 [Penicillium oxalicum 114-2])	sp|P19807|HNM1_YEAST(Choline transport protein OS=Saccharomyces cerevisiae (strain ATCC 204508 / S288c) OX=559292 GN=HNM1 PE=1 SV=1)	PF13520.6(AA_permease_2:Amino acid permease); PF00324.21(AA_permease:Amino acid permease)
gene-PDE_06885	4.14349	2.05085	9.80773e-143	3.19383e-141	yes	up	32.07	129.813	33.34	30.6	32.27	127.92	131.03	130.49	PDE_06885	hypothetical protein	GO:0016021(cellular_component:integral component of membrane)				ENOG410Y922(S:Function unknown)	EPS31926.1(hypothetical protein PDE_06885 [Penicillium oxalicum 114-2])	None
gene-PDE_09142	3.64018	1.86401	8.51532e-142	2.73485e-140	yes	up	680.437	2367.92	675.88	678.79	686.64	2326.26	2323.27	2454.22	PDE_09142	hypothetical protein	GO:0016021(cellular_component:integral component of membrane); GO:0006865(biological_process:amino acid transport); GO:0055085(biological_process:transmembrane transport)				ENOG41128QE(S:Function unknown)	EPS34178.1(hypothetical protein PDE_09142 [Penicillium oxalicum 114-2])	None	PF01284.23(MARVEL:Membrane-associating domain)
gene-PDE_06443	3.47983	1.79901	2.26311e-140	7.21879e-139	yes	up	1254.86	4704.34	1331.42	1266.68	1166.47	4352.07	4461.52	5299.43	PDE_06443	hypothetical protein					ENOG4110B0K(S:Function unknown)	EPS31488.1(hypothetical protein PDE_06443 [Penicillium oxalicum 114-2])	None
gene-PDE_07008	3.6235	1.85738	3.94113e-140	1.2486e-138	yes	up	1638.77	5778.03	1673.46	1641	1601.86	5521.62	5662.37	6150.11	PDE_07008	hypothetical protein	GO:0000002(biological_process:mitochondrial genome maintenance); GO:0009228(biological_process:thiamine biosynthetic process); GO:0005634(cellular_component:nucleus); GO:0008198(molecular_function:ferrous iron binding); GO:0052837(biological_process:thiazole biosynthetic process); GO:0016763(molecular_function:transferase activity, transferring pentosyl groups); GO:0005506(molecular_function:iron…	K03146	THI4, THI1	map00730(Thiamine metabolism)	COG1635(H:Coenzyme transport and metabolism)	EPS32049.1(hypothetical protein PDE_07008 [Penicillium oxalicum 114-2])	sp|G5EAZ2|THI4_EMENI(Thiamine thiazole synthase OS=Emericella nidulans (strain FGSC A4 / ATCC 38163 / CBS 112.46 / NRRL 194 / M139) OX=227321 GN=thiA PE=3 SV=1)	PF01946.17(Thi4:Thi4 family); PF01266.24(DAO:FAD dependent oxidoreductase); PF13450.6(NAD_binding_8:NAD(P)-binding Rossmann-like domain); PF05834.12(Lycopene_cycl:Lycopene cyclase protein); PF00890.24(FAD_binding_2:FAD binding domain)
gene-PDE_01230	3.09407	1.62951	3.28249e-139	1.03294e-137	yes	up	48.3233	147.243	50.09	46.7	48.18	154.88	151.02	135.83	PDE_01230	hypothetical protein	GO:0016021(cellular_component:integral component of membrane); GO:0055085(biological_process:transmembrane transport)				COG0477(O:Posttranslational modification, protein turnover, chaperones); ENOG410YECJ(U:Intracellular trafficking, secretion, and vesicular transport)	EPS26294.1(hypothetical protein PDE_01230 [Penicillium oxalicum 114-2])	sp|B8N0F1|ASAE_ASPFN(MFS transporter asaE OS=Aspergillus flavus (strain ATCC 200026 / FGSC A1120 / NRRL 3357 / JCM 12722 / SRRC 167) OX=332952 GN=asaE PE=2 SV=1)	PF07690.16(MFS_1:Major Facilitator Superfamily)
gene-PDE_00389	2.69505	1.43031	2.83827e-136	8.81279e-135	yes	up	42.93	112.887	42.85	44.73	41.21	113.05	114.89	110.72	PDE_00389	hypothetical protein	GO:0006777(biological_process:Mo-molybdopterin cofactor biosynthetic process); GO:0051539(molecular_function:4 iron, 4 sulfur cluster binding); GO:0008324(molecular_function:cation transmembrane transporter activity); GO:0003824(molecular_function:catalytic activity); GO:0016887(molecular_function:ATPase activity); GO:0019008(cellular_component:molybdopterin synthase complex); GO:0046872(molecula…	K03639	moaA, CNX2	map04122(Sulfur relay system); map00790(Folate biosynthesis)	COG2896(H:Coenzyme transport and metabolism)	EPS25456.1(hypothetical protein PDE_00389 [Penicillium oxalicum 114-2])	sp|Q5RKZ7|MOCS1_MOUSE(Molybdenum cofactor biosynthesis protein 1 OS=Mus musculus OX=10090 GN=Mocs1 PE=1 SV=2)	PF01967.21(MoaC:MoaC family); PF06463.13(Mob_synth_C:Molybdenum Cofactor Synthesis C); PF04055.21(Radical_SAM:Radical SAM superfamily); PF13353.6(Fer4_12:4Fe-4S single cluster domain)
gene-PDE_08846	9.78325	3.29031	3.57486e-136	1.10631e-134	yes	up	4.39333	42.25	4.36	3.69	5.13	41.76	45.68	39.31	PDE_08846	hypothetical protein	GO:0016021(cellular_component:integral component of membrane)	K01078	PHO	map00730(Thiamine metabolism); map00740(Riboflavin metabolism)	ENOG4110AHQ(S:Function unknown)	EPS33884.1(hypothetical protein PDE_08846 [Penicillium oxalicum 114-2])	None
gene-PDE_09899	2.51894	1.33282	4.53015e-136	1.39732e-134	yes	up	257.12	630.33	260.09	256.11	255.16	672.03	636.25	582.71	PDE_09899	putative glycogen synthase	GO:0005978(biological_process:glycogen biosynthetic process); GO:0004373(molecular_function:glycogen (starch) synthase activity)	K00693	GYS	map00500(Starch and sucrose metabolism)	COG0438(S:Function unknown)	EPS34934.1(putative glycogen synthase [Penicillium oxalicum 114-2])	sp|O93869|GYS_NEUCR(Glycogen [starch] synthase OS=Neurospora crassa (strain ATCC 24698 / 74-OR23-1A / CBS 708.71 / DSM 1257 / FGSC 987) OX=367110 GN=gsy-1 PE=2 SV=2)	PF05693.13(Glycogen_syn:Glycogen synthase); PF13439.6(Glyco_transf_4:Glycosyltransferase Family 4); PF13579.6(Glyco_trans_4_4:Glycosyl transferase 4-like domain); PF13692.6(Glyco_trans_1_4:Glycosyl transferases group 1); PF00534.20(Glycos_transf_1:Glycosyl transferases group 1)
gene-PDE_01899	2.20727	1.14226	3.78606e-135	1.15636e-133	yes	up	136.363	324.103	135.84	141.21	132.04	324.36	334.4	313.55	PDE_01899	hypothetical protein	GO:0004329(molecular_function:formate-tetrahydrofolate ligase activity); GO:0051287(molecular_function:NAD binding); GO:0000287(molecular_function:magnesium ion binding); GO:0004488(molecular_function:methylenetetrahydrofolate dehydrogenase (NADP+) activity); GO:0004450(molecular_function:isocitrate dehydrogenase (NADP+) activity); GO:0006099(biological_process:tricarboxylic acid cycle); GO:00057…	K00031	IDH1, IDH2, icd	map00020(Citrate cycle (TCA cycle)); map04146(Peroxisome); map00480(Glutathione metabolism)	COG0538(C:Energy production and conversion)	EPS26959.1(hypothetical protein PDE_01899 [Penicillium oxalicum 114-2])	sp|P79089|IDHP_ASPNG(Isocitrate dehydrogenase [NADP], mitochondrial OS=Aspergillus niger OX=5061 GN=icdA PE=2 SV=1)	PF00180.20(Iso_dh:Isocitrate/isopropylmalate dehydrogenase)
gene-PDE_07428	3.46389	1.79239	1.20856e-134	3.65541e-133	yes	up	218.647	772.02	226.68	214.88	214.38	782.99	830.3	702.77	PDE_07428	hypothetical protein		K20059	LDB19, ART1		ENOG410ZD72(S:Function unknown)	EPS32468.1(hypothetical protein PDE_07428 [Penicillium oxalicum 114-2])	sp|Q10347|YDA5_SCHPO(Uncharacterized protein C1F12.05 OS=Schizosaccharomyces pombe (strain 972 / ATCC 24843) OX=284812 GN=SPAC1F12.05 PE=4 SV=1)	PF13002.7(LDB19:Arrestin_N terminal like); PF00339.29(Arrestin_N:Arrestin (or S-antigen), N-terminal domain)
gene-PDE_00197	8.59908	3.10418	8.38243e-134	2.51904e-132	yes	up	3.25667	27.4667	3.17	3.39	3.21	28.97	28.56	24.87	PDE_00197	hypothetical protein	GO:0022857(molecular_function:transmembrane transporter activity); GO:0016021(cellular_component:integral component of membrane)	K08139	HXT	map04113(Meiosis - yeast)	ENOG410XNQK(E:Amino acid transport and metabolism)	EPS25264.1(hypothetical protein PDE_00197 [Penicillium oxalicum 114-2])	sp|P32466|HXT3_YEAST(Low-affinity glucose transporter HXT3 OS=Saccharomyces cerevisiae (strain ATCC 204508 / S288c) OX=559292 GN=HXT3 PE=1 SV=1)	PF00083.24(Sugar_tr:Sugar (and other) transporter); PF07690.16(MFS_1:Major Facilitator Superfamily)
gene-PDE_00624	2.32421	1.21674	4.6063e-133	1.37103e-131	yes	up	343.687	784.43	351.97	343	336.09	821.73	813.29	718.27	PDE_00624	hypothetical protein	GO:0005524(molecular_function:ATP binding)	K03695	clpB	map04213(Longevity regulating pathway - multiple species)	COG0542(J:Translation, ribosomal structure and biogenesis)	EPS25690.1(hypothetical protein PDE_00624 [Penicillium oxalicum 114-2])	sp|O74402|HSP78_SCHPO(Heat shock protein 78, mitochondrial OS=Schizosaccharomyces pombe (strain 972 / ATCC 24843) OX=284812 GN=hsp78 PE=3 SV=1)	PF07724.14(AAA_2:AAA domain (Cdc48 subfamily)); PF17871.1(AAA_lid_9:AAA lid domain); PF10431.9(ClpB_D2-small:C-terminal, D2-small domain, of ClpB protein); PF00004.29(AAA:ATPase family associated with various cellular activities (AAA)); PF07728.14(AAA_5:AAA domain (dynein-related subfamily)); PF13191.6(AAA_16:AAA ATPase domain); PF13401.6(AAA_22:AAA domain); PF00158.26(Sigma54_activat:Sigma-54 in…
gene-PDE_01403	4.16528	2.05841	6.72374e-133	1.99492e-131	yes	up	61.78	290.967	61.63	62.71	61	309.93	318.39	244.58	PDE_01403	putative alpha,alpha-trehalase	GO:0003824(molecular_function:catalytic activity); GO:0016798(molecular_function:hydrolase activity, acting on glycosyl bonds); GO:0005975(biological_process:carbohydrate metabolic process); GO:0030246(molecular_function:carbohydrate binding); GO:0016787(molecular_function:hydrolase activity)				COG1554(G:Carbohydrate transport and metabolism)	EPS26466.1(putative alpha,alpha-trehalase [Penicillium oxalicum 114-2])	sp|P78617|TREA_EMENI(Acid trehalase OS=Emericella nidulans (strain FGSC A4 / ATCC 38163 / CBS 112.46 / NRRL 194 / M139) OX=227321 GN=treA PE=3 SV=1)	PF03636.15(Glyco_hydro_65N:Glycosyl hydrolase family 65, N-terminal domain); PF03632.15(Glyco_hydro_65m:Glycosyl hydrolase family 65 central catalytic domain)
gene-PDE_08458	2.75354	1.46129	9.54839e-132	2.78873e-130	yes	up	87.0967	234.437	85.24	87.52	88.53	241.87	244.77	216.67	PDE_08458	hypothetical protein	GO:0005737(cellular_component:cytoplasm); GO:0009298(biological_process:GDP-mannose biosynthetic process); GO:0016779(molecular_function:nucleotidyltransferase activity); GO:0006486(biological_process:protein glycosylation); GO:0051286(cellular_component:cell tip); GO:0004475(molecular_function:mannose-1-phosphate guanylyltransferase activity); GO:0009272(biological_process:fungal-type cell wall …	K00966	GMPP	map00520(Amino sugar and nucleotide sugar metabolism); map00051(Fructose and mannose metabolism)	COG1208(S:Function unknown)	EPS33496.1(hypothetical protein PDE_08458 [Penicillium oxalicum 114-2])	sp|Q2UJU5|MPG1_ASPOR(Mannose-1-phosphate guanyltransferase OS=Aspergillus oryzae (strain ATCC 42149 / RIB 40) OX=510516 GN=mpg1 PE=3 SV=1)	PF00483.23(NTP_transferase:Nucleotidyl transferase); PF00132.24(Hexapep:Bacterial transferase hexapeptide (six repeats)); PF12804.7(NTP_transf_3:MobA-like NTP transferase domain); PF14602.6(Hexapep_2:Hexapeptide repeat of succinyl-transferase)
gene-PDE_08396	2.84806	1.50998	2.10949e-130	6.12276e-129	yes	up	500.577	1397.76	508.07	490.98	502.68	1393.9	1410.64	1388.75	PDE_08396	hypothetical protein					ENOG4111BQU(S:Function unknown)	EPS33434.1(hypothetical protein PDE_08396 [Penicillium oxalicum 114-2])	None
gene-PDE_09218	2.0249	1.01785	4.70116e-130	1.35191e-128	yes	up	311.363	631.517	315.05	310.93	308.11	623.61	643.63	627.31	PDE_09218	SUN domain-containing protein		K01238	SUN		ENOG4111GRE(S:Function unknown)	EPS34254.1(SUN domain-containing protein [Penicillium oxalicum 114-2])	sp|Q4WGL5|SUN1_ASPFU(Secreted beta-glucosidase sun1 OS=Neosartorya fumigata (strain ATCC MYA-4609 / Af293 / CBS 101355 / FGSC A1100) OX=330879 GN=sun1 PE=1 SV=1)	PF03856.13(SUN:Beta-glucosidase (SUN family))
gene-PDE_04687	2.33349	1.22249	4.10307e-129	1.1763e-127	yes	up	163.733	404.283	164.2	167.99	159.01	396.99	417.49	398.37	PDE_04687	hypothetical protein					ENOG4111CFY(S:Function unknown); ENOG410XTS8(S:Function unknown)	EPS29737.1(hypothetical protein PDE_04687 [Penicillium oxalicum 114-2])	None	PF16561.5(AMPK1_CBM:Glycogen recognition site of AMP-activated protein kinase)
gene-PDE_08543	3.09856	1.6316	1.37494e-128	3.90585e-127	yes	up	13.5667	40.9567	13.7	13.83	13.17	42.42	43.2	37.25	PDE_08543	hypothetical protein	GO:0005524(molecular_function:ATP binding)				COG0464(S:Function unknown)	EPS33581.1(hypothetical protein PDE_08543 [Penicillium oxalicum 114-2])	sp|Q9P7J5|YJNA_SCHPO(Uncharacterized AAA domain-containing protein C24B10.10c OS=Schizosaccharomyces pombe (strain 972 / ATCC 24843) OX=284812 GN=SPCC24B10.10c PE=3 SV=1)	PF00004.29(AAA:ATPase family associated with various cellular activities (AAA)); PF07728.14(AAA_5:AAA domain (dynein-related subfamily)); PF13401.6(AAA_22:AAA domain); PF13191.6(AAA_16:AAA ATPase domain)
gene-PDE_02076	2.19425	1.13373	2.04188e-128	5.78285e-127	yes	up	577.977	1069.46	584.91	618.74	530.28	1039.12	1151.44	1017.83	PDE_02076	hypothetical protein	GO:0005737(cellular_component:cytoplasm); GO:0016021(cellular_component:integral component of membrane)	K12562	AMPH	map04144(Endocytosis)	ENOG410XRQB(S:Function unknown)	EPS27134.1(hypothetical protein PDE_02076 [Penicillium oxalicum 114-2])	sp|Q59LF3|RV167_CANAL(Regulator of cytoskeleton and endocytosis RVS167 OS=Candida albicans (strain SC5314 / ATCC MYA-2876) OX=237561 GN=RVS167 PE=3 SV=2)	PF03114.18(BAR:BAR domain); PF00018.28(SH3_1:SH3 domain); PF14604.6(SH3_9:Variant SH3 domain); PF07653.17(SH3_2:Variant SH3 domain)
gene-PDE_02559	12.1352	3.60113	8.75222e-128	2.4638e-126	yes	up	8.85	103.903	8.41	8.77	9.37	104.35	95.61	111.75	PDE_02559	hypothetical protein	GO:0003824(molecular_function:catalytic activity); GO:0046872(molecular_function:metal ion binding); GO:0004222(molecular_function:metalloendopeptidase activity); GO:0016787(molecular_function:hydrolase activity)				COG1335(S:Function unknown)	EPS27615.1(hypothetical protein PDE_02559 [Penicillium oxalicum 114-2])	sp|P21367|YCAC_ECOLI(Probable hydrolase YcaC OS=Escherichia coli (strain K12) OX=83333 GN=ycaC PE=1 SV=1)	PF00857.20(Isochorismatase:Isochorismatase family)
gene-PDE_09864	3.10826	1.63611	3.55739e-127	9.95431e-126	yes	up	41.0433	126.757	40.83	42.84	39.46	127.65	127.7	124.92	PDE_09864	putative lipopolysaccharide beta-1,4-N-acetylgalactosaminyltransferase	GO:0016740(molecular_function:transferase activity); GO:0016021(cellular_component:integral component of membrane); GO:0016757(molecular_function:transferase activity, transferring glycosyl groups)				ENOG410XQQN(O:Posttranslational modification, protein turnover, chaperones)	EPS34900.1(putative lipopolysaccharide beta-1,4-N-acetylgalactosaminyltransferase [Penicillium oxalicum 114-2])	sp|A5PMF6|GT251_DANRE(Procollagen galactosyltransferase 1 OS=Danio rerio OX=7955 GN=colgalt1 PE=3 SV=1)	PF01755.17(Glyco_transf_25:Glycosyltransferase family 25 (LPS biosynthesis protein))
gene-PDE_02553	6.46407	2.69244	1.3836e-126	3.86004e-125	yes	up	26.1167	163.653	27.06	27.8	23.49	164.01	151.35	175.6	PDE_02553	hypothetical protein	GO:0006369(biological_process:termination of RNA polymerase II transcription); GO:0016592(cellular_component:mediator complex); GO:0070847(cellular_component:core mediator complex); GO:0006357(biological_process:regulation of transcription from RNA polymerase II promoter); GO:0003712(molecular_function:transcription cofactor activity)	K15136	SRB5, MED18		ENOG4112B2I(K:Transcription)	EPS27610.1(hypothetical protein PDE_02553 [Penicillium oxalicum 114-2])	sp|Q4WNC6|MED18_ASPFU(Mediator of RNA polymerase II transcription subunit 18 OS=Neosartorya fumigata (strain ATCC MYA-4609 / Af293 / CBS 101355 / FGSC A1100) OX=330879 GN=srb5 PE=3 SV=1)	PF09637.10(Med18:Med18 protein)
gene-PDE_02094	3.07306	1.61968	2.97922e-125	8.21351e-124	yes	up	213.787	641.447	215.92	215.57	209.87	645.34	615.42	663.58	PDE_02094	hypothetical protein	GO:0003824(molecular_function:catalytic activity); GO:0016853(molecular_function:isomerase activity)	K12663	ECH1	map04146(Peroxisome)	ENOG410XTHX(I:Lipid transport and metabolism)	EPS27151.1(hypothetical protein PDE_02094 [Penicillium oxalicum 114-2])	sp|O35459|ECH1_MOUSE(Delta(3,5)-Delta(2,4)-dienoyl-CoA isomerase, mitochondrial OS=Mus musculus OX=10090 GN=Ech1 PE=1 SV=1)	PF00378.20(ECH_1:Enoyl-CoA hydratase/isomerase); PF16113.5(ECH_2:Enoyl-CoA hydratase/isomerase)
gene-PDE_08850	2.95798	1.56461	1.31e-124	3.60097e-123	yes	up	31.13	90.1867	32.11	30.74	30.54	90.47	93.65	86.44	PDE_08850	hypothetical protein					ENOG410Z2PA(S:Function unknown)	EPS33888.1(hypothetical protein PDE_08850 [Penicillium oxalicum 114-2])	None
gene-PDE_06325	2.91557	1.54378	1.70835e-124	4.68218e-123	yes	up	434.25	1087.09	419.81	491.87	391.07	1189.61	1094.07	977.59	PDE_06325	hypothetical protein					ENOG410ZF10(S:Function unknown)	EPS31370.1(hypothetical protein PDE_06325 [Penicillium oxalicum 114-2])	None
gene-PDE_08067	2.84384	1.50784	7.1814e-124	1.95677e-122	yes	up	28.6833	83.2033	28.02	29.51	28.52	79.18	85.31	85.12	PDE_08067	hypothetical protein	GO:0016021(cellular_component:integral component of membrane)				ENOG410YA64(S:Function unknown)	EPS33105.1(hypothetical protein PDE_08067 [Penicillium oxalicum 114-2])	sp|A0A2Z5TTA9|HIME_ASPJA(Efflux pump himE OS=Aspergillus japonicus OX=34381 GN=himE PE=3 SV=1)	PF04479.13(RTA1:RTA1 like protein)
gene-PDE_04915	3.80456	1.92773	3.97234e-123	1.07299e-121	yes	up	68.3133	253.71	70.29	64.87	69.78	244.67	250.2	266.26	PDE_04915	putative cutinase	GO:0005576(cellular_component:extracellular region); GO:0050525(molecular_function:cutinase activity)	K08095	E3.1.1.74		ENOG41122XJ(S:Function unknown); ENOG4111V6F(S:Function unknown)	EPS29965.1(putative cutinase [Penicillium oxalicum 114-2])	sp|A2R2W3|CUTI1_ASPNC(Probable cutinase 1 OS=Aspergillus niger (strain CBS 513.88 / FGSC A1513) OX=425011 GN=An14g02170 PE=3 SV=1)	PF01083.22(Cutinase:Cutinase)
gene-PDE_00388	3.35255	1.74526	3.19789e-122	8.51494e-121	yes	up	141.5	462.27	134.89	145.88	143.73	464.17	446.1	476.54	PDE_00388	hypothetical protein					ENOG4110B7A(S:Function unknown)	EPS25455.1(hypothetical protein PDE_00388 [Penicillium oxalicum 114-2])	None
gene-PDE_05548	2.55906	1.35561	1.4141e-121	3.75461e-120	yes	up	59.63	149.397	58.77	59.88	60.24	148.68	155.55	143.96	PDE_05548	hypothetical protein	GO:0016620(molecular_function:oxidoreductase activity, acting on the aldehyde or oxo group of donors, NAD or NADP as acceptor)	K00129	E1.2.1.5	map00340(Histidine metabolism); map00360(Phenylalanine metabolism); map00410(beta-Alanine metabolism); map00350(Tyrosine metabolism); map00010(Glycolysis / Gluconeogenesis)	COG1012(S:Function unknown)	EPS30596.1(hypothetical protein PDE_05548 [Penicillium oxalicum 114-2])	sp|Q9URW9|YLX7_SCHPO(Putative aldehyde dehydrogenase-like protein C922.07c OS=Schizosaccharomyces pombe (strain 972 / ATCC 24843) OX=284812 GN=SPAC922.07c PE=3 SV=1)	PF00171.22(Aldedh:Aldehyde dehydrogenase family); PF07368.11(DUF1487:Protein of unknown function (DUF1487))
gene-PDE_04682	2.83863	1.5052	2.10211e-120	5.5498e-119	yes	up	4610.19	12845.7	4679.14	4570.04	4581.4	12381	12512.6	13643.5	PDE_04682	hypothetical protein	GO:0016021(cellular_component:integral component of membrane)				ENOG410Y88F(S:Function unknown)	EPS29732.1(hypothetical protein PDE_04682 [Penicillium oxalicum 114-2])	sp|Q4WFV6|YA880_ASPFU(UPF0619 GPI-anchored membrane protein AFUA_3G00880 OS=Neosartorya fumigata (strain ATCC MYA-4609 / Af293 / CBS 101355 / FGSC A1100) OX=330879 GN=AFUA_3G00880 PE=1 SV=1)	PF10342.9(GPI-anchored:Ser-Thr-rich glycosyl-phosphatidyl-inositol-anchored membrane family)
gene-PDE_06884	2.85982	1.51593	6.40117e-120	1.68522e-118	yes	up	50.0233	141.527	50.12	52.06	47.89	141.76	151.93	130.89	PDE_06884	hypothetical protein	GO:0016021(cellular_component:integral component of membrane); GO:0055085(biological_process:transmembrane transport)				ENOG41100VM(G:Carbohydrate transport and metabolism)	EPS31925.1(hypothetical protein PDE_06884 [Penicillium oxalicum 114-2])	sp|Q07904|THI73_YEAST(Thiamine pathway transporter THI73 OS=Saccharomyces cerevisiae (strain ATCC 204508 / S288c) OX=559292 GN=THI73 PE=1 SV=1)	PF07690.16(MFS_1:Major Facilitator Superfamily)
gene-PDE_02205	3.31171	1.72757	5.19856e-118	1.35714e-116	yes	up	310.16	1002.92	304.55	307.83	318.1	977.47	973.96	1057.34	PDE_02205	hypothetical protein	GO:0004768(molecular_function:stearoyl-CoA 9-desaturase activity); GO:0006636(biological_process:unsaturated fatty acid biosynthetic process); GO:0020037(molecular_function:heme binding); GO:0016021(cellular_component:integral component of membrane); GO:0046872(molecular_function:metal ion binding); GO:0016717(molecular_function:oxidoreductase activity, acting on paired donors, with oxidation of …	K00507	SCD, desC	map01040(Biosynthesis of unsaturated fatty acids)	COG1398(Q:Secondary metabolites biosynthesis, transport and catabolism)	EPS27262.1(hypothetical protein PDE_02205 [Penicillium oxalicum 114-2])	sp|Q12618|ACO1_AJECA(Acyl-CoA desaturase OS=Ajellomyces capsulatus OX=5037 GN=OLE1 PE=1 SV=1)	PF00487.24(FA_desaturase:Fatty acid desaturase); PF00173.28(Cyt-b5:Cytochrome b5-like Heme/Steroid binding domain)
gene-PDE_05656	5.4347	2.4422	1.22447e-117	3.18772e-116	yes	up	9.89667	52.52	9.81	9.87	10.01	53.23	51.02	53.31	PDE_05656	hypothetical protein	GO:0003700(molecular_function:transcription factor activity, sequence-specific DNA binding)				ENOG410YQ83(S:Function unknown); ENOG4111YBR(S:Function unknown)	EPS30704.1(hypothetical protein PDE_05656 [Penicillium oxalicum 114-2])	None	PF11905.8(DUF3425:Domain of unknown function (DUF3425))
gene-PDE_04160	2.25755	1.17476	3.00949e-116	7.72713e-115	yes	up	139.647	311.27	137.03	142.2	139.71	313.9	323.65	296.26	PDE_04160	putative UDP-GalNAc:alpha-1,4-N-acetylgalactosaminyltransferase	GO:0016740(molecular_function:transferase activity); GO:0016021(cellular_component:integral component of membrane)				COG3774(S:Function unknown)	EPS29211.1(putative UDP-GalNAc:alpha-1,4-N-acetylgalactosaminyltransferase [Penicillium oxalicum 114-2])	sp|P33300|SUR1_YEAST(Mannosyl phosphorylinositol ceramide synthase SUR1 OS=Saccharomyces cerevisiae (strain ATCC 204508 / S288c) OX=559292 GN=SUR1 PE=1 SV=1)	PF04488.15(Gly_transf_sug:Glycosyltransferase sugar-binding region containing DXD motif)
gene-PDE_03885	4.63864	2.2137	4.37189e-116	1.11944e-114	yes	up	26.8767	121.703	24.91	26.25	29.47	118.61	121.68	124.82	PDE_03885	hypothetical protein	GO:0016021(cellular_component:integral component of membrane)				ENOG410YEXJ(S:Function unknown)	EPS28939.1(hypothetical protein PDE_03885 [Penicillium oxalicum 114-2])	None	PF11913.8(DUF3431:Protein of unknown function (DUF3431))
gene-PDE_09658	2.80677	1.48891	5.06701e-116	1.29389e-114	yes	up	119.167	327.63	117.54	122.63	117.33	318.66	333.23	331	PDE_09658	hypothetical protein	GO:0034247(biological_process:snoRNA splicing); GO:0006397(biological_process:mRNA processing); GO:0046872(molecular_function:metal ion binding); GO:0005684(cellular_component:U2-type spliceosomal complex); GO:0003677(molecular_function:DNA binding)	K13127	RNF113A, CWC24		COG5152(S:Function unknown)	EPS34694.1(hypothetical protein PDE_09658 [Penicillium oxalicum 114-2])	sp|Q4WUA0|CWC24_ASPFU(Pre-mRNA-splicing factor cwc24 OS=Neosartorya fumigata (strain ATCC MYA-4609 / Af293 / CBS 101355 / FGSC A1100) OX=330879 GN=cwc24 PE=3 SV=1)	PF00642.24(zf-CCCH:Zinc finger C-x8-C-x5-C-x3-H type (and similar)); PF13920.6(zf-C3HC4_3:Zinc finger, C3HC4 type (RING finger)); PF13923.6(zf-C3HC4_2:Zinc finger, C3HC4 type (RING finger)); PF14634.6(zf-RING_5:zinc-RING finger domain); PF13445.6(zf-RING_UBOX:RING-type zinc-finger); PF00097.25(zf-C3HC4:Zinc finger, C3HC4 type (RING finger)); PF16685.5(zf-RING_10:zinc RING finger of MSL2); PF18345…
gene-PDE_05715	2.80351	1.48723	1.7152e-114	4.30922e-113	yes	up	166.433	443.393	160.85	169.48	168.97	437.5	440.69	451.99	PDE_05715	hypothetical protein	GO:0008270(molecular_function:zinc ion binding)				ENOG4111JCH(S:Function unknown)	EPS30763.1(hypothetical protein PDE_05715 [Penicillium oxalicum 114-2])	sp|Q8TCF1|ZFAN1_HUMAN(AN1-type zinc finger protein 1 OS=Homo sapiens OX=9606 GN=ZFAND1 PE=1 SV=1)	PF01428.16(zf-AN1:AN1-like Zinc finger)
gene-PDE_01706	2.48407	1.31271	3.20658e-113	7.94927e-112	yes	up	300.683	1049.47	304.35	296.27	301.43	1110.42	1060.11	977.88	PDE_01706	hypothetical protein	GO:0016021(cellular_component:integral component of membrane); GO:0003676(molecular_function:nucleic acid binding)				ENOG410Z84Q(S:Function unknown)	EPS26767.1(hypothetical protein PDE_01706 [Penicillium oxalicum 114-2])	None	PF00096.26(zf-C2H2:Zinc finger, C2H2 type)
gene-PDE_04263	2.93856	1.55511	2.03478e-112	5.00449e-111	yes	up	65.1767	186.71	64.64	68.1	62.79	187.46	185.68	186.99	PDE_04263	hypothetical protein	GO:0016021(cellular_component:integral component of membrane)				ENOG410YD1X(S:Function unknown); ENOG411006X(S:Function unknown)	EPS29314.1(hypothetical protein PDE_04263 [Penicillium oxalicum 114-2])	sp|Q5AV03|ATNI_EMENI(Probable lipid transporter atnI OS=Emericella nidulans (strain FGSC A4 / ATCC 38163 / CBS 112.46 / NRRL 194 / M139) OX=227321 GN=atnI PE=2 SV=1)	PF04479.13(RTA1:RTA1 like protein)
gene-PDE_05655	5.33886	2.41653	5.12386e-112	1.25689e-110	yes	up	836.637	4202.6	834.13	847.94	827.84	4017.95	3922.36	4667.48	PDE_05655	hypothetical protein	GO:0003714(molecular_function:transcription corepressor activity); GO:0005634(cellular_component:nucleus); GO:0019836(biological_process:hemolysis by symbiont of host erythrocytes); GO:0006355(biological_process:regulation of transcription, DNA-templated)				ENOG4110AHA(S:Function unknown); ENOG410XZ4K(S:Function unknown)	EPS30703.1(hypothetical protein PDE_05655 [Penicillium oxalicum 114-2])	sp|Q0CRX8|TERL_ASPTN(Terrelysin OS=Aspergillus terreus (strain NIH 2624 / FGSC A1156) OX=341663 GN=ATEG_03556 PE=2 SV=2)	PF06355.13(Aegerolysin:Aegerolysin)
gene-PDE_03169	2.63662	1.39869	4.09805e-111	9.92238e-110	yes	up	48.58	127.927	47.62	50.19	47.93	129.84	133.14	120.8	PDE_03169	hypothetical protein	GO:0003676(molecular_function:nucleic acid binding)				ENOG410ZBD2(S:Function unknown)	EPS28223.1(hypothetical protein PDE_03169 [Penicillium oxalicum 114-2])	None
gene-PDE_02778	3.13087	1.64656	5.37636e-111	1.29838e-109	yes	up	34.37	103.057	35.35	35.56	32.2	103.56	105.79	99.82	PDE_02778	hypothetical protein	GO:0006488(biological_process:dolichol-linked oligosaccharide biosynthetic process); GO:0016021(cellular_component:integral component of membrane); GO:0003865(molecular_function:3-oxo-5-alpha-steroid 4-dehydrogenase activity)	K12345	SRD5A3		ENOG4111JQM(S:Function unknown)	EPS27834.1(hypothetical protein PDE_02778 [Penicillium oxalicum 114-2])	sp|Q7F0Q2|POED2_ORYSJ(Polyprenol reductase 2 OS=Oryza sativa subsp. japonica OX=39947 GN=Os07g0493400 PE=2 SV=1)	PF02544.16(Steroid_dh:3-oxo-5-alpha-steroid 4-dehydrogenase)
gene-PDE_08879	4.06947	2.02484	6.80237e-111	1.63853e-109	yes	up	18.0967	73.1033	18.05	19.36	16.88	74.43	70.7	74.18	PDE_08879	hypothetical protein	GO:0022857(molecular_function:transmembrane transporter activity); GO:0016021(cellular_component:integral component of membrane)	K15104	SLC25A11, OGC		ENOG410XQHU(C:Energy production and conversion)	EPS33917.1(hypothetical protein PDE_08879 [Penicillium oxalicum 114-2])	sp|P0C582|M2OM_NEUCR(Putative mitochondrial 2-oxoglutarate/malate carrier protein OS=Neurospora crassa (strain ATCC 24698 / 74-OR23-1A / CBS 708.71 / DSM 1257 / FGSC 987) OX=367110 GN=mic-33 PE=3 SV=1)	PF00153.27(Mito_carr:Mitochondrial carrier protein)
gene-PDE_01249	3.37713	1.7558	7.67186e-111	1.83849e-109	yes	up	30.3767	100.317	30.53	29.01	31.59	101.16	99.51	100.28	PDE_01249	hypothetical protein	GO:0004609(molecular_function:phosphatidylserine decarboxylase activity); GO:0008654(biological_process:phospholipid biosynthetic process)	K01613	psd, PISD	map00564(Glycerophospholipid metabolism)	COG0688(M:Cell wall/membrane/envelope biogenesis)	EPS26313.1(hypothetical protein PDE_01249 [Penicillium oxalicum 114-2])	sp|P0DPA6|PSID_PSICU(L-tryptophan decarboxylase OS=Psilocybe cubensis OX=181762 GN=psiD PE=1 SV=1)	PF12588.8(PSDC:Phophatidylserine decarboxylase); PF02666.15(PS_Dcarbxylase:Phosphatidylserine decarboxylase)
gene-PDE_01312	4.47379	2.1615	1.76799e-110	4.20448e-109	yes	up	16.77	74.6533	16.93	17.21	16.17	78.69	80.48	64.79	PDE_01312	hypothetical protein					ENOG410Y4A8(S:Function unknown)	EPS26376.1(hypothetical protein PDE_01312 [Penicillium oxalicum 114-2])	None
gene-PDE_07835	2.74168	1.45506	9.41317e-110	2.2216e-108	yes	up	303.173	817.777	302.04	300.66	306.82	817.42	787.14	848.77	PDE_07835	hypothetical protein	GO:0016021(cellular_component:integral component of membrane)					EPS32874.1(hypothetical protein PDE_07835 [Penicillium oxalicum 114-2])	None
gene-PDE_09376	4.13745	2.04874	1.04008e-109	2.4485e-108	yes	up	71.37	291.17	72.4	71.2	70.51	326.5	310.45	236.56	PDE_09376	hypothetical protein						EPS34412.1(hypothetical protein PDE_09376 [Penicillium oxalicum 114-2])	None
gene-PDE_07612	2.80122	1.48605	1.16257e-109	2.73e-108	yes	up	58.9933	162.253	59.44	56.11	61.43	167.92	171.05	147.79	PDE_07612	hypothetical protein	GO:0016021(cellular_component:integral component of membrane); GO:0005507(molecular_function:copper ion binding); GO:0016491(molecular_function:oxidoreductase activity)	K19791	FET3_5		COG2132(Q:Secondary metabolites biosynthesis, transport and catabolism)	EPS32652.1(hypothetical protein PDE_07612 [Penicillium oxalicum 114-2])	sp|E9R598|FETC_ASPFU(Iron transport multicopper oxidase fetC OS=Neosartorya fumigata (strain ATCC MYA-4609 / Af293 / CBS 101355 / FGSC A1100) OX=330879 GN=fetC PE=2 SV=1)	PF07731.14(Cu-oxidase_2:Multicopper oxidase); PF07732.15(Cu-oxidase_3:Multicopper oxidase); PF00394.22(Cu-oxidase:Multicopper oxidase)
gene-PDE_05139	2.37684	1.24905	2.4152e-109	5.65726e-108	yes	up	183.613	427.203	180.19	185.11	185.54	450.43	441.38	389.8	PDE_05139	hypothetical protein	GO:0006085(biological_process:acetyl-CoA biosynthetic process); GO:0016301(molecular_function:kinase activity); GO:0006082(biological_process:organic acid metabolic process); GO:0008776(molecular_function:acetate kinase activity); GO:0000287(molecular_function:magnesium ion binding); GO:0016774(molecular_function:phosphotransferase activity, carboxyl group as acceptor); GO:0005524(molecular_funct…	K00925	ackA	map00680(Methane metabolism); map00640(Propanoate metabolism); map00620(Pyruvate metabolism); map00430(Taurine and hypotaurine metabolism)	COG0282(C:Energy production and conversion)	EPS30189.1(hypothetical protein PDE_05139 [Penicillium oxalicum 114-2])	sp|Q5B3G6|ACKA_EMENI(Probable acetate kinase OS=Emericella nidulans (strain FGSC A4 / ATCC 38163 / CBS 112.46 / NRRL 194 / M139) OX=227321 GN=AN4914 PE=3 SV=2)	PF00871.17(Acetate_kinase:Acetokinase family)
gene-PDE_03417	2.67548	1.4198	2.66395e-109	6.22432e-108	yes	up	167.957	437.99	174.05	166.47	163.35	434.12	435.05	444.8	PDE_03417	hypothetical protein	GO:0016787(molecular_function:hydrolase activity); GO:0016746(molecular_function:transferase activity, transferring acyl groups); GO:0080030(molecular_function:methyl indole-3-acetate esterase activity)				ENOG410ZXE1(S:Function unknown)	EPS28471.1(hypothetical protein PDE_03417 [Penicillium oxalicum 114-2])	sp|Q4WF56|SIDJ_ASPFU(Fusarinine C esterase sidJ OS=Neosartorya fumigata (strain ATCC MYA-4609 / Af293 / CBS 101355 / FGSC A1100) OX=330879 GN=sidJ PE=1 SV=1)	PF08538.10(DUF1749:Protein of unknown function (DUF1749)); PF00561.20(Abhydrolase_1:alpha/beta hydrolase fold); PF12697.7(Abhydrolase_6:Alpha/beta hydrolase family)
gene-PDE_04264	2.68448	1.42464	4.89113e-109	1.13996e-107	yes	up	26.0633	68.06	26.73	26.32	25.14	71.45	68.63	64.1	PDE_04264	hypothetical protein	GO:0050661(molecular_function:NADP binding); GO:0050660(molecular_function:flavin adenine dinucleotide binding); GO:0005634(cellular_component:nucleus); GO:0004499(molecular_function:N,N-dimethylaniline monooxygenase activity); GO:0008270(molecular_function:zinc ion binding); GO:0000981(molecular_function:RNA polymerase II transcription factor activity, sequence-specific DNA binding)				ENOG4110BJX(O:Posttranslational modification, protein turnover, chaperones); ENOG410XPDJ(S:Function unknown)	EPS29315.1(hypothetical protein PDE_04264 [Penicillium oxalicum 114-2])	sp|A0A0M9ER62|DEP4_FUSLA(FAD-dependent monooxygenase DEP4 OS=Fusarium langsethiae OX=179993 GN=DEP4 PE=2 SV=1)	PF00743.19(FMO-like:Flavin-binding monooxygenase-like); PF13434.6(K_oxygenase:L-lysine 6-monooxygenase (NADPH-requiring)); PF13738.6(Pyr_redox_3:Pyridine nucleotide-disulphide oxidoreductase)
gene-PDE_01200	30.5433	4.93278	2.8494e-108	6.5917e-107	yes	up	0.64	19.0667	0.47	0.71	0.74	19.11	20.3	17.79	PDE_01200	hypothetical protein	GO:0016787(molecular_function:hydrolase activity)	K01046	lip, TGL2	map00561(Glycerolipid metabolism)	COG2272(S:Function unknown)	EPS26264.1(hypothetical protein PDE_01200 [Penicillium oxalicum 114-2])	sp|D4B1N9|LIP3_ARTBC(Probable secreted lipase ARB_02369 OS=Arthroderma benhamiae (strain ATCC MYA-4681 / CBS 112371) OX=663331 GN=ARB_02369 PE=1 SV=1)	PF00135.28(COesterase:Carboxylesterase family); PF07859.13(Abhydrolase_3:alpha/beta hydrolase fold)
gene-PDE_05421	2.80574	1.48838	3.02389e-107	6.89298e-106	yes	up	18.2533	50.2833	18.83	19.08	16.85	52.29	50.35	48.21	PDE_05421	hypothetical protein	GO:0016021(cellular_component:integral component of membrane); GO:0055085(biological_process:transmembrane transport)				ENOG410XNQK(S:Function unknown)	EPS30470.1(hypothetical protein PDE_05421 [Penicillium oxalicum 114-2])	sp|O59726|FNX2_SCHPO(Vacuolar membrane amino acid uptake transporter fnx2 OS=Schizosaccharomyces pombe (strain 972 / ATCC 24843) OX=284812 GN=fnx2 PE=3 SV=1)	PF07690.16(MFS_1:Major Facilitator Superfamily); PF00083.24(Sugar_tr:Sugar (and other) transporter)
gene-PDE_08442	7.94008	2.98915	5.35639e-107	1.21802e-105	yes	up	6.5	50.5067	5.75	6.7	7.05	53.84	54.32	43.36	PDE_08442	hypothetical protein	GO:0016021(cellular_component:integral component of membrane)				ENOG410YEVG(S:Function unknown); ENOG410YN9F(S:Function unknown)	EPS33480.1(hypothetical protein PDE_08442 [Penicillium oxalicum 114-2])	None
gene-PDE_01808	2.53992	1.34479	9.18016e-107	2.08247e-105	yes	up	451.77	1218.76	419.88	456.5	478.93	1070.15	1230.4	1355.72	PDE_01808	hypothetical protein	GO:0045454(biological_process:cell redox homeostasis); GO:0015035(molecular_function:protein disulfide oxidoreductase activity); GO:0006662(biological_process:glycerol ether metabolic process); GO:0005623(cellular_component:cell)	K03671	trxA		COG0526(O:Posttranslational modification, protein turnover, chaperones)	EPS26868.1(hypothetical protein PDE_01808 [Penicillium oxalicum 114-2])	sp|P29429|THIO_EMENI(Thioredoxin OS=Emericella nidulans (strain FGSC A4 / ATCC 38163 / CBS 112.46 / NRRL 194 / M139) OX=227321 GN=TRX1 PE=1 SV=2)	PF00085.20(Thioredoxin:Thioredoxin); PF14595.6(Thioredoxin_9:Thioredoxin); PF13098.6(Thioredoxin_2:Thioredoxin-like domain); PF13905.6(Thioredoxin_8:Thioredoxin-like)
gene-PDE_08408	2.27544	1.18615	1.875e-106	4.23279e-105	yes	up	64.5267	143.903	64.62	65.84	63.12	143.93	151.43	136.35	PDE_08408	hypothetical protein	GO:0046873(molecular_function:metal ion transmembrane transporter activity); GO:0016021(cellular_component:integral component of membrane)	K12346	SMF		COG1914(P:Inorganic ion transport and metabolism)	EPS33446.1(hypothetical protein PDE_08408 [Penicillium oxalicum 114-2])	sp|Q10177|PDT1_SCHPO(Manganese transporter pdt1 OS=Schizosaccharomyces pombe (strain 972 / ATCC 24843) OX=284812 GN=pdt1 PE=1 SV=1)	PF01566.18(Nramp:Natural resistance-associated macrophage protein)
gene-PDE_00525	2.30279	1.20339	1.27689e-105	2.84817e-104	yes	up	268.56	604.963	273.24	268.94	263.5	634.99	635.38	544.52	PDE_00525	hypothetical protein	GO:0006633(biological_process:fatty acid biosynthetic process); GO:0020037(molecular_function:heme binding); GO:0016021(cellular_component:integral component of membrane); GO:0080132(molecular_function:fatty acid alpha-hydroxylase activity); GO:0005789(cellular_component:endoplasmic reticulum membrane); GO:0008270(molecular_function:zinc ion binding); GO:0005506(molecular_function:iron ion bindin…	K19703	FA2H, SCS7		COG3000(S:Function unknown)	EPS25591.1(hypothetical protein PDE_00525 [Penicillium oxalicum 114-2])	sp|Q03529|SCS7_YEAST(Ceramide very long chain fatty acid hydroxylase SCS7 OS=Saccharomyces cerevisiae (strain ATCC 204508 / S288c) OX=559292 GN=SCS7 PE=1 SV=1)	PF00173.28(Cyt-b5:Cytochrome b5-like Heme/Steroid binding domain); PF04116.13(FA_hydroxylase:Fatty acid hydroxylase superfamily)
gene-PDE_05654	5.09219	2.34829	1.71847e-105	3.81492e-104	yes	up	19.97	98.9467	19.88	20.37	19.66	92.29	91.36	113.19	PDE_05654	hypothetical protein	GO:0008757(molecular_function:S-adenosylmethionine-dependent methyltransferase activity); GO:0016491(molecular_function:oxidoreductase activity)				COG0500(U:Intracellular trafficking, secretion, and vesicular transport); ENOG4111W4G(U:Intracellular trafficking, secretion, and vesicular transport)	EPS30702.1(hypothetical protein PDE_05654 [Penicillium oxalicum 114-2])	sp|Q6AWU6|HOL3_ARATH(Probable thiol methyltransferase 2 OS=Arabidopsis thaliana OX=3702 GN=HOL3 PE=1 SV=1)	PF05724.11(TPMT:Thiopurine S-methyltransferase (TPMT)); PF13649.6(Methyltransf_25:Methyltransferase domain); PF13847.6(Methyltransf_31:Methyltransferase domain); PF13489.6(Methyltransf_23:Methyltransferase domain); PF08241.12(Methyltransf_11:Methyltransferase domain)
gene-PDE_03053	2.51195	1.32881	3.67039e-105	8.12879e-104	yes	up	444.7	1074.55	452.54	455.6	425.96	1019.89	1084.11	1119.66	PDE_03053	hypothetical protein	GO:0003955(molecular_function:NAD(P)H dehydrogenase (quinone) activity); GO:0010181(molecular_function:FMN binding)	K03809	wrbA	map00130(Ubiquinone and other terpenoid-quinone biosynthesis)	COG0655(S:Function unknown)	EPS28107.1(hypothetical protein PDE_03053 [Penicillium oxalicum 114-2])	sp|P42058|ALTA7_ALTAL(Minor allergen Alt a 7 OS=Alternaria alternata OX=5599 GN=ALTA7 PE=1 SV=1)	PF03358.15(FMN_red:NADPH-dependent FMN reductase); PF02525.17(Flavodoxin_2:Flavodoxin-like fold)
gene-PDE_08132	2.08492	1.05999	1.69928e-104	3.74564e-103	yes	up	67.94	140.843	67.53	68.26	68.03	146.72	140.65	135.16	PDE_08132	hypothetical protein	GO:0005089(molecular_function:Rho guanyl-nucleotide exchange factor activity); GO:0035556(biological_process:intracellular signal transduction); GO:0035023(biological_process:regulation of Rho protein signal transduction)				ENOG410XPV1(T:Signal transduction mechanisms)	EPS33170.1(hypothetical protein PDE_08132 [Penicillium oxalicum 114-2])	None	PF00621.20(RhoGEF:RhoGEF domain)
gene-PDE_02095	3.186	1.67174	6.93085e-104	1.52056e-102	yes	up	1685.51	5130.83	1707.16	1664.57	1684.79	4974.89	5071.03	5346.58	PDE_02095	hypothetical protein					ENOG4111YTA(O:Posttranslational modification, protein turnover, chaperones)	EPS27152.1(hypothetical protein PDE_02095 [Penicillium oxalicum 114-2])	sp|P40920|HSP30_EMENI(30 kDa heat shock protein OS=Emericella nidulans (strain FGSC A4 / ATCC 38163 / CBS 112.46 / NRRL 194 / M139) OX=227321 GN=hsp30 PE=2 SV=1)	PF00011.21(HSP20:Hsp20/alpha crystallin family); PF17886.1(ArsA_HSP20:HSP20-like domain found in ArsA)
gene-PDE_05711	2.18907	1.13032	1.95298e-103	4.27461e-102	yes	up	527.4	1123.29	532.25	514.66	535.29	1113.16	1146.53	1110.19	PDE_05711	hypothetical protein	GO:0006031(biological_process:chitin biosynthetic process); GO:0016021(cellular_component:integral component of membrane); GO:0004100(molecular_function:chitin synthase activity)				ENOG4111MEJ(S:Function unknown)	EPS30759.1(hypothetical protein PDE_05711 [Penicillium oxalicum 114-2])	None	PF08611.10(DUF1774:Fungal protein of unknown function (DUF1774))
gene-PDE_01228	8.68805	3.11903	2.46583e-103	5.3845e-102	yes	up	4.69333	39.81	5	4.43	4.65	37.75	40.7	40.98	PDE_01228	hypothetical protein					ENOG4110AKB(S:Function unknown); ENOG410YP1B(S:Function unknown)	EPS26292.1(hypothetical protein PDE_01228 [Penicillium oxalicum 114-2])	None	PF12311.8(DUF3632:Protein of unknown function (DUF3632))
gene-PDE_08791	3.77382	1.91603	7.33921e-102	1.59889e-100	yes	up	15.6033	63.31	15.21	15.31	16.29	60.92	65.25	63.76	PDE_08791	hypothetical protein					ENOG4111ZF6(S:Function unknown)	EPS33829.1(hypothetical protein PDE_08791 [Penicillium oxalicum 114-2])	sp|P38172|MRX3_YEAST(MIOREX complex component 3 OS=Saccharomyces cerevisiae (strain ATCC 204508 / S288c) OX=559292 GN=MRX3 PE=1 SV=1)	PF03061.22(4HBT:Thioesterase superfamily)
gene-PDE_07294	2.63688	1.39883	1.37352e-101	2.98533e-100	yes	up	30.39	78.7	29.35	31.92	29.9	75.6	80.3	80.2	PDE_07294	hypothetical protein						EPS32334.1(hypothetical protein PDE_07294 [Penicillium oxalicum 114-2])	None
gene-PDE_01348	2.63772	1.39929	8.09506e-101	1.74726e-99	yes	up	2298.08	5598.53	2316.16	2338.82	2239.27	6152.73	6148.96	4493.9	PDE_01348	hypothetical protein	GO:0090575(cellular_component:RNA polymerase II transcription factor complex); GO:0046983(molecular_function:protein dimerization activity); GO:0071339(cellular_component:MLL1 complex); GO:0003677(molecular_function:DNA binding)				ENOG4110AIF(L:Replication, recombination and repair)	EPS26412.1(hypothetical protein PDE_01348 [Penicillium oxalicum 114-2])	None	PF00010.26(HLH:Helix-loop-helix DNA-binding domain)
gene-PDE_08315	3.47076	1.79525	9.81023e-100	2.08853e-98	yes	up	98.6933	314.34	110.34	97.11	88.63	285.67	356.04	301.31	PDE_08315	hypothetical protein						EPS33353.1(hypothetical protein PDE_08315 [Penicillium oxalicum 114-2])	None
gene-PDE_05348	2.82551	1.49851	1.50442e-98	3.18106e-97	yes	up	32.0633	102.057	31.53	32.3	32.36	97.72	100.69	107.76	PDE_05348	hypothetical protein	GO:0022857(molecular_function:transmembrane transporter activity); GO:0015169(molecular_function:glycerol-3-phosphate transmembrane transporter activity); GO:0016021(cellular_component:integral component of membrane); GO:0005886(cellular_component:plasma membrane); GO:0001406(molecular_function:glycerophosphodiester transmembrane transporter activity)				ENOG410ZVN7(S:Function unknown)	EPS30397.1(hypothetical protein PDE_05348 [Penicillium oxalicum 114-2])	sp|Q59Q30|GIT1_CANAL(Glycerophosphoinositol permease 1 OS=Candida albicans (strain SC5314 / ATCC MYA-2876) OX=237561 GN=GIT1 PE=1 SV=1)	PF00083.24(Sugar_tr:Sugar (and other) transporter); PF07690.16(MFS_1:Major Facilitator Superfamily)
gene-PDE_09593	2.54061	1.34518	2.07839e-98	4.37492e-97	yes	up	288.187	676.247	298.51	289.95	276.1	651.88	675.88	700.98	PDE_09593	hypothetical protein	GO:0003824(molecular_function:catalytic activity); GO:0042823(biological_process:pyridoxal phosphate biosynthetic process)	K06215	pdxS, pdx1	map00750(Vitamin B6 metabolism)	COG0214(H:Coenzyme transport and metabolism)	EPS34629.1(hypothetical protein PDE_09593 [Penicillium oxalicum 114-2])	sp|Q9UW83|PDX1_EMENI(Pyridoxal 5'-phosphate synthase subunit pyroA OS=Emericella nidulans (strain FGSC A4 / ATCC 38163 / CBS 112.46 / NRRL 194 / M139) OX=227321 GN=pyroA PE=3 SV=1)	PF01680.17(SOR_SNZ:SOR/SNZ family); PF05690.14(ThiG:Thiazole biosynthesis protein ThiG)
gene-PDE_02267	2.10818	1.076	3.11087e-98	6.51887e-97	yes	up	1368.68	2819.07	1332.75	1404.86	1368.42	2842.35	2847.66	2767.2	PDE_02267	hypothetical protein	None	None	None	None	None	None	None	None
gene-PDE_08544	2.49659	1.31996	4.66971e-98	9.76355e-97	yes	up	65.5167	159.927	68.42	65.61	62.52	160.28	160.87	158.63	PDE_08544	hypothetical protein	GO:0006629(biological_process:lipid metabolic process); GO:0008081(molecular_function:phosphoric diester hydrolase activity)	K01771	plc	map00562(Inositol phosphate metabolism)	ENOG410ZKFY(S:Function unknown)	EPS33582.1(hypothetical protein PDE_08544 [Penicillium oxalicum 114-2])	sp|P14262|PLC_BACCE(1-phosphatidylinositol phosphodiesterase OS=Bacillus cereus OX=1396 PE=1 SV=1)	PF00388.19(PI-PLC-X:Phosphatidylinositol-specific phospholipase C, X domain)
gene-PDE_04916	2.08006	1.05662	5.07401e-98	1.05852e-96	yes	up	54.8267	112.2	56.13	54.57	53.78	116.97	116.2	103.43	PDE_04916	hypothetical protein	GO:0016021(cellular_component:integral component of membrane); GO:0004180(molecular_function:carboxypeptidase activity); GO:0008233(molecular_function:peptidase activity)				COG2234(S:Function unknown)	EPS29966.1(hypothetical protein PDE_04916 [Penicillium oxalicum 114-2])	sp|D4B1R0|GCP1_ARTBC(Probable glutamate carboxypeptidase ARB_02390 OS=Arthroderma benhamiae (strain ATCC MYA-4681 / CBS 112371) OX=663331 GN=ARB_02390 PE=1 SV=1)	PF04253.15(TFR_dimer:Transferrin receptor-like dimerisation domain); PF04389.17(Peptidase_M28:Peptidase family M28); PF02225.22(PA:PA domain)
gene-PDE_01090	3.83991	1.94107	1.23211e-97	2.55896e-96	yes	up	238.483	852.687	230.99	246.9	237.56	830.86	858.1	869.1	PDE_01090	hypothetical protein	GO:0006417(biological_process:regulation of translation); GO:0005737(cellular_component:cytoplasm)				ENOG4111PX3(K:Transcription); ENOG4111ZH4(K:Transcription)	EPS26154.1(hypothetical protein PDE_01090 [Penicillium oxalicum 114-2])	sp|Q2U9E2|FES1_ASPOR(Hsp70 nucleotide exchange factor fes1 OS=Aspergillus oryzae (strain ATCC 42149 / RIB 40) OX=510516 GN=fes1 PE=3 SV=1)	PF08609.10(Fes1:Nucleotide exchange factor Fes1); PF13513.6(HEAT_EZ:HEAT-like repeat); PF00514.23(Arm:Armadillo/beta-catenin-like repeat); PF02985.22(HEAT:HEAT repeat); PF13646.6(HEAT_2:HEAT repeats)
gene-PDE_07727	2.03314	1.02371	1.74336e-97	3.61273e-96	yes	up	160.207	320.527	164.99	159.05	156.58	330.18	333.7	297.7	PDE_07727	hypothetical protein	GO:0044550(biological_process:secondary metabolite biosynthetic process); GO:0005737(cellular_component:cytoplasm); GO:0043231(cellular_component:intracellular membrane-bounded organelle)				ENOG41120RQ(S:Function unknown)	EPS32767.1(hypothetical protein PDE_07727 [Penicillium oxalicum 114-2])	None
gene-PDE_09666	5.2886	2.40289	2.45654e-97	5.06816e-96	yes	up	39.9433	201.633	40.94	38.45	40.44	219.84	198.15	186.91	PDE_09666	hypothetical protein						EPS34702.1(hypothetical protein PDE_09666 [Penicillium oxalicum 114-2])	None
gene-PDE_08328	2.59981	1.37841	7.22967e-96	1.47852e-94	yes	up	60.38	153.703	64.2	60.97	55.97	158.48	161.11	141.52	PDE_08328	hypothetical protein		K20526	TAGLN		COG5199(Z:Cytoskeleton)	EPS33366.1(hypothetical protein PDE_08328 [Penicillium oxalicum 114-2])	sp|Q08873|SCP1_YEAST(Transgelin OS=Saccharomyces cerevisiae (strain ATCC 204508 / S288c) OX=559292 GN=SCP1 PE=1 SV=1)	PF00307.31(CH:Calponin homology (CH) domain)
gene-PDE_00044	2.21434	1.14688	9.70626e-96	1.98067e-94	yes	up	86.48	187.493	84.04	90.05	85.35	189.16	192.26	181.06	PDE_00044	hypothetical protein					ENOG410ZAI8(O:Posttranslational modification, protein turnover, chaperones)	EPS25113.1(hypothetical protein PDE_00044 [Penicillium oxalicum 114-2])	sp|Q9UJX0|OSGI1_HUMAN(Oxidative stress-induced growth inhibitor 1 OS=Homo sapiens OX=9606 GN=OSGIN1 PE=1 SV=3)
gene-PDE_06752	5.92509	2.56684	2.38659e-95	4.84892e-94	yes	up	4.42667	29.1533	4.88	4.99	3.41	29.69	30.55	27.22	PDE_06752	hypothetical protein	GO:0016021(cellular_component:integral component of membrane); GO:0006629(biological_process:lipid metabolic process)	K10256	FAD2	map01040(Biosynthesis of unsaturated fatty acids)	COG3239(I:Lipid transport and metabolism)	EPS31794.1(hypothetical protein PDE_06752 [Penicillium oxalicum 114-2])	sp|B4YQU1|FAH12_CLAPU(Oleate hydroxylase FAH12 OS=Claviceps purpurea OX=5111 GN=FAH12 PE=1 SV=1)	PF00487.24(FA_desaturase:Fatty acid desaturase)
gene-PDE_00716	3.35399	1.74588	8.54154e-95	1.73165e-93	yes	up	16.4533	54.0467	17.23	16.85	15.28	56.94	53.82	51.38	PDE_00716	hypothetical protein	GO:0022857(molecular_function:transmembrane transporter activity); GO:0016021(cellular_component:integral component of membrane)				COG0531(S:Function unknown)	EPS25780.1(hypothetical protein PDE_00716 [Penicillium oxalicum 114-2])	sp|Q9ZU50|BAT1_ARATH(Amino-acid permease BAT1 OS=Arabidopsis thaliana OX=3702 GN=BAT1 PE=2 SV=2)	PF13520.6(AA_permease_2:Amino acid permease); PF00324.21(AA_permease:Amino acid permease)
gene-PDE_09667	4.82493	2.27051	1.49966e-94	3.03372e-93	yes	up	71.5733	331.967	82.97	65.46	66.29	348.42	339.69	307.79	PDE_09667	hypothetical protein					ENOG411153T(S:Function unknown)	EPS34703.1(hypothetical protein PDE_09667 [Penicillium oxalicum 114-2])	None
gene-PDE_02372	2.10229	1.07196	2.47311e-94	4.99216e-93	yes	up	142.643	293.233	142.38	143.31	142.24	289.73	304.03	285.94	PDE_02372	hypothetical protein	GO:0004109(molecular_function:coproporphyrinogen oxidase activity); GO:0006779(biological_process:porphyrin-containing compound biosynthetic process)	K00228	CPOX, hemF	map00860(Porphyrin and chlorophyll metabolism)	COG0408(H:Coenzyme transport and metabolism)	EPS27429.1(hypothetical protein PDE_02372 [Penicillium oxalicum 114-2])	sp|Q9UTE2|HEM6_SCHPO(Probable oxygen-dependent coproporphyrinogen-III oxidase OS=Schizosaccharomyces pombe (strain 972 / ATCC 24843) OX=284812 GN=hem13 PE=3 SV=1)	PF01218.18(Coprogen_oxidas:Coproporphyrinogen III oxidase)
gene-PDE_07728	2.38069	1.25138	4.6155e-94	9.29666e-93	yes	up	75.86	183.817	77.97	72.91	76.7	191.06	188.58	171.81	PDE_07728	hypothetical protein	GO:0005737(cellular_component:cytoplasm); GO:0046872(molecular_function:metal ion binding); GO:0051539(molecular_function:4 iron, 4 sulfur cluster binding); GO:0005524(molecular_function:ATP binding); GO:0016226(biological_process:iron-sulfur cluster assembly)				COG0489(D:Cell cycle control, cell division, chromosome partitioning)	EPS32768.1(hypothetical protein PDE_07728 [Penicillium oxalicum 114-2])	sp|Q5BBC5|NBP35_EMENI(Cytosolic Fe-S cluster assembly factor nbp35 OS=Emericella nidulans (strain FGSC A4 / ATCC 38163 / CBS 112.46 / NRRL 194 / M139) OX=227321 GN=nbp35 PE=3 SV=1)	PF10609.9(ParA:NUBPL iron-transfer P-loop NTPase); PF01656.23(CbiA:CobQ/CobB/MinD/ParA nucleotide binding domain); PF13614.6(AAA_31:AAA domain); PF02374.15(ArsA_ATPase:Anion-transporting ATPase)
gene-PDE_00122	2.70166	1.43385	6.63915e-94	1.3344e-92	yes	up	128.793	342.647	131.19	130.5	124.69	355.82	372.96	299.16	PDE_00122	putative glycogen/starch phosphorylase	GO:0102250(deleted:old GO); GO:0008184(molecular_function:glycogen phosphorylase activity); GO:0005975(biological_process:carbohydrate metabolic process); GO:0030170(molecular_function:pyridoxal phosphate binding); GO:0102499(deleted:old GO)	K00688	PYG, glgP	map00500(Starch and sucrose metabolism)	COG0058(G:Carbohydrate transport and metabolism)	EPS25190.1(putative glycogen/starch phosphorylase [Penicillium oxalicum 114-2])	sp|P06738|PHSG_YEAST(Glycogen phosphorylase OS=Saccharomyces cerevisiae (strain ATCC 204508 / S288c) OX=559292 GN=GPH1 PE=1 SV=4)	PF00343.20(Phosphorylase:Carbohydrate phosphorylase)
gene-PDE_07778	2.19127	1.13177	8.84715e-94	1.77437e-92	yes	up	49.6133	108.893	49.34	49.91	49.59	112.48	115.35	98.85	PDE_07778	hypothetical protein	GO:0016021(cellular_component:integral component of membrane)				ENOG4111H1I(S:Function unknown)	EPS32818.1(hypothetical protein PDE_07778 [Penicillium oxalicum 114-2])	None
gene-PDE_02867	3.98383	1.99416	9.55503e-93	1.90408e-91	yes	up	18.47	73.0167	19.61	17.3	18.5	77.21	78.35	63.49	PDE_02867	hypothetical protein						EPS27923.1(hypothetical protein PDE_02867 [Penicillium oxalicum 114-2])	None
gene-PDE_07664	2.47328	1.30642	1.72542e-91	3.40205e-90	yes	up	155.507	378.963	154.35	160.87	151.3	399	397.76	340.13	PDE_07664	hypothetical protein	GO:0016021(cellular_component:integral component of membrane); GO:0055085(biological_process:transmembrane transport)	K08157	TPO1		COG0477(S:Function unknown)	EPS32704.1(hypothetical protein PDE_07664 [Penicillium oxalicum 114-2])	sp|G1UB37|FLU1_CANAL(Major facilitator superfamily multidrug transporter FLU1 OS=Candida albicans (strain SC5314 / ATCC MYA-2876) OX=237561 GN=FLU1 PE=2 SV=1)	PF07690.16(MFS_1:Major Facilitator Superfamily); PF00083.24(Sugar_tr:Sugar (and other) transporter)
gene-PDE_06406	3.00905	1.58931	2.92071e-91	5.74672e-90	yes	up	29.86	88.4833	30.1	30.09	29.39	92.43	97.45	75.57	PDE_06406	putative UDP-Glc: sterol glucosyltransferase	GO:0005975(biological_process:carbohydrate metabolic process); GO:0005783(cellular_component:endoplasmic reticulum); GO:0016021(cellular_component:integral component of membrane); GO:0004577(molecular_function:N-acetylglucosaminyldiphosphodolichol N-acetylglucosaminyltransferase activity); GO:0004672(molecular_function:protein kinase activity); GO:0016758(molecular_function:transferase activity, …				COG1819(S:Function unknown)	EPS31451.1(putative UDP-Glc: sterol glucosyltransferase [Penicillium oxalicum 114-2])	sp|Q9XIG1|U80B1_ARATH(Sterol 3-beta-glucosyltransferase UGT80B1 OS=Arabidopsis thaliana OX=3702 GN=UGT80B1 PE=2 SV=1)	PF03033.20(Glyco_transf_28:Glycosyltransferase family 28 N-terminal domain); PF00201.18(UDPGT:UDP-glucoronosyl and UDP-glucosyl transferase); PF09333.11(ATG_C:Autophagy-related protein C terminal domain)
gene-PDE_09311	2.32521	1.21736	4.58571e-91	8.98492e-90	yes	up	40.2933	91.6533	40.89	38.79	41.2	97.25	90.27	87.44	PDE_09311	hypothetical protein	GO:0016021(cellular_component:integral component of membrane); GO:0005789(cellular_component:endoplasmic reticulum membrane); GO:0006506(biological_process:GPI anchor biosynthetic process)				ENOG4111F09(S:Function unknown)	EPS34347.1(hypothetical protein PDE_09311 [Penicillium oxalicum 114-2])	sp|Q5BB40|PBN1_EMENI(Protein pbn1 OS=Emericella nidulans (strain FGSC A4 / ATCC 38163 / CBS 112.46 / NRRL 194 / M139) OX=227321 GN=pbn1 PE=3 SV=2)	PF08320.12(PIG-X:PIG-X / PBN1)
gene-PDE_01142	4.41453	2.14226	1.71543e-90	3.35406e-89	yes	up	39.5467	63.5867	92.18	13.71	12.75	59.03	63.01	68.72	PDE_01142	hypothetical protein						EPS26206.1(hypothetical protein PDE_01142 [Penicillium oxalicum 114-2])	None
gene-PDE_06018	3.8232	1.93478	1.86036e-90	3.62985e-89	yes	up	13.66	51.23	15.12	13.72	12.14	52.5	54.31	46.88	PDE_06018	hypothetical protein	GO:0015812(biological_process:gamma-aminobutyric acid transport); GO:0022857(molecular_function:transmembrane transporter activity); GO:0006865(biological_process:amino acid transport); GO:0016021(cellular_component:integral component of membrane); GO:0015193(molecular_function:L-proline transmembrane transporter activity)	K16261	YAT		COG0833(S:Function unknown)	EPS31064.1(hypothetical protein PDE_06018 [Penicillium oxalicum 114-2])	sp|P18696|PUTX_EMENI(Proline-specific permease OS=Emericella nidulans (strain FGSC A4 / ATCC 38163 / CBS 112.46 / NRRL 194 / M139) OX=227321 GN=prnB PE=2 SV=2)	PF00324.21(AA_permease:Amino acid permease); PF13520.6(AA_permease_2:Amino acid permease)
gene-PDE_01714	2.70928	1.43791	2.30567e-90	4.48932e-89	yes	up	53.6733	141.9	52.5	54.35	54.17	143.09	140.81	141.8	PDE_01714	hypothetical protein	GO:0016021(cellular_component:integral component of membrane)				ENOG410XPRY(S:Function unknown)	EPS26775.1(hypothetical protein PDE_01714 [Penicillium oxalicum 114-2])	None	PF07264.11(EI24:Etoposide-induced protein 2.4 (EI24))
gene-PDE_04944	2.17868	1.12345	3.47106e-89	6.68876e-88	yes	up	66.9233	143.52	67.67	65.93	67.17	148.53	143.33	138.7	PDE_04944	hypothetical protein	GO:0000256(biological_process:allantoin catabolic process); GO:0009442(biological_process:allantoin assimilation pathway); GO:0004038(molecular_function:allantoinase activity); GO:0008270(molecular_function:zinc ion binding); GO:0050897(molecular_function:cobalt ion binding)	K01466	allB	map00230(Purine metabolism)	COG0044(F:Nucleotide transport and metabolism)	EPS29994.1(hypothetical protein PDE_04944 [Penicillium oxalicum 114-2])	sp|P32375|ALN_YEAST(Allantoinase OS=Saccharomyces cerevisiae (strain ATCC 204508 / S288c) OX=559292 GN=DAL1 PE=3 SV=2)	PF01979.20(Amidohydro_1:Amidohydrolase family); PF07969.11(Amidohydro_3:Amidohydrolase family)
gene-PDE_01973	2.61747	1.38817	5.94424e-88	1.12916e-86	yes	up	25.73	60.8367	24.83	27.2	25.16	59.79	58.86	63.86	PDE_01973	hypothetical protein						EPS27032.1(hypothetical protein PDE_01973 [Penicillium oxalicum 114-2])	None
gene-PDE_03501	2.42389	1.27733	6.94948e-88	1.31744e-86	yes	up	80.4867	190.943	81.34	78.58	81.54	186.77	192.53	193.53	PDE_03501	hypothetical protein	GO:0047547(molecular_function:2-methylcitrate dehydratase activity); GO:0051537(molecular_function:2 iron, 2 sulfur cluster binding); GO:0019629(biological_process:propionate catabolic process, 2-methylcitrate cycle)	K01720	prpD	map00640(Propanoate metabolism)	COG2079(E:Amino acid transport and metabolism)	EPS28555.1(hypothetical protein PDE_03501 [Penicillium oxalicum 114-2])	sp|Q6C354|PRPD_YARLI(2-methylcitrate dehydratase, mitochondrial OS=Yarrowia lipolytica (strain CLIB 122 / E 150) OX=284591 GN=PDH1 PE=1 SV=1)	PF03972.14(MmgE_PrpD:MmgE/PrpD family)
gene-PDE_07208	2.75513	1.46212	1.23463e-87	2.33108e-86	yes	up	60.72	171.783	60.8	59.52	61.84	167.21	162.08	186.06	PDE_07208	hypothetical protein	GO:0016491(molecular_function:oxidoreductase activity)				COG0300(S:Function unknown); COG1028(S:Function unknown)	EPS32248.1(hypothetical protein PDE_07208 [Penicillium oxalicum 114-2])	sp|N4WE43|RED2_COCH4(Dehydrogenase RED2 OS=Cochliobolus heterostrophus (strain C4 / ATCC 48331 / race T) OX=665024 GN=RED2 PE=3 SV=1)	PF00106.25(adh_short:short chain dehydrogenase); PF13561.6(adh_short_C2:Enoyl-(Acyl carrier protein) reductase); PF08659.10(KR:KR domain); PF01370.21(Epimerase:NAD dependent epimerase/dehydratase family)
gene-PDE_00425	2.50983	1.32759	5.40067e-87	1.01559e-85	yes	up	123.007	229.463	123.85	133.78	111.39	236.89	237.08	214.42	PDE_00425	hypothetical protein						EPS25492.1(hypothetical protein PDE_00425 [Penicillium oxalicum 114-2])	None
gene-PDE_01707	6.71179	2.7467	9.65055e-87	1.8075e-85	yes	up	13.7967	89.3533	12.91	11.62	16.86	81.21	90.76	96.09	PDE_01707	hypothetical protein						EPS26768.1(hypothetical protein PDE_01707 [Penicillium oxalicum 114-2])	None
gene-PDE_02207	2.28417	1.19167	1.3172e-86	2.46211e-85	yes	up	27.83	69.62	27.97	28.04	27.48	70.79	72.43	65.64	PDE_02207	hypothetical protein	GO:0022857(molecular_function:transmembrane transporter activity); GO:0016021(cellular_component:integral component of membrane)	K03458	TC.NCS2		COG2233(F:Nucleotide transport and metabolism)	EPS27264.1(hypothetical protein PDE_02207 [Penicillium oxalicum 114-2])	sp|P48777|UAPC_EMENI(Purine permease OS=Emericella nidulans (strain FGSC A4 / ATCC 38163 / CBS 112.46 / NRRL 194 / M139) OX=227321 GN=uapC PE=2 SV=2)	PF00860.20(Xan_ur_permease:Permease family)
gene-PDE_02070	2.86704	1.51956	1.33224e-85	2.47045e-84	yes	up	1080.92	2972.95	1068.56	1084.45	1089.75	2877.89	2937.07	3103.88	PDE_02070	hypothetical protein					ENOG410XXYZ(S:Function unknown); ENOG4111RIE(S:Function unknown)	EPS27128.1(hypothetical protein PDE_02070 [Penicillium oxalicum 114-2])	None	PF05532.12(CsbD:CsbD-like)
gene-PDE_01786	2.36824	1.24382	2.37729e-85	4.39964e-84	yes	up	42.1567	99.08	44.15	40.53	41.79	99.91	97.74	99.59	PDE_01786	hypothetical protein	GO:0016620(molecular_function:oxidoreductase activity, acting on the aldehyde or oxo group of donors, NAD or NADP as acceptor)	K00128	ALDH	map00310(Lysine degradation); map00280(Valine, leucine and isoleucine degradation); map00340(Histidine metabolism); map00330(Arginine and proline metabolism); map00053(Ascorbate and aldarate metabolism); map00380(Tryptophan metabolism); map00010(Glycolysis / Gluconeogenesis); map00620(Pyruvate metabolism); map00071(Fatty acid degradation); map00561(Glycerolipid metabolism); map00410(beta-Alanine …	COG1012(S:Function unknown)	EPS26847.1(hypothetical protein PDE_01786 [Penicillium oxalicum 114-2])	sp|P27463|AL1A1_CHICK(Retinal dehydrogenase 1 OS=Gallus gallus OX=9031 GN=ALDH1A1 PE=2 SV=1)	PF00171.22(Aldedh:Aldehyde dehydrogenase family)
gene-PDE_09389	3.23294	1.69285	6.61077e-85	1.21862e-83	yes	up	61.58	193.59	60.03	65.2	59.51	193.59	185.67	201.51	PDE_09389	putative chitin deacetylase	GO:0016810(molecular_function:hydrolase activity, acting on carbon-nitrogen (but not peptide) bonds); GO:0005975(biological_process:carbohydrate metabolic process); GO:0016021(cellular_component:integral component of membrane)				COG0726(S:Function unknown)	EPS34425.1(putative chitin deacetylase [Penicillium oxalicum 114-2])	sp|B5ZA76|PGDAE_HELPG(Peptidoglycan deacetylase OS=Helicobacter pylori (strain G27) OX=563041 GN=pgdA PE=1 SV=1)	PF01522.21(Polysacc_deac_1:Polysaccharide deacetylase); PF10096.9(DUF2334:Uncharacterized protein conserved in bacteria (DUF2334))
gene-PDE_02466	3.57032	1.83605	7.13705e-85	1.31305e-83	yes	up	216.857	748.08	220.82	217.61	212.14	706	720.11	818.13	PDE_02466	hypothetical protein	GO:0016021(cellular_component:integral component of membrane)				ENOG4110BMQ(S:Function unknown); ENOG4110BAR(S:Function unknown); COG1073(S:Function unknown)	EPS27523.1(hypothetical protein PDE_02466 [Penicillium oxalicum 114-2])	None	PF04525.12(LOR:LURP-one-related)
gene-PDE_07910	2.564	1.3584	7.4359e-85	1.36534e-83	yes	up	81.6367	206.847	81.5	86.26	77.15	217.55	217.83	185.16	PDE_07910	hypothetical protein	GO:0006090(biological_process:pyruvate metabolic process); GO:0051287(molecular_function:NAD binding); GO:0004471(molecular_function:malate dehydrogenase (decarboxylating) (NAD+) activity); GO:0006520(biological_process:cellular amino acid metabolic process); GO:0005739(cellular_component:mitochondrion); GO:0046872(molecular_function:metal ion binding); GO:0006108(biological_process:malate metabo…	K00027	ME2, sfcA, maeA	map00620(Pyruvate metabolism)	COG0281(C:Energy production and conversion)	EPS32949.1(hypothetical protein PDE_07910 [Penicillium oxalicum 114-2])	sp|P36013|MAOM_YEAST(NAD-dependent malic enzyme, mitochondrial OS=Saccharomyces cerevisiae (strain ATCC 204508 / S288c) OX=559292 GN=MAE1 PE=1 SV=1)	PF03949.15(Malic_M:Malic enzyme, NAD binding domain); PF00390.19(malic:Malic enzyme, N-terminal domain)
gene-PDE_01461	2.24423	1.16622	1.2935e-84	2.36576e-83	yes	up	41.86	92.2733	40.73	42.61	42.24	94.33	91.12	91.37	PDE_01461	hypothetical protein	GO:0032040(cellular_component:small-subunit processome); GO:0006364(biological_process:rRNA processing)	K14554	UTP21, WDR36	map03008(Ribosome biogenesis in eukaryotes)	ENOG410XPJH(S:Function unknown)	EPS26524.1(hypothetical protein PDE_01461 [Penicillium oxalicum 114-2])	sp|O14053|UTP21_SCHPO(U3 small nucleolar RNA-associated protein 21 homolog OS=Schizosaccharomyces pombe (strain 972 / ATCC 24843) OX=284812 GN=SPCC1672.07 PE=3 SV=1)	PF04192.12(Utp21:Utp21 specific WD40 associated putative domain); PF12894.7(ANAPC4_WD40:Anaphase-promoting complex subunit 4 WD40 domain); PF00400.32(WD40:WD domain, G-beta repeat)
gene-PDE_02866	2.714	1.44042	1.47749e-84	2.69699e-83	yes	up	21.3867	62.66	21.03	20.48	22.65	59.91	64.98	63.09	PDE_02866	hypothetical protein						EPS27922.1(hypothetical protein PDE_02866 [Penicillium oxalicum 114-2])	None
gene-PDE_05956	2.45539	1.29595	2.60573e-84	4.73796e-83	yes	up	38.4833	92.65	38.3	39.21	37.94	95.92	97.77	84.26	PDE_05956	hypothetical protein					ENOG4111NWE(S:Function unknown)	EPS31002.1(hypothetical protein PDE_05956 [Penicillium oxalicum 114-2])	None
gene-PDE_01625	2.39965	1.26282	4.67721e-84	8.47156e-83	yes	up	307.48	713.77	316.93	314.18	291.33	710.02	712.33	718.96	PDE_01625	hypothetical protein	GO:0015976(biological_process:carbon utilization); GO:0004089(molecular_function:carbonate dehydratase activity); GO:0008270(molecular_function:zinc ion binding)	K01673	cynT, can	map00910(Nitrogen metabolism)	COG0288(P:Inorganic ion transport and metabolism)	EPS26687.1(hypothetical protein PDE_01625 [Penicillium oxalicum 114-2])	sp|Q5BCC5|CAN_EMENI(Carbonic anhydrase OS=Emericella nidulans (strain FGSC A4 / ATCC 38163 / CBS 112.46 / NRRL 194 / M139) OX=227321 GN=AN1805 PE=1 SV=2)	PF00484.19(Pro_CA:Carbonic anhydrase)
gene-PDE_09897	3.3854	1.75933	5.57124e-84	1.00713e-82	yes	up	413.363	1322.86	404.94	407.78	427.37	1331.03	1253.37	1384.18	PDE_09897	hypothetical protein					ENOG4110AZ5(S:Function unknown)	EPS34933.1(hypothetical protein PDE_09897 [Penicillium oxalicum 114-2])	None
gene-PDE_01935	2.02351	1.01686	1.61487e-83	2.91362e-82	yes	up	601.953	1203.52	607.24	600.39	598.23	1196.32	1225.09	1189.15	PDE_01935	hypothetical protein	GO:0005737(cellular_component:cytoplasm); GO:0006796(biological_process:phosphate-containing compound metabolic process); GO:0000287(molecular_function:magnesium ion binding); GO:0004427(molecular_function:inorganic diphosphatase activity)	K01507	ppa	map00190(Oxidative phosphorylation)	COG0221(C:Energy production and conversion)	EPS26994.1(hypothetical protein PDE_01935 [Penicillium oxalicum 114-2])	sp|Q5B912|IPYR_EMENI(Inorganic pyrophosphatase OS=Emericella nidulans (strain FGSC A4 / ATCC 38163 / CBS 112.46 / NRRL 194 / M139) OX=227321 GN=ipp1 PE=1 SV=2)	PF00719.19(Pyrophosphatase:Inorganic pyrophosphatase)
gene-PDE_02472	2.24519	1.16684	1.87501e-82	3.33787e-81	yes	up	76.3467	168.147	77.92	77.2	73.92	175.64	177.2	151.6	PDE_02472	hypothetical protein	GO:0032865(cellular_component:ERMES complex); GO:0031307(cellular_component:integral component of mitochondrial outer membrane); GO:0000002(biological_process:mitochondrial genome maintenance); GO:0008289(molecular_function:lipid binding); GO:0006869(biological_process:lipid transport)	K17775	MDM34, MMM2	map04139(Mitophagy - yeast)	ENOG41105GK(O:Posttranslational modification, protein turnover, chaperones)	EPS27529.1(hypothetical protein PDE_02472 [Penicillium oxalicum 114-2])	sp|B6HR25|MD342_PENRW(Mitochondrial distribution and morphology protein 34-2 OS=Penicillium rubens (strain ATCC 28089 / DSM 1075 / NRRL 1951 / Wisconsin 54-1255) OX=500485 GN=mdm34-2 PE=3 SV=2)
gene-PDE_08115	2.48399	1.31266	2.29411e-82	4.06845e-81	yes	up	55.4533	135.757	57.53	54.36	54.47	140.76	148.87	117.64	PDE_08115	hypothetical protein	GO:0008484(molecular_function:sulfuric ester hydrolase activity)	K01133	betC		COG3119(P:Inorganic ion transport and metabolism)	EPS33153.1(hypothetical protein PDE_08115 [Penicillium oxalicum 114-2])	sp|O69787|BETC_RHIME(Choline-sulfatase OS=Rhizobium meliloti (strain 1021) OX=266834 GN=betC PE=1 SV=2)	PF00884.23(Sulfatase:Sulfatase); PF12411.8(Choline_sulf_C:Choline sulfatase enzyme C terminal); PF01663.22(Phosphodiest:Type I phosphodiesterase / nucleotide pyrophosphatase)
gene-PDE_00424	2.49057	1.31648	3.41683e-82	6.03661e-81	yes	up	420.283	1030.72	433.22	421.04	406.59	1070.01	1126.22	895.93	PDE_00424	hypothetical protein	GO:0005737(cellular_component:cytoplasm); GO:0019538(biological_process:protein metabolic process); GO:0005634(cellular_component:nucleus); GO:0043335(biological_process:protein unfolding); GO:0051787(molecular_function:misfolded protein binding); GO:0016887(molecular_function:ATPase activity); GO:0071218(biological_process:cellular response to misfolded protein); GO:0042026(biological_process:pr…	K03695	clpB	map04213(Longevity regulating pathway - multiple species)	COG0542(O:Posttranslational modification, protein turnover, chaperones)	EPS25491.1(hypothetical protein PDE_00424 [Penicillium oxalicum 114-2])	sp|P31540|HSP98_NEUCR(Heat shock protein hsp98 OS=Neurospora crassa (strain ATCC 24698 / 74-OR23-1A / CBS 708.71 / DSM 1257 / FGSC 987) OX=367110 GN=hsp98 PE=1 SV=2)	PF07724.14(AAA_2:AAA domain (Cdc48 subfamily)); PF17871.1(AAA_lid_9:AAA lid domain); PF00004.29(AAA:ATPase family associated with various cellular activities (AAA)); PF10431.9(ClpB_D2-small:C-terminal, D2-small domain, of ClpB protein); PF07728.14(AAA_5:AAA domain (dynein-related subfamily)); PF13401.6(AAA_22:AAA domain); PF13191.6(AAA_16:AAA ATPase domain); PF00158.26(Sigma54_activat:Sigma-54 in…
gene-PDE_01280	2.54275	1.34639	3.67359e-82	6.47799e-81	yes	up	22.55	56.3233	23.95	22.47	21.23	58.45	58.9	51.62	PDE_01280	putative exo-beta-glucosaminidase	GO:0005576(cellular_component:extracellular region); GO:0052761(molecular_function:exo-1,4-beta-D-glucosaminidase activity); GO:0000272(biological_process:polysaccharide catabolic process)	K15855	csxA	map00520(Amino sugar and nucleotide sugar metabolism)	COG3250(K:Transcription)	EPS26344.1(putative exo-beta-glucosaminidase [Penicillium oxalicum 114-2])	sp|D4AUH1|EBDG_ARTBC(Exo-beta-D-glucosaminidase ARB_07888 OS=Arthroderma benhamiae (strain ATCC MYA-4681 / CBS 112371) OX=663331 GN=ARB_07888 PE=1 SV=1)	PF18368.1(Ig_GlcNase:Exo-beta-D-glucosaminidase Ig-fold domain); PF00703.21(Glyco_hydro_2:Glycosyl hydrolases family 2); PF17786.1(Mannosidase_ig:Mannosidase Ig/CBM-like domain); PF17753.1(Ig_mannosidase:Ig-fold domain)
gene-PDE_02471	2.16345	1.11333	5.36433e-82	9.42388e-81	yes	up	51.88	108.91	53.5	51.54	50.6	110.55	110.81	105.37	PDE_02471	hypothetical protein	GO:0016021(cellular_component:integral component of membrane)				ENOG410XREM(S:Function unknown)	EPS27528.1(hypothetical protein PDE_02471 [Penicillium oxalicum 114-2])	sp|O94280|YGX1_SCHPO(UPF0674 endoplasmic reticulum membrane protein C2G5.01 OS=Schizosaccharomyces pombe (strain 972 / ATCC 24843) OX=284812 GN=SPBC2G5.01 PE=3 SV=1)	PF07946.14(DUF1682:Protein of unknown function (DUF1682))
gene-PDE_05391	4.76648	2.25292	8.23526e-82	1.44133e-80	yes	up	17.74	88.1067	19.1	22.52	11.6	90.56	99.19	74.57	PDE_05391	hypothetical protein					ENOG4111QAB(S:Function unknown)	EPS30440.1(hypothetical protein PDE_05391 [Penicillium oxalicum 114-2])	sp|O14235|POF5_SCHPO(Protein pof5 OS=Schizosaccharomyces pombe (strain 972 / ATCC 24843) OX=284812 GN=pof5 PE=1 SV=1)	PF12937.7(F-box-like:F-box-like)
gene-PDE_00637	2.40054	1.26336	3.33522e-81	5.81548e-80	yes	up	52.8333	124.153	52.45	51.08	54.97	128.49	125.17	118.8	PDE_00637	hypothetical protein					COG0402(S:Function unknown)	EPS25703.1(hypothetical protein PDE_00637 [Penicillium oxalicum 114-2])	None
gene-PDE_01240	2.65707	1.40983	5.37962e-81	9.32799e-80	yes	up	37.8033	98.3	38.03	40.62	34.76	102.67	97.66	94.57	PDE_01240	hypothetical protein	GO:0005634(cellular_component:nucleus); GO:0016021(cellular_component:integral component of membrane); GO:0008270(molecular_function:zinc ion binding); GO:0000981(molecular_function:RNA polymerase II transcription factor activity, sequence-specific DNA binding); GO:0055085(biological_process:transmembrane transport)				ENOG4111D13(S:Function unknown)	EPS26304.1(hypothetical protein PDE_01240 [Penicillium oxalicum 114-2])	sp|A0A2Z5U1Z1|HIMD_ASPJA(Transcription factor himD OS=Aspergillus japonicus OX=34381 GN=himD PE=3 SV=1)
gene-PDE_03587	2.4007	1.26346	6.55188e-81	1.13396e-79	yes	up	121.063	274.11	125.88	119.71	117.6	281.13	278.57	262.63	PDE_03587	hypothetical protein	GO:0016021(cellular_component:integral component of membrane); GO:0008519(molecular_function:ammonium transmembrane transporter activity)	K03320	amt, AMT, MEP		COG0004(D:Cell cycle control, cell division, chromosome partitioning)	EPS28641.1(hypothetical protein PDE_03587 [Penicillium oxalicum 114-2])	sp|Q9US00|AMT2_SCHPO(Ammonium transporter 2 OS=Schizosaccharomyces pombe (strain 972 / ATCC 24843) OX=284812 GN=amt2 PE=3 SV=1)	PF00909.21(Ammonium_transp:Ammonium Transporter Family)
gene-PDE_03705	2.0288	1.02063	1.44711e-80	2.49994e-79	yes	up	320.01	631.863	334.58	319.16	306.29	628.35	661.7	605.54	PDE_03705	hypothetical protein					ENOG4111X5Y(S:Function unknown)	EPS28759.1(hypothetical protein PDE_03705 [Penicillium oxalicum 114-2])	None
gene-PDE_03654	2.32716	1.21857	1.92667e-80	3.32225e-79	yes	up	723.96	1373.24	691.61	775.83	704.44	1584.39	1413.44	1121.88	PDE_03654	hypothetical protein						EPS28708.1(hypothetical protein PDE_03654 [Penicillium oxalicum 114-2])	None
gene-PDE_06188	2.00417	1.00301	3.49977e-80	6.01265e-79	yes	up	67.4433	132.467	68.99	66.66	66.68	133.77	135.58	128.05	PDE_06188	hypothetical protein	GO:0003735(molecular_function:structural constituent of ribosome); GO:0006412(biological_process:translation); GO:0005840(cellular_component:ribosome)				ENOG410XQN1(S:Function unknown); ENOG410XR8V(S:Function unknown)	EPS31233.1(hypothetical protein PDE_06188 [Penicillium oxalicum 114-2])	sp|Q6PAX7|WDR1B_XENLA(WD repeat-containing protein 1-B OS=Xenopus laevis OX=8355 GN=wdr1-b PE=2 SV=1)	PF00400.32(WD40:WD domain, G-beta repeat); PF12894.7(ANAPC4_WD40:Anaphase-promoting complex subunit 4 WD40 domain)
gene-PDE_09398	2.53293	1.34081	3.5878e-80	6.15259e-79	yes	up	475.197	1171.34	485.13	467.86	472.6	1142.67	1147.65	1223.7	PDE_09398	hypothetical protein	GO:0005737(cellular_component:cytoplasm); GO:0009052(biological_process:pentose-phosphate shunt, non-oxidative branch); GO:0004801(molecular_function:sedoheptulose-7-phosphate:D-glyceraldehyde-3-phosphate glyceronetransferase activity); GO:0005975(biological_process:carbohydrate metabolic process); GO:0006098(biological_process:pentose-phosphate shunt)	K00616	E2.2.1.2, talA, talB	map00030(Pentose phosphate pathway)	COG0176(G:Carbohydrate transport and metabolism)	EPS34434.1(hypothetical protein PDE_09398 [Penicillium oxalicum 114-2])	sp|J9MJK9|TAL1_FUSO4(Transaldolase OS=Fusarium oxysporum f. sp. lycopersici (strain 4287 / CBS 123668 / FGSC 9935 / NRRL 34936) OX=426428 GN=FOXG_03074 PE=1 SV=1)	PF00923.19(TAL_FSA:Transaldolase/Fructose-6-phosphate aldolase)
gene-PDE_02913	2.58811	1.3719	8.20911e-80	1.40004e-78	yes	up	39.1633	99.22	40.99	38.46	38.04	103.18	108.1	86.38	PDE_02913	hypothetical protein	GO:0009039(molecular_function:urease activity); GO:0016151(molecular_function:nickel cation binding); GO:0003677(molecular_function:DNA binding); GO:0005634(cellular_component:nucleus); GO:0043419(biological_process:urea catabolic process)	K01427	URE	map00220(Arginine biosynthesis); map00230(Purine metabolism); map00791(Atrazine degradation)	COG0832(E:Amino acid transport and metabolism); COG0831(E:Amino acid transport and metabolism)	EPS27968.1(hypothetical protein PDE_02913 [Penicillium oxalicum 114-2])	sp|Q6A3P9|UREA_ASPFU(Urease OS=Neosartorya fumigata (strain ATCC MYA-4609 / Af293 / CBS 101355 / FGSC A1100) OX=330879 GN=ure1 PE=2 SV=2)	PF01979.20(Amidohydro_1:Amidohydrolase family); PF00449.20(Urease_alpha:Urease alpha-subunit, N-terminal domain); PF00699.20(Urease_beta:Urease beta subunit); PF00547.18(Urease_gamma:Urease, gamma subunit); PF07969.11(Amidohydro_3:Amidohydrolase family)
gene-PDE_02557	3.24384	1.6977	1.21615e-79	2.06657e-78	yes	up	37.4867	112.107	37.97	38.22	36.27	109.55	115.75	111.02	PDE_02557	hypothetical protein	GO:0005524(molecular_function:ATP binding); GO:0004672(molecular_function:protein kinase activity)	K18064	ACR2		ENOG4111UFH(S:Function unknown)	EPS27613.1(hypothetical protein PDE_02557 [Penicillium oxalicum 114-2])	None	PF00581.20(Rhodanese:Rhodanese-like domain)
gene-PDE_04652	2.06447	1.04577	1.30638e-79	2.21587e-78	yes	up	74.84	151.39	77.18	73.63	73.71	150.16	159.05	144.96	PDE_04652	hypothetical protein					COG3975(S:Function unknown)	EPS29702.1(hypothetical protein PDE_04652 [Penicillium oxalicum 114-2])	None
gene-PDE_00174	2.73078	1.44931	3.0839e-79	5.2214e-78	yes	up	37.36	108.283	36.32	38.6	37.16	113.54	110.24	101.07	PDE_00174	hypothetical protein	GO:0016021(cellular_component:integral component of membrane); GO:0055085(biological_process:transmembrane transport)				ENOG410XPCB(U:Intracellular trafficking, secretion, and vesicular transport)	EPS25241.1(hypothetical protein PDE_00174 [Penicillium oxalicum 114-2])	sp|Q04991|FMP42_YEAST(Protein FMP42 OS=Saccharomyces cerevisiae (strain ATCC 204508 / S288c) OX=559292 GN=FMP42 PE=1 SV=1)	PF07690.16(MFS_1:Major Facilitator Superfamily); PF00083.24(Sugar_tr:Sugar (and other) transporter)
gene-PDE_03964	2.53362	1.3412	5.77784e-79	9.74724e-78	yes	up	58.9233	147.86	57.73	61.5	57.54	154.72	160.96	127.9	PDE_03964	hypothetical protein	GO:0005634(cellular_component:nucleus); GO:0006351(biological_process:transcription, DNA-templated); GO:0008270(molecular_function:zinc ion binding); GO:0000981(molecular_function:RNA polymerase II transcription factor activity, sequence-specific DNA binding); GO:0003677(molecular_function:DNA binding)				ENOG410YEQB(K:Transcription)	EPS29018.1(hypothetical protein PDE_03964 [Penicillium oxalicum 114-2])	sp|P33181|SUC1_CANAL(Probable sucrose utilization protein SUC1 OS=Candida albicans (strain SC5314 / ATCC MYA-2876) OX=237561 GN=SUC1 PE=3 SV=2)	PF04082.18(Fungal_trans:Fungal specific transcription factor domain); PF00172.18(Zn_clus:Fungal Zn(2)-Cys(6) binuclear cluster domain)
gene-PDE_02390	2.64242	1.40186	5.16451e-78	8.60383e-77	yes	up	40.78	105.187	41.57	40.23	40.54	111.26	104.15	100.15	PDE_02390	hypothetical protein					ENOG4111VPH(S:Function unknown)	EPS27447.1(hypothetical protein PDE_02390 [Penicillium oxalicum 114-2])	None	PF17119.5(MMU163:Mitochondrial protein up-regulated during meiosis)
gene-PDE_08710	2.21956	1.15027	1.31458e-77	2.18613e-76	yes	up	37.73	82.1533	39.31	38.47	35.41	83.95	85.14	77.37	PDE_08710	hypothetical protein	GO:0030246(molecular_function:carbohydrate binding)				ENOG410Z615(S:Function unknown)	EPS33748.1(hypothetical protein PDE_08710 [Penicillium oxalicum 114-2])	sp|P40483|YIK8_YEAST(Putative zinc metalloproteinase YIL108W OS=Saccharomyces cerevisiae (strain ATCC 204508 / S288c) OX=559292 GN=YIL108W PE=1 SV=1)	PF12044.8(Metallopep:Putative peptidase family)
gene-PDE_06184	2.3906	1.25737	2.60411e-77	4.30761e-76	yes	up	47.1033	111.13	46.99	49.7	44.62	117.6	116.95	98.84	PDE_06184	hypothetical protein	GO:0016021(cellular_component:integral component of membrane); GO:0022857(molecular_function:transmembrane transporter activity); GO:0006351(biological_process:transcription, DNA-templated); GO:0003677(molecular_function:DNA binding); GO:0005634(cellular_component:nucleus); GO:0000981(molecular_function:RNA polymerase II transcription factor activity, sequence-specific DNA binding); GO:0008270(mo…	K08141	MAL		ENOG410XNQK(S:Function unknown)	EPS31229.1(hypothetical protein PDE_06184 [Penicillium oxalicum 114-2])	sp|P53048|MAL11_YEAST(General alpha-glucoside permease OS=Saccharomyces cerevisiae (strain ATCC 204508 / S288c) OX=559292 GN=MAL11 PE=1 SV=1)	PF00083.24(Sugar_tr:Sugar (and other) transporter); PF07690.16(MFS_1:Major Facilitator Superfamily)
gene-PDE_08708	2.68834	1.42672	2.95501e-77	4.87942e-76	yes	up	258.11	674.137	261.53	254.17	258.63	633.86	684.43	704.12	PDE_08708	hypothetical protein	GO:0016021(cellular_component:integral component of membrane); GO:0003676(molecular_function:nucleic acid binding); GO:0019722(biological_process:calcium-mediated signaling)				ENOG4112DDA(S:Function unknown); ENOG4111KYI(S:Function unknown)	EPS33746.1(hypothetical protein PDE_08708 [Penicillium oxalicum 114-2])	sp|Q2KIA1|RCAN3_BOVIN(Calcipressin-3 OS=Bos taurus OX=9913 GN=RCAN3 PE=2 SV=1)	PF04847.12(Calcipressin:Calcipressin)
gene-PDE_08178	3.55455	1.82967	3.2232e-77	5.31288e-76	yes	up	57.3367	205.62	57.73	60.99	53.29	234	222.57	160.29	PDE_08178	hypothetical protein	GO:0016021(cellular_component:integral component of membrane)				ENOG4110AUR(S:Function unknown); ENOG4110B76(S:Function unknown)	EPS33216.1(hypothetical protein PDE_08178 [Penicillium oxalicum 114-2])	None
gene-PDE_04677	2.30504	1.20479	1.06703e-76	1.75263e-75	yes	up	440.643	975.243	458.97	439.04	423.92	1089.62	1051.44	784.67	PDE_04677	hypothetical protein	GO:0016021(cellular_component:integral component of membrane); GO:0004601(molecular_function:peroxidase activity)				ENOG410XTGU(S:Function unknown)	EPS29727.1(hypothetical protein PDE_04677 [Penicillium oxalicum 114-2])	sp|Q10142|AUR1_SCHPO(Inositol phosphorylceramide synthase catalytic subunit aur1 OS=Schizosaccharomyces pombe (strain 972 / ATCC 24843) OX=284812 GN=aur1 PE=1 SV=1)	PF14378.6(PAP2_3:PAP2 superfamily); PF01569.21(PAP2:PAP2 superfamily)
gene-PDE_00704	2.57421	1.36413	4.19238e-76	6.80243e-75	yes	up	16.2267	42.39	14.2	16.83	17.65	46.86	43.55	36.76	PDE_00704	hypothetical protein	GO:0016740(molecular_function:transferase activity)				ENOG410YWXA(S:Function unknown); ENOG410Y6Q4(S:Function unknown)	EPS25768.1(hypothetical protein PDE_00704 [Penicillium oxalicum 114-2])	sp|P36044|MNN4_YEAST(Protein MNN4 OS=Saccharomyces cerevisiae (strain ATCC 204508 / S288c) OX=559292 GN=MNN4 PE=4 SV=2)	PF04991.13(LicD:LicD family)
gene-PDE_07282	2.3518	1.23377	5.53666e-76	8.95252e-75	yes	up	450.663	1022.49	458.5	474.17	419.32	1017.97	1005.48	1044.03	PDE_07282	hypothetical protein	GO:0003779(molecular_function:actin binding); GO:0016740(molecular_function:transferase activity); GO:0030042(biological_process:actin filament depolymerization); GO:0015629(cellular_component:actin cytoskeleton)	K00799	GST, gst	map00480(Glutathione metabolism)	ENOG4111MKK(O:Posttranslational modification, protein turnover, chaperones); ENOG410XSIX(O:Posttranslational modification, protein turnover, chaperones)	EPS32322.1(hypothetical protein PDE_07282 [Penicillium oxalicum 114-2])	sp|P78417|GSTO1_HUMAN(Glutathione S-transferase omega-1 OS=Homo sapiens OX=9606 GN=GSTO1 PE=1 SV=2)	PF13417.6(GST_N_3:Glutathione S-transferase, N-terminal domain); PF02798.20(GST_N:Glutathione S-transferase, N-terminal domain); PF13409.6(GST_N_2:Glutathione S-transferase, N-terminal domain); PF16865.5(GST_C_5:Glutathione S-transferase, C-terminal domain); PF00462.24(Glutaredoxin:Glutaredoxin); PF13410.6(GST_C_2:Glutathione S-transferase, C-terminal domain)
gene-PDE_07089	2.82202	1.49673	1.55205e-75	2.49663e-74	yes	up	42.3267	116.3	42.64	43.4	40.94	113.07	117.97	117.86	PDE_07089	hypothetical protein	GO:0016021(cellular_component:integral component of membrane); GO:0046872(molecular_function:metal ion binding); GO:0008233(molecular_function:peptidase activity)				COG2234(S:Function unknown); ENOG410YH3U(S:Function unknown)	EPS32130.1(hypothetical protein PDE_07089 [Penicillium oxalicum 114-2])	None
gene-PDE_08443	2.40183	1.26414	4.52123e-74	7.12571e-73	yes	up	38.0567	97.8433	38.66	36.37	39.14	95.75	101.88	95.9	PDE_08443	hypothetical protein	GO:0016491(molecular_function:oxidoreductase activity); GO:0010181(molecular_function:FMN binding)				COG1902(C:Energy production and conversion)	EPS33481.1(hypothetical protein PDE_08443 [Penicillium oxalicum 114-2])	sp|A0A1U8QTA2|HXNT_EMENI(Flavin oxidoreductase hxnT OS=Emericella nidulans (strain FGSC A4 / ATCC 38163 / CBS 112.46 / NRRL 194 / M139) OX=227321 GN=hxnT PE=2 SV=1)	PF00724.20(Oxidored_FMN:NADH:flavin oxidoreductase / NADH oxidase family)
gene-PDE_00652	2.49068	1.31654	6.85048e-74	1.07604e-72	yes	up	415.703	1023.23	418.15	417.73	411.23	1099.47	1085.19	885.02	PDE_00652	hypothetical protein	GO:0022857(molecular_function:transmembrane transporter activity); GO:0004553(molecular_function:hydrolase activity, hydrolyzing O-glycosyl compounds); GO:0005975(biological_process:carbohydrate metabolic process); GO:0016021(cellular_component:integral component of membrane); GO:0008643(biological_process:carbohydrate transport)				ENOG410XNQK(S:Function unknown)	EPS25718.1(hypothetical protein PDE_00652 [Penicillium oxalicum 114-2])	sp|Q9XIH7|PLT1_ARATH(Putative polyol transporter 1 OS=Arabidopsis thaliana OX=3702 GN=PLT1 PE=3 SV=1)	PF00083.24(Sugar_tr:Sugar (and other) transporter); PF07690.16(MFS_1:Major Facilitator Superfamily)
gene-PDE_08082	2.43724	1.28525	9.64297e-74	1.50708e-72	yes	up	31.9433	76.3567	33.61	30.27	31.95	76.54	80.45	72.08	PDE_08082	hypothetical protein	GO:0016787(molecular_function:hydrolase activity)				COG2272(I:Lipid transport and metabolism)	EPS33120.1(hypothetical protein PDE_08082 [Penicillium oxalicum 114-2])	sp|A0A075TXZ3|PATB_PENEN(Carboxylesterase patB OS=Penicillium expansum OX=27334 GN=patB PE=1 SV=1)	PF00135.28(COesterase:Carboxylesterase family); PF07859.13(Abhydrolase_3:alpha/beta hydrolase fold)
gene-PDE_08576	2.39831	1.26202	9.26028e-73	1.43765e-71	yes	up	24.32	58.4467	25.02	24.94	23	61.49	61.89	51.96	PDE_08576	hypothetical protein					ENOG4110I9J(S:Function unknown)	EPS33614.1(hypothetical protein PDE_08576 [Penicillium oxalicum 114-2])	sp|Q06479|YL352_YEAST(F-box protein YLR352W OS=Saccharomyces cerevisiae (strain ATCC 204508 / S288c) OX=559292 GN=YLR352W PE=1 SV=1)
gene-PDE_04625	6.47419	2.6947	1.29599e-72	2.00536e-71	yes	up	4.39667	27.73	4.52	5.22	3.45	27.59	28.44	27.16	PDE_04625	hypothetical protein	GO:0016021(cellular_component:integral component of membrane)				ENOG410YMQK(S:Function unknown)	EPS29675.1(hypothetical protein PDE_04625 [Penicillium oxalicum 114-2])	None
gene-PDE_01381	2.3209	1.21469	3.19059e-72	4.89643e-71	yes	up	43.58	99.0633	41.52	45.87	43.35	102.34	102.27	92.58	PDE_01381	hypothetical protein	GO:0016787(molecular_function:hydrolase activity)				COG0412(S:Function unknown)	EPS26444.1(hypothetical protein PDE_01381 [Penicillium oxalicum 114-2])	None
gene-PDE_01548	2.42784	1.27968	2.45024e-71	3.72357e-70	yes	up	59.4533	141.907	61.65	61.25	55.46	148.24	152.67	124.81	PDE_01548	hypothetical protein		K20463	OSBPL3_6_7, ORP3_6_7		ENOG410XP9E(S:Function unknown)	EPS26610.1(hypothetical protein PDE_01548 [Penicillium oxalicum 114-2])	sp|O13944|YEH1_SCHPO(Oxysterol-binding protein homolog C23H4.01c OS=Schizosaccharomyces pombe (strain 972 / ATCC 24843) OX=284812 GN=SPAC23H4.01c PE=1 SV=2)	PF01237.18(Oxysterol_BP:Oxysterol-binding protein); PF15409.6(PH_8:Pleckstrin homology domain); PF00169.29(PH:PH domain)
gene-PDE_06074	3.1782	1.66821	1.51635e-70	2.28948e-69	yes	up	201.883	610.263	209.42	207.8	188.43	585.3	606.8	638.69	PDE_06074	hypothetical protein		K09958	K09958		COG3558(S:Function unknown)	EPS31119.1(hypothetical protein PDE_06074 [Penicillium oxalicum 114-2])	None	PF07080.11(DUF1348:Protein of unknown function (DUF1348)); PF12680.7(SnoaL_2:SnoaL-like domain); PF14534.6(DUF4440:Domain of unknown function (DUF4440))
gene-PDE_09486	2.06057	1.04304	1.73221e-70	2.61116e-69	yes	up	29.41	59.4767	30.13	29.28	28.82	61	61.97	55.46	PDE_09486	hypothetical protein	GO:0009435(biological_process:NAD biosynthetic process); GO:0003952(molecular_function:NAD+ synthase (glutamine-hydrolyzing) activity); GO:0005524(molecular_function:ATP binding); GO:0016787(molecular_function:hydrolase activity)	K01950	E6.3.5.1, NADSYN1, QNS1, nadE	map00760(Nicotinate and nicotinamide metabolism)	COG0171(H:Coenzyme transport and metabolism)	EPS34522.1(hypothetical protein PDE_09486 [Penicillium oxalicum 114-2])	sp|P38795|NADE_YEAST(Glutamine-dependent NAD(+) synthetase OS=Saccharomyces cerevisiae (strain ATCC 204508 / S288c) OX=559292 GN=QNS1 PE=1 SV=1)	PF00795.22(CN_hydrolase:Carbon-nitrogen hydrolase); PF02540.17(NAD_synthase:NAD synthase)
gene-PDE_02469	4.33639	2.1165	2.0028e-70	3.00935e-69	yes	up	78.4167	326.543	80.61	78.28	76.36	314.59	298.05	366.99	PDE_02469	hypothetical protein					ENOG4110BGH(S:Function unknown); ENOG4110B6Y(S:Function unknown)	EPS27526.1(hypothetical protein PDE_02469 [Penicillium oxalicum 114-2])	None
gene-PDE_08491	2.82489	1.4982	5.47005e-70	8.1536e-69	yes	up	5.11667	12.9967	5.9	4.79	4.66	13.73	12.6	12.66	PDE_08491	hypothetical protein						EPS33529.1(hypothetical protein PDE_08491 [Penicillium oxalicum 114-2])	None
gene-PDE_02695	2.37429	1.2475	1.03347e-69	1.53072e-68	yes	up	24.6333	57.3233	26.08	24.6	23.22	56.96	59.1	55.91	PDE_02695	hypothetical protein	GO:0016021(cellular_component:integral component of membrane)				ENOG410XR8P(S:Function unknown)	EPS27751.1(hypothetical protein PDE_02695 [Penicillium oxalicum 114-2])	sp|O94599|YC8B_SCHPO(LIMR family protein C622.11 OS=Schizosaccharomyces pombe (strain 972 / ATCC 24843) OX=284812 GN=SPCC622.11 PE=3 SV=1)	PF04791.16(LMBR1:LMBR1-like membrane protein)
gene-PDE_06678	2.55552	1.35362	4.34907e-68	6.31155e-67	yes	up	70.9633	176.783	71.22	70.23	71.44	186.9	167.11	176.34	PDE_06678	hypothetical protein	GO:0016021(cellular_component:integral component of membrane); GO:0016307(molecular_function:phosphatidylinositol phosphate kinase activity); GO:0005524(molecular_function:ATP binding)				ENOG41125YE(S:Function unknown)	EPS31721.1(hypothetical protein PDE_06678 [Penicillium oxalicum 114-2])	sp|Q55GN6|Y7588_DICDI(Probable phosphatidylinositol phosphate kinase DDB_G0267588 OS=Dictyostelium discoideum OX=44689 GN=DDB_G0267588 PE=1 SV=1)	PF01504.18(PIP5K:Phosphatidylinositol-4-phosphate 5-Kinase)
gene-PDE_06834	2.47312	1.30633	1.7132e-67	2.47474e-66	yes	up	331.583	761.473	341.37	335.68	317.7	796.87	767.77	719.78	PDE_06834	hypothetical protein					ENOG4111C6M(S:Function unknown)	EPS31876.1(hypothetical protein PDE_06834 [Penicillium oxalicum 114-2])	None	PF12855.7(Ecl1:ECL1/2/3 zinc binding proteins)
gene-PDE_09716	2.03266	1.02337	2.21523e-67	3.19007e-66	yes	up	58.7467	118.647	61.41	56.87	57.96	123.67	126.68	105.59	PDE_09716	hypothetical protein	GO:0016021(cellular_component:integral component of membrane)				ENOG4111GD0(S:Function unknown)	EPS34752.1(hypothetical protein PDE_09716 [Penicillium oxalicum 114-2])	None	PF11204.8(DUF2985:Protein of unknown function (DUF2985))
gene-PDE_01563	2.47357	1.30659	9.91489e-67	1.41906e-65	yes	up	12.0767	29.4	13.26	11.77	11.2	30.44	31.09	26.67	PDE_01563	hypothetical protein						EPS26625.1(hypothetical protein PDE_01563 [Penicillium oxalicum 114-2])	None
gene-PDE_00933	2.10289	1.07237	1.108e-66	1.58097e-65	yes	up	44.0067	91.03	45.63	44.08	42.31	93.17	94.85	85.07	PDE_00933	hypothetical protein	GO:0016705(molecular_function:oxidoreductase activity, acting on paired donors, with incorporation or reduction of molecular oxygen); GO:0016021(cellular_component:integral component of membrane); GO:0005506(molecular_function:iron ion binding); GO:0016628(molecular_function:oxidoreductase activity, acting on the CH-CH group of donors, NAD or NADP as acceptor); GO:0020037(molecular_function:heme …	K00223	ERG4	map00100(Steroid biosynthesis)	ENOG410XP67(S:Function unknown)	EPS25997.1(hypothetical protein PDE_00933 [Penicillium oxalicum 114-2])	sp|P36209|STS1_SCHPO(Delta(24(24(1)))-sterol reductase OS=Schizosaccharomyces pombe (strain 972 / ATCC 24843) OX=284812 GN=sts1 PE=1 SV=2)	PF01222.17(ERG4_ERG24:Ergosterol biosynthesis ERG4/ERG24 family)
gene-PDE_01002	2.44475	1.28969	1.27196e-66	1.80665e-65	yes	up	49.78	118.923	49	49.28	51.06	119.74	117.51	119.52	PDE_01002	hypothetical protein	GO:0005634(cellular_component:nucleus); GO:0001081(biological_process:nitrogen catabolite repression of transcription from RNA polymerase II promoter)				ENOG410YEZ2(S:Function unknown); ENOG4111689(S:Function unknown)	EPS26066.1(hypothetical protein PDE_01002 [Penicillium oxalicum 114-2])	sp|Q5ZID0|NMRL1_CHICK(NmrA-like family domain-containing protein 1 OS=Gallus gallus OX=9031 GN=NMRAL1 PE=2 SV=1)	PF05368.13(NmrA:NmrA-like family); PF13460.6(NAD_binding_10:NAD(P)H-binding); PF01370.21(Epimerase:NAD dependent epimerase/dehydratase family)
gene-PDE_09792	2.19631	1.13508	1.12347e-65	1.58131e-64	yes	up	65.7267	141.797	64.8	66.78	65.6	148.46	149.15	127.78	PDE_09792	hypothetical protein	GO:0019706(molecular_function:protein-cysteine S-palmitoyltransferase activity); GO:0016021(cellular_component:integral component of membrane)	K18932	ZDHHC		COG5273(S:Function unknown)	EPS34828.1(hypothetical protein PDE_09792 [Penicillium oxalicum 114-2])	sp|Q4WUK1|PFA5_ASPFU(Palmitoyltransferase pfa5 OS=Neosartorya fumigata (strain ATCC MYA-4609 / Af293 / CBS 101355 / FGSC A1100) OX=330879 GN=pfa5 PE=3 SV=2)	PF01529.20(DHHC:DHHC palmitoyltransferase)
gene-PDE_06843	2.63322	1.39683	1.56454e-65	2.19883e-64	yes	up	57.0667	147.547	57.68	57.12	56.4	154.61	159.63	128.4	PDE_06843	hypothetical protein	GO:0016407(molecular_function:acetyltransferase activity); GO:0005634(cellular_component:nucleus); GO:0008270(molecular_function:zinc ion binding); GO:0000981(molecular_function:RNA polymerase II transcription factor activity, sequence-specific DNA binding)				COG0110(S:Function unknown)	EPS31885.1(hypothetical protein PDE_06843 [Penicillium oxalicum 114-2])	sp|P37515|MAA_BACSU(Probable maltose O-acetyltransferase OS=Bacillus subtilis (strain 168) OX=224308 GN=maa PE=3 SV=1)	PF16628.5(Mac_assoc:Unstructured region on maltose acetyltransferase); PF12464.8(Mac:Maltose acetyltransferase); PF14602.6(Hexapep_2:Hexapeptide repeat of succinyl-transferase); PF00172.18(Zn_clus:Fungal Zn(2)-Cys(6) binuclear cluster domain); PF00132.24(Hexapep:Bacterial transferase hexapeptide (six repeats))
gene-PDE_04877	2.46753	1.30307	3.36388e-63	4.57624e-62	yes	up	43.8567	105.53	45.37	43.23	42.97	104.11	106.14	106.34	PDE_04877	hypothetical protein					COG1028(U:Intracellular trafficking, secretion, and vesicular transport)	EPS29927.1(hypothetical protein PDE_04877 [Penicillium oxalicum 114-2])	sp|O74959|YJCD_SCHPO(Uncharacterized oxidoreductase C736.13 OS=Schizosaccharomyces pombe (strain 972 / ATCC 24843) OX=284812 GN=SPCC736.13 PE=3 SV=1)	PF00106.25(adh_short:short chain dehydrogenase); PF13561.6(adh_short_C2:Enoyl-(Acyl carrier protein) reductase); PF08659.10(KR:KR domain)
gene-PDE_09532	2.64335	1.40237	4.74728e-63	6.43016e-62	yes	up	14.3633	40.0033	13.78	15.1	14.21	43.48	43.37	33.16	PDE_09532	putative chitinase	GO:0016021(cellular_component:integral component of membrane); GO:0005975(biological_process:carbohydrate metabolic process); GO:0004553(molecular_function:hydrolase activity, hydrolyzing O-glycosyl compounds)	K01183	E3.2.1.14	map00520(Amino sugar and nucleotide sugar metabolism)	ENOG4111GPA(C:Energy production and conversion)	EPS34568.1(putative chitinase [Penicillium oxalicum 114-2])	sp|Q873Y0|CHIA1_ASPFM(Endochitinase A1 OS=Neosartorya fumigata OX=746128 GN=chiA1 PE=1 SV=1)	PF00704.28(Glyco_hydro_18:Glycosyl hydrolases family 18)
gene-PDE_08820	2.64158	1.4014	1.22138e-62	1.65196e-61	yes	up	93.4167	240.64	94.49	95.46	90.3	225.26	239.97	256.69	PDE_08820	hypothetical protein	GO:0016491(molecular_function:oxidoreductase activity); GO:0010181(molecular_function:FMN binding)				COG1902(S:Function unknown)	EPS33858.1(hypothetical protein PDE_08820 [Penicillium oxalicum 114-2])	sp|B8N8Q9|AFVA_ASPFN(NADPH dehydrogenase afvA OS=Aspergillus flavus (strain ATCC 200026 / FGSC A1120 / NRRL 3357 / JCM 12722 / SRRC 167) OX=332952 GN=afvA PE=2 SV=1)	PF00724.20(Oxidored_FMN:NADH:flavin oxidoreductase / NADH oxidase family)
gene-PDE_08927	2.61353	1.386	1.23576e-62	1.66899e-61	yes	up	90.0933	277.187	86.18	95.93	88.17	294.52	316.63	220.41	PDE_08927	hypothetical protein	GO:0016874(molecular_function:ligase activity)	K20062	ART4_5_7		ENOG41102NY(S:Function unknown)	EPS33965.1(hypothetical protein PDE_08927 [Penicillium oxalicum 114-2])	sp|A1DMJ3|CRED_NEOFI(Probable HECT-type ubiquitin ligase-interacting protein creD OS=Neosartorya fischeri (strain ATCC 1020 / DSM 3700 / CBS 544.65 / FGSC A1164 / JCM 1740 / NRRL 181 / WB 181) OX=331117 GN=creD PE=3 SV=1)	PF02752.22(Arrestin_C:Arrestin (or S-antigen), C-terminal domain); PF00339.29(Arrestin_N:Arrestin (or S-antigen), N-terminal domain)
gene-PDE_05841	3.17113	1.66499	1.56696e-62	2.11325e-61	yes	up	19.2067	59.58	19.67	19.38	18.57	60.23	65.75	52.76	PDE_05841	hypothetical protein					ENOG4111CYP(S:Function unknown)	EPS30888.1(hypothetical protein PDE_05841 [Penicillium oxalicum 114-2])	None	PF14420.6(Clr5:Clr5 domain)
gene-PDE_01583	2.66361	1.41338	3.65976e-62	4.91439e-61	yes	up	1357.29	3431.72	1355.35	1375.3	1341.23	3427.95	3240.39	3626.82	PDE_01583	hypothetical protein	GO:0016021(cellular_component:integral component of membrane)				ENOG4111W6C(S:Function unknown)	EPS26645.1(hypothetical protein PDE_01583 [Penicillium oxalicum 114-2])	None
gene-PDE_06017	2.33233	1.22177	3.73486e-62	5.00803e-61	yes	up	16.36	39.09	17.03	16.73	15.32	40.44	38.76	38.07	PDE_06017	hypothetical protein	GO:0051213(molecular_function:dioxygenase activity); GO:0016491(molecular_function:oxidoreductase activity)				COG2175(S:Function unknown)	EPS31063.1(hypothetical protein PDE_06017 [Penicillium oxalicum 114-2])	sp|Q4QZZ9|XANA_EMEND(Alpha-ketoglutarate-dependent xanthine dioxygenase xanA OS=Emericella nidulans OX=162425 GN=xanA PE=1 SV=1)	PF02668.16(TauD:Taurine catabolism dioxygenase TauD, TfdA family)
gene-PDE_02230	2.11485	1.08055	6.45754e-62	8.60944e-61	yes	up	37.68	75.88	37.11	37.61	38.32	79.89	78.62	69.13	PDE_02230	hypothetical protein	GO:0016192(biological_process:vesicle-mediated transport); GO:0006886(biological_process:intracellular protein transport); GO:0005623(cellular_component:cell); GO:0004331(molecular_function:fructose-2,6-bisphosphate 2-phosphatase activity); GO:0003873(molecular_function:6-phosphofructo-2-kinase activity); GO:0006006(biological_process:glucose metabolic process); GO:0006000(biological_process:fruc…	K19029	PFKFB2	map00051(Fructose and mannose metabolism)	COG0406(S:Function unknown)	EPS27287.1(hypothetical protein PDE_02230 [Penicillium oxalicum 114-2])	sp|P32604|F26_YEAST(Fructose-2,6-bisphosphatase OS=Saccharomyces cerevisiae (strain ATCC 204508 / S288c) OX=559292 GN=FBP26 PE=1 SV=2)	PF01591.18(6PF2K:6-phosphofructo-2-kinase); PF00300.22(His_Phos_1:Histidine phosphatase superfamily (branch 1)); PF13671.6(AAA_33:AAA domain); PF08433.10(KTI12:Chromatin associated protein KTI12)
gene-PDE_02686	2.27386	1.18514	7.46129e-62	9.91938e-61	yes	up	58.32	129.51	60.34	60.79	53.83	127.8	132.25	128.48	PDE_02686	hypothetical protein	GO:0016872(molecular_function:intramolecular lyase activity); GO:0016021(cellular_component:integral component of membrane)				ENOG4111N7C(S:Function unknown); ENOG410YGH3(G:Carbohydrate transport and metabolism)	EPS27742.1(hypothetical protein PDE_02686 [Penicillium oxalicum 114-2])	sp|Q6BN19|AIM18_DEBHA(Altered inheritance of mitochondria protein 18, mitochondrial OS=Debaryomyces hansenii (strain ATCC 36239 / CBS 767 / JCM 1990 / NBRC 0083 / IGC 2968) OX=284592 GN=AIM18 PE=3 SV=1)	PF16035.5(Chalcone_2:Chalcone isomerase like); PF16036.5(Chalcone_3:Chalcone isomerase-like)
gene-PDE_04089	2.43144	1.28181	2.4184e-61	3.19242e-60	yes	up	93.83	226.893	93.33	94.24	93.92	219.27	218.2	243.21	PDE_04089	hypothetical protein	GO:0046872(molecular_function:metal ion binding); GO:0008270(molecular_function:zinc ion binding); GO:0003676(molecular_function:nucleic acid binding)				ENOG4111H3S(S:Function unknown)	EPS29140.1(hypothetical protein PDE_04089 [Penicillium oxalicum 114-2])	None	PF00096.26(zf-C2H2:Zinc finger, C2H2 type); PF12874.7(zf-met:Zinc-finger of C2H2 type); PF12171.8(zf-C2H2_jaz:Zinc-finger double-stranded RNA-binding); PF16622.5(zf-C2H2_11:zinc-finger C2H2-type)
gene-PDE_02633	5.18315	2.37383	2.80051e-61	3.68642e-60	yes	up	4.10333	20.7933	3.74	4.83	3.74	21.37	21.94	19.07	PDE_02633	hypothetical protein	GO:0003854(molecular_function:3-beta-hydroxy-delta5-steroid dehydrogenase activity); GO:0016021(cellular_component:integral component of membrane); GO:0006694(biological_process:steroid biosynthetic process); GO:0016853(molecular_function:isomerase activity)				COG0451(S:Function unknown)	EPS27689.1(hypothetical protein PDE_02633 [Penicillium oxalicum 114-2])	sp|Q15738|NSDHL_HUMAN(Sterol-4-alpha-carboxylate 3-dehydrogenase, decarboxylating OS=Homo sapiens OX=9606 GN=NSDHL PE=1 SV=2)	PF01073.19(3Beta_HSD:3-beta hydroxysteroid dehydrogenase/isomerase family); PF01370.21(Epimerase:NAD dependent epimerase/dehydratase family); PF07993.12(NAD_binding_4:Male sterility protein); PF02719.15(Polysacc_synt_2:Polysaccharide biosynthesis protein); PF13460.6(NAD_binding_10:NAD(P)H-binding); PF04321.17(RmlD_sub_bind:RmlD substrate binding domain)
gene-PDE_09649	2.56357	1.35816	5.70516e-61	7.48883e-60	yes	up	125.28	321.377	124.21	127.7	123.93	324.07	334.51	305.55	PDE_09649	hypothetical protein	GO:0016126(biological_process:sterol biosynthetic process); GO:0004506(molecular_function:squalene monooxygenase activity); GO:0016021(cellular_component:integral component of membrane); GO:0050660(molecular_function:flavin adenine dinucleotide binding); GO:0071949(molecular_function:FAD binding)	K00511	SQLE, ERG1	map00909(Sesquiterpenoid and triterpenoid biosynthesis); map00100(Steroid biosynthesis)	COG0654(S:Function unknown)	EPS34685.1(hypothetical protein PDE_09649 [Penicillium oxalicum 114-2])	sp|Q9C1W3|ERG1_SCHPO(Probable squalene monooxygenase OS=Schizosaccharomyces pombe (strain 972 / ATCC 24843) OX=284812 GN=erg1 PE=3 SV=1)	PF08491.10(SE:Squalene epoxidase); PF01494.19(FAD_binding_3:FAD binding domain); PF01266.24(DAO:FAD dependent oxidoreductase); PF13450.6(NAD_binding_8:NAD(P)-binding Rossmann-like domain)
gene-PDE_09181	2.90499	1.53853	6.48952e-61	8.50645e-60	yes	up	39.61	109.97	38.75	42.48	37.6	120.23	124.32	85.36	PDE_09181	hypothetical protein	GO:0004888(molecular_function:transmembrane signaling receptor activity); GO:0004930(molecular_function:G-protein coupled receptor activity); GO:0016021(cellular_component:integral component of membrane); GO:0007166(biological_process:cell surface receptor signaling pathway)				ENOG410XRGN(S:Function unknown)	EPS34217.1(hypothetical protein PDE_09181 [Penicillium oxalicum 114-2])	None	PF00002.24(7tm_2:7 transmembrane receptor (Secretin family))
gene-PDE_03966	2.44323	1.28879	6.87933e-61	9.00479e-60	yes	up	35.65	89.6033	37.25	34.53	35.17	96.41	94.5	77.9	PDE_03966	putative alpha-glucosidase	GO:0005975(biological_process:carbohydrate metabolic process); GO:0030246(molecular_function:carbohydrate binding); GO:0004553(molecular_function:hydrolase activity, hydrolyzing O-glycosyl compounds)	K01187	malZ	map00500(Starch and sucrose metabolism); map00052(Galactose metabolism)	COG1501(K:Transcription)	EPS29020.1(putative alpha-glucosidase [Penicillium oxalicum 114-2])	sp|Q12558|AGLU_ASPOR(Alpha-glucosidase OS=Aspergillus oryzae (strain ATCC 42149 / RIB 40) OX=510516 GN=agdA PE=2 SV=1)	PF01055.26(Glyco_hydro_31:Glycosyl hydrolases family 31); PF16863.5(NtCtMGAM_N:N-terminal barrel of NtMGAM and CtMGAM, maltase-glucoamylase)
gene-PDE_01859	2.59363	1.37497	1.22037e-60	1.59074e-59	yes	up	136.537	342.87	133.49	143	133.12	346.83	325	356.78	PDE_01859	hypothetical protein	GO:0006744(biological_process:ubiquinone biosynthetic process); GO:0031314(cellular_component:extrinsic component of mitochondrial inner membrane); GO:0046872(molecular_function:metal ion binding); GO:0016709(molecular_function:oxidoreductase activity, acting on paired donors, with incorporation or reduction of molecular oxygen, NAD(P)H as one donor, and incorporation of one atom of oxygen)	K06134	COQ7	map00130(Ubiquinone and other terpenoid-quinone biosynthesis)	COG2941(H:Coenzyme transport and metabolism)	EPS26919.1(hypothetical protein PDE_01859 [Penicillium oxalicum 114-2])	sp|P41735|COQ7_YEAST(5-demethoxyubiquinone hydroxylase, mitochondrial OS=Saccharomyces cerevisiae (strain ATCC 204508 / S288c) OX=559292 GN=CAT5 PE=1 SV=2)	PF03232.13(COQ7:Ubiquinone biosynthesis protein COQ7); PF02915.17(Rubrerythrin:Rubrerythrin)
gene-PDE_04249	2.02211	1.01586	1.68686e-60	2.19268e-59	yes	up	29.7933	86.1667	29.4	31.15	28.83	82.82	86.27	89.41	PDE_04249	hypothetical protein	GO:0016021(cellular_component:integral component of membrane); GO:0022857(molecular_function:transmembrane transporter activity)				ENOG4110B7M(S:Function unknown); ENOG410XNS4(E:Amino acid transport and metabolism)	EPS29300.1(hypothetical protein PDE_04249 [Penicillium oxalicum 114-2])	sp|P38680|MTR_NEUCR(N amino acid transport system protein OS=Neurospora crassa (strain ATCC 24698 / 74-OR23-1A / CBS 708.71 / DSM 1257 / FGSC 987) OX=367110 GN=mtr PE=3 SV=2)	PF01490.18(Aa_trans:Transmembrane amino acid transporter protein)
gene-PDE_08479	4.86841	2.28345	1.88079e-60	2.43798e-59	yes	up	15.1567	67.86	15.3	14.45	15.72	65.83	67.22	70.53	PDE_08479	hypothetical protein	GO:0016021(cellular_component:integral component of membrane)				ENOG4110AMB(S:Function unknown); ENOG41116FC(S:Function unknown); ENOG4112AFQ(S:Function unknown)	EPS33517.1(hypothetical protein PDE_08479 [Penicillium oxalicum 114-2])	None	PF01284.23(MARVEL:Membrane-associating domain)
gene-PDE_09794	3.27006	1.70932	3.2564e-60	4.20364e-59	yes	up	126.11	379.947	136.54	140.54	101.25	428.83	387.39	323.62	PDE_09794	hypothetical protein					ENOG4110AK4(S:Function unknown)	EPS34830.1(hypothetical protein PDE_09794 [Penicillium oxalicum 114-2])	None
gene-PDE_08288	2.0775	1.05485	3.96516e-60	5.10446e-59	yes	up	89.8767	185.497	93.61	88.16	87.86	182.93	184.31	189.25	PDE_08288	hypothetical protein					ENOG4111H6A(S:Function unknown)	EPS33326.1(hypothetical protein PDE_08288 [Penicillium oxalicum 114-2])	None
gene-PDE_00599	5.30925	2.40851	9.97214e-60	1.27846e-58	yes	up	4.98667	25.9267	5.11	5.33	4.52	26.12	29.44	22.22	PDE_00599	hypothetical protein	GO:0004888(molecular_function:transmembrane signaling receptor activity); GO:0016021(cellular_component:integral component of membrane); GO:0007166(biological_process:cell surface receptor signaling pathway)				ENOG4112D4T(S:Function unknown)	EPS25665.1(hypothetical protein PDE_00599 [Penicillium oxalicum 114-2])	None	PF11710.8(Git3:G protein-coupled glucose receptor regulating Gpa2); PF11970.8(GPR_Gpa2_C:G protein-coupled glucose receptor regulating Gpa2 C-term)
gene-PDE_05103	2.39919	1.26255	1.02887e-59	1.31723e-58	yes	up	23.1233	71.3167	24.88	22.59	21.9	72.33	72.57	69.05	PDE_05103	hypothetical protein	GO:0005634(cellular_component:nucleus); GO:0008270(molecular_function:zinc ion binding); GO:0000981(molecular_function:RNA polymerase II transcription factor activity, sequence-specific DNA binding); GO:0008236(molecular_function:serine-type peptidase activity)				ENOG410XSGG(S:Function unknown)	EPS30153.1(hypothetical protein PDE_05103 [Penicillium oxalicum 114-2])	sp|D4AYS6|A1345_ARTBC(Probable extracellular serine carboxypeptidase OS=Arthroderma benhamiae (strain ATCC MYA-4681 / CBS 112371) OX=663331 GN=ARB_01345 PE=1 SV=1)	PF05577.12(Peptidase_S28:Serine carboxypeptidase S28)
gene-PDE_09496	2.92902	1.55042	5.31883e-59	6.77246e-58	yes	up	76.82	218.157	77.32	73.89	79.25	213.67	208.4	232.4	PDE_09496	hypothetical protein					COG1028(C:Energy production and conversion)	EPS34532.1(hypothetical protein PDE_09496 [Penicillium oxalicum 114-2])	sp|B6HLP6|CHYC_PENRW(Short-chain dehydrogenase chyC OS=Penicillium rubens (strain ATCC 28089 / DSM 1075 / NRRL 1951 / Wisconsin 54-1255) OX=500485 GN=chyC PE=3 SV=1)	PF00106.25(adh_short:short chain dehydrogenase); PF13561.6(adh_short_C2:Enoyl-(Acyl carrier protein) reductase); PF13460.6(NAD_binding_10:NAD(P)H-binding)
gene-PDE_09151	3.23151	1.69221	9.29221e-59	1.18156e-57	yes	up	118.9	359.127	120.98	119.41	116.31	400.15	343.04	334.19	PDE_09151	hypothetical protein					ENOG411237K(S:Function unknown)	EPS34187.1(hypothetical protein PDE_09151 [Penicillium oxalicum 114-2])	None
gene-PDE_01796	2.02469	1.0177	2.44307e-58	3.08553e-57	yes	up	357.143	761.357	370.73	342.72	357.98	702.46	731.79	849.82	PDE_01796	hypothetical protein		K11244	WSC	map04011(MAPK signaling pathway - yeast); map04139(Mitophagy - yeast)	ENOG4111FP9(S:Function unknown); ENOG411145Y(S:Function unknown); ENOG410Z8QB(S:Function unknown)	EPS26856.1(hypothetical protein PDE_01796 [Penicillium oxalicum 114-2])	None	PF01822.19(WSC:WSC domain)
gene-PDE_02721	2.23315	1.15908	3.16111e-58	3.98164e-57	yes	up	2417.1	5550.18	2434.47	2402.47	2414.35	5212.57	5285.47	6152.51	PDE_02721	hypothetical protein					ENOG410ZE7J(S:Function unknown)	EPS27777.1(hypothetical protein PDE_02721 [Penicillium oxalicum 114-2])	None
gene-PDE_05486	2.42264	1.27658	6.32479e-58	7.94509e-57	yes	up	284.18	733.347	295.53	277.51	279.5	719.92	789.89	690.23	PDE_05486	hypothetical protein	GO:0003676(molecular_function:nucleic acid binding)	K21545	MNL1, SEB1, SEBA, COM2		COG5048(I:Lipid transport and metabolism)	EPS30534.1(hypothetical protein PDE_05486 [Penicillium oxalicum 114-2])	sp|Q4WPF5|SEBA_ASPFU(C2H2 finger domain transcription factor sebA OS=Neosartorya fumigata (strain ATCC MYA-4609 / Af293 / CBS 101355 / FGSC A1100) OX=330879 GN=sebA PE=4 SV=1)	PF00096.26(zf-C2H2:Zinc finger, C2H2 type); PF13894.6(zf-C2H2_4:C2H2-type zinc finger); PF13465.6(zf-H2C2_2:Zinc-finger double domain); PF12171.8(zf-C2H2_jaz:Zinc-finger double-stranded RNA-binding); PF12874.7(zf-met:Zinc-finger of C2H2 type); PF13912.6(zf-C2H2_6:C2H2-type zinc finger)
gene-PDE_05251	2.23187	1.15825	7.70935e-58	9.67136e-57	yes	up	58.69	127.733	59.39	62.43	54.25	128.96	131.15	123.09	PDE_05251	hypothetical protein	GO:0030623(molecular_function:U5 snRNA binding); GO:0017070(molecular_function:U6 snRNA binding); GO:0005681(cellular_component:spliceosomal complex); GO:0000398(biological_process:mRNA splicing, via spliceosome); GO:0003677(molecular_function:DNA binding)				ENOG4111KQD(K:Transcription)	EPS30300.1(hypothetical protein PDE_05251 [Penicillium oxalicum 114-2])	None	PF13921.6(Myb_DNA-bind_6:Myb-like DNA-binding domain); PF00249.31(Myb_DNA-binding:Myb-like DNA-binding domain)
gene-PDE_09648	2.24043	1.16377	8.9487e-58	1.12111e-56	yes	up	31.83	70.01	32.6	32.86	30.03	76.38	67.46	66.19	PDE_09648	hypothetical protein	GO:0016126(biological_process:sterol biosynthetic process); GO:0004506(molecular_function:squalene monooxygenase activity); GO:0016021(cellular_component:integral component of membrane); GO:0050660(molecular_function:flavin adenine dinucleotide binding); GO:0016491(molecular_function:oxidoreductase activity)				ENOG4111VKY(S:Function unknown)	EPS34684.1(hypothetical protein PDE_09648 [Penicillium oxalicum 114-2])	sp|Q9P7I6|YJNK_SCHPO(Uncharacterized oxidoreductase C24B10.20 OS=Schizosaccharomyces pombe (strain 972 / ATCC 24843) OX=284812 GN=SPCC24B10.20 PE=3 SV=1)	PF00106.25(adh_short:short chain dehydrogenase); PF13561.6(adh_short_C2:Enoyl-(Acyl carrier protein) reductase); PF08659.10(KR:KR domain); PF13460.6(NAD_binding_10:NAD(P)H-binding)
gene-PDE_02803	2.29308	1.19729	9.1675e-58	1.14698e-56	yes	up	77.6433	173.883	78.74	77.57	76.62	166.32	173.9	181.43	PDE_02803	hypothetical protein	GO:0016620(molecular_function:oxidoreductase activity, acting on the aldehyde or oxo group of donors, NAD or NADP as acceptor)				COG1012(S:Function unknown)	EPS27859.1(hypothetical protein PDE_02803 [Penicillium oxalicum 114-2])	sp|O69763|VDH_PSEFL(Vanillin dehydrogenase OS=Pseudomonas fluorescens OX=294 GN=vdh PE=3 SV=1)	PF00171.22(Aldedh:Aldehyde dehydrogenase family); PF05893.14(LuxC:Acyl-CoA reductase (LuxC))
gene-PDE_04622	2.14196	1.09893	9.85605e-58	1.22819e-56	yes	up	30.1933	63.39	30.11	30.18	30.29	61.24	65.25	63.68	PDE_04622	hypothetical protein	GO:0035556(biological_process:intracellular signal transduction); GO:0046872(molecular_function:metal ion binding)	K20121	FNBP1		ENOG410ZIPN(S:Function unknown)	EPS29672.1(hypothetical protein PDE_04622 [Penicillium oxalicum 114-2])	sp|Q09746|BZZ1_SCHPO(Protein BZZ1 OS=Schizosaccharomyces pombe (strain 972 / ATCC 24843) OX=284812 GN=bzz1 PE=3 SV=1)	PF14604.6(SH3_9:Variant SH3 domain); PF00611.23(FCH:Fes/CIP4, and EFC/F-BAR homology domain); PF00018.28(SH3_1:SH3 domain); PF00130.22(C1_1:Phorbol esters/diacylglycerol binding domain (C1 domain)); PF07653.17(SH3_2:Variant SH3 domain)
gene-PDE_09901	3.61395	1.85358	1.06274e-57	1.32079e-56	yes	up	106.54	376.213	107.14	103.49	108.99	332.64	354	442	PDE_09901	putative alpha-mannosyltransferase	GO:0016021(cellular_component:integral component of membrane); GO:0006486(biological_process:protein glycosylation); GO:0016757(molecular_function:transferase activity, transferring glycosyl groups)				ENOG41121U7(S:Function unknown)	EPS34936.1(putative alpha-mannosyltransferase [Penicillium oxalicum 114-2])	sp|Q59YS7|MNN14_CANAL(Putative alpha-1,3-mannosyltransferase MNN14 OS=Candida albicans (strain SC5314 / ATCC MYA-2876) OX=237561 GN=MNN14 PE=2 SV=1)	PF11051.8(Mannosyl_trans3:Mannosyltransferase putative)
gene-PDE_06412	2.63249	1.39643	2.02166e-57	2.49267e-56	yes	up	15.94	41.08	15.66	16.32	15.84	40.72	39.67	42.85	PDE_06412	hypothetical protein	GO:0016627(molecular_function:oxidoreductase activity, acting on the CH-CH group of donors); GO:0016021(cellular_component:integral component of membrane); GO:0006629(biological_process:lipid metabolic process)				COG3752(S:Function unknown)	EPS31457.1(hypothetical protein PDE_06412 [Penicillium oxalicum 114-2])	None	PF06966.12(DUF1295:Protein of unknown function (DUF1295)); PF02544.16(Steroid_dh:3-oxo-5-alpha-steroid 4-dehydrogenase)
gene-PDE_05007	3.30137	1.72307	3.1162e-57	3.81204e-56	yes	up	260.02	807.973	249.49	249.53	281.04	797.98	779.22	846.72	PDE_05007	hypothetical protein	GO:0016021(cellular_component:integral component of membrane)				ENOG410Y1QZ(S:Function unknown); ENOG410ZD82(S:Function unknown)	EPS30057.1(hypothetical protein PDE_05007 [Penicillium oxalicum 114-2])	None	PF01442.18(Apolipoprotein:Apolipoprotein A1/A4/E domain); PF05957.13(DUF883:Bacterial protein of unknown function (DUF883))
gene-PDE_07836	2.93504	1.55338	1.05159e-56	1.27971e-55	yes	up	1268.04	3536.07	1298.5	1262.52	1243.11	3363.22	3370.34	3874.65	PDE_07836	hypothetical protein	GO:0045263(cellular_component:proton-transporting ATP synthase complex, coupling factor F(o)); GO:0015986(biological_process:ATP synthesis coupled proton transport); GO:0015991(biological_process:ATP hydrolysis coupled proton transport); GO:0016021(cellular_component:integral component of membrane); GO:0008289(molecular_function:lipid binding); GO:0015078(molecular_function:hydrogen ion transmemb…	K02128	ATPeF0C, ATP5G, ATP9	map00190(Oxidative phosphorylation)	COG0636(S:Function unknown); ENOG41123ET(F:Nucleotide transport and metabolism)	EPS32875.1(hypothetical protein PDE_07836 [Penicillium oxalicum 114-2])	sp|P16000|ATP9_EMENI(ATP synthase subunit 9, mitochondrial OS=Emericella nidulans (strain FGSC A4 / ATCC 38163 / CBS 112.46 / NRRL 194 / M139) OX=227321 GN=atp9 PE=3 SV=2)	PF00137.21(ATP-synt_C:ATP synthase subunit C)
gene-PDE_07252	2.44544	1.29009	2.05772e-56	2.50084e-55	yes	up	45.4867	108.533	48.8	44.01	43.65	105.7	115.74	104.16	PDE_07252	hypothetical protein	GO:0005634(cellular_component:nucleus); GO:0006351(biological_process:transcription, DNA-templated); GO:0016021(cellular_component:integral component of membrane); GO:0008270(molecular_function:zinc ion binding); GO:0003677(molecular_function:DNA binding)				ENOG4110B7S(S:Function unknown)	EPS32292.1(hypothetical protein PDE_07252 [Penicillium oxalicum 114-2])	None
gene-PDE_00070	4.84824	2.27746	2.46272e-56	2.98917e-55	yes	up	6.93667	32.78	7.67	7.6	5.54	34.28	30.98	33.08	PDE_00070	putative alpha-1,6-mannosyltransferase	GO:0000009(molecular_function:alpha-1,6-mannosyltransferase activity)				ENOG410YM4Z(S:Function unknown)	EPS25139.1(putative alpha-1,6-mannosyltransferase [Penicillium oxalicum 114-2])	sp|Q5A4E3|OCH1_CANAL(Initiation-specific alpha-1,6-mannosyltransferase OS=Candida albicans (strain SC5314 / ATCC MYA-2876) OX=237561 GN=OCH1 PE=3 SV=1)	PF04488.15(Gly_transf_sug:Glycosyltransferase sugar-binding region containing DXD motif)
gene-PDE_09354	6.80873	2.76739	2.55706e-56	3.09964e-55	yes	up	1.58333	10.5333	1.71	1.71	1.33	10.32	10.58	10.7	PDE_09354	putative UDP-Xyl: (mannosyl) glucuronoxylomannan/galactoxylomannan beta-1,2-xylosyltransferase	GO:0016740(molecular_function:transferase activity); GO:0005507(molecular_function:copper ion binding); GO:0016021(cellular_component:integral component of membrane); GO:0016491(molecular_function:oxidoreductase activity)				ENOG4111K6T(S:Function unknown)	EPS34390.1(putative UDP-Xyl: (mannosyl) glucuronoxylomannan/galactoxylomannan beta-1,2-xylosyltransferase [Penicillium oxalicum 114-2])	sp|Q5K8R6|CXT1_CRYNJ(Beta-1,2-xylosyltransferase 1 OS=Cryptococcus neoformans var. neoformans serotype D (strain JEC21 / ATCC MYA-565) OX=214684 GN=CXT1 PE=1 SV=1)	PF05686.12(Glyco_transf_90:Glycosyl transferase family 90)
gene-PDE_00248	3.93721	1.97717	2.64278e-56	3.1994e-55	yes	up	19.5133	78.26	19.87	19.37	19.3	82.19	91.75	60.84	PDE_00248	SUN domain-containing protein					ENOG410ZI9A(S:Function unknown)	EPS25315.1(SUN domain-containing protein [Penicillium oxalicum 114-2])	sp|Q04018|YM79_YEAST(Uncharacterized protein YMR244W OS=Saccharomyces cerevisiae (strain ATCC 204508 / S288c) OX=559292 GN=YMR244W PE=3 SV=1)	PF03856.13(SUN:Beta-glucosidase (SUN family))
gene-PDE_01453	3.56189	1.83264	5.24599e-56	6.32632e-55	yes	up	17.8967	62.9867	18.33	18.28	17.08	68.56	72.49	47.91	PDE_01453	hypothetical protein	GO:0006633(biological_process:fatty acid biosynthetic process); GO:0016787(molecular_function:hydrolase activity); GO:0004318(molecular_function:enoyl-[acyl-carrier-protein] reductase (NADH) activity); GO:0005835(cellular_component:fatty acid synthase complex)	K00668	FAS1	map00061(Fatty acid biosynthesis)	COG0331(I:Lipid transport and metabolism)	EPS26516.1(hypothetical protein PDE_01453 [Penicillium oxalicum 114-2])	sp|P34229|FAS1_YARLI(Fatty acid synthase subunit beta OS=Yarrowia lipolytica (strain CLIB 122 / E 150) OX=284591 GN=FAS1 PE=3 SV=2)	PF08354.10(DUF1729:Domain of unknown function (DUF1729)); PF00698.21(Acyl_transf_1:Acyl transferase domain); PF17951.1(FAS_meander:Fatty acid synthase meander beta sheet domain); PF17828.1(FAS_N:N-terminal domain in fatty acid synthase subunit beta); PF16073.5(SAT:Starter unit:ACP transacylase in aflatoxin biosynthesis); PF01575.19(MaoC_dehydratas:MaoC like domain); PF13452.6(MaoC_dehydrat_N:N-te…
gene-PDE_04232	2.53708	1.34317	5.8236e-55	6.94226e-54	yes	up	26.82	62.7067	26.56	27.07	26.83	62.22	60.1	65.8	PDE_04232	hypothetical protein	GO:0033014(biological_process:tetrapyrrole biosynthetic process); GO:0018160(biological_process:peptidyl-pyrromethane cofactor linkage); GO:0004418(molecular_function:hydroxymethylbilane synthase activity)	K01749	hemC, HMBS	map00860(Porphyrin and chlorophyll metabolism)	COG0181(S:Function unknown)	EPS29283.1(hypothetical protein PDE_04232 [Penicillium oxalicum 114-2])	sp|Q6C097|HEM3_YARLI(Porphobilinogen deaminase OS=Yarrowia lipolytica (strain CLIB 122 / E 150) OX=284591 GN=HEM3 PE=3 SV=1)	PF01379.20(Porphobil_deam:Porphobilinogen deaminase, dipyromethane cofactor binding domain); PF03900.15(Porphobil_deamC:Porphobilinogen deaminase, C-terminal domain)
gene-PDE_00045	2.03839	1.02743	9.2205e-55	1.09498e-53	yes	up	210.517	440.393	212.5	208.33	210.72	428.77	439.13	453.28	PDE_00045	hypothetical protein	GO:0005794(cellular_component:Golgi apparatus); GO:0016787(molecular_function:hydrolase activity); GO:0034067(biological_process:protein localization to Golgi apparatus); GO:0006886(biological_process:intracellular protein transport); GO:0003924(molecular_function:GTPase activity); GO:0042175(cellular_component:nuclear outer membrane-endoplasmic reticulum membrane network); GO:0043001(biological_…	K07952	ARFRP1		ENOG410ZMDV(S:Function unknown)	EPS25114.1(hypothetical protein PDE_00045 [Penicillium oxalicum 114-2])	sp|Q02804|ARL3_YEAST(ADP-ribosylation factor-like protein 3 OS=Saccharomyces cerevisiae (strain ATCC 204508 / S288c) OX=559292 GN=ARL3 PE=1 SV=1)	PF00025.21(Arf:ADP-ribosylation factor family); PF00503.20(G-alpha:G-protein alpha subunit); PF08477.13(Roc:Ras of Complex, Roc, domain of DAPkinase); PF04670.12(Gtr1_RagA:Gtr1/RagA G protein conserved region); PF01926.23(MMR_HSR1:50S ribosome-binding GTPase); PF00071.22(Ras:Ras family); PF09439.10(SRPRB:Signal recognition particle receptor beta subunit)
gene-PDE_01241	7.30231	2.86835	1.01395e-54	1.20258e-53	yes	up	1.64667	11.84	1.68	1.31	1.95	12.28	12.45	10.79	PDE_01241	hypothetical protein	GO:0016021(cellular_component:integral component of membrane); GO:0055085(biological_process:transmembrane transport)				ENOG410XNQK(S:Function unknown)	EPS26305.1(hypothetical protein PDE_01241 [Penicillium oxalicum 114-2])	sp|A0A1V6PBC8|CALB_PENDC(MFS-type transporter calB OS=Penicillium decumbens OX=69771 GN=calB PE=1 SV=1)	PF07690.16(MFS_1:Major Facilitator Superfamily); PF06609.13(TRI12:Fungal trichothecene efflux pump (TRI12))
gene-PDE_04165	2.56029	1.35631	1.05301e-54	1.24733e-53	yes	up	13.6533	41.3333	14.61	12.98	13.37	39.81	43.39	40.8	PDE_04165	hypothetical protein	GO:0016021(cellular_component:integral component of membrane); GO:0055085(biological_process:transmembrane transport)	K08192	DAL		ENOG410XR77(U:Intracellular trafficking, secretion, and vesicular transport)	EPS29216.1(hypothetical protein PDE_04165 [Penicillium oxalicum 114-2])	sp|O94491|YC7A_SCHPO(Uncharacterized transporter C417.10 OS=Schizosaccharomyces pombe (strain 972 / ATCC 24843) OX=284812 GN=SPCC417.10 PE=3 SV=1)	PF07690.16(MFS_1:Major Facilitator Superfamily)
gene-PDE_08316	4.33801	2.11703	1.67345e-54	1.97975e-53	yes	up	55.58	232.553	55.48	53.04	58.22	256.24	265.36	176.06	PDE_08316	hypothetical protein					ENOG4112BHM(S:Function unknown)	EPS33354.1(hypothetical protein PDE_08316 [Penicillium oxalicum 114-2])	None	PF12223.8(DUF3602:Protein of unknown function (DUF3602))
gene-PDE_07756	2.9914	1.58082	2.96614e-54	3.49578e-53	yes	up	35.4733	115.683	34.62	31.35	40.45	122.99	114.2	109.86	PDE_07756	hypothetical protein	GO:0016021(cellular_component:integral component of membrane)				COG0239(D:Cell cycle control, cell division, chromosome partitioning)	EPS32796.1(hypothetical protein PDE_07756 [Penicillium oxalicum 114-2])	sp|Q7SB51|FEX1_NEUCR(Fluoride export protein 1 OS=Neurospora crassa (strain ATCC 24698 / 74-OR23-1A / CBS 708.71 / DSM 1257 / FGSC 987) OX=367110 GN=fex-1 PE=3 SV=2)	PF02537.15(CRCB:CrcB-like protein, Camphor Resistance (CrcB))
gene-PDE_02533	2.45678	1.29677	3.10408e-54	3.65375e-53	yes	up	39.12	94.42	42.79	39.46	35.11	97.07	102.15	84.04	PDE_02533	hypothetical protein					ENOG4111JD3(S:Function unknown)	EPS27590.1(hypothetical protein PDE_02533 [Penicillium oxalicum 114-2])	None	PF12757.7(Eisosome1:Eisosome protein 1)
gene-PDE_00900	2.99318	1.58168	6.55781e-54	7.70935e-53	yes	up	6.83	23.3833	6.83	7.25	6.41	22.72	25.71	21.72	PDE_00900	hypothetical protein	GO:0022857(molecular_function:transmembrane transporter activity); GO:0016021(cellular_component:integral component of membrane); GO:0008643(biological_process:carbohydrate transport)				COG0477(G:Carbohydrate transport and metabolism); ENOG410XNQK(G:Carbohydrate transport and metabolism)	EPS25964.1(hypothetical protein PDE_00900 [Penicillium oxalicum 114-2])	sp|P39932|STL1_YEAST(Sugar transporter STL1 OS=Saccharomyces cerevisiae (strain ATCC 204508 / S288c) OX=559292 GN=STL1 PE=1 SV=2)	PF00083.24(Sugar_tr:Sugar (and other) transporter); PF07690.16(MFS_1:Major Facilitator Superfamily); PF06609.13(TRI12:Fungal trichothecene efflux pump (TRI12))
gene-PDE_01318	2.20546	1.14108	7.49304e-54	8.78669e-53	yes	up	17.7267	41.94	19.47	16.43	17.28	42.2	44.28	39.34	PDE_01318	hypothetical protein	GO:0008168(molecular_function:methyltransferase activity); GO:0051213(molecular_function:dioxygenase activity); GO:0016491(molecular_function:oxidoreductase activity)				COG3145(S:Function unknown)	EPS26382.1(hypothetical protein PDE_01318 [Penicillium oxalicum 114-2])	sp|Q6NS38|ALKB2_HUMAN(DNA oxidative demethylase ALKBH2 OS=Homo sapiens OX=9606 GN=ALKBH2 PE=1 SV=1)	PF13532.6(2OG-FeII_Oxy_2:2OG-Fe(II) oxygenase superfamily)
gene-PDE_09548	2.1306	1.09126	1.36993e-53	1.60043e-52	yes	up	165.813	341.797	167.31	167.04	163.09	335.08	372.84	317.47	PDE_09548	hypothetical protein	GO:0003700(molecular_function:transcription factor activity, sequence-specific DNA binding); GO:0005634(cellular_component:nucleus); GO:0003677(molecular_function:DNA binding)				ENOG4111N5S(K:Transcription)	EPS34584.1(hypothetical protein PDE_09548 [Penicillium oxalicum 114-2])	sp|Q4WER3|HAPX_ASPFU(bZIP transcription factor hapX OS=Neosartorya fumigata (strain ATCC MYA-4609 / Af293 / CBS 101355 / FGSC A1100) OX=330879 GN=hapX PE=2 SV=1)	PF10297.9(Hap4_Hap_bind:Minimal binding motif of Hap4 for binding to Hap2/3/5); PF00170.21(bZIP_1:bZIP transcription factor)
gene-PDE_00179	4.48194	2.16412	1.41008e-53	1.64527e-52	yes	up	92.93	454.063	57.88	171.17	49.74	524.2	456.13	381.86	PDE_00179	hypothetical protein						EPS25246.1(hypothetical protein PDE_00179 [Penicillium oxalicum 114-2])	None
gene-PDE_02817	6.66901	2.73747	4.2289e-53	4.90364e-52	yes	up	5.85667	38.31	4.66	8.13	4.78	40.5	41.49	32.94	PDE_02817	hypothetical protein	GO:0016021(cellular_component:integral component of membrane); GO:0008233(molecular_function:peptidase activity); GO:0055085(biological_process:transmembrane transport)	K01301	NAALAD		COG2234(S:Function unknown)	EPS27873.1(hypothetical protein PDE_02817 [Penicillium oxalicum 114-2])	sp|D4B1R0|GCP1_ARTBC(Probable glutamate carboxypeptidase ARB_02390 OS=Arthroderma benhamiae (strain ATCC MYA-4681 / CBS 112371) OX=663331 GN=ARB_02390 PE=1 SV=1)	PF04253.15(TFR_dimer:Transferrin receptor-like dimerisation domain); PF04389.17(Peptidase_M28:Peptidase family M28); PF02225.22(PA:PA domain)
gene-PDE_08814	2.07436	1.05266	5.42968e-53	6.27265e-52	yes	up	96.2667	198.463	96.42	97.31	95.07	208.34	207.04	180.01	PDE_08814	hypothetical protein	GO:0003842(molecular_function:1-pyrroline-5-carboxylate dehydrogenase activity); GO:0010133(biological_process:proline catabolic process to glutamate); GO:0016620(molecular_function:oxidoreductase activity, acting on the aldehyde or oxo group of donors, NAD or NADP as acceptor)	K00294	E1.2.1.88	map00250(Alanine, aspartate and glutamate metabolism); map00330(Arginine and proline metabolism)	COG1012(E:Amino acid transport and metabolism)	EPS33852.1(hypothetical protein PDE_08814 [Penicillium oxalicum 114-2])	sp|Q9P8I0|PUT2_EMENI(Delta-1-pyrroline-5-carboxylate dehydrogenase, mitochondrial OS=Emericella nidulans (strain FGSC A4 / ATCC 38163 / CBS 112.46 / NRRL 194 / M139) OX=227321 GN=prnC PE=3 SV=2)	PF00171.22(Aldedh:Aldehyde dehydrogenase family)
gene-PDE_02807	2.01354	1.00973	6.28219e-53	7.23962e-52	yes	up	80.3367	165.237	79.12	81.7	80.19	157.76	183.91	154.04	PDE_02807	hypothetical protein	GO:0005634(cellular_component:nucleus); GO:0008270(molecular_function:zinc ion binding); GO:0000981(molecular_function:RNA polymerase II transcription factor activity, sequence-specific DNA binding)				ENOG410YAYA(S:Function unknown)	EPS27863.1(hypothetical protein PDE_02807 [Penicillium oxalicum 114-2])	None
gene-PDE_00966	2.39926	1.26259	6.34321e-53	7.30095e-52	yes	up	44.14	105.31	43.59	47.36	41.47	108.7	113.22	94.01	PDE_00966	hypothetical protein	GO:0050660(molecular_function:flavin adenine dinucleotide binding); GO:0016614(molecular_function:oxidoreductase activity, acting on CH-OH group of donors)				COG2303(G:Carbohydrate transport and metabolism)	EPS26030.1(hypothetical protein PDE_00966 [Penicillium oxalicum 114-2])	sp|Q7X2H8|CHOX_ARTGO(Choline oxidase OS=Arthrobacter globiformis OX=1665 GN=codA PE=1 SV=1)	PF00732.19(GMC_oxred_N:GMC oxidoreductase); PF05199.13(GMC_oxred_C:GMC oxidoreductase); PF00890.24(FAD_binding_2:FAD binding domain); PF05834.12(Lycopene_cycl:Lycopene cyclase protein); PF13450.6(NAD_binding_8:NAD(P)-binding Rossmann-like domain)
gene-PDE_04904	2.14057	1.09799	5.3102e-52	6.06713e-51	yes	up	347.42	715.737	343.68	354.07	344.51	750.35	683.7	713.16	PDE_04904	hypothetical protein	GO:0016021(cellular_component:integral component of membrane); GO:0016192(biological_process:vesicle-mediated transport); GO:0030173(cellular_component:integral component of Golgi membrane)				ENOG4111NE0(U:Intracellular trafficking, secretion, and vesicular transport)	EPS29954.1(hypothetical protein PDE_04904 [Penicillium oxalicum 114-2])	sp|Q0CNZ5|TVP18_ASPTN(Golgi apparatus membrane protein tvp18 OS=Aspergillus terreus (strain NIH 2624 / FGSC A1156) OX=341663 GN=tvp18 PE=3 SV=2)	PF10233.9(Cg6151-P:Uncharacterized conserved protein CG6151-P)
gene-PDE_09549	2.24007	1.16354	3.99004e-51	4.54213e-50	yes	up	19.8067	43.6033	19.41	20.65	19.36	42.91	44.17	43.73	PDE_09549	hypothetical protein	GO:0008270(molecular_function:zinc ion binding); GO:0016491(molecular_function:oxidoreductase activity)				COG1063(K:Transcription)	EPS34585.1(hypothetical protein PDE_09549 [Penicillium oxalicum 114-2])	sp|P47734|FADH_METMR(S-(hydroxymethyl)glutathione dehydrogenase OS=Methylobacter marinus OX=34058 GN=fdh PE=3 SV=2)	PF08240.12(ADH_N:Alcohol dehydrogenase GroES-like domain); PF00107.26(ADH_zinc_N:Zinc-binding dehydrogenase); PF13823.6(ADH_N_assoc:Alcohol dehydrogenase GroES-associated)
gene-PDE_00383	2.3971	1.26129	5.38184e-51	6.11163e-50	yes	up	29.76	70.3	30.49	28.79	30	74.47	77.16	59.27	PDE_00383	hypothetical protein	GO:0042626(molecular_function:ATPase activity, coupled to transmembrane movement of substances); GO:0016021(cellular_component:integral component of membrane); GO:0016887(molecular_function:ATPase activity); GO:0005524(molecular_function:ATP binding)				COG1132(V:Defense mechanisms)	EPS25450.1(hypothetical protein PDE_00383 [Penicillium oxalicum 114-2])	sp|Q5AV01|ATNG_EMENI(ABC transporter atnG OS=Emericella nidulans (strain FGSC A4 / ATCC 38163 / CBS 112.46 / NRRL 194 / M139) OX=227321 GN=atnG PE=2 SV=1)	PF00005.27(ABC_tran:ABC transporter); PF00664.23(ABC_membrane:ABC transporter transmembrane region); PF13401.6(AAA_22:AAA domain); PF02463.19(SMC_N:RecF/RecN/SMC N terminal domain); PF03193.16(RsgA_GTPase:RsgA GTPase); PF01926.23(MMR_HSR1:50S ribosome-binding GTPase); PF00931.22(NB-ARC:NB-ARC domain)
gene-PDE_00269	2.85987	1.51595	1.42619e-50	1.60206e-49	yes	up	27.4833	77.8133	27.87	27.15	27.43	82.01	86.01	65.42	PDE_00269	hypothetical protein	GO:0016021(cellular_component:integral component of membrane)				ENOG410ZCMW(S:Function unknown)	EPS25336.1(hypothetical protein PDE_00269 [Penicillium oxalicum 114-2])	None
gene-PDE_02134	4.4597	2.15695	1.58071e-50	1.77138e-49	yes	up	6.55667	28.5133	6.06	6.54	7.07	27.63	29.26	28.65	PDE_02134	hypothetical protein	GO:0046872(molecular_function:metal ion binding); GO:0016491(molecular_function:oxidoreductase activity)				COG3491(S:Function unknown)	EPS27191.1(hypothetical protein PDE_02134 [Penicillium oxalicum 114-2])	sp|B8NI22|IMQE_ASPFN(2-oxoglutarate-dependent dioxygenase imqE OS=Aspergillus flavus (strain ATCC 200026 / FGSC A1120 / NRRL 3357 / JCM 12722 / SRRC 167) OX=332952 GN=imqE PE=2 SV=1)	PF14226.6(DIOX_N:non-haem dioxygenase in morphine synthesis N-terminal); PF03171.20(2OG-FeII_Oxy:2OG-Fe(II) oxygenase superfamily)
gene-PDE_06433	3.54383	1.82531	1.62327e-50	1.81255e-49	yes	up	7.47	26.03	7.89	6.29	8.23	26.92	26.65	24.52	PDE_06433	hypothetical protein	GO:0022857(molecular_function:transmembrane transporter activity); GO:0016021(cellular_component:integral component of membrane)				ENOG410XNQK(S:Function unknown)	EPS31478.1(hypothetical protein PDE_06433 [Penicillium oxalicum 114-2])	sp|Q6MYX6|QUTD_ASPFU(Probable quinate permease OS=Neosartorya fumigata (strain ATCC MYA-4609 / Af293 / CBS 101355 / FGSC A1100) OX=330879 GN=qutD PE=3 SV=1)	PF00083.24(Sugar_tr:Sugar (and other) transporter); PF07690.16(MFS_1:Major Facilitator Superfamily)
gene-PDE_01288	10.0283	3.32601	4.72055e-50	5.23969e-49	yes	up	0.61	6.37667	0.67	0.86	0.3	5.61	6.4	7.12	PDE_01288	hypothetical protein	GO:0016021(cellular_component:integral component of membrane); GO:0016491(molecular_function:oxidoreductase activity)				ENOG410XNZY(S:Function unknown)	EPS26352.1(hypothetical protein PDE_01288 [Penicillium oxalicum 114-2])	sp|O94727|FRP2_SCHPO(Ferric/cupric reductase transmembrane component 2 OS=Schizosaccharomyces pombe (strain 972 / ATCC 24843) OX=284812 GN=frp2 PE=3 SV=1)	PF08030.12(NAD_binding_6:Ferric reductase NAD binding domain); PF01794.19(Ferric_reduct:Ferric reductase like transmembrane component); PF08022.12(FAD_binding_8:FAD-binding domain); PF00175.21(NAD_binding_1:Oxidoreductase NAD-binding domain)
gene-PDE_03425	3.00644	1.58805	5.74004e-50	6.34869e-49	yes	up	18.6867	54.7433	20.01	18.04	18.01	53.2	57.14	53.89	PDE_03425	hypothetical protein	GO:0003676(molecular_function:nucleic acid binding)				COG5048(S:Function unknown)	EPS28479.1(hypothetical protein PDE_03425 [Penicillium oxalicum 114-2])	sp|B0YDH7|MTFA_ASPFC(C2H2 finger domain transcription factor mtfA OS=Neosartorya fumigata (strain CEA10 / CBS 144.89 / FGSC A1163) OX=451804 GN=mtfA PE=4 SV=1)	PF00096.26(zf-C2H2:Zinc finger, C2H2 type)
gene-PDE_01451	3.10027	1.6324	8.28536e-50	9.13325e-49	yes	up	22.7567	69.6367	22.97	23.05	22.25	75.93	79.21	53.77	PDE_01451	hypothetical protein	GO:0004312(molecular_function:fatty acid synthase activity); GO:0042759(biological_process:long-chain fatty acid biosynthetic process); GO:0008897(molecular_function:holo-[acyl-carrier-protein] synthase activity); GO:0000287(molecular_function:magnesium ion binding); GO:0016787(molecular_function:hydrolase activity)	K00667	FAS2	map00061(Fatty acid biosynthesis)	COG0331(I:Lipid transport and metabolism)	EPS26514.1(hypothetical protein PDE_01451 [Penicillium oxalicum 114-2])	sp|P15368|FAS2_PENPA(Fatty acid synthase subunit alpha OS=Penicillium patulum OX=5078 GN=FAS2 PE=3 SV=1)	PF18314.1(FAS_I_H:Fatty acid synthase type I helical domain); PF18325.1(Fas_alpha_ACP:Fatty acid synthase subunit alpha Acyl carrier domain); PF00109.26(ketoacyl-synt:Beta-ketoacyl synthase, N-terminal domain); PF01648.20(ACPS:4'-phosphopantetheinyl transferase superfamily); PF02801.22(Ketoacyl-synt_C:Beta-ketoacyl synthase, C-terminal domain); PF00106.25(adh_short:short chain dehydrogenase)
gene-PDE_03122	2.78621	1.4783	1.68155e-49	1.85109e-48	yes	up	33.2	33.46	35.22	35.09	29.29	33.62	36.83	29.93	PDE_03122	hypothetical protein	GO:0032040(cellular_component:small-subunit processome); GO:0005730(cellular_component:nucleolus); GO:0030688(cellular_component:preribosome, small subunit precursor); GO:0003723(molecular_function:RNA binding); GO:0000447(biological_process:endonucleolytic cleavage in ITS1 to separate SSU-rRNA from 5.8S rRNA and LSU-rRNA from tricistronic rRNA transcript (SSU-rRNA, 5.8S rRNA, LSU-rRNA)); GO:0006…	K06961	KRR1		COG1094(S:Function unknown)	EPS28176.1(hypothetical protein PDE_03122 [Penicillium oxalicum 114-2])	sp|B3LU25|KRR1_YEAS1(KRR1 small subunit processome component OS=Saccharomyces cerevisiae (strain RM11-1a) OX=285006 GN=KRR1 PE=3 SV=1)	PF17903.1(KH_8:Krr1 KH1 domain)
gene-PDE_05177	2.12966	1.09062	3.04115e-49	3.32817e-48	yes	up	114.77	235.547	115.45	117.83	111.03	240.06	249.32	217.26	PDE_05177	hypothetical protein	GO:0051523(biological_process:cell growth mode switching, monopolar to bipolar); GO:0051519(biological_process:activation of bipolar cell growth); GO:0000935(cellular_component:barrier septum); GO:0003924(molecular_function:GTPase activity); GO:0051285(cellular_component:cell cortex of cell tip); GO:0005525(molecular_function:GTP binding)	K07941	ARF6	map04144(Endocytosis)	ENOG410XP1U(S:Function unknown)	EPS30227.1(hypothetical protein PDE_05177 [Penicillium oxalicum 114-2])	sp|P62330|ARF6_HUMAN(ADP-ribosylation factor 6 OS=Homo sapiens OX=9606 GN=ARF6 PE=1 SV=2)	PF00025.21(Arf:ADP-ribosylation factor family); PF08477.13(Roc:Ras of Complex, Roc, domain of DAPkinase); PF00071.22(Ras:Ras family); PF00503.20(G-alpha:G-protein alpha subunit); PF09439.10(SRPRB:Signal recognition particle receptor beta subunit); PF04670.12(Gtr1_RagA:Gtr1/RagA G protein conserved region); PF01926.23(MMR_HSR1:50S ribosome-binding GTPase)
gene-PDE_03239	2.05999	1.04264	4.56692e-49	4.98045e-48	yes	up	47.8567	96.2467	48.52	47.14	47.91	98.49	97.02	93.23	PDE_03239	hypothetical protein	GO:0003824(molecular_function:catalytic activity); GO:0016829(molecular_function:lyase activity); GO:0004419(molecular_function:hydroxymethylglutaryl-CoA lyase activity); GO:0016740(molecular_function:transferase activity)	K01640	E4.1.3.4, HMGCL, hmgL	map04146(Peroxisome); map00280(Valine, leucine and isoleucine degradation); map00072(Synthesis and degradation of ketone bodies); map00650(Butanoate metabolism)	COG0119(J:Translation, ribosomal structure and biogenesis)	EPS28293.1(hypothetical protein PDE_03239 [Penicillium oxalicum 114-2])	sp|Q8HXZ6|HMGCL_MACFA(Hydroxymethylglutaryl-CoA lyase, mitochondrial OS=Macaca fascicularis OX=9541 GN=HMGCL PE=2 SV=1)	PF00682.19(HMGL-like:HMGL-like)
gene-PDE_06948	3.1462	1.65361	6.98302e-49	7.56237e-48	yes	up	3.86333	12.2967	3.77	3.88	3.94	11.32	13.68	11.89	PDE_06948	hypothetical protein	GO:0016021(cellular_component:integral component of membrane); GO:0005634(cellular_component:nucleus); GO:0006351(biological_process:transcription, DNA-templated); GO:0003677(molecular_function:DNA binding); GO:0055085(biological_process:transmembrane transport); GO:0000981(molecular_function:RNA polymerase II transcription factor activity, sequence-specific DNA binding); GO:0008270(molecular_fun…				ENOG410XX11(K:Transcription)	EPS31989.1(hypothetical protein PDE_06948 [Penicillium oxalicum 114-2])	sp|O14130|YF54_SCHPO(Uncharacterized transcriptional regulatory protein C3C7.04 OS=Schizosaccharomyces pombe (strain 972 / ATCC 24843) OX=284812 GN=SPAC3C7.04 PE=3 SV=1)	PF04082.18(Fungal_trans:Fungal specific transcription factor domain); PF00172.18(Zn_clus:Fungal Zn(2)-Cys(6) binuclear cluster domain)
gene-PDE_03413	3.04508	1.60648	9.65455e-49	1.04314e-47	yes	up	35.3833	104.65	34.85	33.26	38.04	104.95	99.14	109.86	PDE_03413	hypothetical protein	GO:0016853(molecular_function:isomerase activity); GO:0004300(molecular_function:enoyl-CoA hydratase activity); GO:0016021(cellular_component:integral component of membrane); GO:0003824(molecular_function:catalytic activity); GO:0022857(molecular_function:transmembrane transporter activity); GO:0055085(biological_process:transmembrane transport)				COG1024(S:Function unknown)	EPS28467.1(hypothetical protein PDE_03413 [Penicillium oxalicum 114-2])	sp|Q4WF54|SIDH_ASPFU(Mevalonyl-coenzyme A hydratase sidH OS=Neosartorya fumigata (strain ATCC MYA-4609 / Af293 / CBS 101355 / FGSC A1100) OX=330879 GN=sidH PE=2 SV=1)	PF00378.20(ECH_1:Enoyl-CoA hydratase/isomerase); PF16113.5(ECH_2:Enoyl-CoA hydratase/isomerase)
gene-PDE_07957	2.05498	1.03912	1.03121e-48	1.1129e-47	yes	up	102.583	206.783	105.43	103.71	98.61	214.96	224.89	180.5	PDE_07957	hypothetical protein	GO:0016620(molecular_function:oxidoreductase activity, acting on the aldehyde or oxo group of donors, NAD or NADP as acceptor)	K00128	ALDH	map00310(Lysine degradation); map00280(Valine, leucine and isoleucine degradation); map00340(Histidine metabolism); map00330(Arginine and proline metabolism); map00053(Ascorbate and aldarate metabolism); map00380(Tryptophan metabolism); map00010(Glycolysis / Gluconeogenesis); map00620(Pyruvate metabolism); map00071(Fatty acid degradation); map00561(Glycerolipid metabolism); map00410(beta-Alanine …	COG1012(K:Transcription)	EPS32996.1(hypothetical protein PDE_07957 [Penicillium oxalicum 114-2])	sp|P08157|ALDH_EMENI(Aldehyde dehydrogenase OS=Emericella nidulans (strain FGSC A4 / ATCC 38163 / CBS 112.46 / NRRL 194 / M139) OX=227321 GN=aldA PE=3 SV=2)	PF00171.22(Aldedh:Aldehyde dehydrogenase family)
gene-PDE_06181	2.42502	1.27799	1.20601e-48	1.29855e-47	yes	up	29.7933	70.6	31.92	29.78	27.68	75.5	70.43	65.87	PDE_06181	hypothetical protein	GO:0016021(cellular_component:integral component of membrane)					EPS31226.1(hypothetical protein PDE_06181 [Penicillium oxalicum 114-2])	None	PF04525.12(LOR:LURP-one-related)
gene-PDE_08856	2.94761	1.55954	1.77792e-48	1.90775e-47	yes	up	14.62	45.5633	16.27	13.61	13.98	48.16	47.33	41.2	PDE_08856	hypothetical protein					ENOG411219A(S:Function unknown)	EPS33894.1(hypothetical protein PDE_08856 [Penicillium oxalicum 114-2])	sp|A0A068A9T3|BREF8_EUPBR(Probable C2H2-type zinc-finger transcription factor orf8 OS=Eupenicillium brefeldianum OX=1131482 GN=orf8 PE=2 SV=1)
gene-PDE_04667	2.35477	1.23558	2.13179e-48	2.28221e-47	yes	up	189.533	427.357	197.29	184.45	186.86	434.41	411.23	436.43	PDE_04667	hypothetical protein	GO:0070941(biological_process:eisosome assembly); GO:0016021(cellular_component:integral component of membrane); GO:0045121(cellular_component:membrane raft); GO:0090155(biological_process:negative regulation of sphingolipid biosynthetic process); GO:0005886(cellular_component:plasma membrane); GO:0072659(biological_process:protein localization to plasma membrane); GO:0032126(cellular_component:e…				ENOG4111SFM(U:Intracellular trafficking, secretion, and vesicular transport)	EPS29717.1(hypothetical protein PDE_04667 [Penicillium oxalicum 114-2])	sp|Q12207|NCE2_YEAST(Non-classical export protein 2 OS=Saccharomyces cerevisiae (strain ATCC 204508 / S288c) OX=559292 GN=NCE102 PE=1 SV=1)	PF01284.23(MARVEL:Membrane-associating domain)
gene-PDE_01791	2.53051	1.33943	2.27587e-48	2.43089e-47	yes	up	53.5633	147.24	51.74	39.76	69.19	137.54	152.04	152.14	PDE_01791	hypothetical protein						EPS26851.1(hypothetical protein PDE_01791 [Penicillium oxalicum 114-2])	None
gene-PDE_07069	2.11879	1.08324	4.66398e-48	4.94774e-47	yes	up	59.8833	124.04	63.55	62.09	54.01	123.63	130.44	118.05	PDE_07069	hypothetical protein	GO:0016020(cellular_component:membrane)				COG0330(O:Posttranslational modification, protein turnover, chaperones)	EPS32110.1(hypothetical protein PDE_07069 [Penicillium oxalicum 114-2])	sp|O60121|YH77_SCHPO(Uncharacterized protein C16G5.07c OS=Schizosaccharomyces pombe (strain 972 / ATCC 24843) OX=284812 GN=SPBC16G5.07c PE=3 SV=1)	PF01145.25(Band_7:SPFH domain / Band 7 family); PF16200.5(Band_7_C:C-terminal region of band_7)
gene-PDE_04779	2.09854	1.06938	5.40046e-48	5.72253e-47	yes	up	52.04	112.23	51.75	56.95	47.42	105.69	110.82	120.18	PDE_04779	hypothetical protein	GO:0043531(molecular_function:ADP binding)				ENOG410YIPC(S:Function unknown); ENOG4110T8W(S:Function unknown)	EPS29829.1(hypothetical protein PDE_04779 [Penicillium oxalicum 114-2])	sp|Q5SNQ7|SRAC1_DANRE(Protein SERAC1 OS=Danio rerio OX=7955 GN=serac1 PE=3 SV=1)	PF12697.7(Abhydrolase_6:Alpha/beta hydrolase family); PF05057.14(DUF676:Putative serine esterase (DUF676))
gene-PDE_02953	3.28901	1.71765	1.57947e-47	1.66236e-46	yes	up	2.20667	7.12333	2.2	2.44	1.98	7.13	6.97	7.27	PDE_02953	hypothetical protein						EPS28008.1(hypothetical protein PDE_02953 [Penicillium oxalicum 114-2])	None
gene-PDE_08620	2.74181	1.45513	1.63209e-47	1.7158e-46	yes	up	27.8833	74.69	24.59	29.05	30.01	72.62	78.12	73.33	PDE_08620	hypothetical protein	GO:0008168(molecular_function:methyltransferase activity)				ENOG410XQNS(S:Function unknown)	EPS33658.1(hypothetical protein PDE_08620 [Penicillium oxalicum 114-2])	None	PF13649.6(Methyltransf_25:Methyltransferase domain); PF08241.12(Methyltransf_11:Methyltransferase domain); PF13847.6(Methyltransf_31:Methyltransferase domain); PF13489.6(Methyltransf_23:Methyltransferase domain); PF01209.18(Ubie_methyltran:ubiE/COQ5 methyltransferase family)
gene-PDE_01375	2.4649	1.30153	1.98602e-47	2.08087e-46	yes	up	12.2433	35.1767	13.43	12.74	10.56	38.69	35.22	31.62	PDE_01375	hypothetical protein	GO:0016740(molecular_function:transferase activity); GO:0003922(molecular_function:GMP synthase (glutamine-hydrolyzing) activity); GO:0006541(biological_process:glutamine metabolic process); GO:0016620(molecular_function:oxidoreductase activity, acting on the aldehyde or oxo group of donors, NAD or NADP as acceptor); GO:0005829(cellular_component:cytosol)	K01951	guaA, GMPS	map00230(Purine metabolism)	COG0518(S:Function unknown); COG1012(C:Energy production and conversion)	EPS26438.1(hypothetical protein PDE_01375 [Penicillium oxalicum 114-2])	sp|Q09686|YA14_SCHPO(Putative glutamine amidotransferase-like protein C13C5.04 OS=Schizosaccharomyces pombe (strain 972 / ATCC 24843) OX=284812 GN=SPAC13C5.04 PE=4 SV=1)	PF00117.28(GATase:Glutamine amidotransferase class-I)
gene-PDE_07969	2.82269	1.49707	8.61836e-47	8.85134e-46	yes	up	9.66333	26.8033	9.86	9.71	9.42	28.27	29.06	23.08	PDE_07969	hypothetical protein					ENOG4112BI8(S:Function unknown)	EPS33008.1(hypothetical protein PDE_07969 [Penicillium oxalicum 114-2])	None
gene-PDE_04703	2.22541	1.15407	2.76396e-46	2.82317e-45	yes	up	17.4433	38.0933	17.6	17.79	16.94	39.05	40.48	34.75	PDE_04703	hypothetical protein	GO:0016491(molecular_function:oxidoreductase activity)	K00306	PIPOX	map04146(Peroxisome); map00310(Lysine degradation); map00260(Glycine, serine and threonine metabolism)	COG0665(K:Transcription)	EPS29753.1(hypothetical protein PDE_04703 [Penicillium oxalicum 114-2])	sp|O43029|FAP1_SCHPO(L-pipecolate oxidase OS=Schizosaccharomyces pombe (strain 972 / ATCC 24843) OX=284812 GN=fap1 PE=1 SV=1)	PF01266.24(DAO:FAD dependent oxidoreductase); PF13450.6(NAD_binding_8:NAD(P)-binding Rossmann-like domain); PF04820.14(Trp_halogenase:Tryptophan halogenase); PF01134.22(GIDA:Glucose inhibited division protein A)
gene-PDE_07583	2.27507	1.18591	7.5254e-46	7.65314e-45	yes	up	89.2067	196.97	85.47	93.52	88.63	191.55	196.08	203.28	PDE_07583	hypothetical protein	GO:0016491(molecular_function:oxidoreductase activity)	K16066	ydfG	map00240(Pyrimidine metabolism); map00260(Glycine, serine and threonine metabolism)	COG4221(S:Function unknown)	EPS32623.1(hypothetical protein PDE_07583 [Penicillium oxalicum 114-2])	sp|Q9P7B4|YI13_SCHPO(NADP-dependent 3-hydroxy acid dehydrogenase OS=Schizosaccharomyces pombe (strain 972 / ATCC 24843) OX=284812 GN=SPAC521.03 PE=1 SV=1)	PF00106.25(adh_short:short chain dehydrogenase); PF13561.6(adh_short_C2:Enoyl-(Acyl carrier protein) reductase); PF08659.10(KR:KR domain)
gene-PDE_09030	2.12516	1.08757	8.57048e-46	8.67819e-45	yes	up	584.617	1200.08	585.69	584.63	583.53	1212.65	1135.49	1252.1	PDE_09030	hypothetical protein					ENOG410XZIJ(S:Function unknown)	EPS34068.1(hypothetical protein PDE_09030 [Penicillium oxalicum 114-2])	None
gene-PDE_02281	2.27789	1.1877	2.91215e-45	2.92971e-44	yes	up	16.7067	37.1	16.3	17	16.82	39.35	40.44	31.51	PDE_02281	hypothetical protein					ENOG4112C6W(S:Function unknown)	EPS27338.1(hypothetical protein PDE_02281 [Penicillium oxalicum 114-2])	None
gene-PDE_04452	2.04179	1.02983	3.48036e-45	3.49382e-44	yes	up	43.83	87.3067	43.88	44.52	43.09	87.62	89.04	85.26	PDE_04452	hypothetical protein						EPS29502.1(hypothetical protein PDE_04452 [Penicillium oxalicum 114-2])	sp|Q40648|KCAB_ORYSJ(Probable voltage-gated potassium channel subunit beta OS=Oryza sativa subsp. japonica OX=39947 GN=KOB1 PE=1 SV=2)	PF00248.21(Aldo_ket_red:Aldo/keto reductase family)
gene-PDE_02080	2.3673	1.24324	3.56693e-44	3.54267e-43	yes	up	13.35	30.9833	12.89	14.01	13.15	32.25	30.68	30.02	PDE_02080	hypothetical protein	GO:0015031(biological_process:protein transport); GO:0006464(biological_process:cellular protein modification process)	K12183	TSG101, STP22, VPS23	map04144(Endocytosis)	ENOG410XT2Q(U:Intracellular trafficking, secretion, and vesicular transport)	EPS27138.1(hypothetical protein PDE_02080 [Penicillium oxalicum 114-2])	sp|Q61187|TS101_MOUSE(Tumor susceptibility gene 101 protein OS=Mus musculus OX=10090 GN=Tsg101 PE=1 SV=2)	PF05743.13(UEV:UEV domain); PF09454.10(Vps23_core:Vps23 core domain)
gene-PDE_05550	2.55391	1.35271	4.05209e-44	4.016e-43	yes	up	279.773	689.077	287.72	281.34	270.26	654.05	655.1	758.08	PDE_05550	hypothetical protein	GO:0045454(biological_process:cell redox homeostasis); GO:0005623(cellular_component:cell); GO:0051920(molecular_function:peroxiredoxin activity)				COG0450(S:Function unknown)	EPS30598.1(hypothetical protein PDE_05550 [Penicillium oxalicum 114-2])	sp|P34227|PRX1_YEAST(Peroxiredoxin PRX1, mitochondrial OS=Saccharomyces cerevisiae (strain ATCC 204508 / S288c) OX=559292 GN=PRX1 PE=1 SV=1)	PF00578.21(AhpC-TSA:AhpC/TSA family); PF08534.10(Redoxin:Redoxin); PF10417.9(1-cysPrx_C:C-terminal domain of 1-Cys peroxiredoxin)
gene-PDE_01479	2.52063	1.33378	6.4209e-44	6.33014e-43	yes	up	425.243	1060.87	423.1	422.73	429.9	1017.08	998.83	1166.69	PDE_01479	hypothetical protein					ENOG410YWZ9(S:Function unknown)	EPS26542.1(hypothetical protein PDE_01479 [Penicillium oxalicum 114-2])	None
gene-PDE_04088	3.03481	1.6016	8.25751e-44	8.13221e-43	yes	up	930.217	2685.74	915.27	928.63	946.75	2569.26	2423.55	3064.42	PDE_04088	hypothetical protein	GO:0031505(biological_process:fungal-type cell wall organization); GO:0005199(molecular_function:structural constituent of cell wall)				ENOG41119Y4(S:Function unknown); ENOG410Y8EE(S:Function unknown)	EPS29139.1(hypothetical protein PDE_04088 [Penicillium oxalicum 114-2])	sp|Q01302|CCG6_NEUCR(Clock-controlled protein 6 OS=Neurospora crassa (strain ATCC 24698 / 74-OR23-1A / CBS 708.71 / DSM 1257 / FGSC 987) OX=367110 GN=ccg-6 PE=2 SV=2)
gene-PDE_07207	2.21146	1.145	8.43244e-44	8.29575e-43	yes	up	38.3967	83.16	38.66	35.88	40.65	88.03	80.78	80.67	PDE_07207	hypothetical protein	GO:0005506(molecular_function:iron ion binding); GO:0016705(molecular_function:oxidoreductase activity, acting on paired donors, with incorporation or reduction of molecular oxygen); GO:0016021(cellular_component:integral component of membrane); GO:0020037(molecular_function:heme binding)				COG2124(Q:Secondary metabolites biosynthesis, transport and catabolism)	EPS32247.1(hypothetical protein PDE_07207 [Penicillium oxalicum 114-2])	sp|W7LC91|FUM15_GIBM7(Cytochrome P450 monooxygenase FUM15 OS=Gibberella moniliformis (strain M3125 / FGSC 7600) OX=334819 GN=FUM15 PE=3 SV=1)	PF00067.22(p450:Cytochrome P450)
gene-PDE_00182	2.10857	1.07626	1.46807e-43	1.43973e-42	yes	up	70.41	144.643	69.4	71.55	70.28	141.99	142.55	149.39	PDE_00182	hypothetical protein	GO:0006874(biological_process:cellular calcium ion homeostasis); GO:0016021(cellular_component:integral component of membrane); GO:0030176(cellular_component:integral component of endoplasmic reticulum membrane); GO:0030234(molecular_function:enzyme regulator activity); GO:0016491(molecular_function:oxidoreductase activity)	K15303	AKR7		COG0667(E:Amino acid transport and metabolism)	EPS25249.1(hypothetical protein PDE_00182 [Penicillium oxalicum 114-2])	sp|Q8CG76|ARK72_MOUSE(Aflatoxin B1 aldehyde reductase member 2 OS=Mus musculus OX=10090 GN=Akr7a2 PE=1 SV=3)	PF00248.21(Aldo_ket_red:Aldo/keto reductase family)
gene-PDE_08245	3.19975	1.67796	2.3318e-43	2.2796e-42	yes	up	62.5367	187.123	61.64	64.26	61.71	183.62	166.71	211.04	PDE_08245	hypothetical protein					ENOG4111I9Z(S:Function unknown); ENOG4112A0T(S:Function unknown)	EPS33283.1(hypothetical protein PDE_08245 [Penicillium oxalicum 114-2])	None	PF04603.12(Mog1:Ran-interacting Mog1 protein)
gene-PDE_08732	2.09184	1.06477	2.46158e-43	2.40397e-42	yes	up	93	217.217	98.84	90.84	89.32	228.26	249.96	173.43	PDE_08732	hypothetical protein					ENOG410ZD2I(S:Function unknown)	EPS33770.1(hypothetical protein PDE_08732 [Penicillium oxalicum 114-2])	None
gene-PDE_00553	2.11976	1.0839	4.51367e-43	4.38511e-42	yes	up	27.13	57	25.46	28.65	27.28	57.41	56.85	56.74	PDE_00553	hypothetical protein						EPS25619.1(hypothetical protein PDE_00553 [Penicillium oxalicum 114-2])	None
gene-PDE_05794	2.74148	1.45495	2.1067e-42	2.02073e-41	yes	up	13.12	35.36	13.45	13.19	12.72	36.49	39.85	29.74	PDE_05794	hypothetical protein		K19806	PTP2_3	map04011(MAPK signaling pathway - yeast)	ENOG4111DQ1(S:Function unknown)	EPS30842.1(hypothetical protein PDE_05794 [Penicillium oxalicum 114-2])	None	PF00646.33(F-box:F-box domain)
gene-PDE_07491	2.10904	1.07658	2.10808e-42	2.02073e-41	yes	up	72.58	154.367	75.29	72.37	70.08	162.16	170.11	130.83	PDE_07491	hypothetical protein					ENOG4111NY3(S:Function unknown)	EPS32531.1(hypothetical protein PDE_07491 [Penicillium oxalicum 114-2])	None
gene-PDE_01250	8.04182	3.00752	2.73743e-42	2.61863e-41	yes	up	3.48	27.04	3.02	3.78	3.64	27.79	27.4	25.93	PDE_01250	hypothetical protein	GO:0016021(cellular_component:integral component of membrane)					EPS26314.1(hypothetical protein PDE_01250 [Penicillium oxalicum 114-2])	None
gene-PDE_08080	2.11354	1.07966	3.01834e-42	2.8844e-41	yes	up	264.923	564.823	274.87	264.1	255.8	581.82	588.17	524.48	PDE_08080	hypothetical protein	GO:0016021(cellular_component:integral component of membrane)				ENOG4110B7E(S:Function unknown)	EPS33118.1(hypothetical protein PDE_08080 [Penicillium oxalicum 114-2])	None
gene-PDE_00018	5.81457	2.53967	1.74168e-41	1.63595e-40	yes	up	6.16	33.6333	8.07	5.21	5.2	32.88	32.23	35.79	PDE_00018	hypothetical protein					ENOG4110B1J(S:Function unknown); ENOG410YIF0(S:Function unknown)	EPS25087.1(hypothetical protein PDE_00018 [Penicillium oxalicum 114-2])	None
gene-PDE_01291	7.42555	2.8925	1.82152e-41	1.70923e-40	yes	up	4.73667	34.2467	3.2	6.62	4.39	37.03	37.84	27.87	PDE_01291	hypothetical protein	GO:0016021(cellular_component:integral component of membrane)				ENOG4111STG(S:Function unknown)	EPS26355.1(hypothetical protein PDE_01291 [Penicillium oxalicum 114-2])	None
gene-PDE_04120	2.68754	1.42629	2.93103e-41	2.73934e-40	yes	up	5.95333	15.73	5.95	6.39	5.52	16.46	17.05	13.68	PDE_04120	putative beta-galactosidase	GO:0005975(biological_process:carbohydrate metabolic process); GO:0009341(cellular_component:beta-galactosidase complex); GO:0004565(molecular_function:beta-galactosidase activity); GO:0030246(molecular_function:carbohydrate binding)	K01190	lacZ	map00600(Sphingolipid metabolism); map00511(Other glycan degradation); map00052(Galactose metabolism)	COG3250(S:Function unknown)	EPS29171.1(putative beta-galactosidase [Penicillium oxalicum 114-2])	sp|P00723|BGAL_KLULA(Beta-galactosidase OS=Kluyveromyces lactis (strain ATCC 8585 / CBS 2359 / DSM 70799 / NBRC 1267 / NRRL Y-1140 / WM37) OX=284590 GN=LAC4 PE=1 SV=2)	PF02836.17(Glyco_hydro_2_C:Glycosyl hydrolases family 2, TIM barrel domain); PF02929.17(Bgal_small_N:Beta galactosidase small chain); PF02837.18(Glyco_hydro_2_N:Glycosyl hydrolases family 2, sugar binding domain); PF16353.5(DUF4981:Domain of unknown function(DUF4981)); PF00703.21(Glyco_hydro_2:Glycosyl hydrolases family 2)
gene-PDE_08974	11.8384	3.5654	4.23696e-41	3.95591e-40	yes	up	1.57667	17.9933	1.42	2.45	0.86	17.47	18.91	17.6	PDE_08974	hypothetical protein		K01053	E3.1.1.17, gnl, RGN	map00030(Pentose phosphate pathway); map00053(Ascorbate and aldarate metabolism)	COG3386(G:Carbohydrate transport and metabolism)	EPS34012.1(hypothetical protein PDE_08974 [Penicillium oxalicum 114-2])	sp|Q01578|GNL_ZYMMO(Gluconolactonase OS=Zymomonas mobilis subsp. mobilis (strain ATCC 31821 / ZM4 / CP4) OX=264203 GN=gnl PE=1 SV=2)	PF08450.12(SGL:SMP-30/Gluconolactonase/LRE-like region); PF01731.20(Arylesterase:Arylesterase); PF03088.16(Str_synth:Strictosidine synthase)
gene-PDE_00968	2.06533	1.04637	6.982e-41	6.49938e-40	yes	up	34.8433	70.3767	35.03	33.95	35.55	70.67	69.01	71.45	PDE_00968	hypothetical protein	GO:0016620(molecular_function:oxidoreductase activity, acting on the aldehyde or oxo group of donors, NAD or NADP as acceptor)	K00130	betB, gbsA	map00260(Glycine, serine and threonine metabolism)	COG1012(G:Carbohydrate transport and metabolism)	EPS26032.1(hypothetical protein PDE_00968 [Penicillium oxalicum 114-2])	sp|B1J0W5|BETB_ECOLC(NAD/NADP-dependent betaine aldehyde dehydrogenase OS=Escherichia coli (strain ATCC 8739 / DSM 1576 / Crooks) OX=481805 GN=betB PE=3 SV=1)	PF00171.22(Aldedh:Aldehyde dehydrogenase family)
gene-PDE_05347	2.73838	1.45333	9.98255e-41	9.26484e-40	yes	up	9.60667	25.7	9.25	9.12	10.45	27.1	26.91	23.09	PDE_05347	hypothetical protein	GO:0000007(molecular_function:low-affinity zinc ion transmembrane transporter activity); GO:0016021(cellular_component:integral component of membrane); GO:0005886(cellular_component:plasma membrane); GO:0071578(biological_process:zinc II ion transmembrane import); GO:0005385(molecular_function:zinc ion transmembrane transporter activity)	K14709	SLC39A1_2_3, ZIP1_2_3		ENOG4111GP2(S:Function unknown)	EPS30396.1(hypothetical protein PDE_05347 [Penicillium oxalicum 114-2])	sp|Q12436|ZRT2_YEAST(Zinc-regulated transporter 2 OS=Saccharomyces cerevisiae (strain ATCC 204508 / S288c) OX=559292 GN=ZRT2 PE=1 SV=1)	PF02535.22(Zip:ZIP Zinc transporter)
gene-PDE_08131	2.27243	1.18424	1.46685e-40	1.35467e-39	yes	up	1179.39	2492.54	1178.1	1164.73	1195.34	2460.5	2456.36	2560.76	PDE_08131	hypothetical protein					ENOG4111W5U(S:Function unknown)	EPS33169.1(hypothetical protein PDE_08131 [Penicillium oxalicum 114-2])	sp|Q9P7K6|SDO1L_SCHPO(SDO1-like protein C21C3.19 OS=Schizosaccharomyces pombe (strain 972 / ATCC 24843) OX=284812 GN=SPBC21C3.19 PE=3 SV=1)	PF01172.18(SBDS:Shwachman-Bodian-Diamond syndrome (SBDS) protein)
gene-PDE_03897	2.7992	1.48501	3.36368e-40	3.08205e-39	yes	up	3.92	13.2567	3.73	4.02	4.01	13.52	14.17	12.08	PDE_03897	hypothetical protein	GO:0016787(molecular_function:hydrolase activity); GO:0000324(cellular_component:fungal-type vacuole); GO:0004724(molecular_function:magnesium-dependent protein serine/threonine phosphatase activity); GO:0004721(molecular_function:phosphoprotein phosphatase activity); GO:0048037(molecular_function:cofactor binding); GO:0046872(molecular_function:metal ion binding)	K06269	PPP1C	map04113(Meiosis - yeast); map03015(mRNA surveillance pathway)	COG0639(S:Function unknown)	EPS28951.1(hypothetical protein PDE_03897 [Penicillium oxalicum 114-2])	sp|P78968|PPZ_SCHPO(Serine/threonine-protein phosphatase PP-Z OS=Schizosaccharomyces pombe (strain 972 / ATCC 24843) OX=284812 GN=pzh1 PE=1 SV=1)	PF00149.28(Metallophos:Calcineurin-like phosphoesterase); PF16891.5(STPPase_N:Serine-threonine protein phosphatase N-terminal domain)
gene-PDE_01780	2.16846	1.11667	6.8782e-40	6.25327e-39	yes	up	35.2	74.45	37.21	34.59	33.8	71.38	74.27	77.7	PDE_01780	hypothetical protein	GO:0016021(cellular_component:integral component of membrane); GO:0016620(molecular_function:oxidoreductase activity, acting on the aldehyde or oxo group of donors, NAD or NADP as acceptor)	K00139	ALDH5A1	map00250(Alanine, aspartate and glutamate metabolism); map00650(Butanoate metabolism)	COG1012(S:Function unknown)	EPS26841.1(hypothetical protein PDE_01780 [Penicillium oxalicum 114-2])	sp|Q9US47|SSDH1_SCHPO(Putative succinate-semialdehyde dehydrogenase C1002.12c [NADP(+)] OS=Schizosaccharomyces pombe (strain 972 / ATCC 24843) OX=284812 GN=SPAC1002.12c PE=3 SV=2)	PF00171.22(Aldedh:Aldehyde dehydrogenase family)
gene-PDE_01481	2.46592	1.30213	1.48817e-39	1.34381e-38	yes	up	6.58667	15.93	6.79	6.62	6.35	16.06	16.14	15.59	PDE_01481	hypothetical protein	GO:0008986(molecular_function:pyruvate, water dikinase activity); GO:0006090(biological_process:pyruvate metabolic process); GO:0005975(biological_process:carbohydrate metabolic process); GO:0016616(molecular_function:oxidoreductase activity, acting on the CH-OH group of donors, NAD or NADP as acceptor); GO:0005524(molecular_function:ATP binding)	K01007	pps, ppsA	map00680(Methane metabolism); map00620(Pyruvate metabolism)	COG0574(G:Carbohydrate transport and metabolism)	EPS26544.1(hypothetical protein PDE_01481 [Penicillium oxalicum 114-2])	sp|Q55905|PPSA_SYNY3(Phosphoenolpyruvate synthase OS=Synechocystis sp. (strain PCC 6803 / Kazusa) OX=1111708 GN=ppsA PE=3 SV=1)	PF01326.19(PPDK_N:Pyruvate phosphate dikinase, PEP/pyruvate binding domain); PF02896.18(PEP-utilizers_C:PEP-utilising enzyme, TIM barrel domain); PF00391.23(PEP-utilizers:PEP-utilising enzyme, mobile domain)
gene-PDE_05335	2.24975	1.16977	7.42452e-39	6.59596e-38	yes	up	20.65	45.5767	20.43	20.06	21.46	48.63	47.45	40.65	PDE_05335	hypothetical protein	GO:0032041(molecular_function:NAD-dependent histone deacetylase activity (H3-K14 specific)); GO:0046872(molecular_function:metal ion binding); GO:0005634(cellular_component:nucleus)	K11483	HOS2		COG0123(S:Function unknown)	EPS30384.1(hypothetical protein PDE_05335 [Penicillium oxalicum 114-2])	sp|P53096|HOS2_YEAST(Probable histone deacetylase HOS2 OS=Saccharomyces cerevisiae (strain ATCC 204508 / S288c) OX=559292 GN=HOS2 PE=1 SV=1)	PF00850.19(Hist_deacetyl:Histone deacetylase domain)
gene-PDE_03884	2.81716	1.49424	7.97901e-39	7.07512e-38	yes	up	79.5567	215.63	76.42	75.38	86.87	208.66	208.29	229.94	PDE_03884	hypothetical protein					ENOG4111NIP(S:Function unknown)	EPS28938.1(hypothetical protein PDE_03884 [Penicillium oxalicum 114-2])	None	PF13671.6(AAA_33:AAA domain); PF13238.6(AAA_18:AAA domain); PF06414.12(Zeta_toxin:Zeta toxin); PF13207.6(AAA_17:AAA domain); PF07931.12(CPT:Chloramphenicol phosphotransferase-like protein); PF08433.10(KTI12:Chromatin associated protein KTI12)
gene-PDE_07254	2.51706	1.33174	2.96051e-38	2.60046e-37	yes	up	4.88667	12.5967	4.81	4.61	5.24	11.1	13.12	13.57	PDE_07254	hypothetical protein	GO:0005634(cellular_component:nucleus); GO:0006351(biological_process:transcription, DNA-templated); GO:0008270(molecular_function:zinc ion binding); GO:0000981(molecular_function:RNA polymerase II transcription factor activity, sequence-specific DNA binding); GO:0003677(molecular_function:DNA binding)				ENOG4111WXW(S:Function unknown)	EPS32294.1(hypothetical protein PDE_07254 [Penicillium oxalicum 114-2])	sp|D7UQ41|SOL4_ALTSO(Probable transcription factor sol4 OS=Alternaria solani OX=48100 GN=sol4 PE=4 SV=1)	PF04082.18(Fungal_trans:Fungal specific transcription factor domain)
gene-PDE_08441	2.30049	1.20194	3.77569e-38	3.30409e-37	yes	up	16.49	35.21	15.1	18.42	15.95	35.78	35.15	34.7	PDE_08441	hypothetical protein	GO:0005634(cellular_component:nucleus); GO:0006351(biological_process:transcription, DNA-templated); GO:0003677(molecular_function:DNA binding); GO:0016021(cellular_component:integral component of membrane); GO:0000981(molecular_function:RNA polymerase II transcription factor activity, sequence-specific DNA binding); GO:0008270(molecular_function:zinc ion binding)				ENOG410YADJ(S:Function unknown); ENOG410YE2K(S:Function unknown)	EPS33479.1(hypothetical protein PDE_08441 [Penicillium oxalicum 114-2])	None	PF04082.18(Fungal_trans:Fungal specific transcription factor domain); PF00172.18(Zn_clus:Fungal Zn(2)-Cys(6) binuclear cluster domain)
gene-PDE_03837	2.56601	1.35953	4.34907e-38	3.79873e-37	yes	up	119.963	296.623	124.67	118.99	116.23	292.22	272.84	324.81	PDE_03837	hypothetical protein	GO:0003676(molecular_function:nucleic acid binding)				ENOG41121I0(S:Function unknown)	EPS28891.1(hypothetical protein PDE_03837 [Penicillium oxalicum 114-2])	None
gene-PDE_08153	7.06163	2.82	4.95675e-38	4.32144e-37	yes	up	5.82333	14.7267	6.12	4.99	6.36	17.84	15.16	11.18	PDE_08153	hypothetical protein					ENOG410ZP36(S:Function unknown)	EPS33191.1(hypothetical protein PDE_08153 [Penicillium oxalicum 114-2])	None	PF12937.7(F-box-like:F-box-like)
gene-PDE_03134	2.28015	1.18913	1.43687e-37	1.23655e-36	yes	up	37.8067	85.3767	37.9	39.78	35.74	90.15	94.41	71.57	PDE_03134	hypothetical protein	GO:0103045(deleted:old GO); GO:0004042(molecular_function:acetyl-CoA:L-glutamate N-acetyltransferase activity); GO:0006526(biological_process:arginine biosynthetic process); GO:0005739(cellular_component:mitochondrion)	K00618	ARG2	map00220(Arginine biosynthesis)	COG5630(E:Amino acid transport and metabolism)	EPS28188.1(hypothetical protein PDE_03134 [Penicillium oxalicum 114-2])	sp|B6H6F3|NAGS_PENRW(Amino-acid acetyltransferase, mitochondrial OS=Penicillium rubens (strain ATCC 28089 / DSM 1075 / NRRL 1951 / Wisconsin 54-1255) OX=500485 GN=arg2 PE=3 SV=1)	PF04768.13(NAT:NAT, N-acetyltransferase, of N-acetylglutamate synthase)
gene-PDE_03638	2.33311	1.22226	1.66974e-37	1.43564e-36	yes	up	1059.62	2489.45	1157.99	1014.17	1006.71	2596.87	2226.42	2645.06	PDE_03638	hypothetical protein	GO:0004129(molecular_function:cytochrome-c oxidase activity); GO:0016021(cellular_component:integral component of membrane)	K02272	COX7C	map00190(Oxidative phosphorylation)	ENOG41124DB(O:Posttranslational modification, protein turnover, chaperones)	EPS28692.1(hypothetical protein PDE_03638 [Penicillium oxalicum 114-2])	None	PF02935.16(COX7C:Cytochrome c oxidase subunit VIIc)
gene-PDE_09599	2.0696	1.04935	2.51085e-37	2.14894e-36	yes	up	30.0533	60.96	29.45	29.06	31.65	62.66	63.92	56.3	PDE_09599	hypothetical protein	GO:0016021(cellular_component:integral component of membrane)				ENOG410ZC6T(S:Function unknown)	EPS34635.1(hypothetical protein PDE_09599 [Penicillium oxalicum 114-2])	None
gene-PDE_02198	2.77216	1.47101	3.20655e-37	2.72937e-36	yes	up	40.54	103.957	40.76	39.4	41.46	95.16	103.41	113.3	PDE_02198	hypothetical protein	GO:0016021(cellular_component:integral component of membrane); GO:0008270(molecular_function:zinc ion binding)				ENOG410Z5DF(O:Posttranslational modification, protein turnover, chaperones); ENOG41121N2(O:Posttranslational modification, protein turnover, chaperones)	EPS27255.1(hypothetical protein PDE_02198 [Penicillium oxalicum 114-2])	sp|Q9H6Y7|RN167_HUMAN(E3 ubiquitin-protein ligase RNF167 OS=Homo sapiens OX=9606 GN=RNF167 PE=1 SV=1)	PF13639.6(zf-RING_2:Ring finger domain); PF17123.5(zf-RING_11:RING-like zinc finger); PF13923.6(zf-C3HC4_2:Zinc finger, C3HC4 type (RING finger)); PF00097.25(zf-C3HC4:Zinc finger, C3HC4 type (RING finger)); PF13445.6(zf-RING_UBOX:RING-type zinc-finger); PF17120.5(Zn_ribbon_17:Zinc-ribbon, C4HC2 type); PF12678.7(zf-rbx1:RING-H2 zinc finger domain); PF14634.6(zf-RING_5:zinc-RING finger domain); PF1…
gene-PDE_00027	2.63495	1.39778	3.57742e-37	3.0395e-36	yes	up	9.03667	23.3933	9.33	9.61	8.17	24.64	25.52	20.02	PDE_00027	hypothetical protein	GO:0046577(molecular_function:long-chain-alcohol oxidase activity); GO:0050660(molecular_function:flavin adenine dinucleotide binding)				COG2303(S:Function unknown)	EPS25096.1(hypothetical protein PDE_00027 [Penicillium oxalicum 114-2])	sp|Q9LW56|FAO3_ARATH(Long-chain-alcohol oxidase FAO3 OS=Arabidopsis thaliana OX=3702 GN=FAO3 PE=1 SV=1)	PF00732.19(GMC_oxred_N:GMC oxidoreductase); PF05199.13(GMC_oxred_C:GMC oxidoreductase); PF00890.24(FAD_binding_2:FAD binding domain); PF01494.19(FAD_binding_3:FAD binding domain); PF07992.14(Pyr_redox_2:Pyridine nucleotide-disulphide oxidoreductase); PF01266.24(DAO:FAD dependent oxidoreductase); PF13450.6(NAD_binding_8:NAD(P)-binding Rossmann-like domain)
gene-PDE_09481	2.45387	1.29506	6.546e-37	5.53655e-36	yes	up	160.71	420.273	161.87	165.18	155.08	410.17	393.02	457.63	PDE_09481	hypothetical protein	GO:0016021(cellular_component:integral component of membrane)				ENOG4111ZI8(S:Function unknown)	EPS34517.1(hypothetical protein PDE_09481 [Penicillium oxalicum 114-2])	None	PF15932.5(DUF4748:Domain of unknown function (DUF4748))
gene-PDE_01434	3.37786	1.75611	7.98714e-37	6.73109e-36	yes	up	5.18667	17.12	5.32	5.62	4.62	17.53	17.61	16.22	PDE_01434	hypothetical protein	GO:0016021(cellular_component:integral component of membrane)				ENOG410YMQK(S:Function unknown)	EPS26497.1(hypothetical protein PDE_01434 [Penicillium oxalicum 114-2])	None
gene-PDE_05278	2.33181	1.22145	9.04195e-37	7.59264e-36	yes	up	1007.46	2602.53	1018.97	1012.1	991.32	2464.78	2234.07	3108.75	PDE_05278	hypothetical protein	GO:0032780(biological_process:negative regulation of ATPase activity); GO:0042030(molecular_function:ATPase inhibitor activity); GO:0005739(cellular_component:mitochondrion)				ENOG410Y2IK(S:Function unknown)	EPS30327.1(hypothetical protein PDE_05278 [Penicillium oxalicum 114-2])	None	PF04568.12(IATP:Mitochondrial ATPase inhibitor, IATP)
gene-PDE_03141	2.01202	1.00864	1.40911e-36	1.17796e-35	yes	up	70.66	193.223	67.1	66.06	78.82	182.11	184.68	212.88	PDE_03141	hypothetical protein	GO:0051287(molecular_function:NAD binding); GO:0050661(molecular_function:NADP binding); GO:0016491(molecular_function:oxidoreductase activity)				COG2084(S:Function unknown)	EPS28195.1(hypothetical protein PDE_03141 [Penicillium oxalicum 114-2])	sp|O33730|Y1503_SHEFN(Uncharacterized oxidoreductase Sfri_1503 OS=Shewanella frigidimarina (strain NCIMB 400) OX=318167 GN=Sfri_1503 PE=3 SV=2)	PF03446.15(NAD_binding_2:NAD binding domain of 6-phosphogluconate dehydrogenase); PF03807.17(F420_oxidored:NADP oxidoreductase coenzyme F420-dependent); PF01488.20(Shikimate_DH:Shikimate / quinate 5-dehydrogenase); PF14833.6(NAD_binding_11:NAD-binding of NADP-dependent 3-hydroxyisobutyrate dehydrogenase)
gene-PDE_08044	2.44655	1.29075	1.56838e-36	1.30759e-35	yes	up	30.2333	72.0033	30.33	33.36	27.01	68.52	75.9	71.59	PDE_08044	hypothetical protein	GO:0016829(molecular_function:lyase activity)	K18339	LRA4	map00051(Fructose and mannose metabolism)	COG0329(E:Amino acid transport and metabolism); COG0807(H:Coenzyme transport and metabolism)	EPS33082.1(hypothetical protein PDE_08044 [Penicillium oxalicum 114-2])	sp|P0CL20|HOGA1_COCIM(Putative 4-hydroxy-2-oxoglutarate aldolase, mitochondrial OS=Coccidioides immitis (strain RS) OX=246410 GN=CIMG_00151 PE=3 SV=1)	PF00701.22(DHDPS:Dihydrodipicolinate synthetase family)
gene-PDE_02063	2.19268	1.1327	7.28874e-36	6.0071e-35	yes	up	9.03667	21.02	8.98	8.83	9.3	21.37	21.92	19.77	PDE_02063	hypothetical protein					ENOG4111HYC(S:Function unknown)	EPS27121.1(hypothetical protein PDE_02063 [Penicillium oxalicum 114-2])	None
gene-PDE_03738	2.50043	1.32217	8.03026e-36	6.60659e-35	yes	up	18.1233	44.2867	19.1	18.52	16.75	40.41	47.63	44.82	PDE_03738	hypothetical protein	GO:0044275(biological_process:cellular carbohydrate catabolic process); GO:0008927(molecular_function:mannonate dehydratase activity); GO:0008869(molecular_function:galactonate dehydratase activity); GO:0018838(molecular_function:mandelate racemase activity); GO:0016052(biological_process:carbohydrate catabolic process); GO:0009063(biological_process:cellular amino acid catabolic process); GO:004…	K18102	GAAB, LGD1	map00040(Pentose and glucuronate interconversions)	COG4948(S:Function unknown)	EPS28792.1(hypothetical protein PDE_03738 [Penicillium oxalicum 114-2])	sp|Q0QWS4|LGD1_HYPJE(L-galactonate dehydratase OS=Hypocrea jecorina OX=51453 GN=lgd1 PE=1 SV=1)	PF13378.6(MR_MLE_C:Enolase C-terminal domain-like); PF02746.16(MR_MLE_N:Mandelate racemase / muconate lactonizing enzyme, N-terminal domain)
gene-PDE_06369	3.30575	1.72498	9.69443e-36	7.9617e-35	yes	up	18.37	58.81	17.59	19.22	18.3	58.29	53.2	64.94	PDE_06369	hypothetical protein	GO:0003824(molecular_function:catalytic activity); GO:0016021(cellular_component:integral component of membrane); GO:0016853(molecular_function:isomerase activity)				ENOG410YFAM(S:Function unknown)	EPS31414.1(hypothetical protein PDE_06369 [Penicillium oxalicum 114-2])	sp|O04469|ECI1_ARATH(Enoyl-CoA delta isomerase 1, peroxisomal OS=Arabidopsis thaliana OX=3702 GN=ECI1 PE=1 SV=1)	PF00378.20(ECH_1:Enoyl-CoA hydratase/isomerase)
gene-PDE_01540	2.01174	1.00844	1.47673e-35	1.20854e-34	yes	up	30.8833	57.9433	31.52	29.19	31.94	56.88	61.88	55.07	PDE_01540	hypothetical protein	GO:0016787(molecular_function:hydrolase activity); GO:0005975(biological_process:carbohydrate metabolic process); GO:0030246(molecular_function:carbohydrate binding); GO:0016853(molecular_function:isomerase activity)	K01785	galM, GALM	map00010(Glycolysis / Gluconeogenesis); map00052(Galactose metabolism)	COG2017(G:Carbohydrate transport and metabolism)	EPS26602.1(hypothetical protein PDE_01540 [Penicillium oxalicum 114-2])	sp|Q9HDU3|GAL10_SCHPO(Bifunctional protein gal10 OS=Schizosaccharomyces pombe (strain 972 / ATCC 24843) OX=284812 GN=gal10 PE=3 SV=1)	PF01263.20(Aldose_epim:Aldose 1-epimerase)
gene-PDE_02779	2.62504	1.39234	1.81286e-35	1.48232e-34	yes	up	29.5367	74.4967	25.78	31.54	31.29	75.33	67.2	80.96	PDE_02779	hypothetical protein	GO:0051213(molecular_function:dioxygenase activity); GO:0016491(molecular_function:oxidoreductase activity)	K10768	ALKBH6		ENOG410XR69(S:Function unknown)	EPS27835.1(hypothetical protein PDE_02779 [Penicillium oxalicum 114-2])	sp|Q5PQ59|ALKB6_XENLA(Alpha-ketoglutarate-dependent dioxygenase alkB homolog 6 OS=Xenopus laevis OX=8355 GN=alkbh6 PE=2 SV=1)	PF13532.6(2OG-FeII_Oxy_2:2OG-Fe(II) oxygenase superfamily)
gene-PDE_01578	2.72759	1.44763	1.96138e-35	1.60236e-34	yes	up	3.46667	9.33333	3.58	3.29	3.53	10.2	9.96	7.84	PDE_01578	hypothetical protein	GO:0016021(cellular_component:integral component of membrane)					EPS26640.1(hypothetical protein PDE_01578 [Penicillium oxalicum 114-2])	None
gene-PDE_05907	2.51353	1.32972	3.82836e-35	3.11129e-34	yes	up	8.45667	20.86	8.45	8.54	8.38	20.25	21.73	20.6	PDE_05907	hypothetical protein	GO:0019441(biological_process:tryptophan catabolic process to kynurenine); GO:0046872(molecular_function:metal ion binding); GO:0051213(molecular_function:dioxygenase activity); GO:0020037(molecular_function:heme binding)	K00463	IDO, INDO	map00380(Tryptophan metabolism)	ENOG410XRT3(I:Lipid transport and metabolism)	EPS30953.1(hypothetical protein PDE_05907 [Penicillium oxalicum 114-2])	sp|P47125|I23O_YEAST(Indoleamine 2,3-dioxygenase OS=Saccharomyces cerevisiae (strain ATCC 204508 / S288c) OX=559292 GN=BNA2 PE=1 SV=1)	PF01231.18(IDO:Indoleamine 2,3-dioxygenase)
gene-PDE_08707	2.13625	1.09508	7.79703e-35	6.27657e-34	yes	up	136.183	288.033	138.88	138.42	131.25	314.75	314.14	235.21	PDE_08707	hypothetical protein						EPS33745.1(hypothetical protein PDE_08707 [Penicillium oxalicum 114-2])	None
gene-PDE_01734	2.46277	1.30028	9.99184e-35	8.02955e-34	yes	up	32.7867	77.7233	29.63	34.03	34.7	80.36	73.23	79.58	PDE_01734	hypothetical protein	GO:0008270(molecular_function:zinc ion binding); GO:0016491(molecular_function:oxidoreductase activity)	K00002	AKR1A1, adh	map00010(Glycolysis / Gluconeogenesis); map00040(Pentose and glucuronate interconversions); map00561(Glycerolipid metabolism)	COG1064(K:Transcription)	EPS26795.1(hypothetical protein PDE_01734 [Penicillium oxalicum 114-2])	sp|Q04894|ADH6_YEAST(NADP-dependent alcohol dehydrogenase 6 OS=Saccharomyces cerevisiae (strain ATCC 204508 / S288c) OX=559292 GN=ADH6 PE=1 SV=1)	PF08240.12(ADH_N:Alcohol dehydrogenase GroES-like domain); PF00107.26(ADH_zinc_N:Zinc-binding dehydrogenase); PF13602.6(ADH_zinc_N_2:Zinc-binding dehydrogenase); PF01262.21(AlaDh_PNT_C:Alanine dehydrogenase/PNT, C-terminal domain)
gene-PDE_06842	2.96213	1.56663	1.39768e-34	1.11935e-33	yes	up	7.52	34.1167	7.95	7.34	7.27	24.1	55.86	22.39	PDE_06842	hypothetical protein						EPS31884.1(hypothetical protein PDE_06842 [Penicillium oxalicum 114-2])	None
gene-PDE_04159	2.21504	1.14733	6.5833e-34	5.18345e-33	yes	up	34.1433	74.0967	34.75	30.82	36.86	73.37	77.98	70.94	PDE_04159	putative N-acetyl-1-D-myo-inosityl-2-amino-2-deoxy-alpha-D-glucopyranoside deacetylase	GO:0016021(cellular_component:integral component of membrane); GO:0006506(biological_process:GPI anchor biosynthetic process); GO:0000225(molecular_function:N-acetylglucosaminylphosphatidylinositol deacetylase activity)				COG2120(S:Function unknown)	EPS29210.1(putative N-acetyl-1-D-myo-inosityl-2-amino-2-deoxy-alpha-D-glucopyranoside deacetylase [Penicillium oxalicum 114-2])	sp|Q9Y2B2|PIGL_HUMAN(N-acetylglucosaminyl-phosphatidylinositol de-N-acetylase OS=Homo sapiens OX=9606 GN=PIGL PE=1 SV=1)	PF02585.17(PIG-L:GlcNAc-PI de-N-acetylase)
gene-PDE_00635	2.21285	1.1459	1.13271e-33	8.86626e-33	yes	up	52.9067	89.17	53.62	52.97	52.13	98.52	97.69	71.3	PDE_00635	hypothetical protein	GO:0051523(biological_process:cell growth mode switching, monopolar to bipolar); GO:0030950(biological_process:establishment or maintenance of actin cytoskeleton polarity); GO:0016021(cellular_component:integral component of membrane); GO:0032178(cellular_component:medial membrane band); GO:0007009(biological_process:plasma membrane organization); GO:0004674(molecular_function:protein serine/thre…	K19852	KIN1_2		ENOG410XNQ0(S:Function unknown)	EPS25701.1(hypothetical protein PDE_00635 [Penicillium oxalicum 114-2])	sp|P22987|KIN1_SCHPO(Protein kinase kin1 OS=Schizosaccharomyces pombe (strain 972 / ATCC 24843) OX=284812 GN=kin1 PE=1 SV=3)	PF00069.25(Pkinase:Protein kinase domain); PF07714.17(Pkinase_Tyr:Protein tyrosine kinase); PF02149.19(KA1:Kinase associated domain 1); PF06293.14(Kdo:Lipopolysaccharide kinase (Kdo/WaaP) family); PF14531.6(Kinase-like:Kinase-like); PF12330.8(Haspin_kinase:Haspin like kinase domain)
gene-PDE_01913	2.16912	1.11711	2.16586e-33	1.68404e-32	yes	up	81.3967	173.617	85.61	79.43	79.15	187.42	191.32	142.11	PDE_01913	hypothetical protein	GO:0016021(cellular_component:integral component of membrane); GO:0055085(biological_process:transmembrane transport)				ENOG410XNQK(P:Inorganic ion transport and metabolism)	EPS26973.1(hypothetical protein PDE_01913 [Penicillium oxalicum 114-2])	sp|M2YI75|DOTC_DOTSN(Efflux pump dotC OS=Dothistroma septosporum (strain NZE10 / CBS 128990) OX=675120 GN=dotC PE=2 SV=1)	PF07690.16(MFS_1:Major Facilitator Superfamily); PF06609.13(TRI12:Fungal trichothecene efflux pump (TRI12)); PF00083.24(Sugar_tr:Sugar (and other) transporter)
gene-PDE_02774	2.61887	1.38895	2.56073e-33	1.98446e-32	yes	up	15.88	40.48	16.3	16.73	14.61	40.66	38.81	41.97	PDE_02774	hypothetical protein	GO:0018580(molecular_function:nitronate monooxygenase activity); GO:0051213(molecular_function:dioxygenase activity)	K00459	ncd2, npd	map00910(Nitrogen metabolism)	ENOG410ZT9S(K:Transcription); COG2070(K:Transcription)	EPS27830.1(hypothetical protein PDE_02774 [Penicillium oxalicum 114-2])	sp|Q01284|2NPD_NEUCR(Nitronate monooxygenase OS=Neurospora crassa (strain ATCC 24698 / 74-OR23-1A / CBS 708.71 / DSM 1257 / FGSC 987) OX=367110 GN=ncd-2 PE=1 SV=1)	PF03060.15(NMO:Nitronate monooxygenase); PF00478.25(IMPDH:IMP dehydrogenase / GMP reductase domain); PF01070.18(FMN_dh:FMN-dependent dehydrogenase); PF01645.17(Glu_synthase:Conserved region in glutamate synthase)
gene-PDE_01699	2.9238	1.54784	2.81205e-33	2.17742e-32	yes	up	5.2	14.8767	4.64	5.66	5.3	15.54	14.97	14.12	PDE_01699	hypothetical protein	GO:0016021(cellular_component:integral component of membrane); GO:0055085(biological_process:transmembrane transport)				ENOG410XNQK(S:Function unknown)	EPS26760.1(hypothetical protein PDE_01699 [Penicillium oxalicum 114-2])	sp|Q6UEH3|AFLT_ASPPU(Efflux pump aflT OS=Aspergillus parasiticus (strain ATCC 56775 / NRRL 5862 / SRRC 143 / SU-1) OX=1403190 GN=aflT PE=2 SV=1)	PF07690.16(MFS_1:Major Facilitator Superfamily); PF06609.13(TRI12:Fungal trichothecene efflux pump (TRI12)); PF00083.24(Sugar_tr:Sugar (and other) transporter); PF13347.6(MFS_2:MFS/sugar transport protein)
gene-PDE_05424	2.06118	1.04347	5.09269e-33	3.91416e-32	yes	up	25.9633	51.6367	28.59	24.47	24.83	55.03	51.76	48.12	PDE_05424	hypothetical protein	GO:0004502(molecular_function:kynurenine 3-monooxygenase activity); GO:0034354(biological_process:'de novo' NAD biosynthetic process from tryptophan); GO:0016021(cellular_component:integral component of membrane); GO:0006569(biological_process:tryptophan catabolic process); GO:0043420(biological_process:anthranilate metabolic process); GO:0005741(cellular_component:mitochondrial outer membrane); …	K00486	KMO	map00380(Tryptophan metabolism)	COG0654(S:Function unknown)	EPS30473.1(hypothetical protein PDE_05424 [Penicillium oxalicum 114-2])	sp|B0Y7C3|KMO_ASPFC(Kynurenine 3-monooxygenase OS=Neosartorya fumigata (strain CEA10 / CBS 144.89 / FGSC A1163) OX=451804 GN=bna4 PE=3 SV=1)	PF01494.19(FAD_binding_3:FAD binding domain); PF07992.14(Pyr_redox_2:Pyridine nucleotide-disulphide oxidoreductase); PF00070.27(Pyr_redox:Pyridine nucleotide-disulphide oxidoreductase)
gene-PDE_02886	2.08755	1.06181	5.76487e-33	4.41989e-32	yes	up	183.263	370.413	181.07	187.96	180.76	349.97	363.99	397.28	PDE_02886	putative endo-beta-1,4-glucanase	GO:0033946(molecular_function:xyloglucan-specific endo-beta-1,4-glucanase activity); GO:0008810(molecular_function:cellulase activity); GO:0000272(biological_process:polysaccharide catabolic process)	K18576	XEG		ENOG4111FV6(G:Carbohydrate transport and metabolism)	EPS27942.1(putative endo-beta-1,4-glucanase [Penicillium oxalicum 114-2])	sp|Q4WJU8|XGEA_ASPFU(Probable xyloglucan-specific endo-beta-1,4-glucanase A OS=Neosartorya fumigata (strain ATCC MYA-4609 / Af293 / CBS 101355 / FGSC A1100) OX=330879 GN=xgeA PE=3 SV=1)	PF01670.16(Glyco_hydro_12:Glycosyl hydrolase family 12)
gene-PDE_05275	2.09601	1.06765	7.45276e-33	5.69065e-32	yes	up	64.0267	129.597	62.7	63.93	65.45	134.75	129.19	124.85	PDE_05275	hypothetical protein	GO:0005634(cellular_component:nucleus); GO:0016301(molecular_function:kinase activity)	K15901	CGI121, TPRKB		ENOG4111MCN(S:Function unknown)	EPS30324.1(hypothetical protein PDE_05275 [Penicillium oxalicum 114-2])	sp|Q0C9R3|CG121_ASPTN(EKC/KEOPS complex subunit cgi121 OS=Aspergillus terreus (strain NIH 2624 / FGSC A1156) OX=341663 GN=cgi121 PE=3 SV=2)	PF08617.10(CGI-121:Kinase binding protein CGI-121)
gene-PDE_04850	2.953	1.56218	8.00301e-33	6.10083e-32	yes	up	47.58	134.577	46.72	48.94	47.08	122.67	133.67	147.39	PDE_04850	hypothetical protein					ENOG4111WX4(S:Function unknown)	EPS29900.1(hypothetical protein PDE_04850 [Penicillium oxalicum 114-2])	None	PF10241.9(KxDL:Uncharacterized conserved protein)
gene-PDE_01761	2.34146	1.22741	1.13396e-32	8.60925e-32	yes	up	13.4367	30.87	12.73	14.59	12.99	33.32	32.69	26.6	PDE_01761	hypothetical protein	GO:0005267(molecular_function:potassium channel activity); GO:0016021(cellular_component:integral component of membrane)	K05389	KCNKF		COG1226(U:Intracellular trafficking, secretion, and vesicular transport)	EPS26822.1(hypothetical protein PDE_01761 [Penicillium oxalicum 114-2])	sp|P40310|TOK1_YEAST(Outward-rectifier potassium channel TOK1 OS=Saccharomyces cerevisiae (strain ATCC 204508 / S288c) OX=559292 GN=TOK1 PE=1 SV=1)	PF07885.16(Ion_trans_2:Ion channel); PF00520.31(Ion_trans:Ion transport protein)
gene-PDE_07453	3.30083	1.72283	5.45641e-32	4.09275e-31	yes	up	31.01	98.05	29.01	32.1	31.92	92.97	92.88	108.3	PDE_07453	hypothetical protein						EPS32493.1(hypothetical protein PDE_07453 [Penicillium oxalicum 114-2])	None
gene-PDE_04457	2.59622	1.37641	1.42879e-31	1.06318e-30	yes	up	14.1	35.7067	14.39	13.24	14.67	37.37	33.99	35.76	PDE_04457	hypothetical protein	GO:0051213(molecular_function:dioxygenase activity); GO:0016491(molecular_function:oxidoreductase activity)				COG2175(G:Carbohydrate transport and metabolism)	EPS29507.1(hypothetical protein PDE_04457 [Penicillium oxalicum 114-2])	sp|B5BP48|YP54_SCHPO(Putative alpha-ketoglutarate-dependent sulfonate dioxygenase OS=Schizosaccharomyces pombe (strain 972 / ATCC 24843) OX=284812 GN=SPBC460.04c PE=3 SV=1)	PF02668.16(TauD:Taurine catabolism dioxygenase TauD, TfdA family)
gene-PDE_04465	2.26735	1.18101	1.54758e-31	1.15065e-30	yes	up	69.0967	152.563	66.43	68.94	71.92	146.82	143.73	167.14	PDE_04465	hypothetical protein	GO:0042626(molecular_function:ATPase activity, coupled to transmembrane movement of substances); GO:0004084(molecular_function:branched-chain-amino-acid transaminase activity); GO:0016021(cellular_component:integral component of membrane); GO:0055114(biological_process:oxidation-reduction process); GO:0016887(molecular_function:ATPase activity); GO:0009081(biological_process:branched-chain amino …	K00826	E2.6.1.42, ilvE	map00270(Cysteine and methionine metabolism); map00770(Pantothenate and CoA biosynthesis); map00280(Valine, leucine and isoleucine degradation); map00290(Valine, leucine and isoleucine biosynthesis)	COG0115(S:Function unknown)	EPS29515.1(hypothetical protein PDE_04465 [Penicillium oxalicum 114-2])	sp|A0A179HME7|LCSP_PURLI(Aminotransferase lcsP OS=Purpureocillium lilacinum OX=33203 GN=lcsP PE=2 SV=1)	PF01063.19(Aminotran_4:Amino-transferase class IV)
gene-PDE_08258	2.00797	1.00574	2.30258e-31	1.70252e-30	yes	up	82.3833	160.793	81.89	83.93	81.33	159.26	153.78	169.34	PDE_08258	hypothetical protein	GO:0005743(cellular_component:mitochondrial inner membrane); GO:0006744(biological_process:ubiquinone biosynthetic process); GO:0008289(molecular_function:lipid binding)	K18587	COQ9		COG5590(S:Function unknown)	EPS33296.1(hypothetical protein PDE_08258 [Penicillium oxalicum 114-2])	sp|O13850|COQ9_SCHPO(Ubiquinone biosynthesis protein coq9, mitochondrial OS=Schizosaccharomyces pombe (strain 972 / ATCC 24843) OX=284812 GN=coq9 PE=3 SV=1)	PF08511.11(COQ9:COQ9)
gene-PDE_05510	8.09726	3.01743	3.60303e-31	2.65358e-30	yes	up	1.32333	10.61	0.71	1.86	1.4	12.15	9.54	10.14	PDE_05510	hypothetical protein	GO:0016021(cellular_component:integral component of membrane); GO:0005524(molecular_function:ATP binding); GO:0004672(molecular_function:protein kinase activity)				ENOG410XRMJ(S:Function unknown)	EPS30558.1(hypothetical protein PDE_05510 [Penicillium oxalicum 114-2])	sp|Q54RJ4|IKSA_DICDI(Probable serine/threonine-protein kinase iksA OS=Dictyostelium discoideum OX=44689 GN=iksA PE=3 SV=1)	PF00069.25(Pkinase:Protein kinase domain); PF07714.17(Pkinase_Tyr:Protein tyrosine kinase); PF17667.1(Pkinase_fungal:Fungal protein kinase)
gene-PDE_01883	3.47124	1.79545	3.97561e-31	2.92567e-30	yes	up	6.70667	22.6933	6.88	6.87	6.37	24.15	23.25	20.68	PDE_01883	hypothetical protein	GO:0016021(cellular_component:integral component of membrane)				ENOG4111IED(S:Function unknown); ENOG4110AKV(S:Function unknown)	EPS26943.1(hypothetical protein PDE_01883 [Penicillium oxalicum 114-2])	sp|A0A2Z5TTA9|HIME_ASPJA(Efflux pump himE OS=Aspergillus japonicus OX=34381 GN=himE PE=3 SV=1)	PF04479.13(RTA1:RTA1 like protein)
gene-PDE_03478	3.02963	1.59914	4.4638e-31	3.2772e-30	yes	up	2.67	7.96	3	2.39	2.62	8.32	8.48	7.08	PDE_03478	hypothetical protein					ENOG410YMC2(S:Function unknown); ENOG410YQA5(S:Function unknown)	EPS28532.1(hypothetical protein PDE_03478 [Penicillium oxalicum 114-2])	None
gene-PDE_08812	2.31713	1.21234	5.00654e-31	3.66414e-30	yes	up	23.3233	52.72	26.28	22.41	21.28	53.04	53.18	51.94	PDE_08812	hypothetical protein		K01750	E4.3.1.12, ocd	map00330(Arginine and proline metabolism)	COG2423(E:Amino acid transport and metabolism); ENOG410Z137(K:Transcription)	EPS33850.1(hypothetical protein PDE_08812 [Penicillium oxalicum 114-2])	sp|P53110|YGP9_YEAST(Uncharacterized protein YGL159W OS=Saccharomyces cerevisiae (strain ATCC 204508 / S288c) OX=559292 GN=YGL159W PE=1 SV=1)	PF01488.20(Shikimate_DH:Shikimate / quinate 5-dehydrogenase)
gene-PDE_00948	3.73059	1.8994	6.8394e-31	4.98604e-30	yes	up	8.43667	30.56	7.99	10.48	6.84	32.59	28.72	30.37	PDE_00948	hypothetical protein						EPS26012.1(hypothetical protein PDE_00948 [Penicillium oxalicum 114-2])	None	PF12796.7(Ank_2:Ankyrin repeats (3 copies)); PF13606.6(Ank_3:Ankyrin repeat); PF13857.6(Ank_5:Ankyrin repeats (many copies)); PF13637.6(Ank_4:Ankyrin repeats (many copies)); PF00023.30(Ank:Ankyrin repeat)
gene-PDE_07225	2.70349	1.43482	1.00507e-30	7.28731e-30	yes	up	43.25	113.43	44.58	38.27	46.9	101.22	124.14	114.93	PDE_07225	hypothetical protein	GO:0000502(cellular_component:proteasome complex); GO:0050661(molecular_function:NADP binding); GO:0050660(molecular_function:flavin adenine dinucleotide binding); GO:0004499(molecular_function:N,N-dimethylaniline monooxygenase activity); GO:0016021(cellular_component:integral component of membrane)	K06694	PSMD10		COG0666(A:RNA processing and modification)	EPS32265.1(hypothetical protein PDE_07225 [Penicillium oxalicum 114-2])	sp|P50086|PSD10_YEAST(Probable 26S proteasome regulatory subunit p28 OS=Saccharomyces cerevisiae (strain ATCC 204508 / S288c) OX=559292 GN=NAS6 PE=1 SV=1)	PF12796.7(Ank_2:Ankyrin repeats (3 copies)); PF13857.6(Ank_5:Ankyrin repeats (many copies)); PF13606.6(Ank_3:Ankyrin repeat); PF13637.6(Ank_4:Ankyrin repeats (many copies)); PF00023.30(Ank:Ankyrin repeat)
gene-PDE_00440	2.22996	1.15702	1.81021e-30	1.31047e-29	yes	up	17.8067	37.9833	17.4	17.7	18.32	36.13	39.89	37.93	PDE_00440	hypothetical protein					ENOG410XNZH(I:Lipid transport and metabolism)	EPS25507.1(hypothetical protein PDE_00440 [Penicillium oxalicum 114-2])	None	PF11927.8(DUF3445:Protein of unknown function (DUF3445))
gene-PDE_03558	2.03358	1.02402	1.90235e-30	1.37611e-29	yes	up	184.217	414.753	181.57	193.62	177.46	413.29	377.32	453.65	PDE_03558	hypothetical protein	GO:0033617(biological_process:mitochondrial respiratory chain complex IV assembly); GO:0016021(cellular_component:integral component of membrane); GO:0005739(cellular_component:mitochondrion)	K18187	PET100F		ENOG4112AWQ(S:Function unknown)	EPS28612.1(hypothetical protein PDE_03558 [Penicillium oxalicum 114-2])	sp|P38958|PT100_YEAST(Protein PET100, mitochondrial OS=Saccharomyces cerevisiae (strain ATCC 204508 / S288c) OX=559292 GN=PET100 PE=1 SV=1)	PF09803.9(Pet100:Pet100)
gene-PDE_02079	3.92845	1.97396	3.25006e-30	2.33834e-29	yes	up	4.11667	15.8467	4.6	3.34	4.41	15.03	16.21	16.3	PDE_02079	hypothetical protein	GO:0016491(molecular_function:oxidoreductase activity); GO:0010181(molecular_function:FMN binding)				COG1902(S:Function unknown)	EPS27137.1(hypothetical protein PDE_02079 [Penicillium oxalicum 114-2])	sp|B8N8Q9|AFVA_ASPFN(NADPH dehydrogenase afvA OS=Aspergillus flavus (strain ATCC 200026 / FGSC A1120 / NRRL 3357 / JCM 12722 / SRRC 167) OX=332952 GN=afvA PE=2 SV=1)	PF00724.20(Oxidored_FMN:NADH:flavin oxidoreductase / NADH oxidase family)
gene-PDE_07020	2.05342	1.03803	3.51753e-30	2.52883e-29	yes	up	60.7	121.55	60.79	58.79	62.52	113.42	122.42	128.81	PDE_07020	hypothetical protein	GO:0003824(molecular_function:catalytic activity); GO:0016740(molecular_function:transferase activity); GO:0008483(molecular_function:transaminase activity)	K00830	AGXT	map00680(Methane metabolism); map00630(Glyoxylate and dicarboxylate metabolism); map00250(Alanine, aspartate and glutamate metabolism); map00260(Glycine, serine and threonine metabolism); map04146(Peroxisome)	COG0075(E:Amino acid transport and metabolism)	EPS32061.1(hypothetical protein PDE_07020 [Penicillium oxalicum 114-2])	sp|P43567|AGX1_YEAST(Alanine--glyoxylate aminotransferase 1 OS=Saccharomyces cerevisiae (strain ATCC 204508 / S288c) OX=559292 GN=AGX1 PE=1 SV=1)	PF00266.19(Aminotran_5:Aminotransferase class-V)
gene-PDE_03329	2.02868	1.02054	1.05644e-29	7.5313e-29	yes	up	140.323	280.51	141.46	144.33	135.18	302.02	311.03	228.48	PDE_03329	hypothetical protein					ENOG410YZWR(S:Function unknown)	EPS28383.1(hypothetical protein PDE_03329 [Penicillium oxalicum 114-2])	None
gene-PDE_00705	2.67574	1.41994	1.26243e-29	8.98602e-29	yes	up	59.2267	154.74	57.67	62.94	57.07	143.75	141.82	178.65	PDE_00705	hypothetical protein	GO:0008237(molecular_function:metallopeptidase activity)				ENOG4111W00(S:Function unknown)	EPS25769.1(hypothetical protein PDE_00705 [Penicillium oxalicum 114-2])	sp|O94580|YQ77_SCHPO(Ubiquitin and WLM domain-containing metalloprotease SPCC1442.07c OS=Schizosaccharomyces pombe (strain 972 / ATCC 24843) OX=284812 GN=SPCC1442.07c PE=1 SV=1)	PF08325.10(WLM:WLM domain)
gene-PDE_02898	2.24981	1.1698	1.31759e-29	9.37157e-29	yes	up	10.6733	23.4833	11.45	9.49	11.08	25.12	26.11	19.22	PDE_02898	hypothetical protein						EPS27953.1(hypothetical protein PDE_02898 [Penicillium oxalicum 114-2])	None
gene-PDE_06836	2.45275	1.2944	2.81937e-29	1.99167e-28	yes	up	5.69667	12.91	6.22	4.34	6.53	10.19	13.12	15.42	PDE_06836	hypothetical protein						EPS31878.1(hypothetical protein PDE_06836 [Penicillium oxalicum 114-2])	None
gene-PDE_02467	9.26947	3.21249	3.00741e-29	2.1229e-28	yes	up	1.04	9.50333	1.26	0.88	0.98	9.33	9.7	9.48	PDE_02467	hypothetical protein						EPS27524.1(hypothetical protein PDE_02467 [Penicillium oxalicum 114-2])	None
gene-PDE_08333	2.70687	1.43663	7.77294e-29	5.43757e-28	yes	up	14.3967	38.2733	13.84	14.04	15.31	40.89	43.14	30.79	PDE_08333	hypothetical protein	GO:0030435(biological_process:sporulation resulting in formation of a cellular spore); GO:0048315(biological_process:conidium formation)				ENOG4112AMK(S:Function unknown)	EPS33371.1(hypothetical protein PDE_08333 [Penicillium oxalicum 114-2])	sp|W6QM20|WETA_PENRF(Developmental regulatory protein wetA OS=Penicillium roqueforti (strain FM164) OX=1365484 GN=wetA PE=2 SV=1)
gene-PDE_00168	2.51884	1.33276	1.08298e-28	7.5421e-28	yes	up	10.4433	23.6767	8.38	11.71	11.24	21.63	24.98	24.42	PDE_00168	hypothetical protein	GO:0051287(molecular_function:NAD binding); GO:0050661(molecular_function:NADP binding); GO:0016491(molecular_function:oxidoreductase activity)				COG2084(S:Function unknown)	EPS25235.1(hypothetical protein PDE_00168 [Penicillium oxalicum 114-2])	sp|O34969|YFJR_BACSU(Uncharacterized oxidoreductase YfjR OS=Bacillus subtilis (strain 168) OX=224308 GN=yfjR PE=3 SV=2)	PF03446.15(NAD_binding_2:NAD binding domain of 6-phosphogluconate dehydrogenase); PF14833.6(NAD_binding_11:NAD-binding of NADP-dependent 3-hydroxyisobutyrate dehydrogenase)
gene-PDE_01564	2.20507	1.14082	4.63458e-28	3.1896e-27	yes	up	107.19	219.177	112.01	103.8	105.76	238.33	242.08	177.12	PDE_01564	hypothetical protein					COG0346(J:Translation, ribosomal structure and biogenesis); ENOG4112A81(S:Function unknown)	EPS26626.1(hypothetical protein PDE_01564 [Penicillium oxalicum 114-2])	None
gene-PDE_02735	2.13015	1.09095	4.8052e-28	3.30216e-27	yes	up	7.85333	17.31	7.87	8.23	7.46	18.95	18.68	14.3	PDE_02735	hypothetical protein	GO:0042626(molecular_function:ATPase activity, coupled to transmembrane movement of substances); GO:0016021(cellular_component:integral component of membrane); GO:0016887(molecular_function:ATPase activity); GO:0005524(molecular_function:ATP binding)				COG1132(S:Function unknown)	EPS27791.1(hypothetical protein PDE_02735 [Penicillium oxalicum 114-2])	sp|Q4WT65|ABCB_ASPFU(ABC multidrug transporter B OS=Neosartorya fumigata (strain ATCC MYA-4609 / Af293 / CBS 101355 / FGSC A1100) OX=330879 GN=abcB PE=2 SV=2)	PF00005.27(ABC_tran:ABC transporter); PF00664.23(ABC_membrane:ABC transporter transmembrane region); PF13555.6(AAA_29:P-loop containing region of AAA domain)
gene-PDE_01577	2.67412	1.41906	7.29646e-28	4.9958e-27	yes	up	5.15	11.9633	4.95	4.79	5.71	12.98	12.69	10.22	PDE_01577	hypothetical protein	GO:0016021(cellular_component:integral component of membrane)				ENOG4111HHY(S:Function unknown)	EPS26639.1(hypothetical protein PDE_01577 [Penicillium oxalicum 114-2])	None
gene-PDE_09563	3.99774	1.99918	9.77026e-28	6.67004e-27	yes	up	4.6	17.92	4.5	4.37	4.93	18.81	16.88	18.07	PDE_09563	hypothetical protein	GO:0016740(molecular_function:transferase activity); GO:0006541(biological_process:glutamine metabolic process)				COG0518(S:Function unknown)	EPS34599.1(hypothetical protein PDE_09563 [Penicillium oxalicum 114-2])	sp|Q09686|YA14_SCHPO(Putative glutamine amidotransferase-like protein C13C5.04 OS=Schizosaccharomyces pombe (strain 972 / ATCC 24843) OX=284812 GN=SPAC13C5.04 PE=4 SV=1)
gene-PDE_05342	2.53735	1.34332	1.42767e-27	9.71104e-27	yes	up	3.34667	5.62333	2.92	3.87	3.25	6.21	5.07	5.59	PDE_05342	putative carbohydrate acetylesterase	GO:0016788(molecular_function:hydrolase activity, acting on ester bonds)				ENOG410YAE5(S:Function unknown); ENOG4111ZMV(S:Function unknown)	EPS30391.1(putative carbohydrate acetylesterase [Penicillium oxalicum 114-2])	sp|A7J2C6|AES1_HYPJE(Acetylesterase OS=Hypocrea jecorina OX=51453 GN=aes1 PE=1 SV=1)	PF00657.22(Lipase_GDSL:GDSL-like Lipase/Acylhydrolase); PF13472.6(Lipase_GDSL_2:GDSL-like Lipase/Acylhydrolase family)
gene-PDE_09002	2.10792	1.07582	1.63697e-27	1.10943e-26	yes	up	23.2833	45.37	21.89	25.41	22.55	48.81	47.19	40.11	PDE_09002	hypothetical protein						EPS34040.1(hypothetical protein PDE_09002 [Penicillium oxalicum 114-2])	None
gene-PDE_09893	2.03004	1.02151	1.85894e-27	1.25714e-26	yes	up	16.64	32.59	16.34	17.04	16.54	32.06	33.36	32.35	PDE_09893	hypothetical protein	GO:0016021(cellular_component:integral component of membrane)				ENOG410XT5U(S:Function unknown)	EPS34929.1(hypothetical protein PDE_09893 [Penicillium oxalicum 114-2])	sp|Q8T045|RUMI_DROME(O-glucosyltransferase rumi OS=Drosophila melanogaster OX=7227 GN=rumi PE=1 SV=1)	PF05686.12(Glyco_transf_90:Glycosyl transferase family 90)
gene-PDE_03557	2.86034	1.51618	2.40318e-27	1.62167e-26	yes	up	11.8167	32.91	12.02	10.79	12.64	32.38	33.53	32.82	PDE_03557	hypothetical protein	GO:0003824(molecular_function:catalytic activity); GO:0016853(molecular_function:isomerase activity)	K13239	ECI2, PECI	map04146(Peroxisome); map00071(Fatty acid degradation)	COG1024(S:Function unknown)	EPS28611.1(hypothetical protein PDE_03557 [Penicillium oxalicum 114-2])	sp|Q05871|ECI1_YEAST(3,2-trans-enoyl-CoA isomerase OS=Saccharomyces cerevisiae (strain ATCC 204508 / S288c) OX=559292 GN=ECI1 PE=1 SV=1)	PF00378.20(ECH_1:Enoyl-CoA hydratase/isomerase); PF16113.5(ECH_2:Enoyl-CoA hydratase/isomerase)
gene-PDE_03788	3.05917	1.61314	2.88462e-27	1.94234e-26	yes	up	9.28	27.7667	9.74	9.32	8.78	27.29	32.17	23.84	PDE_03788	hypothetical protein	GO:0016021(cellular_component:integral component of membrane)				ENOG4111STG(S:Function unknown)	EPS28842.1(hypothetical protein PDE_03788 [Penicillium oxalicum 114-2])	None
gene-PDE_01954	3.01665	1.59295	5.66484e-27	3.77899e-26	yes	up	8.46667	19.52	11.2	6.93	7.27	20.52	21.36	16.68	PDE_01954	hypothetical protein	GO:0016021(cellular_component:integral component of membrane)				ENOG410ZJFK(S:Function unknown)	EPS27013.1(hypothetical protein PDE_01954 [Penicillium oxalicum 114-2])	sp|O94673|YG75_SCHPO(Uncharacterized membrane protein C776.05 OS=Schizosaccharomyces pombe (strain 972 / ATCC 24843) OX=284812 GN=SPBC776.05 PE=4 SV=2)	PF10998.8(DUF2838:Protein of unknown function (DUF2838))
gene-PDE_03758	3.31091	1.72723	5.97927e-27	3.98022e-26	yes	up	6.92	22.27	6.12	7.88	6.76	23.53	20.69	22.59	PDE_03758	hypothetical protein					ENOG410YCXE(S:Function unknown); ENOG4111SYA(S:Function unknown)	EPS28812.1(hypothetical protein PDE_03758 [Penicillium oxalicum 114-2])	sp|C5DYK5|RKM5_ZYGRC(Ribosomal lysine N-methyltransferase 5 OS=Zygosaccharomyces rouxii (strain ATCC 2623 / CBS 732 / NBRC 1130 / NCYC 568 / NRRL Y-229) OX=559307 GN=RKM5 PE=3 SV=1)	PF10294.9(Methyltransf_16:Lysine methyltransferase)
gene-PDE_03416	2.02763	1.01979	6.15042e-27	4.08832e-26	yes	up	25.15	50.3033	25.49	25.26	24.7	53.83	56.36	40.72	PDE_03416	hypothetical protein	GO:0016021(cellular_component:integral component of membrane); GO:0016874(molecular_function:ligase activity); GO:0031177(molecular_function:phosphopantetheine binding)				COG1020(S:Function unknown)	EPS28470.1(hypothetical protein PDE_03416 [Penicillium oxalicum 114-2])	sp|Q4WF53|SIDD_ASPFU(Nonribosomal peptide synthase sidD OS=Neosartorya fumigata (strain ATCC MYA-4609 / Af293 / CBS 101355 / FGSC A1100) OX=330879 GN=NRPS4 PE=2 SV=1)	PF00501.28(AMP-binding:AMP-binding enzyme); PF00668.20(Condensation:Condensation domain); PF00550.25(PP-binding:Phosphopantetheine attachment site)
gene-PDE_02468	3.59129	1.8445	7.02566e-27	4.66017e-26	yes	up	12.7167	44.0633	12.06	12.17	13.92	43.16	40.7	48.33	PDE_02468	hypothetical protein	GO:0016740(molecular_function:transferase activity)				ENOG410XYAS(S:Function unknown)	EPS27525.1(hypothetical protein PDE_02468 [Penicillium oxalicum 114-2])	None	PF13302.7(Acetyltransf_3:Acetyltransferase (GNAT) domain); PF00583.25(Acetyltransf_1:Acetyltransferase (GNAT) family); PF13523.6(Acetyltransf_8:Acetyltransferase (GNAT) domain)
gene-PDE_09735	2.00335	1.00241	8.37491e-27	5.5512e-26	yes	up	150.12	291.41	150.57	149.78	150.01	270.69	288.37	315.17	PDE_09735	hypothetical protein	GO:0009055(molecular_function:electron carrier activity)	K03521	fixA, etfB		COG2086(C:Energy production and conversion)	EPS34771.1(hypothetical protein PDE_09735 [Penicillium oxalicum 114-2])	sp|P53575|ETFB_BRADU(Electron transfer flavoprotein subunit beta OS=Bradyrhizobium diazoefficiens (strain JCM 10833 / IAM 13628 / NBRC 14792 / USDA 110) OX=224911 GN=etfB PE=3 SV=2)	PF01012.21(ETF:Electron transfer flavoprotein domain)
gene-PDE_00845	6283.16	12.6173	1.3147e-26	8.65294e-26	yes	up	0	35.7033	0	0	0	35.74	35.74	35.63	PDE_00845	hypothetical protein	GO:0022857(molecular_function:transmembrane transporter activity); GO:0006865(biological_process:amino acid transport); GO:0016021(cellular_component:integral component of membrane)	K16261	YAT		COG0531(S:Function unknown)	EPS25909.1(hypothetical protein PDE_00845 [Penicillium oxalicum 114-2])	sp|A0A1D8PK89|GAP2_CANAL(General amino-acid permease GAP2 OS=Candida albicans (strain SC5314 / ATCC MYA-2876) OX=237561 GN=GAP2 PE=2 SV=1)	PF00324.21(AA_permease:Amino acid permease); PF13520.6(AA_permease_2:Amino acid permease)
gene-PDE_06542	2.22349	1.15282	1.51887e-26	9.98973e-26	yes	up	6.5	14.2433	6.49	6.68	6.33	15.66	15.33	11.74	PDE_06542	hypothetical protein	GO:0042626(molecular_function:ATPase activity, coupled to transmembrane movement of substances); GO:0016021(cellular_component:integral component of membrane); GO:0016887(molecular_function:ATPase activity); GO:0005524(molecular_function:ATP binding); GO:0046618(biological_process:drug export)				COG0842(U:Intracellular trafficking, secretion, and vesicular transport)	EPS31587.1(hypothetical protein PDE_06542 [Penicillium oxalicum 114-2])	sp|Q4X006|ABCA2_ASPFU(ABC multidrug transporter A-2 OS=Neosartorya fumigata (strain ATCC MYA-4609 / Af293 / CBS 101355 / FGSC A1100) OX=330879 GN=abcA PE=2 SV=1)	PF01061.24(ABC2_membrane:ABC-2 type transporter); PF00005.27(ABC_tran:ABC transporter); PF06422.12(PDR_CDR:CDR ABC transporter); PF14510.6(ABC_trans_N:ABC-transporter N-terminal); PF12698.7(ABC2_membrane_3:ABC-2 family transporter protein); PF13481.6(AAA_25:AAA domain); PF13238.6(AAA_18:AAA domain)
gene-PDE_06861	4.01	2.0036	1.7473e-26	1.14679e-25	yes	up	2.98333	11.75	3.9	2.75	2.3	11.36	13.55	10.34	PDE_06861	hypothetical protein	GO:0005634(cellular_component:nucleus); GO:0006281(biological_process:DNA repair)				ENOG410XPKN(S:Function unknown)	EPS31902.1(hypothetical protein PDE_06861 [Penicillium oxalicum 114-2])	sp|Q92556|ELMO1_HUMAN(Engulfment and cell motility protein 1 OS=Homo sapiens OX=9606 GN=ELMO1 PE=1 SV=2)	PF04727.13(ELMO_CED12:ELMO/CED-12 family); PF16457.5(PH_12:Pleckstrin homology domain); PF11841.8(DUF3361:Domain of unknown function (DUF3361))
gene-PDE_04273	14.182	3.82599	6.0242e-26	3.87223e-25	yes	up	0.21	2.87667	0.1	0.31	0.22	2.55	2.96	3.12	PDE_04273	hypothetical protein	GO:0004601(molecular_function:peroxidase activity)				ENOG41106QT(S:Function unknown)	EPS29324.1(hypothetical protein PDE_04273 [Penicillium oxalicum 114-2])	sp|Q8TFD4|DOTB_DOTSE(Dothistromin biosynthesis peroxidase dotB OS=Dothistroma septosporum OX=64363 GN=dotB PE=2 SV=1)	PF01328.17(Peroxidase_2:Peroxidase, family 2)
gene-PDE_01755	2.01363	1.0098	6.81976e-26	4.36857e-25	yes	up	83.0867	162.457	84.26	88.38	76.62	156.85	156.58	173.94	PDE_01755	hypothetical protein	GO:0006878(biological_process:cellular copper ion homeostasis); GO:0016021(cellular_component:integral component of membrane); GO:0008535(biological_process:respiratory chain complex IV assembly); GO:0005743(cellular_component:mitochondrial inner membrane); GO:0006825(biological_process:copper ion transport); GO:0045454(biological_process:cell redox homeostasis); GO:0005507(molecular_function:cop…	K07152	SCO1_2		COG1999(S:Function unknown)	EPS26816.1(hypothetical protein PDE_01755 [Penicillium oxalicum 114-2])	sp|P23833|SCO1_YEAST(Protein SCO1, mitochondrial OS=Saccharomyces cerevisiae (strain ATCC 204508 / S288c) OX=559292 GN=SCO1 PE=1 SV=1)	PF02630.14(SCO1-SenC:SCO1/SenC); PF00578.21(AhpC-TSA:AhpC/TSA family)
gene-PDE_02132	2.02427	1.0174	7.05258e-26	4.51153e-25	yes	up	28.04	55.3033	29.26	27.48	27.38	55.52	53.68	56.71	PDE_02132	hypothetical protein	GO:0016787(molecular_function:hydrolase activity)				ENOG4110011(S:Function unknown); ENOG4111KC0(S:Function unknown)	EPS27189.1(hypothetical protein PDE_02132 [Penicillium oxalicum 114-2])	sp|P54549|YQJL_BACSU(Uncharacterized protein YqjL OS=Bacillus subtilis (strain 168) OX=224308 GN=yqjL PE=4 SV=1)	PF12697.7(Abhydrolase_6:Alpha/beta hydrolase family); PF00561.20(Abhydrolase_1:alpha/beta hydrolase fold); PF12146.8(Hydrolase_4:Serine aminopeptidase, S33); PF00975.20(Thioesterase:Thioesterase domain)
gene-PDE_00965	2.14011	1.09769	7.84043e-26	5.01208e-25	yes	up	14.4633	30.2567	14.28	14.28	14.83	29.25	30.99	30.53	PDE_00965	putative N-acetyl-glucosamine-6-phosphate deacetylase	GO:0005975(biological_process:carbohydrate metabolic process); GO:0046872(molecular_function:metal ion binding); GO:0006044(biological_process:N-acetylglucosamine metabolic process); GO:0047419(molecular_function:N-acetylgalactosamine-6-phosphate deacetylase activity); GO:0008448(molecular_function:N-acetylglucosamine-6-phosphate deacetylase activity)	K01443	nagA, AMDHD2	map00520(Amino sugar and nucleotide sugar metabolism)	COG1820(G:Carbohydrate transport and metabolism)	EPS26029.1(putative N-acetyl-glucosamine-6-phosphate deacetylase [Penicillium oxalicum 114-2])	sp|Q9Y303|NAGA_HUMAN(N-acetylglucosamine-6-phosphate deacetylase OS=Homo sapiens OX=9606 GN=AMDHD2 PE=1 SV=2)	PF01979.20(Amidohydro_1:Amidohydrolase family); PF07969.11(Amidohydro_3:Amidohydrolase family)
gene-PDE_00252	2.58546	1.37042	1.01361e-25	6.46197e-25	yes	up	12.4633	31.5033	12.35	13.49	11.55	28.59	36.37	29.55	PDE_00252	hypothetical protein	GO:0015031(biological_process:protein transport)	K19476	IST1	map04144(Endocytosis)	ENOG410YG52(S:Function unknown)	EPS25319.1(hypothetical protein PDE_00252 [Penicillium oxalicum 114-2])	sp|P53843|IST1_YEAST(Vacuolar protein sorting-associated protein IST1 OS=Saccharomyces cerevisiae (strain ATCC 204508 / S288c) OX=559292 GN=IST1 PE=1 SV=1)	PF03398.14(Ist1:Regulator of Vps4 activity in the MVB pathway)
gene-PDE_02838	2.36577	1.24231	1.34857e-25	8.56233e-25	yes	up	36.3	83.39	36.25	35.16	37.49	74.83	84.67	90.67	PDE_02838	hypothetical protein	GO:0016787(molecular_function:hydrolase activity)	K14977	ylbA, UGHY	map00230(Purine metabolism)	COG3257(S:Function unknown)	EPS27894.1(hypothetical protein PDE_02838 [Penicillium oxalicum 114-2])	sp|P75713|ALLE_ECOLI((S)-ureidoglycine aminohydrolase OS=Escherichia coli (strain K12) OX=83333 GN=allE PE=1 SV=1)	PF07883.11(Cupin_2:Cupin domain); PF05899.12(Cupin_3:Protein of unknown function (DUF861)); PF11699.8(CENP-C_C:Mif2/CENP-C like); PF02311.19(AraC_binding:AraC-like ligand binding domain)
gene-PDE_05603	2.63717	1.39899	3.45554e-25	2.17185e-24	yes	up	12.5833	32.3667	13.05	11.54	13.16	29.91	32	35.19	PDE_05603	hypothetical protein	GO:0004707(molecular_function:MAP kinase activity); GO:0051403(biological_process:stress-activated MAPK cascade); GO:0005524(molecular_function:ATP binding); GO:0004672(molecular_function:protein kinase activity)	K04441	P38	map04011(MAPK signaling pathway - yeast); map04139(Mitophagy - yeast); map04933(AGE-RAGE signaling pathway in diabetic complications)	ENOG410XNY0(K:Transcription)	EPS30651.1(hypothetical protein PDE_05603 [Penicillium oxalicum 114-2])	sp|Q875L0|HOG1_CRYPA(Mitogen-activated protein kinase HOG1 OS=Cryphonectria parasitica OX=5116 GN=HOG1 PE=1 SV=1)	PF00069.25(Pkinase:Protein kinase domain); PF07714.17(Pkinase_Tyr:Protein tyrosine kinase); PF12330.8(Haspin_kinase:Haspin like kinase domain); PF06293.14(Kdo:Lipopolysaccharide kinase (Kdo/WaaP) family); PF14531.6(Kinase-like:Kinase-like)
gene-PDE_04443	6.62994	2.729	4.17413e-25	2.61296e-24	yes	up	1.08	7.02333	1.41	0.98	0.85	6.58	7.37	7.12	PDE_04443	hypothetical protein					ENOG410YSZJ(S:Function unknown)	EPS29493.1(hypothetical protein PDE_04443 [Penicillium oxalicum 114-2])	None
gene-PDE_03250	6618.01	12.6922	4.29068e-25	2.68232e-24	yes	up	0	26.8567	0	0	0	29.57	33.29	17.71	PDE_03250	hypothetical protein	GO:0006729(biological_process:tetrahydrobiopterin biosynthetic process); GO:0008124(molecular_function:4-alpha-hydroxytetrahydrobiopterin dehydratase activity)				ENOG4111XN2(S:Function unknown)	EPS28304.1(hypothetical protein PDE_03250 [Penicillium oxalicum 114-2])	None
gene-PDE_07703	2.30683	1.20591	4.60843e-25	2.87586e-24	yes	up	10.3367	23.3967	10.25	11.72	9.04	25.35	24.41	20.43	PDE_07703	hypothetical protein						EPS32743.1(hypothetical protein PDE_07703 [Penicillium oxalicum 114-2])	None
gene-PDE_07290	2.35097	1.23326	5.36901e-25	3.34302e-24	yes	up	28.75	65.7267	28.9	27.61	29.74	68.27	58.58	70.33	PDE_07290	hypothetical protein	GO:0008615(biological_process:pyridoxine biosynthetic process); GO:0004733(molecular_function:pyridoxamine-phosphate oxidase activity); GO:0010181(molecular_function:FMN binding)	K00275	pdxH, PNPO	map00750(Vitamin B6 metabolism)	COG0259(H:Coenzyme transport and metabolism)	EPS32330.1(hypothetical protein PDE_07290 [Penicillium oxalicum 114-2])	sp|P38075|PDX3_YEAST(Pyridoxamine 5'-phosphate oxidase OS=Saccharomyces cerevisiae (strain ATCC 204508 / S288c) OX=559292 GN=PDX3 PE=1 SV=1)	PF10590.9(PNP_phzG_C:Pyridoxine 5'-phosphate oxidase C-terminal dimerisation region); PF01243.20(Putative_PNPOx:Pyridoxamine 5'-phosphate oxidase)
gene-PDE_09751	2.60415	1.38081	1.19582e-24	7.37696e-24	yes	up	34.37	86.4367	33.97	33.24	35.9	85.33	77.94	96.04	PDE_09751	hypothetical protein	GO:0016301(molecular_function:kinase activity); GO:0005741(cellular_component:mitochondrial outer membrane)				COG0702(S:Function unknown)	EPS34787.1(hypothetical protein PDE_09751 [Penicillium oxalicum 114-2])	sp|A1CYD8|FM522_NEOFI(Protein fmp52-2, mitochondrial OS=Neosartorya fischeri (strain ATCC 1020 / DSM 3700 / CBS 544.65 / FGSC A1164 / JCM 1740 / NRRL 181 / WB 181) OX=331117 GN=fmp522 PE=3 SV=1)	PF13460.6(NAD_binding_10:NAD(P)H-binding); PF01370.21(Epimerase:NAD dependent epimerase/dehydratase family); PF05368.13(NmrA:NmrA-like family); PF08732.10(HIM1:HIM1)
gene-PDE_07480	4390.02	12.1	1.57248e-24	9.66867e-24	yes	up	0	37.6333	0	0	0	41.3	38.03	33.57	PDE_07480	hypothetical protein					ENOG410ZSJ4(S:Function unknown); ENOG410Z45E(S:Function unknown)	EPS32520.1(hypothetical protein PDE_07480 [Penicillium oxalicum 114-2])	sp|Q96WV2|YJO2_SCHPO(Uncharacterized PH domain-containing protein PB16A4.02c OS=Schizosaccharomyces pombe (strain 972 / ATCC 24843) OX=284812 GN=SPCPB16A4.02c PE=4 SV=2)	PF00169.29(PH:PH domain); PF15413.6(PH_11:Pleckstrin homology domain); PF15410.6(PH_9:Pleckstrin homology domain)
gene-PDE_09876	2.0504	1.03591	2.09762e-24	1.28385e-23	yes	up	418.27	810.527	411	418.86	424.95	770.54	771.28	889.76	PDE_09876	hypothetical protein	GO:0004129(molecular_function:cytochrome-c oxidase activity); GO:0005743(cellular_component:mitochondrial inner membrane)	K02264	COX5A	map00190(Oxidative phosphorylation)	ENOG4111MPD(O:Posttranslational modification, protein turnover, chaperones)	EPS34912.1(hypothetical protein PDE_09876 [Penicillium oxalicum 114-2])	sp|Q01359|COX6_NEUCR(Cytochrome c oxidase subunit 6, mitochondrial OS=Neurospora crassa (strain ATCC 24698 / 74-OR23-1A / CBS 708.71 / DSM 1257 / FGSC 987) OX=367110 GN=cox-6 PE=3 SV=2)	PF02284.16(COX5A:Cytochrome c oxidase subunit Va)
gene-PDE_01232	3.08851	1.62691	2.29201e-24	1.40099e-23	yes	up	204.733	565.237	179.44	225.15	209.61	592.35	490.93	612.43	PDE_01232	hypothetical protein	GO:0016021(cellular_component:integral component of membrane)					EPS26296.1(hypothetical protein PDE_01232 [Penicillium oxalicum 114-2])	None
gene-PDE_04393	2.01266	1.00911	2.8904e-24	1.76329e-23	yes	up	20.8733	41.0567	21.52	22.15	18.95	39.71	44.73	38.73	PDE_04393	hypothetical protein	GO:0016787(molecular_function:hydrolase activity); GO:0004180(molecular_function:carboxypeptidase activity)				COG1473(K:Transcription); COG3250(K:Transcription)	EPS29444.1(hypothetical protein PDE_04393 [Penicillium oxalicum 114-2])	sp|P45493|HIPO_CAMJE(Hippurate hydrolase OS=Campylobacter jejuni subsp. jejuni serotype O:2 (strain ATCC 700819 / NCTC 11168) OX=192222 GN=hipO PE=1 SV=2)	PF01546.28(Peptidase_M20:Peptidase family M20/M25/M40); PF07687.14(M20_dimer:Peptidase dimerisation domain)
gene-PDE_01411	2.01188	1.00855	3.18804e-24	1.93981e-23	yes	up	14.1233	28.0567	14.91	12.57	14.89	26.59	29.3	28.28	PDE_01411	putative alpha,alpha-trehalose-phosphate synthase [UDP-forming]	GO:0003824(molecular_function:catalytic activity); GO:0016740(molecular_function:transferase activity); GO:0005992(biological_process:trehalose biosynthetic process)	K00697	otsA	map00500(Starch and sucrose metabolism)	COG0380(S:Function unknown)	EPS26474.1(putative alpha,alpha-trehalose-phosphate synthase [UDP-forming] [Penicillium oxalicum 114-2])	sp|Q00075|TPSA_ASPNG(Alpha,alpha-trehalose-phosphate synthase [UDP-forming] 1 OS=Aspergillus niger OX=5061 GN=tpsA PE=3 SV=1)	PF00982.21(Glyco_transf_20:Glycosyltransferase family 20); PF00534.20(Glycos_transf_1:Glycosyl transferases group 1); PF13692.6(Glyco_trans_1_4:Glycosyl transferases group 1)
gene-PDE_00203	3.59316	1.84526	4.72625e-24	2.85162e-23	yes	up	61.0033	205.63	62.39	59.38	61.24	175.93	189.72	251.24	PDE_00203	hypothetical protein					ENOG410Y745(S:Function unknown)	EPS25270.1(hypothetical protein PDE_00203 [Penicillium oxalicum 114-2])	None
gene-PDE_05929	3.17787	1.66806	8.13007e-24	4.87075e-23	yes	up	28.9533	64.4067	27.31	19.57	39.98	76.8	52.95	63.47	PDE_05929	hypothetical protein						EPS30975.1(hypothetical protein PDE_05929 [Penicillium oxalicum 114-2])	None
gene-PDE_00350	2.05384	1.03833	6.23176e-23	3.64468e-22	yes	up	128.47	250.24	121.56	137.87	125.98	246.63	246.66	257.43	PDE_00350	hypothetical protein	GO:0016021(cellular_component:integral component of membrane)					EPS25417.1(hypothetical protein PDE_00350 [Penicillium oxalicum 114-2])	None
gene-PDE_01144	3.27367	1.71091	7.29009e-23	4.25301e-22	yes	up	3.46333	11.1067	3.81	3.88	2.7	10.9	12.44	9.98	PDE_01144	hypothetical protein	GO:0045261(cellular_component:proton-transporting ATP synthase complex, catalytic core F(1)); GO:0016787(molecular_function:hydrolase activity); GO:0015986(biological_process:ATP synthesis coupled proton transport); GO:0005524(molecular_function:ATP binding); GO:0046933(molecular_function:proton-transporting ATP synthase activity, rotational mechanism)	K02132	ATPeF1A, ATP5A1, ATP1	map00190(Oxidative phosphorylation)		EPS26208.1(hypothetical protein PDE_01144 [Penicillium oxalicum 114-2])	sp|P37211|ATPA_NEUCR(ATP synthase subunit alpha, mitochondrial OS=Neurospora crassa (strain ATCC 24698 / 74-OR23-1A / CBS 708.71 / DSM 1257 / FGSC 987) OX=367110 GN=atp-1 PE=3 SV=1)	PF00006.25(ATP-synt_ab:ATP synthase alpha/beta family, nucleotide-binding domain); PF00306.27(ATP-synt_ab_C:ATP synthase alpha/beta chain, C terminal domain); PF02874.23(ATP-synt_ab_N:ATP synthase alpha/beta family, beta-barrel domain)
gene-PDE_08049	2.07033	1.04986	7.71898e-23	4.49761e-22	yes	up	5.36333	10.94	5.19	5.17	5.73	11.39	11.88	9.55	PDE_08049	hypothetical protein	GO:0016787(molecular_function:hydrolase activity)	K01469	OPLAH, OXP1, oplAH	map00480(Glutathione metabolism)	COG0146(E:Amino acid transport and metabolism); COG0146(Q:Secondary metabolites biosynthesis, transport and catabolism); COG0145(E:Amino acid transport and metabolism); COG0145(Q:Secondary metabolites biosynthesis, transport and catabolism)	EPS33087.1(hypothetical protein PDE_08049 [Penicillium oxalicum 114-2])	sp|Q10094|YAOF_SCHPO(Uncharacterized protein C11D3.15 OS=Schizosaccharomyces pombe (strain 972 / ATCC 24843) OX=284812 GN=SPAC11D3.15 PE=3 SV=1)	PF02538.14(Hydantoinase_B:Hydantoinase B/oxoprolinase); PF01968.18(Hydantoinase_A:Hydantoinase/oxoprolinase); PF05378.13(Hydant_A_N:Hydantoinase/oxoprolinase N-terminal region)
gene-PDE_07253	2.42456	1.27772	1.0659e-22	6.17599e-22	yes	up	6.6	15.69	6.51	5.78	7.51	16.79	14.82	15.46	PDE_07253	hypothetical protein						EPS32293.1(hypothetical protein PDE_07253 [Penicillium oxalicum 114-2])	None
gene-PDE_04824	2.07945	1.0562	1.19089e-22	6.89166e-22	yes	up	6.09	12.64	6.13	6.32	5.82	13.22	12.44	12.26	PDE_04824	hypothetical protein	GO:0016021(cellular_component:integral component of membrane)				ENOG410YE9M(S:Function unknown)	EPS29874.1(hypothetical protein PDE_04824 [Penicillium oxalicum 114-2])	None
gene-PDE_08377	2.024	1.01721	1.63663e-22	9.42449e-22	yes	up	6	13.6933	5.97	6	6.03	14.25	12.13	14.7	PDE_08377	hypothetical protein						EPS33415.1(hypothetical protein PDE_08377 [Penicillium oxalicum 114-2])	None
gene-PDE_06737	2.65397	1.40815	1.66696e-22	9.5873e-22	yes	up	8.05667	20.9533	8.31	8.81	7.05	21.14	23.96	17.76	PDE_06737	hypothetical protein	GO:0016021(cellular_component:integral component of membrane); GO:0016791(molecular_function:phosphatase activity)	K01078	PHO	map00730(Thiamine metabolism); map00740(Riboflavin metabolism)	ENOG4111FS8(P:Inorganic ion transport and metabolism)	EPS31779.1(hypothetical protein PDE_06737 [Penicillium oxalicum 114-2])	sp|P52291|PPA1_PICPA(Acid phosphatase PHO1 OS=Komagataella pastoris OX=4922 GN=PHO1 PE=2 SV=1)	PF00328.22(His_Phos_2:Histidine phosphatase superfamily (branch 2))
gene-PDE_00306	2.21366	1.14643	2.39087e-22	1.36751e-21	yes	up	40.2067	86.1067	41.72	39.47	39.43	79	86.39	92.93	PDE_00306	hypothetical protein	GO:0016787(molecular_function:hydrolase activity); GO:0019120(molecular_function:hydrolase activity, acting on acid halide bonds, in C-halide compounds)				COG1011(J:Translation, ribosomal structure and biogenesis)	EPS25373.1(hypothetical protein PDE_00306 [Penicillium oxalicum 114-2])	sp|Q52087|HADL_PSEPU((S)-2-haloacid dehalogenase OS=Pseudomonas putida OX=303 GN=hadL PE=1 SV=1)	PF13419.6(HAD_2:Haloacid dehalogenase-like hydrolase)
gene-PDE_03991	2.01391	1.01	2.51146e-22	1.4356e-21	yes	up	267.183	518.923	286.55	257.55	257.45	578.25	469	509.52	PDE_03991	hypothetical protein	GO:0016021(cellular_component:integral component of membrane); GO:0003676(molecular_function:nucleic acid binding)					EPS29044.1(hypothetical protein PDE_03991 [Penicillium oxalicum 114-2])	None
gene-PDE_02732	2.36935	1.24449	3.4361e-22	1.95221e-21	yes	up	25.9133	59.9667	23.99	23.13	30.62	62.87	60.39	56.64	PDE_02732	hypothetical protein	GO:0016021(cellular_component:integral component of membrane); GO:0005789(cellular_component:endoplasmic reticulum membrane); GO:0019915(biological_process:lipid storage)				ENOG4111CNJ(S:Function unknown)	EPS27788.1(hypothetical protein PDE_02732 [Penicillium oxalicum 114-2])	sp|Q9HGM4|SCS3_SCHPO(FIT family protein scs3 OS=Schizosaccharomyces pombe (strain 972 / ATCC 24843) OX=284812 GN=scs3 PE=3 SV=1)	PF10261.9(Scs3p:Inositol phospholipid synthesis and fat-storage-inducing TM)
gene-PDE_09862	4.11095	2.03947	4.32963e-22	2.44648e-21	yes	up	3.38333	12.9467	2.51	3.87	3.77	14.22	11.9	12.72	PDE_09862	hypothetical protein	GO:0016021(cellular_component:integral component of membrane); GO:0004523(molecular_function:RNA-DNA hybrid ribonuclease activity); GO:0003676(molecular_function:nucleic acid binding)				ENOG410XP1S(S:Function unknown)	EPS34898.1(hypothetical protein PDE_09862 [Penicillium oxalicum 114-2])	sp|Q94EI9|PT314_ARATH(Probable sugar phosphate/phosphate translocator At3g14410 OS=Arabidopsis thaliana OX=3702 GN=At3g14410 PE=2 SV=1)	PF03151.16(TPT:Triose-phosphate Transporter family); PF00892.20(EamA:EamA-like transporter family)
gene-PDE_00612	3.92075	1.97113	5.01428e-22	2.8265e-21	yes	up	10.31	38.73	10.16	9.77	11	37.03	38.49	40.67	PDE_00612	hypothetical protein						EPS25678.1(hypothetical protein PDE_00612 [Penicillium oxalicum 114-2])	None
gene-PDE_02443	2.10138	1.07133	6.31667e-22	3.54995e-21	yes	up	24.4367	49.6167	25.15	24.77	23.39	55.44	58.9	34.51	PDE_02443	hypothetical protein					ENOG410XPUF(S:Function unknown)	EPS27500.1(hypothetical protein PDE_02443 [Penicillium oxalicum 114-2])	sp|Q9LTA6|WAV3_ARATH(E3 ubiquitin-protein ligase WAV3 OS=Arabidopsis thaliana OX=3702 GN=WAV3 PE=1 SV=1)	PF15411.6(PH_10:Pleckstrin homology domain); PF00092.28(VWA:von Willebrand factor type A domain); PF13768.6(VWA_3:von Willebrand factor type A domain); PF13639.6(zf-RING_2:Ring finger domain)
gene-PDE_04540	2.05064	1.03608	7.47819e-22	4.19263e-21	yes	up	9.93333	20.3433	10.17	9.98	9.65	22.79	20.49	17.75	PDE_04540	hypothetical protein	GO:0071949(molecular_function:FAD binding); GO:0016491(molecular_function:oxidoreductase activity)				ENOG4110F4M(S:Function unknown)	EPS29590.1(hypothetical protein PDE_04540 [Penicillium oxalicum 114-2])	sp|D4AS41|A7056_ARTBC(Uncharacterized FAD-linked oxidoreductase ARB_02478 OS=Arthroderma benhamiae (strain ATCC MYA-4681 / CBS 112371) OX=663331 GN=ARB_07056 PE=1 SV=2)	PF01565.23(FAD_binding_4:FAD binding domain); PF08031.12(BBE:Berberine and berberine like)
gene-PDE_05037	2.0509	1.03626	9.28652e-22	5.1847e-21	yes	up	21.5133	42.9733	22.12	21.09	21.33	43.64	40.91	44.37	PDE_05037	hypothetical protein	GO:0005777(cellular_component:peroxisome)	K13337	PEX19	map04146(Peroxisome)	ENOG4111QGU(O:Posttranslational modification, protein turnover, chaperones)	EPS30087.1(hypothetical protein PDE_05037 [Penicillium oxalicum 114-2])	sp|Q9SRQ3|PE191_ARATH(Peroxisome biogenesis protein 19-1 OS=Arabidopsis thaliana OX=3702 GN=PEX19-1 PE=1 SV=1)	PF04614.12(Pex19:Pex19 protein family)
gene-PDE_06636	7.36118	2.87994	2.11325e-21	1.16591e-20	yes	up	3.05	21.9	2.33	2	4.82	19.57	22.03	24.1	PDE_06636	hypothetical protein	GO:0016787(molecular_function:hydrolase activity); GO:0005634(cellular_component:nucleus); GO:0016301(molecular_function:kinase activity); GO:0005524(molecular_function:ATP binding); GO:0000981(molecular_function:RNA polymerase II transcription factor activity, sequence-specific DNA binding); GO:0008270(molecular_function:zinc ion binding)				COG1072(K:Transcription)	EPS31679.1(hypothetical protein PDE_06636 [Penicillium oxalicum 114-2])	sp|Q9UTC5|YIDE_SCHPO(Putative uridine kinase C227.14 OS=Schizosaccharomyces pombe (strain 972 / ATCC 24843) OX=284812 GN=SPAC227.14 PE=3 SV=1)	PF00485.18(PRK:Phosphoribulokinase / Uridine kinase family); PF13671.6(AAA_33:AAA domain); PF13238.6(AAA_18:AAA domain); PF13191.6(AAA_16:AAA ATPase domain); PF13401.6(AAA_22:AAA domain); PF00004.29(AAA:ATPase family associated with various cellular activities (AAA)); PF06414.12(Zeta_toxin:Zeta toxin)
gene-PDE_08930	2521.47	11.3001	2.22023e-21	1.22276e-20	yes	up	0	20.9767	0	0	0	25.34	19.24	18.35	PDE_08930	hypothetical protein	GO:0005634(cellular_component:nucleus); GO:0008270(molecular_function:zinc ion binding); GO:0000981(molecular_function:RNA polymerase II transcription factor activity, sequence-specific DNA binding); GO:0016491(molecular_function:oxidoreductase activity)	K00306	PIPOX	map04146(Peroxisome); map00310(Lysine degradation); map00260(Glycine, serine and threonine metabolism)	COG0665(U:Intracellular trafficking, secretion, and vesicular transport)	EPS33968.1(hypothetical protein PDE_08930 [Penicillium oxalicum 114-2])	sp|O43029|FAP1_SCHPO(L-pipecolate oxidase OS=Schizosaccharomyces pombe (strain 972 / ATCC 24843) OX=284812 GN=fap1 PE=1 SV=1)	PF01266.24(DAO:FAD dependent oxidoreductase); PF13450.6(NAD_binding_8:NAD(P)-binding Rossmann-like domain); PF07992.14(Pyr_redox_2:Pyridine nucleotide-disulphide oxidoreductase); PF01134.22(GIDA:Glucose inhibited division protein A)
gene-PDE_06673	5.95628	2.57441	2.39861e-21	1.31945e-20	yes	up	10.7133	59.6767	14.74	10.56	6.84	59.45	59.9	59.68	PDE_06673	hypothetical protein						EPS31716.1(hypothetical protein PDE_06673 [Penicillium oxalicum 114-2])	None
gene-PDE_06056	2.07616	1.05392	2.40945e-21	1.32463e-20	yes	up	21.94	44.4733	21.94	21.11	22.77	43.31	49.04	41.07	PDE_06056	hypothetical protein					ENOG410YJPU(S:Function unknown)	EPS31101.1(hypothetical protein PDE_06056 [Penicillium oxalicum 114-2])	None	PF12311.8(DUF3632:Protein of unknown function (DUF3632))
gene-PDE_05653	3.14223	1.65179	2.51914e-21	1.38331e-20	yes	up	2.94	9.07	3.03	2.88	2.91	8.78	10.18	8.25	PDE_05653	hypothetical protein	GO:0022857(molecular_function:transmembrane transporter activity); GO:0016021(cellular_component:integral component of membrane); GO:0055085(biological_process:transmembrane transport)				ENOG410XSSD(U:Intracellular trafficking, secretion, and vesicular transport)	EPS30701.1(hypothetical protein PDE_05653 [Penicillium oxalicum 114-2])	sp|P36035|JEN1_YEAST(Carboxylic acid transporter protein homolog OS=Saccharomyces cerevisiae (strain ATCC 204508 / S288c) OX=559292 GN=JEN1 PE=1 SV=1)	PF07690.16(MFS_1:Major Facilitator Superfamily); PF00083.24(Sugar_tr:Sugar (and other) transporter)
gene-PDE_01708	5.00773	2.32416	3.06656e-21	1.67779e-20	yes	up	0.56	2.79667	0.54	0.6	0.54	2.57	2.61	3.21	PDE_01708	hypothetical protein						EPS26769.1(hypothetical protein PDE_01708 [Penicillium oxalicum 114-2])	None
gene-PDE_07401	2.0442	1.03154	3.06798e-21	1.67779e-20	yes	up	44.57	88.9333	49.09	38.36	46.26	83.8	93.47	89.53	PDE_07401	hypothetical protein					ENOG410YHMJ(S:Function unknown); ENOG410ZHJ3(S:Function unknown)	EPS32441.1(hypothetical protein PDE_07401 [Penicillium oxalicum 114-2])	None
gene-PDE_05896	2.42667	1.27898	5.68633e-21	3.07727e-20	yes	up	20.5	48.9567	20.46	19.44	21.6	53.2	56.26	37.41	PDE_05896	hypothetical protein	GO:0005634(cellular_component:nucleus); GO:0008270(molecular_function:zinc ion binding); GO:0000981(molecular_function:RNA polymerase II transcription factor activity, sequence-specific DNA binding)				ENOG410Z468(S:Function unknown); ENOG410XTZC(S:Function unknown)	EPS30942.1(hypothetical protein PDE_05896 [Penicillium oxalicum 114-2])	sp|Q59QC7|UPC2_CANAL(Sterol uptake control protein 2 OS=Candida albicans (strain SC5314 / ATCC MYA-2876) OX=237561 GN=UPC2 PE=1 SV=1)	PF11951.8(Fungal_trans_2:Fungal specific transcription factor domain); PF00172.18(Zn_clus:Fungal Zn(2)-Cys(6) binuclear cluster domain)
gene-PDE_01812	2.04182	1.02985	7.87577e-21	4.23515e-20	yes	up	85.1433	164.903	83.84	82.94	88.65	166.08	168.77	159.86	PDE_01812	hypothetical protein	GO:0005634(cellular_component:nucleus); GO:0032266(molecular_function:phosphatidylinositol-3-phosphate binding); GO:0000981(molecular_function:RNA polymerase II transcription factor activity, sequence-specific DNA binding); GO:0008270(molecular_function:zinc ion binding)	K17918	SNX3_12	map04144(Endocytosis)	COG5391(S:Function unknown)	EPS26872.1(hypothetical protein PDE_01812 [Penicillium oxalicum 114-2])	sp|Q4WWS3|SNX3_ASPFU(Sorting nexin-3 OS=Neosartorya fumigata (strain ATCC MYA-4609 / Af293 / CBS 101355 / FGSC A1100) OX=330879 GN=snx3 PE=3 SV=3)	PF00787.24(PX:PX domain)
gene-PDE_02197	4.16428	2.05807	8.67994e-21	4.65687e-20	yes	up	4.57333	24.8533	7.46	3.44	2.82	14.27	14.17	46.12	PDE_02197	hypothetical protein						EPS27254.1(hypothetical protein PDE_02197 [Penicillium oxalicum 114-2])	None
gene-PDE_05767	2.24611	1.16743	9.53618e-21	5.10746e-20	yes	up	26.7433	58.1467	26.1	29.9	24.23	53.42	60.8	60.22	PDE_05767	hypothetical protein					ENOG4111ZQ5(S:Function unknown)	EPS30815.1(hypothetical protein PDE_05767 [Penicillium oxalicum 114-2])	sp|Q02873|YP107_YEAST(UPF0651 protein YPL107W, mitochondrial OS=Saccharomyces cerevisiae (strain ATCC 204508 / S288c) OX=559292 GN=YPL107W PE=1 SV=1)	PF09791.9(Oxidored-like:Oxidoreductase-like protein, N-terminal)
gene-PDE_02899	2.33542	1.22368	2.14772e-20	1.13276e-19	yes	up	16.3567	37.6633	17.4	16.49	15.18	41.68	43.1	28.21	PDE_02899	hypothetical protein					COG1774(S:Function unknown)	EPS27954.1(hypothetical protein PDE_02899 [Penicillium oxalicum 114-2])	sp|Q9C0V4|YOM2_SCHPO(Uncharacterized protein PB7E8.02 OS=Schizosaccharomyces pombe (strain 972 / ATCC 24843) OX=284812 GN=SPBPB7E8.02 PE=4 SV=1)	PF04468.12(PSP1:PSP1 C-terminal conserved region)
gene-PDE_09664	2.25628	1.17395	2.34364e-20	1.2347e-19	yes	up	4.27333	9.44667	3.85	4.65	4.32	9.04	9.89	9.41	PDE_09664	hypothetical protein					ENOG410YKPE(S:Function unknown)	EPS34700.1(hypothetical protein PDE_09664 [Penicillium oxalicum 114-2])	None
gene-PDE_07368	2037.72	10.9927	2.48513e-20	1.30851e-19	yes	up	0	10.1533	0	0	0	9.95	9.42	11.09	PDE_07368	hypothetical protein	GO:0005874(cellular_component:microtubule); GO:0008017(molecular_function:microtubule binding); GO:0007018(biological_process:microtubule-based movement); GO:0003777(molecular_function:microtubule motor activity); GO:0005524(molecular_function:ATP binding)				COG5059(J:Translation, ribosomal structure and biogenesis)	EPS32408.1(hypothetical protein PDE_07368 [Penicillium oxalicum 114-2])	sp|Q9NGQ2|KIF1_DICDI(Kinesin-related protein 1 OS=Dictyostelium discoideum OX=44689 GN=kif1 PE=1 SV=1)	PF00225.23(Kinesin:Kinesin motor domain); PF16796.5(Microtub_bd:Microtubule binding)
gene-PDE_02484	2.31469	1.21082	3.00987e-20	1.58035e-19	yes	up	11.8	26.64	12.32	11.84	11.24	26.51	24.24	29.17	PDE_02484	hypothetical protein	GO:0016021(cellular_component:integral component of membrane); GO:0005337(molecular_function:nucleoside transmembrane transporter activity)	K15014	SLC29A1_2_3, ENT1_2_3		ENOG410Y3MT(S:Function unknown)	EPS27541.1(hypothetical protein PDE_02484 [Penicillium oxalicum 114-2])	sp|P31381|FUN26_YEAST(Nucleoside transporter FUN26 OS=Saccharomyces cerevisiae (strain ATCC 204508 / S288c) OX=559292 GN=FUN26 PE=1 SV=1)	PF01733.18(Nucleoside_tran:Nucleoside transporter)
gene-PDE_02457	3.12371	1.64326	3.58133e-20	1.87094e-19	yes	up	433.883	1086.77	409.16	496.93	395.56	1139.72	942.45	1178.15	PDE_02457	hypothetical protein	GO:0016021(cellular_component:integral component of membrane)				ENOG41126UJ(S:Function unknown); ENOG410Y9UG(K:Transcription)	EPS27514.1(hypothetical protein PDE_02457 [Penicillium oxalicum 114-2])	None	PF02238.15(COX7a:Cytochrome c oxidase subunit VII)
gene-PDE_06073	4.72935	2.24164	4.10957e-20	2.13616e-19	yes	up	1.54667	8.91333	1.32	1.1	2.22	6.73	7.43	12.58	PDE_06073	hypothetical protein						EPS31118.1(hypothetical protein PDE_06073 [Penicillium oxalicum 114-2])	None
gene-PDE_00280	2.49668	1.32001	4.32901e-20	2.24647e-19	yes	up	19.8467	47.9133	20.75	20.7	18.09	46.98	43.94	52.82	PDE_00280	hypothetical protein	GO:0071470(biological_process:cellular response to osmotic stress); GO:0016491(molecular_function:oxidoreductase activity)				COG1028(G:Carbohydrate transport and metabolism)	EPS25347.1(hypothetical protein PDE_00280 [Penicillium oxalicum 114-2])	sp|Q5AV81|Y7799_EMENI(Uncharacterized oxidoreductase AN7799 OS=Emericella nidulans (strain FGSC A4 / ATCC 38163 / CBS 112.46 / NRRL 194 / M139) OX=227321 GN=AN7799 PE=1 SV=2)	PF00106.25(adh_short:short chain dehydrogenase); PF13561.6(adh_short_C2:Enoyl-(Acyl carrier protein) reductase); PF01370.21(Epimerase:NAD dependent epimerase/dehydratase family); PF08659.10(KR:KR domain); PF13460.6(NAD_binding_10:NAD(P)H-binding)
gene-PDE_08933	2.32401	1.21662	8.15541e-20	4.19254e-19	yes	up	4.55667	13.4033	4.92	4.39	4.36	11.79	15.56	12.86	PDE_08933	hypothetical protein	GO:0016021(cellular_component:integral component of membrane); GO:0022857(molecular_function:transmembrane transporter activity)	K01613	psd, PISD	map00564(Glycerophospholipid metabolism)	ENOG410YA76(S:Function unknown); ENOG410YC3C(S:Function unknown); COG4677(S:Function unknown); COG0474(P:Inorganic ion transport and metabolism)	EPS33971.1(hypothetical protein PDE_08933 [Penicillium oxalicum 114-2])	None
gene-PDE_09880	2.45442	1.29538	1.18237e-19	6.02532e-19	yes	up	4.88333	11.7267	4.68	4.88	5.09	11.48	11.68	12.02	PDE_09880	hypothetical protein	GO:0016021(cellular_component:integral component of membrane); GO:0055085(biological_process:transmembrane transport)				COG0477(F:Nucleotide transport and metabolism)	EPS34916.1(hypothetical protein PDE_09880 [Penicillium oxalicum 114-2])	sp|Q59RG0|NAG4_CANAL(Major facilitator superfamily multidrug transporter NAG4 OS=Candida albicans (strain SC5314 / ATCC MYA-2876) OX=237561 GN=NAG4 PE=2 SV=1)	PF07690.16(MFS_1:Major Facilitator Superfamily); PF00083.24(Sugar_tr:Sugar (and other) transporter); PF06609.13(TRI12:Fungal trichothecene efflux pump (TRI12))
gene-PDE_03608	2.08089	1.0572	1.219e-19	6.20521e-19	yes	up	10.2033	20.7633	10.98	10.3	9.33	21.32	20.26	20.71	PDE_03608	hypothetical protein	GO:0016787(molecular_function:hydrolase activity); GO:0008531(molecular_function:riboflavin kinase activity); GO:0009231(biological_process:riboflavin biosynthetic process)				COG0412(S:Function unknown)	EPS28662.1(hypothetical protein PDE_03608 [Penicillium oxalicum 114-2])	None
gene-PDE_08647	2.05972	1.04245	1.77141e-19	8.95865e-19	yes	up	29.9733	59.9767	33.26	28.26	28.4	61.59	62.26	56.08	PDE_08647	hypothetical protein	GO:0016829(molecular_function:lyase activity); GO:0046872(molecular_function:metal ion binding); GO:0004462(molecular_function:lactoylglutathione lyase activity); GO:0051213(molecular_function:dioxygenase activity)	K01759	GLO1, gloA	map00620(Pyruvate metabolism)	ENOG41100CP(S:Function unknown); COG0346(E:Amino acid transport and metabolism)	EPS33685.1(hypothetical protein PDE_08647 [Penicillium oxalicum 114-2])	sp|P50107|LGUL_YEAST(Lactoylglutathione lyase OS=Saccharomyces cerevisiae (strain ATCC 204508 / S288c) OX=559292 GN=GLO1 PE=1 SV=1)	PF00903.25(Glyoxalase:Glyoxalase/Bleomycin resistance protein/Dioxygenase superfamily); PF13669.6(Glyoxalase_4:Glyoxalase/Bleomycin resistance protein/Dioxygenase superfamily); PF18029.1(Glyoxalase_6:Glyoxalase-like domain)
gene-PDE_01482	2.27312	1.18468	2.60482e-19	1.30873e-18	yes	up	19.3133	42.72	21.28	17.53	19.13	40.55	41.58	46.03	PDE_01482	hypothetical protein	GO:0005975(biological_process:carbohydrate metabolic process); GO:0016616(molecular_function:oxidoreductase activity, acting on the CH-OH group of donors, NAD or NADP as acceptor); GO:0016772(molecular_function:transferase activity, transferring phosphorus-containing groups); GO:0016021(cellular_component:integral component of membrane); GO:0019752(biological_process:carboxylic acid metabolic pro…	K00016	LDH, ldh	map00010(Glycolysis / Gluconeogenesis); map00640(Propanoate metabolism); map00620(Pyruvate metabolism); map00270(Cysteine and methionine metabolism)	COG0039(C:Energy production and conversion)	EPS26545.1(hypothetical protein PDE_01482 [Penicillium oxalicum 114-2])	sp|Q9P4B6|LDHA_RHIOR(L-lactate dehydrogenase A OS=Rhizopus oryzae OX=64495 GN=LDHA PE=3 SV=1)	PF00056.23(Ldh_1_N:lactate/malate dehydrogenase, NAD binding domain); PF02866.18(Ldh_1_C:lactate/malate dehydrogenase, alpha/beta C-terminal domain)
gene-PDE_08698	4.02204	2.00793	2.78259e-19	1.39592e-18	yes	up	71.67	288.7	75.17	71.64	68.2	330.48	339.29	196.33	PDE_08698	hypothetical protein	GO:0005524(molecular_function:ATP binding); GO:0004672(molecular_function:protein kinase activity)	K12765	IME2	map04113(Meiosis - yeast)	ENOG410XPBB(T:Signal transduction mechanisms)	EPS33736.1(hypothetical protein PDE_08698 [Penicillium oxalicum 114-2])	sp|P32581|IME2_YEAST(Meiosis induction protein kinase IME2/SME1 OS=Saccharomyces cerevisiae (strain ATCC 204508 / S288c) OX=559292 GN=IME2 PE=3 SV=1)	PF00069.25(Pkinase:Protein kinase domain); PF07714.17(Pkinase_Tyr:Protein tyrosine kinase)
gene-PDE_01818	1835.21	10.8417	5.00758e-19	2.48808e-18	yes	up	0	18.7567	0	0	0	10.59	23.76	21.92	PDE_01818	hypothetical protein	GO:0008652(biological_process:cellular amino acid biosynthetic process); GO:0050661(molecular_function:NADP binding); GO:0051287(molecular_function:NAD binding); GO:0016620(molecular_function:oxidoreductase activity, acting on the aldehyde or oxo group of donors, NAD or NADP as acceptor); GO:0046983(molecular_function:protein dimerization activity); GO:0004073(molecular_function:aspartate-semiald…	K00133	asd	map00270(Cysteine and methionine metabolism); map00300(Lysine biosynthesis); map00260(Glycine, serine and threonine metabolism); map00261(Monobactam biosynthesis)	COG0136(E:Amino acid transport and metabolism)	EPS26878.1(hypothetical protein PDE_01818 [Penicillium oxalicum 114-2])	sp|P13663|DHAS_YEAST(Aspartate-semialdehyde dehydrogenase OS=Saccharomyces cerevisiae (strain ATCC 204508 / S288c) OX=559292 GN=HOM2 PE=1 SV=1)	PF02774.18(Semialdhyde_dhC:Semialdehyde dehydrogenase, dimerisation domain); PF01118.24(Semialdhyde_dh:Semialdehyde dehydrogenase, NAD binding domain)
gene-PDE_07094	2.09111	1.06427	6.11626e-19	3.02928e-18	yes	up	28.4633	44.47	25.73	15.99	43.67	29.2	51.2	53.01	PDE_07094	hypothetical protein	GO:0003676(molecular_function:nucleic acid binding); GO:0003677(molecular_function:DNA binding)				COG5048(S:Function unknown)	EPS32135.1(hypothetical protein PDE_07094 [Penicillium oxalicum 114-2])	sp|A4FV57|AEBP2_BOVIN(Zinc finger protein AEBP2 OS=Bos taurus OX=9913 GN=AEBP2 PE=2 SV=2)	PF00096.26(zf-C2H2:Zinc finger, C2H2 type); PF13465.6(zf-H2C2_2:Zinc-finger double domain); PF12171.8(zf-C2H2_jaz:Zinc-finger double-stranded RNA-binding); PF12874.7(zf-met:Zinc-finger of C2H2 type); PF13894.6(zf-C2H2_4:C2H2-type zinc finger)
gene-PDE_05111	2.14031	1.09782	9.2363e-19	4.53374e-18	yes	up	34.27	70.5433	34.13	36.07	32.61	66.35	75.1	70.18	PDE_05111	hypothetical protein	GO:0005737(cellular_component:cytoplasm); GO:0005634(cellular_component:nucleus); GO:0031386(molecular_function:protein tag); GO:0000398(biological_process:mRNA splicing, via spliceosome); GO:0006464(biological_process:cellular protein modification process)				ENOG4111Y3E(O:Posttranslational modification, protein turnover, chaperones)	EPS30161.1(hypothetical protein PDE_05111 [Penicillium oxalicum 114-2])	sp|Q6Q546|HUB1_YEAST(Ubiquitin-like modifier HUB1 OS=Saccharomyces cerevisiae (strain ATCC 204508 / S288c) OX=559292 GN=HUB1 PE=1 SV=2)
gene-PDE_07002	2.59836	1.3776	1.0269e-18	5.0301e-18	yes	up	4.23333	10.7533	4.82	3.5	4.38	9.74	12.22	10.3	PDE_07002	hypothetical protein	GO:0016021(cellular_component:integral component of membrane); GO:0055085(biological_process:transmembrane transport)				ENOG410XNQK(S:Function unknown)	XP_001212125.1(conserved hypothetical protein [Aspergillus terreus NIH2624])	sp|A0A0M9EQT6|DEP3_FUSLA(Efflux pump DEP3 OS=Fusarium langsethiae OX=179993 GN=DEP3 PE=2 SV=1)	PF07690.16(MFS_1:Major Facilitator Superfamily)
gene-PDE_07847	2.39637	1.26085	1.37752e-18	6.71587e-18	yes	up	11.18	26.1	11.59	10.27	11.68	25.33	25.38	27.59	PDE_07847	hypothetical protein	GO:0022857(molecular_function:transmembrane transporter activity); GO:0016021(cellular_component:integral component of membrane)	K15100	SLC25A1, CTP		ENOG410YAYP(S:Function unknown)	EPS32886.1(hypothetical protein PDE_07847 [Penicillium oxalicum 114-2])	sp|P33303|SFC1_YEAST(Succinate/fumarate mitochondrial transporter OS=Saccharomyces cerevisiae (strain ATCC 204508 / S288c) OX=559292 GN=SFC1 PE=1 SV=2)	PF00153.27(Mito_carr:Mitochondrial carrier protein)
gene-PDE_09717	5.49539	2.45822	1.5607e-18	7.59307e-18	yes	up	1.55667	8.27667	1.69	1.83	1.15	7.73	8.35	8.75	PDE_09717	hypothetical protein						EPS34753.1(hypothetical protein PDE_09717 [Penicillium oxalicum 114-2])	None
gene-PDE_00288	1386.25	10.437	2.3898e-18	1.15726e-17	yes	up	0	5.88667	0	0	0	5.64	7.07	4.95	PDE_00288	hypothetical protein	GO:0006891(biological_process:intra-Golgi vesicle-mediated transport); GO:0030173(cellular_component:integral component of Golgi membrane)	K09313	CUTL		ENOG410XPRP(U:Intracellular trafficking, secretion, and vesicular transport)	EPS25355.1(hypothetical protein PDE_00288 [Penicillium oxalicum 114-2])	sp|O59795|CASP_SCHPO(Protein CASP OS=Schizosaccharomyces pombe (strain 972 / ATCC 24843) OX=284812 GN=coy1 PE=3 SV=1)	PF08172.12(CASP_C:CASP C terminal)
gene-PDE_00868	2.54299	1.34652	3.14897e-18	1.52173e-17	yes	up	5.86667	14.6133	6.57	5.63	5.4	15.73	14.76	13.35	PDE_00868	hypothetical protein	GO:0042128(biological_process:nitrate assimilation); GO:0030151(molecular_function:molybdenum ion binding); GO:0016491(molecular_function:oxidoreductase activity)	K00387	SUOX	map00920(Sulfur metabolism)	COG2041(S:Function unknown)	EPS25932.1(hypothetical protein PDE_00868 [Penicillium oxalicum 114-2])	sp|P51687|SUOX_HUMAN(Sulfite oxidase, mitochondrial OS=Homo sapiens OX=9606 GN=SUOX PE=1 SV=2)	PF00174.19(Oxidored_molyb:Oxidoreductase molybdopterin binding domain); PF03404.16(Mo-co_dimer:Mo-co oxidoreductase dimerisation domain)
gene-PDE_07139	2.32759	1.21884	3.35951e-18	1.62264e-17	yes	up	10.0467	22.8633	9.24	11.04	9.86	24.36	24.71	19.52	PDE_07139	hypothetical protein	GO:0004497(molecular_function:monooxygenase activity); GO:0051213(molecular_function:dioxygenase activity); GO:0051537(molecular_function:2 iron, 2 sulfur cluster binding); GO:0044237(biological_process:cellular metabolic process); GO:0005506(molecular_function:iron ion binding); GO:0016491(molecular_function:oxidoreductase activity)				ENOG410YG1Q(S:Function unknown)	EPS32179.1(hypothetical protein PDE_07139 [Penicillium oxalicum 114-2])	sp|P0ABR8|CNTA_ECO57(Carnitine monooxygenase oxygenase subunit OS=Escherichia coli O157:H7 OX=83334 GN=yeaW PE=3 SV=1)	PF00848.19(Ring_hydroxyl_A:Ring hydroxylating alpha subunit (catalytic domain))
gene-PDE_06396	2.12821	1.08964	5.00006e-18	2.3989e-17	yes	up	9.35333	19.4833	8.52	9.76	9.78	20.46	20.2	17.79	PDE_06396	hypothetical protein	GO:0016021(cellular_component:integral component of membrane)				ENOG410ZHR9(U:Intracellular trafficking, secretion, and vesicular transport)	EPS31441.1(hypothetical protein PDE_06396 [Penicillium oxalicum 114-2])	sp|P38680|MTR_NEUCR(N amino acid transport system protein OS=Neurospora crassa (strain ATCC 24698 / 74-OR23-1A / CBS 708.71 / DSM 1257 / FGSC 987) OX=367110 GN=mtr PE=3 SV=2)	PF01490.18(Aa_trans:Transmembrane amino acid transporter protein)
gene-PDE_00255	4.50483	2.17147	7.08051e-18	3.3728e-17	yes	up	2.62667	11.5167	2.68	3.1	2.1	12.65	12.34	9.56	PDE_00255	hypothetical protein	GO:0016021(cellular_component:integral component of membrane)				ENOG4111JXK(S:Function unknown)	EPS25322.1(hypothetical protein PDE_00255 [Penicillium oxalicum 114-2])	None	PF17784.1(Sulfotransfer_4:Sulfotransferase domain); PF13469.6(Sulfotransfer_3:Sulfotransferase family)
gene-PDE_04674	2.38363	1.25316	7.36354e-18	3.50584e-17	yes	up	21.2267	46.8367	18.02	24.18	21.48	44.23	47.1	49.18	PDE_04674	hypothetical protein	GO:0016021(cellular_component:integral component of membrane)				ENOG4110BEW(S:Function unknown)	EPS29724.1(hypothetical protein PDE_04674 [Penicillium oxalicum 114-2])	None	PF16015.5(Promethin:Promethin)
gene-PDE_07029	2.02987	1.02139	8.64492e-18	4.10129e-17	yes	up	6.20667	12.0567	6.23	5.26	7.13	11.85	12.26	12.06	PDE_07029	hypothetical protein	GO:0005634(cellular_component:nucleus); GO:0016021(cellular_component:integral component of membrane); GO:0008270(molecular_function:zinc ion binding); GO:0000981(molecular_function:RNA polymerase II transcription factor activity, sequence-specific DNA binding)				ENOG410YGWN(S:Function unknown); ENOG4110XT8(S:Function unknown); ENOG410YYXV(S:Function unknown)	EPS32070.1(hypothetical protein PDE_07029 [Penicillium oxalicum 114-2])	sp|Q9UT46|MOC3_SCHPO(Transcriptional regulatory protein moc3 OS=Schizosaccharomyces pombe (strain 972 / ATCC 24843) OX=284812 GN=moc3 PE=1 SV=4)	PF00172.18(Zn_clus:Fungal Zn(2)-Cys(6) binuclear cluster domain); PF11951.8(Fungal_trans_2:Fungal specific transcription factor domain)
gene-PDE_05344	3.8407	1.94137	1.26593e-17	5.95142e-17	yes	up	18.1167	66.6567	24.23	15.06	15.06	58.18	60.19	81.6	PDE_05344	hypothetical protein						EPS30393.1(hypothetical protein PDE_05344 [Penicillium oxalicum 114-2])	None
gene-PDE_09964	2.10746	1.0755	1.4655e-17	6.87581e-17	yes	up	75.2167	154.307	81.78	75.08	68.79	134.09	148.67	180.16	PDE_09964	hypothetical protein	GO:0016021(cellular_component:integral component of membrane); GO:0006260(biological_process:DNA replication); GO:0005524(molecular_function:ATP binding); GO:0003677(molecular_function:DNA binding)	K01078	PHO	map00730(Thiamine metabolism); map00740(Riboflavin metabolism)	ENOG4110AHQ(S:Function unknown)	EPS34999.1(hypothetical protein PDE_09964 [Penicillium oxalicum 114-2])	None	PF00328.22(His_Phos_2:Histidine phosphatase superfamily (branch 2))
gene-PDE_05973	3.06709	1.61687	1.76945e-17	8.26036e-17	yes	up	2.76333	13.58	2.95	2.64	2.7	14.41	12.74	13.59	PDE_05973	hypothetical protein	GO:0071949(molecular_function:FAD binding); GO:0016491(molecular_function:oxidoreductase activity)				COG0277(S:Function unknown)	EPS31019.1(hypothetical protein PDE_05973 [Penicillium oxalicum 114-2])	sp|D4B1P2|A2372_ARTBC(Uncharacterized FAD-linked oxidoreductase ARB_02372 OS=Arthroderma benhamiae (strain ATCC MYA-4681 / CBS 112371) OX=663331 GN=ARB_02372 PE=1 SV=1)	PF01565.23(FAD_binding_4:FAD binding domain)
gene-PDE_09678	1120.75	10.1302	2.46802e-17	1.14415e-16	yes	up	0	21.4333	0	0	0	19.46	21.82	23.02	PDE_09678	hypothetical protein	GO:0016757(molecular_function:transferase activity, transferring glycosyl groups)				ENOG4111S7W(S:Function unknown)	EPS34714.1(hypothetical protein PDE_09678 [Penicillium oxalicum 114-2])	None
gene-PDE_07118	4.04919	2.01763	3.09641e-17	1.43121e-16	yes	up	1.54333	6.11	1.5	1.45	1.68	6.28	5.22	6.83	PDE_07118	hypothetical protein					ENOG41116K6(S:Function unknown); COG0666(S:Function unknown)	EPS32158.1(hypothetical protein PDE_07118 [Penicillium oxalicum 114-2])	None	PF05729.12(NACHT:NACHT domain)
gene-PDE_01538	2.68832	1.42671	4.27666e-17	1.96992e-16	yes	up	10.57	23.16	13.4	10.14	8.17	12.91	23.59	32.98	PDE_01538	hypothetical protein						EPS26601.1(hypothetical protein PDE_01538 [Penicillium oxalicum 114-2])	None
gene-PDE_03380	2.07683	1.05438	4.29228e-17	1.97614e-16	yes	up	60.38	116.547	65.51	58.65	56.98	117.19	117.01	115.44	PDE_03380	hypothetical protein						EPS28434.1(hypothetical protein PDE_03380 [Penicillium oxalicum 114-2])	None
gene-PDE_03056	2.06419	1.04558	4.66045e-17	2.14353e-16	yes	up	7.63667	15.49	7.8	6.7	8.41	16.28	16	14.19	PDE_03056	hypothetical protein	GO:0016627(molecular_function:oxidoreductase activity, acting on the CH-CH group of donors); GO:0050660(molecular_function:flavin adenine dinucleotide binding)				COG1960(S:Function unknown)	EPS28110.1(hypothetical protein PDE_03056 [Penicillium oxalicum 114-2])	sp|Q9XWZ2|ACD11_CAEEL(Acyl-CoA dehydrogenase family member 11 OS=Caenorhabditis elegans OX=6239 GN=acdh-11 PE=1 SV=1)	PF18158.1(AidB_N:Adaptive response protein AidB N-terminal domain); PF00441.24(Acyl-CoA_dh_1:Acyl-CoA dehydrogenase, C-terminal domain); PF02770.19(Acyl-CoA_dh_M:Acyl-CoA dehydrogenase, middle domain)
gene-PDE_04456	2.53572	1.3424	5.05286e-17	2.31831e-16	yes	up	3.61333	9.23333	3.46	4.07	3.31	10.37	9.36	7.97	PDE_04456	hypothetical protein	GO:0016021(cellular_component:integral component of membrane); GO:0006351(biological_process:transcription, DNA-templated); GO:0003677(molecular_function:DNA binding); GO:0005634(cellular_component:nucleus); GO:0055085(biological_process:transmembrane transport); GO:0000981(molecular_function:RNA polymerase II transcription factor activity, sequence-specific DNA binding); GO:0008270(molecular_fun…				ENOG410XRM5(G:Carbohydrate transport and metabolism)	EPS29506.1(hypothetical protein PDE_04456 [Penicillium oxalicum 114-2])	sp|P40445|YIQ6_YEAST(Uncharacterized transporter YIL166C OS=Saccharomyces cerevisiae (strain ATCC 204508 / S288c) OX=559292 GN=YIL166C PE=1 SV=1)	PF07690.16(MFS_1:Major Facilitator Superfamily)
gene-PDE_08715	2.37217	1.24621	6.17868e-17	2.82238e-16	yes	up	704.387	1400.01	711.05	706.32	695.79	1339.81	1325.91	1534.3	PDE_08715	hypothetical protein	GO:0016021(cellular_component:integral component of membrane)				ENOG410Y1E7(S:Function unknown)	EPS33753.1(hypothetical protein PDE_08715 [Penicillium oxalicum 114-2])	None
gene-PDE_09348	2.83017	1.50089	6.24198e-17	2.8499e-16	yes	up	1.75667	8.13	1.95	2.02	1.3	4.5	4.59	15.3	PDE_09348	hypothetical protein						EPS34384.1(hypothetical protein PDE_09348 [Penicillium oxalicum 114-2])	None
gene-PDE_02206	2.06979	1.04948	7.72972e-17	3.51542e-16	yes	up	5.29333	10.7633	4.84	5.33	5.71	10.32	11.5	10.47	PDE_02206	hypothetical protein						EPS27263.1(hypothetical protein PDE_02206 [Penicillium oxalicum 114-2])	None
gene-PDE_01630	3.00994	1.58973	9.16158e-17	4.14243e-16	yes	up	1.82333	4.37667	1.72	1.45	2.3	4.49	4.78	3.86	PDE_01630	hypothetical protein	GO:0016021(cellular_component:integral component of membrane); GO:0055085(biological_process:transmembrane transport)				ENOG410YAJE(G:Carbohydrate transport and metabolism)	EPS26692.1(hypothetical protein PDE_01630 [Penicillium oxalicum 114-2])	sp|P40445|YIQ6_YEAST(Uncharacterized transporter YIL166C OS=Saccharomyces cerevisiae (strain ATCC 204508 / S288c) OX=559292 GN=YIL166C PE=1 SV=1)	PF07690.16(MFS_1:Major Facilitator Superfamily)
gene-PDE_01243	413.632	8.6922	9.72398e-17	4.38823e-16	yes	up	0.0933333	36.59	0.13	0.15	0	34.95	30.26	44.56	PDE_01243	hypothetical protein					ENOG410Y140(S:Function unknown)	EPS26307.1(hypothetical protein PDE_01243 [Penicillium oxalicum 114-2])	None	PF03364.20(Polyketide_cyc:Polyketide cyclase / dehydrase and lipid transport); PF10604.9(Polyketide_cyc2:Polyketide cyclase / dehydrase and lipid transport)
gene-PDE_06460	60.0979	5.90924	1.5431e-16	6.9136e-16	yes	up	0.883333	45.17	0	2.65	0	42.76	42.6	50.15	PDE_06460	hypothetical protein						EPS31505.1(hypothetical protein PDE_06460 [Penicillium oxalicum 114-2])	None	PF14295.6(PAN_4:PAN domain); PF00024.26(PAN_1:PAN domain)
gene-PDE_02704	2.01707	1.01226	1.70477e-16	7.62335e-16	yes	up	115.783	232.8	120.06	115.15	112.14	256.88	269.36	172.16	PDE_02704	hypothetical protein					ENOG41123A0(O:Posttranslational modification, protein turnover, chaperones)	EPS27760.1(hypothetical protein PDE_02704 [Penicillium oxalicum 114-2])	sp|Q9UTQ5|YL39_SCHPO(Uncharacterized J domain-containing protein C1071.09c OS=Schizosaccharomyces pombe (strain 972 / ATCC 24843) OX=284812 GN=SPAC1071.09c PE=3 SV=1)	PF00226.31(DnaJ:DnaJ domain)
gene-PDE_08418	3.28295	1.71499	2.04886e-16	9.11839e-16	yes	up	24.1067	74.0267	26.97	21.3	24.05	69.39	73.75	78.94	PDE_08418	hypothetical protein	GO:0004622(molecular_function:lysophospholipase activity); GO:0009395(biological_process:phospholipid catabolic process); GO:0016021(cellular_component:integral component of membrane); GO:0016846(molecular_function:carbon-sulfur lyase activity)				COG3791(S:Function unknown)	EPS33456.1(hypothetical protein PDE_08418 [Penicillium oxalicum 114-2])	None	PF04828.14(GFA:Glutathione-dependent formaldehyde-activating enzyme)
gene-PDE_07789	2.19842	1.13647	3.80492e-16	1.67898e-15	yes	up	521.04	996.757	504.06	513.62	545.44	970.86	952.22	1067.19	PDE_07789	hypothetical protein					ENOG4110B4X(S:Function unknown)	EPS32829.1(hypothetical protein PDE_07789 [Penicillium oxalicum 114-2])	None
gene-PDE_09182	4.53419	2.18084	6.81172e-16	2.97487e-15	yes	up	1.25667	4.32	0.54	1.85	1.38	3.54	4.62	4.8	PDE_09182	hypothetical protein	GO:0016787(molecular_function:hydrolase activity)				ENOG4111ZW9(S:Function unknown)	EPS34218.1(hypothetical protein PDE_09182 [Penicillium oxalicum 114-2])	None	PF12697.7(Abhydrolase_6:Alpha/beta hydrolase family)
gene-PDE_08152	819.238	9.67814	1.76746e-15	7.58087e-15	yes	up	0	5.13667	0	0	0	4.35	4.25	6.81	PDE_08152	hypothetical protein	GO:0005737(cellular_component:cytoplasm); GO:0072434(biological_process:signal transduction involved in mitotic G2 DNA damage checkpoint); GO:0035861(cellular_component:site of double-strand break); GO:1990260(biological_process:negative regulation of transcription from RNA polymerase II promoter by transcription factor localization involved in response to DNA damage checkpoint signaling); GO:000…	K02216	CHEK1	map04111(Cell cycle - yeast); map04113(Meiosis - yeast)	ENOG410XQ0D(T:Signal transduction mechanisms)	EPS33190.1(hypothetical protein PDE_08152 [Penicillium oxalicum 114-2])	sp|P34208|CHK1_SCHPO(Serine/threonine-protein kinase chk1 OS=Schizosaccharomyces pombe (strain 972 / ATCC 24843) OX=284812 GN=chk1 PE=1 SV=2)	PF00069.25(Pkinase:Protein kinase domain); PF07714.17(Pkinase_Tyr:Protein tyrosine kinase); PF14531.6(Kinase-like:Kinase-like)
gene-PDE_00130	788.156	9.62234	2.11113e-15	9.03001e-15	yes	up	0	7.65333	0	0	0	5.78	7.86	9.32	PDE_00130	hypothetical protein	GO:0016021(cellular_component:integral component of membrane)				ENOG4111NER(S:Function unknown)	EPS25198.1(hypothetical protein PDE_00130 [Penicillium oxalicum 114-2])	sp|Q12516|SRF1_YEAST(Regulator of phospholipase D SRF1 OS=Saccharomyces cerevisiae (strain ATCC 204508 / S288c) OX=559292 GN=SRF1 PE=1 SV=1)
gene-PDE_01087	2.23301	1.15899	2.50708e-15	1.06992e-14	yes	up	87.79	183.443	76.06	91.36	95.95	177.45	183.91	188.97	PDE_01087	hypothetical protein	GO:0016021(cellular_component:integral component of membrane)				ENOG4111UCZ(U:Intracellular trafficking, secretion, and vesicular transport)	EPS26151.1(hypothetical protein PDE_01087 [Penicillium oxalicum 114-2])	sp|P47111|VPS55_YEAST(Vacuolar protein sorting-associated protein 55 OS=Saccharomyces cerevisiae (strain ATCC 204508 / S288c) OX=559292 GN=VPS55 PE=1 SV=1)	PF04133.14(Vps55:Vacuolar protein sorting 55)
gene-PDE_01728	2.0573	1.04075	3.4581e-15	1.46707e-14	yes	up	34.91	69.3933	34.6	32.27	37.86	68.2	65.96	74.02	PDE_01728	hypothetical protein	GO:0016971(molecular_function:flavin-linked sulfhydryl oxidase activity)	K17783	ERV1, GFER, ALR		COG5054(S:Function unknown)	EPS26789.1(hypothetical protein PDE_01728 [Penicillium oxalicum 114-2])	sp|P56213|ALR_MOUSE(FAD-linked sulfhydryl oxidase ALR OS=Mus musculus OX=10090 GN=Gfer PE=1 SV=2)	PF04777.13(Evr1_Alr:Erv1 / Alr family)
gene-PDE_08984	2.06751	1.04789	4.40678e-15	1.86108e-14	yes	up	36.8767	73.5267	33.63	40.51	36.49	74.2	67.59	78.79	PDE_08984	hypothetical protein	GO:0005634(cellular_component:nucleus); GO:0016021(cellular_component:integral component of membrane); GO:0008270(molecular_function:zinc ion binding); GO:0000981(molecular_function:RNA polymerase II transcription factor activity, sequence-specific DNA binding)				ENOG4110AXY(S:Function unknown); ENOG4110B34(K:Transcription)	EPS34022.1(hypothetical protein PDE_08984 [Penicillium oxalicum 114-2])	None	PF00172.18(Zn_clus:Fungal Zn(2)-Cys(6) binuclear cluster domain)
gene-PDE_06896	2.29048	1.19565	4.75143e-15	2.00211e-14	yes	up	8.40667	19.13	9.42	9.25	6.55	19.7	18.15	19.54	PDE_06896	hypothetical protein	GO:0016787(molecular_function:hydrolase activity); GO:0016021(cellular_component:integral component of membrane)				COG0657(G:Carbohydrate transport and metabolism)	EPS31937.1(hypothetical protein PDE_06896 [Penicillium oxalicum 114-2])	sp|Q9EX73|MLHB_RHOER(Monoterpene epsilon-lactone hydrolase OS=Rhodococcus erythropolis OX=1833 GN=mlhB PE=1 SV=1)	PF07859.13(Abhydrolase_3:alpha/beta hydrolase fold); PF10340.9(Say1_Mug180:Steryl acetyl hydrolase)
gene-PDE_06637	2.40951	1.26874	6.07737e-15	2.54362e-14	yes	up	16.5533	31.5033	14.33	18.8	16.53	37.98	27.95	28.58	PDE_06637	hypothetical protein	GO:0016846(molecular_function:carbon-sulfur lyase activity)				COG3791(K:Transcription)	EPS31680.1(hypothetical protein PDE_06637 [Penicillium oxalicum 114-2])	None	PF04828.14(GFA:Glutathione-dependent formaldehyde-activating enzyme)
gene-PDE_04920	662.908	9.37266	6.58632e-15	2.75171e-14	yes	up	0	50.0467	0	0	0	53.52	49.22	47.4	PDE_04920	hypothetical protein		K15902	PCC1, LAGE3		ENOG4112BW0(S:Function unknown)	EPS29970.1(hypothetical protein PDE_04920 [Penicillium oxalicum 114-2])	None	PF09341.10(Pcc1:Transcription factor Pcc1)
gene-PDE_03652	2.66792	1.41572	6.97615e-15	2.91198e-14	yes	up	3.88667	10.14	4.5	3.87	3.29	9.89	10.78	9.75	PDE_03652	hypothetical protein	GO:0004519(molecular_function:endonuclease activity); GO:0003676(molecular_function:nucleic acid binding); GO:0003677(molecular_function:DNA binding)	K17676	CCE1		ENOG410XX2S(S:Function unknown)	EPS28706.1(hypothetical protein PDE_03652 [Penicillium oxalicum 114-2])	sp|Q10423|CCE1_SCHPO(Cruciform cutting endonuclease 1, mitochondrial OS=Schizosaccharomyces pombe (strain 972 / ATCC 24843) OX=284812 GN=cce1 PE=1 SV=1)	PF09159.10(Ydc2-catalyt:Mitochondrial resolvase Ydc2 / RNA splicing MRS1)
gene-PDE_06442	3.28649	1.71655	8.3517e-15	3.46449e-14	yes	up	2.26	8.87333	1.4	2.32	3.06	10.62	9.19	6.81	PDE_06442	hypothetical protein						EPS31487.1(hypothetical protein PDE_06442 [Penicillium oxalicum 114-2])	None
gene-PDE_05894	2.0484	1.03449	1.1395e-14	4.69983e-14	yes	up	4.04667	10.04	3.17	5.34	3.63	12.69	7.1	10.33	PDE_05894	hypothetical protein						EPS30940.1(hypothetical protein PDE_05894 [Penicillium oxalicum 114-2])	None
gene-PDE_02703	3.025	1.59694	1.21918e-14	5.02179e-14	yes	up	64.2933	175.753	71.15	54.6	67.13	162.57	174.83	189.86	PDE_02703	hypothetical protein						EPS27759.1(hypothetical protein PDE_02703 [Penicillium oxalicum 114-2])	None
gene-PDE_01294	3.0215	1.59527	1.28139e-14	5.26877e-14	yes	up	0.32	0.946667	0.35	0.31	0.3	0.85	1.07	0.92	PDE_01294	hypothetical protein						EPS26358.1(hypothetical protein PDE_01294 [Penicillium oxalicum 114-2])	None
gene-PDE_05036	642.531	9.32762	1.43886e-14	5.90063e-14	yes	up	0	6.54667	0	0	0	6.35	8.3	4.99	PDE_05036	hypothetical protein	GO:0003700(molecular_function:transcription factor activity, sequence-specific DNA binding); GO:0003723(molecular_function:RNA binding)				ENOG41120HA(K:Transcription)	EPS30086.1(hypothetical protein PDE_05036 [Penicillium oxalicum 114-2])	None	PF00170.21(bZIP_1:bZIP transcription factor)
gene-PDE_03855	2.50842	1.32678	1.79037e-14	7.30371e-14	yes	up	10.9233	26.5533	11.28	12.05	9.44	23.47	26.16	30.03	PDE_03855	hypothetical protein	GO:0016021(cellular_component:integral component of membrane); GO:0005623(cellular_component:cell); GO:0046907(biological_process:intracellular transport)				COG5080(U:Intracellular trafficking, secretion, and vesicular transport)	EPS28909.1(hypothetical protein PDE_03855 [Penicillium oxalicum 114-2])	sp|Q9P6P8|YIP4_SCHPO(Protein YIP4 OS=Schizosaccharomyces pombe (strain 972 / ATCC 24843) OX=284812 GN=SPAC644.13c PE=1 SV=1)	PF04893.17(Yip1:Yip1 domain)
gene-PDE_06459	5.19168	2.3762	1.87781e-14	7.64706e-14	yes	up	0.85	4.32	1.23	0.75	0.57	3.95	4.44	4.57	PDE_06459	hypothetical protein					ENOG41119KV(S:Function unknown)	EPS31504.1(hypothetical protein PDE_06459 [Penicillium oxalicum 114-2])	None	PF12937.7(F-box-like:F-box-like)
gene-PDE_03915	16.7341	4.06472	2.21227e-14	8.96222e-14	yes	up	5.68333	93.37	10.04	2.85	4.16	95.36	107.01	77.74	PDE_03915	hypothetical protein	GO:0019878(biological_process:lysine biosynthetic process via aminoadipic acid); GO:0004410(molecular_function:homocitrate synthase activity); GO:0016831(molecular_function:carboxy-lyase activity); GO:0019752(biological_process:carboxylic acid metabolic process); GO:0030170(molecular_function:pyridoxal phosphate binding)	K01634	SGPL1, DPL1	map00600(Sphingolipid metabolism)	COG0076(J:Translation, ribosomal structure and biogenesis)	EPS28969.1(hypothetical protein PDE_03915 [Penicillium oxalicum 114-2])	sp|Q05567|SGPL_YEAST(Sphingosine-1-phosphate lyase OS=Saccharomyces cerevisiae (strain ATCC 204508 / S288c) OX=559292 GN=DPL1 PE=1 SV=1)	PF00282.19(Pyridoxal_deC:Pyridoxal-dependent decarboxylase conserved domain); PF00266.19(Aminotran_5:Aminotransferase class-V); PF00155.21(Aminotran_1_2:Aminotransferase class I and II); PF01041.17(DegT_DnrJ_EryC1:DegT/DnrJ/EryC1/StrS aminotransferase family)
gene-PDE_08025	2.27292	1.18454	3.53552e-14	1.41815e-13	yes	up	4.28667	9.55667	3.9	4.51	4.45	10.13	9.86	8.68	PDE_08025	hypothetical protein	GO:0005634(cellular_component:nucleus); GO:0008270(molecular_function:zinc ion binding); GO:0000981(molecular_function:RNA polymerase II transcription factor activity, sequence-specific DNA binding)				ENOG410YD88(K:Transcription)	EPS33063.1(hypothetical protein PDE_08025 [Penicillium oxalicum 114-2])	sp|P78704|ACR2_NEUCR(Acriflavine sensitivity control protein acr-2 OS=Neurospora crassa (strain ATCC 24698 / 74-OR23-1A / CBS 708.71 / DSM 1257 / FGSC 987) OX=367110 GN=acr-2 PE=3 SV=3)	PF11951.8(Fungal_trans_2:Fungal specific transcription factor domain); PF00172.18(Zn_clus:Fungal Zn(2)-Cys(6) binuclear cluster domain)
gene-PDE_06833	3.20033	1.67822	3.97005e-14	1.58972e-13	yes	up	49.69	148.74	53.97	37.33	57.77	129	139.29	177.93	PDE_06833	hypothetical protein						EPS31875.1(hypothetical protein PDE_06833 [Penicillium oxalicum 114-2])	None
gene-PDE_07141	2.25991	1.17626	4.03495e-14	1.61432e-13	yes	up	9.03333	20.0833	9.65	10.11	7.34	22.56	22.15	15.54	PDE_07141	hypothetical protein	GO:0016021(cellular_component:integral component of membrane)				ENOG410XPSJ(S:Function unknown)	EPS32181.1(hypothetical protein PDE_07141 [Penicillium oxalicum 114-2])	None	PF13964.6(Kelch_6:Kelch motif)
gene-PDE_04525	2.854	1.51299	6.29679e-14	2.49893e-13	yes	up	6.49333	18.0267	4.87	7.3	7.31	19.16	18.41	16.51	PDE_04525	hypothetical protein	GO:0016021(cellular_component:integral component of membrane); GO:0005576(cellular_component:extracellular region)				COG2340(S:Function unknown)	EPS29575.1(hypothetical protein PDE_04525 [Penicillium oxalicum 114-2])	sp|P47033|PRY3_YEAST(Cell wall protein PRY3 OS=Saccharomyces cerevisiae (strain ATCC 204508 / S288c) OX=559292 GN=PRY3 PE=1 SV=1)	PF00188.26(CAP:Cysteine-rich secretory protein family)
gene-PDE_01112	529.027	9.0472	8.20686e-14	3.23089e-13	yes	up	0	8	0	0	0	8.64	8.92	6.44	PDE_01112	hypothetical protein						EPS26176.1(hypothetical protein PDE_01112 [Penicillium oxalicum 114-2])	None
gene-PDE_00932	3.27185	1.71011	1.40604e-13	5.48449e-13	yes	up	1.87667	6.05667	2.26	1.56	1.81	5.51	7.2	5.46	PDE_00932	hypothetical protein	GO:0005506(molecular_function:iron ion binding); GO:0016705(molecular_function:oxidoreductase activity, acting on paired donors, with incorporation or reduction of molecular oxygen); GO:0016021(cellular_component:integral component of membrane); GO:0004497(molecular_function:monooxygenase activity); GO:0020037(molecular_function:heme binding)				COG2124(S:Function unknown)	EPS25996.1(hypothetical protein PDE_00932 [Penicillium oxalicum 114-2])	sp|G3Y420|YANH_ASPNA(Cytochrome P450 monooxygenase yanH OS=Aspergillus niger (strain ATCC 1015 / CBS 113.46 / FGSC A1144 / LSHB Ac4 / NCTC 3858a / NRRL 328 / USDA 3528.7) OX=380704 GN=yanH PE=1 SV=1)	PF00067.22(p450:Cytochrome P450)
gene-PDE_01303	16.5037	4.04472	1.86083e-13	7.21142e-13	yes	up	0.166667	2.6	0.13	0.28	0.09	2.38	2.67	2.75	PDE_01303	hypothetical protein	GO:0016021(cellular_component:integral component of membrane)				ENOG4112AFQ(S:Function unknown)	EPS26367.1(hypothetical protein PDE_01303 [Penicillium oxalicum 114-2])	None	PF01284.23(MARVEL:Membrane-associating domain)
gene-PDE_00372	3.93428	1.9761	2.14041e-13	8.25941e-13	yes	up	29.05	103.76	26.3	40.81	20.04	97.35	94.61	119.32	PDE_00372	hypothetical protein	GO:0016857(molecular_function:racemase and epimerase activity, acting on carbohydrates and derivatives); GO:0016021(cellular_component:integral component of membrane); GO:0015112(molecular_function:nitrate transmembrane transporter activity); GO:0015113(molecular_function:nitrite transmembrane transporter activity)				COG3254(S:Function unknown)	EPS25439.1(hypothetical protein PDE_00372 [Penicillium oxalicum 114-2])	sp|B1YMY7|RHAM_BURA4(L-rhamnose mutarotase OS=Burkholderia ambifaria (strain MC40-6) OX=398577 GN=rhaM PE=3 SV=1)	PF05336.13(rhaM:L-rhamnose mutarotase)
gene-PDE_07666	538.173	9.07193	2.18745e-13	8.43744e-13	yes	up	0	21.6767	0	0	0	14.25	22.46	28.32	PDE_07666	hypothetical protein	GO:0016021(cellular_component:integral component of membrane)				ENOG4110AY8(S:Function unknown)	EPS32706.1(hypothetical protein PDE_07666 [Penicillium oxalicum 114-2])	None
gene-PDE_06447	2.30187	1.20281	2.72992e-13	1.04823e-12	yes	up	4.02667	8.97	3.87	4.33	3.88	10.26	8.78	7.87	PDE_06447	hypothetical protein						EPS31492.1(hypothetical protein PDE_06447 [Penicillium oxalicum 114-2])	None
gene-PDE_01299	2.12791	1.08944	2.96015e-13	1.13523e-12	yes	up	43.9333	89.4567	45.46	40.95	45.39	81.88	86.99	99.5	PDE_01299	hypothetical protein	GO:0016740(molecular_function:transferase activity); GO:0006473(biological_process:protein acetylation); GO:0008080(molecular_function:N-acetyltransferase activity)				COG0454(S:Function unknown); ENOG4111PFJ(S:Function unknown)	EPS26363.1(hypothetical protein PDE_01299 [Penicillium oxalicum 114-2])	sp|P79081|ATS1_SCHPO(N-acetyltransferase ats1 OS=Schizosaccharomyces pombe (strain 972 / ATCC 24843) OX=284812 GN=ats1 PE=2 SV=1)	PF00583.25(Acetyltransf_1:Acetyltransferase (GNAT) family); PF08445.10(FR47:FR47-like protein); PF13508.7(Acetyltransf_7:Acetyltransferase (GNAT) domain); PF13673.7(Acetyltransf_10:Acetyltransferase (GNAT) domain); PF13302.7(Acetyltransf_3:Acetyltransferase (GNAT) domain)
gene-PDE_02137	2.79381	1.48223	4.31038e-13	1.63693e-12	yes	up	1.12667	3.12	1.01	1.28	1.09	3.61	3.59	2.16	PDE_02137	hypothetical protein	GO:0006633(biological_process:fatty acid biosynthetic process); GO:0016787(molecular_function:hydrolase activity); GO:0020037(molecular_function:heme binding); GO:0005835(cellular_component:fatty acid synthase complex); GO:0016021(cellular_component:integral component of membrane); GO:0016705(molecular_function:oxidoreductase activity, acting on paired donors, with incorporation or reduction of m…	K00668	FAS1	map00061(Fatty acid biosynthesis)	COG0331(S:Function unknown)	EPS27194.1(hypothetical protein PDE_02137 [Penicillium oxalicum 114-2])	sp|P34229|FAS1_YARLI(Fatty acid synthase subunit beta OS=Yarrowia lipolytica (strain CLIB 122 / E 150) OX=284591 GN=FAS1 PE=3 SV=2)	PF08354.10(DUF1729:Domain of unknown function (DUF1729)); PF00698.21(Acyl_transf_1:Acyl transferase domain); PF16073.5(SAT:Starter unit:ACP transacylase in aflatoxin biosynthesis); PF17951.1(FAS_meander:Fatty acid synthase meander beta sheet domain); PF01575.19(MaoC_dehydratas:MaoC like domain); PF13452.6(MaoC_dehydrat_N:N-terminal half of MaoC dehydratase)
gene-PDE_04538	2.01755	1.01261	5.38717e-13	2.03758e-12	yes	up	40.17	77.3267	44.55	38.49	37.47	75.71	78.56	77.71	PDE_04538	hypothetical protein	GO:0000462(biological_process:maturation of SSU-rRNA from tricistronic rRNA transcript (SSU-rRNA, 5.8S rRNA, LSU-rRNA)); GO:0030688(cellular_component:preribosome, small subunit precursor); GO:0030686(cellular_component:90S preribosome); GO:0005730(cellular_component:nucleolus)				ENOG411205R(S:Function unknown)	EPS29588.1(hypothetical protein PDE_04538 [Penicillium oxalicum 114-2])	None	PF15341.6(SLX9:Ribosome biogenesis protein SLX9)
gene-PDE_03710	2.16388	1.11362	7.11518e-13	2.67707e-12	yes	up	25.0067	52.6667	26.75	20.4	27.87	45.67	55.08	57.25	PDE_03710	hypothetical protein					COG3332(S:Function unknown)	EPS28764.1(hypothetical protein PDE_03710 [Penicillium oxalicum 114-2])	sp|P53275|YG37_YEAST(Uncharacterized protein YGR127W OS=Saccharomyces cerevisiae (strain ATCC 204508 / S288c) OX=559292 GN=YGR127W PE=1 SV=1)	PF05742.12(TANGO2:Transport and Golgi organisation 2)
gene-PDE_01138	4.21237	2.07463	1.24281e-12	4.6221e-12	yes	up	3.31667	19.0233	3.66	4.65	1.64	18.88	20.49	17.7	PDE_01138	hypothetical protein						EPS26202.1(hypothetical protein PDE_01138 [Penicillium oxalicum 114-2])	None
gene-PDE_07893	2.14115	1.09838	1.44812e-12	5.37495e-12	yes	up	5.93667	12.4233	5.3	6.08	6.43	13.3	11.76	12.21	PDE_07893	hypothetical protein	GO:0016491(molecular_function:oxidoreductase activity)				ENOG410ZVR8(S:Function unknown)	EPS32932.1(hypothetical protein PDE_07893 [Penicillium oxalicum 114-2])	None	PF01266.24(DAO:FAD dependent oxidoreductase); PF13450.6(NAD_binding_8:NAD(P)-binding Rossmann-like domain)
gene-PDE_07814	4.03418	2.01228	1.75578e-12	6.49368e-12	yes	up	1.07	4.25667	1.48	1.14	0.59	4.69	4.67	3.41	PDE_07814	hypothetical protein	GO:0046872(molecular_function:metal ion binding)				ENOG410XQQA(S:Function unknown)	EPS32853.1(hypothetical protein PDE_07814 [Penicillium oxalicum 114-2])	sp|Q09698|YA27_SCHPO(Uncharacterized protein C2F7.07c OS=Schizosaccharomyces pombe (strain 972 / ATCC 24843) OX=284812 GN=SPAC2F7.07c PE=4 SV=1)	PF00628.29(PHD:PHD-finger); PF13831.6(PHD_2:PHD-finger)
gene-PDE_01137	4.14214	2.05038	2.36138e-12	8.67511e-12	yes	up	0.723333	2.94333	0.97	0.52	0.68	2.72	3.07	3.04	PDE_01137	hypothetical protein						EPS26201.1(hypothetical protein PDE_01137 [Penicillium oxalicum 114-2])	None
gene-PDE_02652	7.93454	2.98815	2.52269e-12	9.2459e-12	yes	up	1.17333	7.73667	1.04	1.57	0.91	7.4	6.33	9.48	PDE_02652	hypothetical protein	GO:0003824(molecular_function:catalytic activity)				ENOG4110BM4(O:Posttranslational modification, protein turnover, chaperones); ENOG4110BN0(S:Function unknown); ENOG4112991(S:Function unknown)	EPS27708.1(hypothetical protein PDE_02652 [Penicillium oxalicum 114-2])	None
gene-PDE_06864	2.75383	1.46144	6.41426e-12	2.30479e-11	yes	up	3.77333	10.3367	3.27	3.2	4.85	11.16	8.9	10.95	PDE_06864	hypothetical protein						EPS31905.1(hypothetical protein PDE_06864 [Penicillium oxalicum 114-2])	None
gene-PDE_06588	3.99523	1.99828	7.10721e-12	2.54791e-11	yes	up	112.32	340.117	109.73	124.9	102.33	316.8	397.16	306.39	PDE_06588	hypothetical protein						EPS31633.1(hypothetical protein PDE_06588 [Penicillium oxalicum 114-2])	None
gene-PDE_05577	1193.84	10.2214	9.26273e-12	3.29914e-11	yes	up	0	15.72	0	0	0	6.02	15.38	25.76	PDE_05577	hypothetical protein					ENOG4110BEX(S:Function unknown)	EPS30625.1(hypothetical protein PDE_05577 [Penicillium oxalicum 114-2])	None
gene-PDE_06589	2.53261	1.34063	1.17211e-11	4.15574e-11	yes	up	20.98	50.2767	19.76	22.28	20.9	45.22	53.09	52.52	PDE_06589	hypothetical protein						EPS31634.1(hypothetical protein PDE_06589 [Penicillium oxalicum 114-2])	None
gene-PDE_04063	2.08742	1.06172	1.31543e-11	4.65331e-11	yes	up	10.7167	21.7333	11.35	11.7	9.1	21.35	22.72	21.13	PDE_04063	hypothetical protein	GO:0005634(cellular_component:nucleus); GO:0008270(molecular_function:zinc ion binding); GO:0000981(molecular_function:RNA polymerase II transcription factor activity, sequence-specific DNA binding)				ENOG410YHIW(S:Function unknown)	EPS29114.1(hypothetical protein PDE_04063 [Penicillium oxalicum 114-2])	None
gene-PDE_04319	2.01494	1.01074	1.47247e-11	5.19701e-11	yes	up	14.5133	28.4533	15.37	16.32	11.85	25.7	28.62	31.04	PDE_04319	hypothetical protein	GO:0016021(cellular_component:integral component of membrane); GO:0022857(molecular_function:transmembrane transporter activity)	K15119	SLC25A39_40		ENOG410XQVP(S:Function unknown)	EPS29370.1(hypothetical protein PDE_04319 [Penicillium oxalicum 114-2])	sp|P53320|MTM1_YEAST(Mitochondrial carrier protein MTM1 OS=Saccharomyces cerevisiae (strain ATCC 204508 / S288c) OX=559292 GN=MTM1 PE=1 SV=1)	PF00153.27(Mito_carr:Mitochondrial carrier protein)
gene-PDE_03893	2.02511	1.018	1.57042e-11	5.53855e-11	yes	up	2.31	4.59	2.37	2.31	2.25	4.57	4.25	4.95	PDE_03893	hypothetical protein						EPS28947.1(hypothetical protein PDE_03893 [Penicillium oxalicum 114-2])	None
gene-PDE_02595	2.17495	1.12098	1.73662e-11	6.11086e-11	yes	up	51.91	104.923	53.31	49.24	53.18	112.3	100.52	101.95	PDE_02595	hypothetical protein	GO:0005730(cellular_component:nucleolus); GO:0008270(molecular_function:zinc ion binding); GO:0003676(molecular_function:nucleic acid binding); GO:0042779(biological_process:tRNA 3'-trailer cleavage); GO:0003899(molecular_function:DNA-directed RNA polymerase activity); GO:0006351(biological_process:transcription, DNA-templated)	K03019	RPC11, POLR3K	map00240(Pyrimidine metabolism); map03020(RNA polymerase); map00230(Purine metabolism)	COG1594(S:Function unknown)	EPS27651.1(hypothetical protein PDE_02595 [Penicillium oxalicum 114-2])	sp|Q04307|RPC10_YEAST(DNA-directed RNA polymerase III subunit RPC10 OS=Saccharomyces cerevisiae (strain ATCC 204508 / S288c) OX=559292 GN=RPC11 PE=1 SV=1)	PF01096.18(TFIIS_C:Transcription factor S-II (TFIIS)); PF02150.16(RNA_POL_M_15KD:RNA polymerases M/15 Kd subunit)
gene-PDE_05053	2.83404	1.50286	2.2858e-11	8.00117e-11	yes	up	3.78	10.4367	3.41	3.46	4.47	10.43	9.81	11.07	PDE_05053	hypothetical protein	GO:0003824(molecular_function:catalytic activity); GO:0050662(molecular_function:coenzyme binding)				COG0451(S:Function unknown)	EPS30103.1(hypothetical protein PDE_05053 [Penicillium oxalicum 114-2])	sp|P44094|DEND_HAEIN(D-erythronate dehydrogenase OS=Haemophilus influenzae (strain ATCC 51907 / DSM 11121 / KW20 / Rd) OX=71421 GN=denD PE=1 SV=1)	PF01370.21(Epimerase:NAD dependent epimerase/dehydratase family); PF16363.5(GDP_Man_Dehyd:GDP-mannose 4,6 dehydratase); PF01073.19(3Beta_HSD:3-beta hydroxysteroid dehydrogenase/isomerase family); PF04321.17(RmlD_sub_bind:RmlD substrate binding domain); PF13460.6(NAD_binding_10:NAD(P)H-binding)
gene-PDE_01465	2.25072	1.17038	2.50121e-11	8.73555e-11	yes	up	24.0133	50.89	27.67	23.44	20.93	56.48	50.08	46.11	PDE_01465	hypothetical protein					ENOG410Z3UG(S:Function unknown)	EPS26528.1(hypothetical protein PDE_01465 [Penicillium oxalicum 114-2])	None	PF02611.15(CDH:CDP-diacylglycerol pyrophosphatase)
gene-PDE_04500	3.07588	1.621	2.7028e-11	9.40796e-11	yes	up	10.6433	31.1033	9.16	10.57	12.2	30.58	26.74	35.99	PDE_04500	hypothetical protein	GO:0016021(cellular_component:integral component of membrane)				ENOG4111ZKW(S:Function unknown)	EPS29550.1(hypothetical protein PDE_04500 [Penicillium oxalicum 114-2])	sp|A4DA06|XAND_ASPFU(Xanthocillin biosynthesis cluster protein D OS=Neosartorya fumigata (strain ATCC MYA-4609 / Af293 / CBS 101355 / FGSC A1100) OX=330879 GN=xanD PE=3 SV=1)	PF13664.6(DUF4149:Domain of unknown function (DUF4149))
gene-PDE_06639	2.33642	1.2243	3.02022e-11	1.04855e-10	yes	up	7.21333	16.4067	6.85	6.73	8.06	14.46	16.63	18.13	PDE_06639	hypothetical protein	GO:0016787(molecular_function:hydrolase activity); GO:0003743(molecular_function:translation initiation factor activity)				ENOG4111SWR(S:Function unknown); ENOG4111HDG(S:Function unknown)	EPS31682.1(hypothetical protein PDE_06639 [Penicillium oxalicum 114-2])	sp|Q8EG65|OLEB_SHEON(Cis-3-alkyl-4-alkyloxetan-2-one decarboxylase OS=Shewanella oneidensis (strain MR-1) OX=211586 GN=oleB PE=1 SV=1)	PF00561.20(Abhydrolase_1:alpha/beta hydrolase fold); PF12697.7(Abhydrolase_6:Alpha/beta hydrolase family); PF12146.8(Hydrolase_4:Serine aminopeptidase, S33)
gene-PDE_04286	6.48686	2.69752	3.18794e-11	1.10473e-10	yes	up	3.49	21.1233	3.96	5.02	1.49	18.53	19.99	24.85	PDE_04286	hypothetical protein						EPS29337.1(hypothetical protein PDE_04286 [Penicillium oxalicum 114-2])	None
gene-PDE_08211	406.896	8.66852	4.8288e-11	1.6598e-10	yes	up	0	2.12	0	0	0	0.64	3.78	1.94	PDE_08211	hypothetical protein	GO:0042765(cellular_component:GPI-anchor transamidase complex); GO:0004252(molecular_function:serine-type endopeptidase activity); GO:0008061(molecular_function:chitin binding)	K05289	GAA1	map00563(Glycosylphosphatidylinositol (GPI)-anchor biosynthesis)	ENOG410XT16(S:Function unknown)	EPS33249.1(hypothetical protein PDE_08211 [Penicillium oxalicum 114-2])	sp|P39012|GAA1_YEAST(GPI transamidase component GAA1 OS=Saccharomyces cerevisiae (strain ATCC 204508 / S288c) OX=559292 GN=GAA1 PE=1 SV=1)	PF04114.14(Gaa1:Gaa1-like, GPI transamidase component)
gene-PDE_05192	2.19698	1.13552	4.93993e-11	1.6955e-10	yes	up	3.82333	8.31	3.28	4.26	3.93	8.55	7.72	8.66	PDE_05192	hypothetical protein						EPS30242.1(hypothetical protein PDE_05192 [Penicillium oxalicum 114-2])	None
gene-PDE_02780	2.53756	1.34344	5.84764e-11	1.99606e-10	yes	up	34.69	78.8633	29.49	33.42	41.16	75.37	75.19	86.03	PDE_02780	hypothetical protein	GO:0003755(molecular_function:peptidyl-prolyl cis-trans isomerase activity)	K09579	PIN4		COG0760(O:Posttranslational modification, protein turnover, chaperones)	EPS27836.1(hypothetical protein PDE_02780 [Penicillium oxalicum 114-2])	sp|Q4WJM6|PIN4_ASPFU(Peptidyl-prolyl cis-trans isomerase pin4 OS=Neosartorya fumigata (strain ATCC MYA-4609 / Af293 / CBS 101355 / FGSC A1100) OX=330879 GN=pin4 PE=3 SV=1)	PF13616.6(Rotamase_3:PPIC-type PPIASE domain); PF00639.21(Rotamase:PPIC-type PPIASE domain); PF13145.6(Rotamase_2:PPIC-type PPIASE domain)
gene-PDE_02751	5.22975	2.38674	6.58582e-11	2.24475e-10	yes	up	8.43333	41.3567	14.7	6.13	4.47	44.57	38.98	40.52	PDE_02751	hypothetical protein					ENOG4111CE5(S:Function unknown)	EPS27807.1(hypothetical protein PDE_02751 [Penicillium oxalicum 114-2])	None
gene-PDE_01991	2.17308	1.11974	7.95308e-11	2.69798e-10	yes	up	6.40667	16.3767	7.54	6.09	5.59	16.83	17.78	14.52	PDE_01991	hypothetical protein	GO:0022857(molecular_function:transmembrane transporter activity); GO:0016021(cellular_component:integral component of membrane)				ENOG410YVSR(S:Function unknown)	EPS27050.1(hypothetical protein PDE_01991 [Penicillium oxalicum 114-2])	None
gene-PDE_02699	2.42739	1.2794	1.12716e-10	3.80305e-10	yes	up	65.3067	144.49	72.24	61.94	61.74	125.27	148.85	159.35	PDE_02699	hypothetical protein						EPS27755.1(hypothetical protein PDE_02699 [Penicillium oxalicum 114-2])	None
gene-PDE_02660	63.5312	5.98939	1.5207e-10	5.09224e-10	yes	up	0.126667	7.05667	0.38	0	0	5.2	6.48	9.49	PDE_02660	hypothetical protein						EPS27716.1(hypothetical protein PDE_02660 [Penicillium oxalicum 114-2])	None
gene-PDE_06638	2.07021	1.04977	1.53227e-10	5.12914e-10	yes	up	5.37	10.9267	5.73	4.56	5.82	12.31	11.04	9.43	PDE_06638	hypothetical protein	GO:0016787(molecular_function:hydrolase activity); GO:0016301(molecular_function:kinase activity); GO:0005524(molecular_function:ATP binding); GO:0044237(biological_process:cellular metabolic process); GO:0003743(molecular_function:translation initiation factor activity)				ENOG411271N(J:Translation, ribosomal structure and biogenesis)	EPS31681.1(hypothetical protein PDE_06638 [Penicillium oxalicum 114-2])	sp|C1DRQ7|MTNA_AZOVD(Methylthioribose-1-phosphate isomerase OS=Azotobacter vinelandii (strain DJ / ATCC BAA-1303) OX=322710 GN=mtnA PE=3 SV=1)	PF01008.17(IF-2B:Initiation factor 2 subunit family); PF00293.28(NUDIX:NUDIX domain)
gene-PDE_00577	2.30998	1.20788	2.17898e-10	7.22666e-10	yes	up	11.8467	25.05	12.57	7.05	15.92	26.26	28.28	20.61	PDE_00577	hypothetical protein	GO:1904668(biological_process:positive regulation of ubiquitin protein ligase activity); GO:0010997(molecular_function:anaphase-promoting complex binding); GO:0097027(molecular_function:ubiquitin-protein transferase activator activity); GO:0051301(biological_process:cell division)	K03363	CDC20	map04111(Cell cycle - yeast); map04113(Meiosis - yeast); map04120(Ubiquitin mediated proteolysis)	ENOG410XQ8I(D:Cell cycle control, cell division, chromosome partitioning)	EPS25643.1(hypothetical protein PDE_00577 [Penicillium oxalicum 114-2])	sp|P78972|SLP1_SCHPO(WD repeat-containing protein slp1 OS=Schizosaccharomyces pombe (strain 972 / ATCC 24843) OX=284812 GN=slp1 PE=1 SV=1)	PF12894.7(ANAPC4_WD40:Anaphase-promoting complex subunit 4 WD40 domain); PF00400.32(WD40:WD domain, G-beta repeat); PF16529.5(Ge1_WD40:WD40 region of Ge1, enhancer of mRNA-decapping protein)
gene-PDE_02266	17.2451	4.10811	2.213e-10	7.3343e-10	yes	up	2.46333	42.09	3.58	1.17	2.64	71.7	32.17	22.4	PDE_02266	hypothetical protein						EPS27323.1(hypothetical protein PDE_02266 [Penicillium oxalicum 114-2])	None
gene-PDE_00177	2.10332	1.07267	2.63477e-10	8.69511e-10	yes	up	552.687	1022.57	560.99	516.08	580.99	980.81	1018	1068.9	PDE_00177	hypothetical protein	GO:0007020(biological_process:microtubule nucleation); GO:0003924(molecular_function:GTPase activity); GO:0000930(cellular_component:gamma-tubulin complex); GO:0031122(biological_process:cytoplasmic microtubule organization); GO:0008270(molecular_function:zinc ion binding); GO:0005874(cellular_component:microtubule); GO:0005525(molecular_function:GTP binding)	K07059	K07059		COG3582(S:Function unknown)	EPS25244.1(hypothetical protein PDE_00177 [Penicillium oxalicum 114-2])	sp|Q08422|TMC1_YEAST(AN1-type zinc finger protein TMC1 OS=Saccharomyces cerevisiae (strain ATCC 204508 / S288c) OX=559292 GN=TMC1 PE=1 SV=1)	PF01428.16(zf-AN1:AN1-like Zinc finger)
gene-PDE_07005	2.12961	1.09059	3.80673e-10	1.24484e-09	yes	up	1.69333	3.59	1.9	1.64	1.54	4.05	4.14	2.58	PDE_07005	hypothetical protein	GO:0003824(molecular_function:catalytic activity); GO:0016874(molecular_function:ligase activity)				COG1020(Q:Secondary metabolites biosynthesis, transport and catabolism); ENOG410XPD8(Q:Secondary metabolites biosynthesis, transport and catabolism)	EPS32046.1(hypothetical protein PDE_07005 [Penicillium oxalicum 114-2])	sp|Q4WF61|SIDE_ASPFU(Nonribosomal peptide synthase sidE OS=Neosartorya fumigata (strain ATCC MYA-4609 / Af293 / CBS 101355 / FGSC A1100) OX=330879 GN=NRPS3 PE=2 SV=2)	PF00501.28(AMP-binding:AMP-binding enzyme); PF00668.20(Condensation:Condensation domain); PF00550.25(PP-binding:Phosphopantetheine attachment site); PF13193.6(AMP-binding_C:AMP-binding enzyme C-terminal domain)
gene-PDE_06424	23.8406	4.57535	3.99427e-10	1.30389e-09	yes	up	0.373333	8.52	0.53	0.59	0	9.45	10.82	5.29	PDE_06424	hypothetical protein						EPS31469.1(hypothetical protein PDE_06424 [Penicillium oxalicum 114-2])	None
gene-PDE_04972	2.11855	1.08308	4.35767e-10	1.41757e-09	yes	up	19.78	40.6633	16.81	24.71	17.82	35.68	39.8	46.51	PDE_04972	hypothetical protein	GO:0006355(biological_process:regulation of transcription, DNA-templated); GO:0005634(cellular_component:nucleus); GO:0004402(molecular_function:histone acetyltransferase activity)				COG5027(O:Posttranslational modification, protein turnover, chaperones)	EPS30022.1(hypothetical protein PDE_04972 [Penicillium oxalicum 114-2])	sp|Q960X4|TIP60_DROME(Histone acetyltransferase Tip60 OS=Drosophila melanogaster OX=7227 GN=Tip60 PE=1 SV=1)	PF01853.18(MOZ_SAS:MOZ/SAS family); PF17772.1(zf-MYST:MYST family zinc finger domain)
gene-PDE_01631	3.18652	1.67198	5.51297e-10	1.77977e-09	yes	up	31.7933	90.5667	37.91	32.37	25.1	79.94	97.63	94.13	PDE_01631	hypothetical protein					ENOG4111Z8F(S:Function unknown)	EPS26693.1(hypothetical protein PDE_01631 [Penicillium oxalicum 114-2])	None
gene-PDE_05957	2.12377	1.08663	8.27817e-10	2.64054e-09	yes	up	5.56333	12.31	7.02	5.58	4.09	13.31	12.88	10.74	PDE_05957	hypothetical protein						EPS31003.1(hypothetical protein PDE_05957 [Penicillium oxalicum 114-2])	None
gene-PDE_03698	3.12454	1.64365	8.84506e-10	2.81558e-09	yes	up	3.93	11.94	5.29	3.67	2.83	12.57	12.06	11.19	PDE_03698	hypothetical protein	GO:0005576(cellular_component:extracellular region); GO:0009405(biological_process:pathogenesis); GO:0019855(molecular_function:calcium channel inhibitor activity); GO:0016491(molecular_function:oxidoreductase activity)					EPS28752.1(hypothetical protein PDE_03698 [Penicillium oxalicum 114-2])	None
gene-PDE_00403	2.64831	1.40507	9.7662e-10	3.09827e-09	yes	up	3.33333	8.55333	3.57	4.07	2.36	8.19	7.57	9.9	PDE_00403	hypothetical protein	GO:0006435(biological_process:threonyl-tRNA aminoacylation); GO:0005737(cellular_component:cytoplasm); GO:0016301(molecular_function:kinase activity); GO:0004829(molecular_function:threonine-tRNA ligase activity); GO:0005524(molecular_function:ATP binding)	K01868	TARS, thrS	map00970(Aminoacyl-tRNA biosynthesis)	COG0441(S:Function unknown)	EPS25470.1(hypothetical protein PDE_00403 [Penicillium oxalicum 114-2])	sp|O13969|SYTM_SCHPO(Probable threonine--tRNA ligase, mitochondrial OS=Schizosaccharomyces pombe (strain 972 / ATCC 24843) OX=284812 GN=SPAC24C9.09 PE=3 SV=2)	PF00587.25(tRNA-synt_2b:tRNA synthetase class II core domain (G, H, P, S and T)); PF03129.20(HGTP_anticodon:Anticodon binding domain)
gene-PDE_09938	6.39516	2.67698	1.45728e-09	4.57344e-09	yes	up	4.13	18.1767	1.75	5.63	5.01	18.19	17.7	18.64	PDE_09938	hypothetical protein	GO:0016846(molecular_function:carbon-sulfur lyase activity)				ENOG41120QY(S:Function unknown)	EPS34973.1(hypothetical protein PDE_09938 [Penicillium oxalicum 114-2])	None	PF04828.14(GFA:Glutathione-dependent formaldehyde-activating enzyme)
gene-PDE_03280	2.0833	1.05887	2.67892e-09	8.27404e-09	yes	up	24.3	48.3567	21.65	25.27	25.98	45.02	47.03	53.02	PDE_03280	hypothetical protein					ENOG4111T7E(S:Function unknown); COG0111(S:Function unknown)	EPS28334.1(hypothetical protein PDE_03280 [Penicillium oxalicum 114-2])	None
gene-PDE_05796	2.60017	1.3786	4.62109e-09	1.40896e-08	yes	up	15.4067	37.6033	16.91	14.68	14.63	35.89	41.02	35.9	PDE_05796	hypothetical protein	GO:0005743(cellular_component:mitochondrial inner membrane); GO:0016021(cellular_component:integral component of membrane); GO:0004725(molecular_function:protein tyrosine phosphatase activity); GO:0033617(biological_process:mitochondrial respiratory chain complex IV assembly); GO:0031966(cellular_component:mitochondrial membrane)	K18182	COX16		ENOG4111XYC(U:Intracellular trafficking, secretion, and vesicular transport)	EPS30844.1(hypothetical protein PDE_05796 [Penicillium oxalicum 114-2])	sp|A1C8Z3|COX16_ASPCL(Cytochrome c oxidase assembly protein cox16, mitochondrial OS=Aspergillus clavatus (strain ATCC 1007 / CBS 513.65 / DSM 816 / NCTC 3887 / NRRL 1) OX=344612 GN=cox16 PE=3 SV=2)	PF14138.6(COX16:Cytochrome c oxidase assembly protein COX16)
gene-PDE_06643	3.05991	1.61349	5.14061e-09	1.56444e-08	yes	up	2.35	5.02	1.94	1.98	3.13	5.79	4.01	5.26	PDE_06643	hypothetical protein					ENOG4110AK2(S:Function unknown)	EPS31686.1(hypothetical protein PDE_06643 [Penicillium oxalicum 114-2])	None
gene-PDE_03766	2.39018	1.25712	6.81318e-09	2.05274e-08	yes	up	313.727	596.093	264.33	342.78	334.07	568.06	552.17	668.05	PDE_03766	hypothetical protein						EPS28820.1(hypothetical protein PDE_03766 [Penicillium oxalicum 114-2])	None
gene-PDE_08816	2.29212	1.19668	1.02803e-08	3.05111e-08	yes	up	2.39667	5.36	2.28	2.8	2.11	5.76	5.27	5.05	PDE_08816	hypothetical protein	GO:0050661(molecular_function:NADP binding); GO:0005829(cellular_component:cytosol); GO:0046177(biological_process:D-gluconate catabolic process); GO:0006098(biological_process:pentose-phosphate shunt); GO:0004616(molecular_function:phosphogluconate dehydrogenase (decarboxylating) activity); GO:0009051(biological_process:pentose-phosphate shunt, oxidative branch)	K00033	PGD, gnd, gntZ	map00480(Glutathione metabolism); map00030(Pentose phosphate pathway)	COG0362(G:Carbohydrate transport and metabolism)	EPS33854.1(hypothetical protein PDE_08816 [Penicillium oxalicum 114-2])	sp|C8VP36|6PGD_EMENI(6-phosphogluconate dehydrogenase, decarboxylating OS=Emericella nidulans (strain FGSC A4 / ATCC 38163 / CBS 112.46 / NRRL 194 / M139) OX=227321 GN=AN10233 PE=3 SV=1)	PF00393.19(6PGD:6-phosphogluconate dehydrogenase, C-terminal domain); PF03446.15(NAD_binding_2:NAD binding domain of 6-phosphogluconate dehydrogenase); PF02737.18(3HCDH_N:3-hydroxyacyl-CoA dehydrogenase, NAD binding domain)
gene-PDE_04925	2.11054	1.07761	1.65133e-08	4.85937e-08	yes	up	5.17	10.6667	5.53	5.36	4.62	10.2	12.29	9.51	PDE_04925	hypothetical protein	GO:0016787(molecular_function:hydrolase activity)				ENOG410XPIC(S:Function unknown)	EPS29975.1(hypothetical protein PDE_04925 [Penicillium oxalicum 114-2])	sp|Q2VLB9|BPHD_BURCE(2-hydroxy-6-oxo-6-phenylhexa-2,4-dienoate hydrolase OS=Burkholderia cepacia OX=292 GN=bphD PE=3 SV=1)	PF00561.20(Abhydrolase_1:alpha/beta hydrolase fold); PF12146.8(Hydrolase_4:Serine aminopeptidase, S33); PF12697.7(Abhydrolase_6:Alpha/beta hydrolase family); PF03096.14(Ndr:Ndr family); PF06028.11(DUF915:Alpha/beta hydrolase of unknown function (DUF915)); PF12242.8(Eno-Rase_NADH_b:NAD(P)H binding domain of trans-2-enoyl-CoA reductase)
gene-PDE_01223	2.47706	1.30863	1.70651e-08	5.01857e-08	yes	up	1.01333	2.44667	1.08	0.97	0.99	2.05	2.38	2.91	PDE_01223	hypothetical protein						EPS26287.1(hypothetical protein PDE_01223 [Penicillium oxalicum 114-2])	None
gene-PDE_07023	2.21603	1.14798	2.0384e-08	5.96834e-08	yes	up	3.60667	7.76	3.45	4.13	3.24	7.44	6.59	9.25	PDE_07023	hypothetical protein						EPS32064.1(hypothetical protein PDE_07023 [Penicillium oxalicum 114-2])	None
gene-PDE_02101	2.22663	1.15486	2.10201e-08	6.14687e-08	yes	up	7.79	16.7867	6.06	8.57	8.74	15.32	16.18	18.86	PDE_02101	putative endo-beta-1,4-xylanase	GO:0045493(biological_process:xylan catabolic process); GO:0016021(cellular_component:integral component of membrane); GO:0030248(molecular_function:cellulose binding); GO:0031176(molecular_function:endo-1,4-beta-xylanase activity); GO:0005576(cellular_component:extracellular region)	K01181	E3.2.1.8, xynA		ENOG410YH6C(S:Function unknown)	E7EF85.1(RecName: Full=Endo-1,4-beta-xylanase B; Short=Xylanase B; AltName: Full=1,4-beta-D-xylan xylanohydrolase B; Flags: Precursor)	sp|E7EF85|XYNB_PENOX(Endo-1,4-beta-xylanase B OS=Penicillium oxalicum OX=69781 GN=xynB PE=1 SV=1)	PF00457.17(Glyco_hydro_11:Glycosyl hydrolases family 11); PF00734.18(CBM_1:Fungal cellulose binding domain)
gene-PDE_09988	2.02559	1.01834	2.38998e-08	6.95416e-08	yes	up	4.4	8.71	3.74	4.57	4.89	7.81	9.15	9.17	PDE_09988	putative alpha-L-arabinofuranosidase	GO:0046556(molecular_function:alpha-L-arabinofuranosidase activity); GO:0046373(biological_process:L-arabinose metabolic process); GO:0019566(biological_process:arabinose metabolic process); GO:0005576(cellular_component:extracellular region); GO:0031222(biological_process:arabinan catabolic process); GO:0045493(biological_process:xylan catabolic process); GO:0031221(biological_process:arabinan m…	K20844	abf1	map00520(Amino sugar and nucleotide sugar metabolism)	ENOG410XSPY(G:Carbohydrate transport and metabolism)	EPS35023.1(putative alpha-L-arabinofuranosidase [Penicillium oxalicum 114-2])	sp|Q0CEE5|ABFB_ASPTN(Probable alpha-L-arabinofuranosidase B OS=Aspergillus terreus (strain NIH 2624 / FGSC A1156) OX=341663 GN=abfB PE=3 SV=1)	PF09206.11(ArabFuran-catal:Alpha-L-arabinofuranosidase B, catalytic); PF05270.13(AbfB:Alpha-L-arabinofuranosidase B (ABFB) domain)
gene-PDE_06580	2.13096	1.0915	3.02649e-08	8.74631e-08	yes	up	3.80333	7.90667	3.9	3.99	3.52	7.46	8.21	8.05	PDE_06580	hypothetical protein	GO:0016021(cellular_component:integral component of membrane)	K14950	ATP13A1, SPF1		ENOG410YC3C(S:Function unknown); ENOG410YA76(S:Function unknown); COG0474(P:Inorganic ion transport and metabolism)	EPS31625.1(hypothetical protein PDE_06580 [Penicillium oxalicum 114-2])	None
gene-PDE_08573	4.75181	2.24848	3.20632e-08	9.24313e-08	yes	up	0.5	2.33	0.38	0.73	0.39	2.69	2.45	1.85	PDE_08573	hypothetical protein	GO:0016740(molecular_function:transferase activity)				COG0647(G:Carbohydrate transport and metabolism)	EPS33611.1(hypothetical protein PDE_08573 [Penicillium oxalicum 114-2])	sp|P36151|YK50_YEAST(Uncharacterized protein YKR070W OS=Saccharomyces cerevisiae (strain ATCC 204508 / S288c) OX=559292 GN=YKR070W PE=1 SV=1)	PF13344.6(Hydrolase_6:Haloacid dehalogenase-like hydrolase); PF13242.6(Hydrolase_like:HAD-hyrolase-like)
gene-PDE_03312	2.12987	1.09077	3.77388e-08	1.08259e-07	yes	up	13.1233	26.8067	12.59	15.75	11.03	27.65	25.13	27.64	PDE_03312	hypothetical protein	GO:0016740(molecular_function:transferase activity)				ENOG410XYAS(S:Function unknown)	EPS28366.1(hypothetical protein PDE_03312 [Penicillium oxalicum 114-2])	None	PF13302.7(Acetyltransf_3:Acetyltransferase (GNAT) domain); PF00583.25(Acetyltransf_1:Acetyltransferase (GNAT) family)
gene-PDE_05404	2.95121	1.56131	4.63167e-08	1.31974e-07	yes	up	25.41	68.2633	21.62	25.16	29.45	55.8	69.81	79.18	PDE_05404	hypothetical protein						EPS30453.1(hypothetical protein PDE_05404 [Penicillium oxalicum 114-2])	None
gene-PDE_03035	2.03029	1.02169	4.65794e-08	1.32682e-07	yes	up	338.663	541.07	350.57	346.4	319.02	509.81	611.55	501.85	PDE_03035	hypothetical protein					ENOG4110B8F(S:Function unknown)	EPS28089.1(hypothetical protein PDE_03035 [Penicillium oxalicum 114-2])	None
gene-PDE_03831	2.56726	1.36023	5.30849e-08	1.50617e-07	yes	up	1.59333	4.01	1.3	1.5	1.98	4.47	3.98	3.58	PDE_03831	hypothetical protein	GO:0022857(molecular_function:transmembrane transporter activity); GO:0016021(cellular_component:integral component of membrane)				COG0531(S:Function unknown)	EPS28885.1(hypothetical protein PDE_03831 [Penicillium oxalicum 114-2])	sp|Q09887|YC9D_SCHPO(Uncharacterized amino-acid permease C584.13 OS=Schizosaccharomyces pombe (strain 972 / ATCC 24843) OX=284812 GN=SPCC584.13 PE=3 SV=1)	PF13520.6(AA_permease_2:Amino acid permease); PF00324.21(AA_permease:Amino acid permease)
gene-PDE_04734	2.47452	1.30715	6.80557e-08	1.92044e-07	yes	up	6.23667	15.0867	5.96	8.13	4.62	17.62	16.69	10.95	PDE_04734	hypothetical protein	GO:0016021(cellular_component:integral component of membrane)	K07297	ADIPOR		COG1272(S:Function unknown)	EPS29784.1(hypothetical protein PDE_04734 [Penicillium oxalicum 114-2])	sp|Q09749|ADRL_SCHPO(ADIPOR-like receptor SPBC12C2.09c OS=Schizosaccharomyces pombe (strain 972 / ATCC 24843) OX=284812 GN=SPBC12C2.09c PE=3 SV=1)	PF03006.20(HlyIII:Haemolysin-III related)
gene-PDE_04848	2.05493	1.03909	1.20761e-07	3.35205e-07	yes	up	7.83667	15.8767	7.6	6.39	9.52	16.55	17.98	13.1	PDE_04848	hypothetical protein	GO:0006479(biological_process:protein methylation); GO:0008168(molecular_function:methyltransferase activity); GO:0016021(cellular_component:integral component of membrane); GO:0005840(cellular_component:ribosome)				ENOG4111R4H(S:Function unknown); ENOG410Y5WE(S:Function unknown)	EPS29898.1(hypothetical protein PDE_04848 [Penicillium oxalicum 114-2])	None	PF10197.9(Cir_N:N-terminal domain of CBF1 interacting co-repressor CIR)
gene-PDE_06739	2.05144	1.03664	1.24285e-07	3.44371e-07	yes	up	5.44333	10.9067	5.65	4.56	6.12	11.28	10.27	11.17	PDE_06739	hypothetical protein					ENOG4111GPS(S:Function unknown)	EPS31781.1(hypothetical protein PDE_06739 [Penicillium oxalicum 114-2])	sp|I7LRH3|MAPDE_PENBR(Cytochrome P450 monooxygenase mpaDE OS=Penicillium brevicompactum OX=5074 GN=mpaDE PE=1 SV=1)	PF00753.27(Lactamase_B:Metallo-beta-lactamase superfamily); PF12706.7(Lactamase_B_2:Beta-lactamase superfamily domain)
gene-PDE_04740	2.90527	1.53867	1.98167e-07	5.42334e-07	yes	up	14.6767	39.27	11.69	16.94	15.4	37.59	38.29	41.93	PDE_04740	hypothetical protein						EPS29790.1(hypothetical protein PDE_04740 [Penicillium oxalicum 114-2])	None
gene-PDE_03201	2.01923	1.01381	3.35859e-07	9.01475e-07	yes	up	5.08667	10.09	6.02	3.98	5.26	10.66	10.92	8.69	PDE_03201	hypothetical protein	GO:0046873(molecular_function:metal ion transmembrane transporter activity); GO:0016021(cellular_component:integral component of membrane)	K14715	SLC39A9, ZIP9		ENOG410XQG5(P:Inorganic ion transport and metabolism)	EPS28255.1(hypothetical protein PDE_03201 [Penicillium oxalicum 114-2])	sp|Q5ZIU9|S39A9_CHICK(Zinc transporter ZIP9 OS=Gallus gallus OX=9031 GN=SLC39A9 PE=2 SV=1)	PF02535.22(Zip:ZIP Zinc transporter)
gene-PDE_04025	3.07328	1.61978	4.64678e-07	1.23448e-06	yes	up	0.896667	2.68667	0.64	1.09	0.96	2.58	2.69	2.79	PDE_04025	hypothetical protein	GO:0005506(molecular_function:iron ion binding); GO:0016705(molecular_function:oxidoreductase activity, acting on paired donors, with incorporation or reduction of molecular oxygen); GO:0016021(cellular_component:integral component of membrane); GO:0004497(molecular_function:monooxygenase activity); GO:0020037(molecular_function:heme binding)				COG2124(S:Function unknown)	EPS29076.1(hypothetical protein PDE_04025 [Penicillium oxalicum 114-2])	sp|V5XZS6|AKT7_ALTAL(Cytochrome P450 monooxygenase AKT7 OS=Alternaria alternata OX=5599 GN=AKT7 PE=3 SV=1)	PF00067.22(p450:Cytochrome P450)
gene-PDE_09793	2.62007	1.38961	6.82093e-07	1.7932e-06	yes	up	2.95333	7.55	3.77	2.29	2.8	8.04	7.09	7.52	PDE_09793	hypothetical protein					ENOG41113QX(S:Function unknown)	EPS34829.1(hypothetical protein PDE_09793 [Penicillium oxalicum 114-2])	None
gene-PDE_01143	3.11246	1.63805	6.99968e-07	1.83865e-06	yes	up	18.9267	52.84	18.84	16.79	21.15	52.77	48.89	56.86	PDE_01143	hypothetical protein						EPS26207.1(hypothetical protein PDE_01143 [Penicillium oxalicum 114-2])	None
gene-PDE_04379	3.27137	1.70989	7.67108e-07	2.00936e-06	yes	up	1.02333	3.25667	0.78	1.03	1.26	3.66	2.67	3.44	PDE_04379	hypothetical protein					ENOG410YYMF(S:Function unknown)	EPS29430.1(hypothetical protein PDE_04379 [Penicillium oxalicum 114-2])	None
gene-PDE_03317	98.0111	6.61487	7.74689e-07	2.02865e-06	yes	up	0	6.92667	0	0	0	6.81	8.31	5.66	PDE_03317	hypothetical protein	GO:0008270(molecular_function:zinc ion binding); GO:0016491(molecular_function:oxidoreductase activity)				COG1064(S:Function unknown)	EPS28371.1(hypothetical protein PDE_03317 [Penicillium oxalicum 114-2])	sp|P42328|ADH3_GEOSE(Alcohol dehydrogenase OS=Geobacillus stearothermophilus OX=1422 PE=1 SV=1)	PF08240.12(ADH_N:Alcohol dehydrogenase GroES-like domain); PF00107.26(ADH_zinc_N:Zinc-binding dehydrogenase); PF01262.21(AlaDh_PNT_C:Alanine dehydrogenase/PNT, C-terminal domain); PF02826.19(2-Hacid_dh_C:D-isomer specific 2-hydroxyacid dehydrogenase, NAD binding domain)
gene-PDE_02221	2.12061	1.08448	7.96782e-07	2.08183e-06	yes	up	5.97	12.29	6.28	6.01	5.62	10.93	13.57	12.37	PDE_02221	hypothetical protein						EPS27278.1(hypothetical protein PDE_02221 [Penicillium oxalicum 114-2])	None	PF12937.7(F-box-like:F-box-like); PF00646.33(F-box:F-box domain)
gene-PDE_03283	2.00531	1.00383	8.79353e-07	2.28862e-06	yes	up	16.23	31.2567	18.07	14.24	16.38	27.8	28.12	37.85	PDE_03283	hypothetical protein	GO:0016746(molecular_function:transferase activity, transferring acyl groups)				ENOG410YPD0(S:Function unknown)	EPS28337.1(hypothetical protein PDE_03283 [Penicillium oxalicum 114-2])	None	PF13673.7(Acetyltransf_10:Acetyltransferase (GNAT) domain); PF00583.25(Acetyltransf_1:Acetyltransferase (GNAT) family); PF13508.7(Acetyltransf_7:Acetyltransferase (GNAT) domain)
gene-PDE_05602	2.24621	1.16749	8.83485e-07	2.29873e-06	yes	up	5.07667	11.05	5.94	4.93	4.36	11.15	10.85	11.15	PDE_05602	hypothetical protein	GO:0003700(molecular_function:transcription factor activity, sequence-specific DNA binding); GO:0004707(molecular_function:MAP kinase activity); GO:0005524(molecular_function:ATP binding)				ENOG4111CH5(S:Function unknown); ENOG411299A(K:Transcription)	EPS30650.1(hypothetical protein PDE_05602 [Penicillium oxalicum 114-2])	sp|Q4WVQ7|ATFB_ASPFU(Basic leucine zipper (bZIP) transcription factor atfB OS=Neosartorya fumigata (strain ATCC MYA-4609 / Af293 / CBS 101355 / FGSC A1100) OX=330879 GN=atfB PE=2 SV=1)	PF00170.21(bZIP_1:bZIP transcription factor); PF07716.15(bZIP_2:Basic region leucine zipper)
gene-PDE_03386	5.00325	2.32287	9.48277e-07	2.4608e-06	yes	up	46.3667	172.19	47.25	32.64	59.21	176.82	146.12	193.63	PDE_03386	hypothetical protein	GO:0006281(biological_process:DNA repair); GO:0004520(molecular_function:endodeoxyribonuclease activity); GO:0003697(molecular_function:single-stranded DNA binding)				ENOG4110ASR(S:Function unknown)	EPS28440.1(hypothetical protein PDE_03386 [Penicillium oxalicum 114-2])	None
gene-PDE_00760	2.32986	1.22025	1.49287e-06	3.82361e-06	yes	up	4.89	11.06	6.27	4.06	4.34	10.78	10.89	11.51	PDE_00760	hypothetical protein	GO:0016021(cellular_component:integral component of membrane); GO:0019867(cellular_component:outer membrane)					EPS25824.1(hypothetical protein PDE_00760 [Penicillium oxalicum 114-2])	None	PF05433.15(Rick_17kDa_Anti:Glycine zipper 2TM domain)
gene-PDE_05119	2.20071	1.13797	1.7687e-06	4.49804e-06	yes	up	10.3833	22.0733	10.45	7.83	12.87	22.69	20.91	22.62	PDE_05119	hypothetical protein	GO:0016740(molecular_function:transferase activity); GO:0016746(molecular_function:transferase activity, transferring acyl groups); GO:0016021(cellular_component:integral component of membrane)				ENOG4111BTB(S:Function unknown); COG0454(S:Function unknown)	EPS30169.1(hypothetical protein PDE_05119 [Penicillium oxalicum 114-2])	None	PF00583.25(Acetyltransf_1:Acetyltransferase (GNAT) family); PF13508.7(Acetyltransf_7:Acetyltransferase (GNAT) domain); PF13673.7(Acetyltransf_10:Acetyltransferase (GNAT) domain)
gene-PDE_02136	2.10285	1.07235	2.07461e-06	5.23045e-06	yes	up	3.38	6.93667	3.23	3.43	3.48	6.68	7.43	6.7	PDE_02136	hypothetical protein	GO:0046983(molecular_function:protein dimerization activity)					EPS27193.1(hypothetical protein PDE_02136 [Penicillium oxalicum 114-2])	None	PF00010.26(HLH:Helix-loop-helix DNA-binding domain)
gene-PDE_00939	2.51069	1.32809	3.32908e-06	8.2793e-06	yes	up	25.2867	57.8133	32.42	26.45	16.99	54.09	58.85	60.5	PDE_00939	hypothetical protein	GO:0016021(cellular_component:integral component of membrane)				ENOG410ZAHC(S:Function unknown)	EPS26003.1(hypothetical protein PDE_00939 [Penicillium oxalicum 114-2])	None
gene-PDE_00178	6.62134	2.72712	3.4252e-06	8.50476e-06	yes	up	28.95	185.157	36.29	22.49	28.07	125.19	112.09	318.19	PDE_00178	hypothetical protein						EPS25245.1(hypothetical protein PDE_00178 [Penicillium oxalicum 114-2])	None
gene-PDE_07430	2.05233	1.03727	3.73343e-06	9.23574e-06	yes	up	24.4267	46.84	23.73	24.37	25.18	47.13	42.42	50.97	PDE_07430	hypothetical protein						EPS32470.1(hypothetical protein PDE_07430 [Penicillium oxalicum 114-2])	None
gene-PDE_02470	24.3091	4.60342	4.08826e-06	1.00682e-05	yes	up	0.03	0.886667	0.05	0.04	0	1.12	0.63	0.91	PDE_02470	putative chitin deacetylase	GO:0016810(molecular_function:hydrolase activity, acting on carbon-nitrogen (but not peptide) bonds); GO:0005975(biological_process:carbohydrate metabolic process)				COG0726(S:Function unknown)	EPS27527.1(putative chitin deacetylase [Penicillium oxalicum 114-2])	sp|D4B5F9|PGDA_ARTBC(Probable peptidoglycan-N-acetylglucosamine deacetylase ARB_03699 OS=Arthroderma benhamiae (strain ATCC MYA-4681 / CBS 112371) OX=663331 GN=ARB_03699 PE=1 SV=2)	PF01522.21(Polysacc_deac_1:Polysaccharide deacetylase)
gene-PDE_09676	2.25681	1.17428	4.12829e-06	1.01588e-05	yes	up	5.4	11.7933	5.35	5.61	5.24	9.65	12.91	12.82	PDE_09676	hypothetical protein						EPS34712.1(hypothetical protein PDE_09676 [Penicillium oxalicum 114-2])	None
gene-PDE_03179	78.0025	6.28545	4.79219e-06	1.17276e-05	yes	up	0	2.63	0	0	0	2.57	3.14	2.18	PDE_03179	hypothetical protein	GO:0003735(molecular_function:structural constituent of ribosome); GO:0006412(biological_process:translation); GO:0005840(cellular_component:ribosome)				ENOG4112DBI(S:Function unknown)	EPS28233.1(hypothetical protein PDE_03179 [Penicillium oxalicum 114-2])	None
gene-PDE_03249	2.05565	1.0396	5.17877e-06	1.26439e-05	yes	up	22.68	44.94	16.51	21.16	30.37	44.73	45.93	44.16	PDE_03249	hypothetical protein	GO:0006729(biological_process:tetrahydrobiopterin biosynthetic process); GO:0008124(molecular_function:4-alpha-hydroxytetrahydrobiopterin dehydratase activity)	K01724	PCBD, phhB	map00790(Folate biosynthesis)	ENOG4111A1P(S:Function unknown); ENOG410XW45(S:Function unknown)	EPS28303.1(hypothetical protein PDE_03249 [Penicillium oxalicum 114-2])	sp|Q92L66|PHS_RHIME(Putative pterin-4-alpha-carbinolamine dehydratase OS=Rhizobium meliloti (strain 1021) OX=266834 GN=pcbD PE=3 SV=1)	PF01329.19(Pterin_4a:Pterin 4 alpha carbinolamine dehydratase)
gene-PDE_04653	2.02715	1.01945	6.34393e-06	1.53721e-05	yes	up	5.97333	11.79	6.31	6.35	5.26	11.12	10.86	13.39	PDE_04653	hypothetical protein						EPS29703.1(hypothetical protein PDE_04653 [Penicillium oxalicum 114-2])	None
gene-PDE_08240	3.08565	1.62557	7.01993e-06	1.69399e-05	yes	up	2.88	9.12667	2.03	2.99	3.62	10.24	6.53	10.61	PDE_08240	hypothetical protein						EPS33278.1(hypothetical protein PDE_08240 [Penicillium oxalicum 114-2])	None
gene-PDE_02227	2.10659	1.07491	7.19834e-06	1.7357e-05	yes	up	26.5467	52.1633	26.35	26.88	26.41	46.48	45.89	64.12	PDE_02227	hypothetical protein	GO:0016846(molecular_function:carbon-sulfur lyase activity); GO:0016491(molecular_function:oxidoreductase activity)				COG3791(S:Function unknown)	EPS27284.1(hypothetical protein PDE_02227 [Penicillium oxalicum 114-2])	None	PF04828.14(GFA:Glutathione-dependent formaldehyde-activating enzyme)
gene-PDE_08529	22.0916	4.46543	7.49607e-06	1.80563e-05	yes	up	0.21	3.98	0.63	0	0	3.25	2.21	6.48	PDE_08529	hypothetical protein	GO:0003824(molecular_function:catalytic activity)				ENOG410Y45I(S:Function unknown); COG0537(S:Function unknown)	EPS33567.1(hypothetical protein PDE_08529 [Penicillium oxalicum 114-2])	sp|Q58276|Y866_METJA(Uncharacterized HIT-like protein MJ0866 OS=Methanocaldococcus jannaschii (strain ATCC 43067 / DSM 2661 / JAL-1 / JCM 10045 / NBRC 100440) OX=243232 GN=MJ0866 PE=4 SV=2)	PF01230.23(HIT:HIT domain); PF11969.8(DcpS_C:Scavenger mRNA decapping enzyme C-term binding); PF04677.15(CwfJ_C_1:Protein similar to CwfJ C-terminus 1)
gene-PDE_02283	2.07199	1.05102	8.7608e-06	2.09999e-05	yes	up	14.9167	29.56	15.5	19.2	10.05	26.01	32.18	30.49	PDE_02283	hypothetical protein					COG0574(G:Carbohydrate transport and metabolism); ENOG410YXTK(S:Function unknown); ENOG4111CZB(S:Function unknown)	EPS27340.1(hypothetical protein PDE_02283 [Penicillium oxalicum 114-2])	None	PF09791.9(Oxidored-like:Oxidoreductase-like protein, N-terminal)
gene-PDE_01472	2.56843	1.36089	9.69496e-06	2.31618e-05	yes	up	33.8167	75.7633	30.78	35.26	35.41	82.81	70.38	74.1	PDE_01472	hypothetical protein						EPS26535.1(hypothetical protein PDE_01472 [Penicillium oxalicum 114-2])	None
gene-PDE_04924	2.46176	1.29969	9.85024e-06	2.35088e-05	yes	up	1.64333	3.95667	1.79	1.76	1.38	4.12	4.21	3.54	PDE_04924	hypothetical protein	GO:0016021(cellular_component:integral component of membrane)				ENOG410YDZ8(S:Function unknown)	EPS29974.1(hypothetical protein PDE_04924 [Penicillium oxalicum 114-2])	None
gene-PDE_06367	2.5568	1.35434	1.01953e-05	2.43012e-05	yes	up	4.59333	11.4	5.6	3.78	4.4	9.79	14.17	10.24	PDE_06367	hypothetical protein					ENOG4110BHB(S:Function unknown)	EPS31412.1(hypothetical protein PDE_06367 [Penicillium oxalicum 114-2])	None
gene-PDE_00772	2.85547	1.51373	1.23633e-05	2.92823e-05	yes	up	19.0333	48.8867	18.33	28.43	10.34	46.05	51.63	48.98	PDE_00772	hypothetical protein	GO:0050661(molecular_function:NADP binding); GO:0050660(molecular_function:flavin adenine dinucleotide binding); GO:0004499(molecular_function:N,N-dimethylaniline monooxygenase activity)				ENOG4110BJE(S:Function unknown)	EPS25836.1(hypothetical protein PDE_00772 [Penicillium oxalicum 114-2])	None
gene-PDE_02401	105.542	6.72167	1.33918e-05	3.1614e-05	yes	up	0	1.47333	0	0	0	0.29	0.73	3.4	PDE_02401	hypothetical protein	GO:0016787(molecular_function:hydrolase activity); GO:0016021(cellular_component:integral component of membrane); GO:0016491(molecular_function:oxidoreductase activity)				ENOG4111FYH(S:Function unknown)	EPS27458.1(hypothetical protein PDE_02401 [Penicillium oxalicum 114-2])	sp|Q5UQ73|YL509_MIMIV(Uncharacterized protein L509 OS=Acanthamoeba polyphaga mimivirus OX=212035 GN=MIMI_L509 PE=4 SV=1)	PF00149.28(Metallophos:Calcineurin-like phosphoesterase); PF12850.7(Metallophos_2:Calcineurin-like phosphoesterase superfamily domain)
gene-PDE_09797	2.01761	1.01264	2.12284e-05	4.91212e-05	yes	up	3.16333	6.28	3.21	2.65	3.63	6.87	6.93	5.04	PDE_09797	hypothetical protein	GO:0016491(molecular_function:oxidoreductase activity)				COG0604(S:Function unknown); COG0113(H:Coenzyme transport and metabolism)	EPS34833.1(hypothetical protein PDE_09797 [Penicillium oxalicum 114-2])	sp|Q5AUW6|ORSE_EMENI(Dehydrogenase orsE OS=Emericella nidulans (strain FGSC A4 / ATCC 38163 / CBS 112.46 / NRRL 194 / M139) OX=227321 GN=orsE PE=2 SV=1)	PF08240.12(ADH_N:Alcohol dehydrogenase GroES-like domain)
gene-PDE_00247	2.41949	1.2747	2.27225e-05	5.24746e-05	yes	up	1.38667	3.28667	1.09	1.31	1.76	2.78	3.81	3.27	PDE_00247	hypothetical protein	GO:0016021(cellular_component:integral component of membrane); GO:0000287(molecular_function:magnesium ion binding); GO:0015299(molecular_function:solute:proton antiporter activity); GO:0010333(molecular_function:terpene synthase activity)				ENOG410XRZY(S:Function unknown)	EPS25314.1(hypothetical protein PDE_00247 [Penicillium oxalicum 114-2])	sp|P26235|NAPA_ENTHR(Na(+)/H(+) antiporter OS=Enterococcus hirae OX=1354 GN=napA PE=1 SV=1)	PF00999.21(Na_H_Exchanger:Sodium/hydrogen exchanger family)
gene-PDE_07427	3.82295	1.93469	2.28589e-05	5.27764e-05	yes	up	14.58	47.83	16.01	15.52	12.21	51.6	34.59	57.3	PDE_07427	hypothetical protein						EPS32467.1(hypothetical protein PDE_07427 [Penicillium oxalicum 114-2])	None
gene-PDE_00545	2.75413	1.4616	2.32042e-05	5.35473e-05	yes	up	10.8367	28.12	9.92	13.52	9.07	19.62	21.82	42.92	PDE_00545	hypothetical protein	GO:0005525(molecular_function:GTP binding)	K07943	ARL2		ENOG410XRG9(S:Function unknown)	EPS25611.1(hypothetical protein PDE_00545 [Penicillium oxalicum 114-2])	sp|Q2TA37|ARL2_BOVIN(ADP-ribosylation factor-like protein 2 OS=Bos taurus OX=9913 GN=ARL2 PE=1 SV=1)	PF00025.21(Arf:ADP-ribosylation factor family); PF00071.22(Ras:Ras family); PF00503.20(G-alpha:G-protein alpha subunit); PF08477.13(Roc:Ras of Complex, Roc, domain of DAPkinase); PF04670.12(Gtr1_RagA:Gtr1/RagA G protein conserved region); PF09439.10(SRPRB:Signal recognition particle receptor beta subunit); PF01926.23(MMR_HSR1:50S ribosome-binding GTPase); PF00009.27(GTP_EFTU:Elongation factor Tu …
gene-PDE_01370	3.23038	1.6917	2.33212e-05	5.37775e-05	yes	up	0.883333	2.78667	1.4	0.63	0.62	2.88	2.57	2.91	PDE_01370	hypothetical protein	GO:0004834(molecular_function:tryptophan synthase activity)	K06001	trpB	map00400(Phenylalanine, tyrosine and tryptophan biosynthesis); map00260(Glycine, serine and threonine metabolism)	COG0133(S:Function unknown)	EPS26433.1(hypothetical protein PDE_01370 [Penicillium oxalicum 114-2])	sp|Q7M9S1|TRPB1_WOLSU(Tryptophan synthase beta chain 1 OS=Wolinella succinogenes (strain ATCC 29543 / DSM 1740 / LMG 7466 / NCTC 11488 / FDC 602W) OX=273121 GN=trpB1 PE=3 SV=1)	PF00291.25(PALP:Pyridoxal-phosphate dependent enzyme)
gene-PDE_00527	112.363	6.81203	2.64988e-05	6.07899e-05	yes	up	0.0966667	10.1833	0	0.28	0.01	12.41	9.61	8.53	PDE_00527	hypothetical protein	GO:0005634(cellular_component:nucleus); GO:0004722(molecular_function:protein serine/threonine phosphatase activity); GO:0004721(molecular_function:phosphoprotein phosphatase activity); GO:0003723(molecular_function:RNA binding); GO:0046872(molecular_function:metal ion binding); GO:0006397(biological_process:mRNA processing)	K19708	PTC6, AUP1	map04139(Mitophagy - yeast)	COG0631(S:Function unknown)	EPS25593.1(hypothetical protein PDE_00527 [Penicillium oxalicum 114-2])	sp|O14156|PP2C4_SCHPO(Protein phosphatase 2C homolog 4 OS=Schizosaccharomyces pombe (strain 972 / ATCC 24843) OX=284812 GN=ptc4 PE=1 SV=2)	PF00481.21(PP2C:Protein phosphatase 2C)
gene-PDE_04074	2.03825	1.02733	2.7444e-05	6.29272e-05	yes	up	12.7433	25.67	12.72	13.25	12.26	29.51	31.33	16.17	PDE_04074	hypothetical protein	GO:0003824(molecular_function:catalytic activity); GO:0016021(cellular_component:integral component of membrane); GO:0016874(molecular_function:ligase activity); GO:0031177(molecular_function:phosphopantetheine binding)				COG1020(Q:Secondary metabolites biosynthesis, transport and catabolism)	EPS29125.1(hypothetical protein PDE_04074 [Penicillium oxalicum 114-2])	sp|D4AU56|SIDC_ARTBC(Nonribosomal peptide synthase sidC OS=Arthroderma benhamiae (strain ATCC MYA-4681 / CBS 112371) OX=663331 GN=sidC PE=2 SV=1)	PF00668.20(Condensation:Condensation domain); PF00501.28(AMP-binding:AMP-binding enzyme); PF00550.25(PP-binding:Phosphopantetheine attachment site); PF13193.6(AMP-binding_C:AMP-binding enzyme C-terminal domain)
gene-PDE_06912	2.19626	1.13505	2.89019e-05	6.60594e-05	yes	up	21.22	31.39	19.47	19.16	25.03	31.59	29.94	32.64	PDE_06912	hypothetical protein	GO:0005634(cellular_component:nucleus); GO:0006351(biological_process:transcription, DNA-templated); GO:0008270(molecular_function:zinc ion binding); GO:0003677(molecular_function:DNA binding)					EPS31953.1(hypothetical protein PDE_06912 [Penicillium oxalicum 114-2])	None
gene-PDE_06572	2.13962	1.09735	2.99864e-05	6.8371e-05	yes	up	1.78	3.73	1.68	2.21	1.45	3.63	4.34	3.22	PDE_06572	hypothetical protein	GO:0005634(cellular_component:nucleus); GO:0008270(molecular_function:zinc ion binding); GO:0000981(molecular_function:RNA polymerase II transcription factor activity, sequence-specific DNA binding)				ENOG410Y3BB(S:Function unknown); ENOG410YVWZ(K:Transcription)	EPS31617.1(hypothetical protein PDE_06572 [Penicillium oxalicum 114-2])	sp|P0CU78|ALNR_EMENI(Transcriptional regulator alnR OS=Emericella nidulans (strain FGSC A4 / ATCC 38163 / CBS 112.46 / NRRL 194 / M139) OX=227321 GN=alnR PE=3 SV=1)	PF00172.18(Zn_clus:Fungal Zn(2)-Cys(6) binuclear cluster domain)
gene-PDE_06113	2.50502	1.32482	3.51281e-05	7.94547e-05	yes	up	0.38	3.25333	0.32	0.48	0.34	7.83	0.96	0.97	PDE_06113	hypothetical protein						EPS31158.1(hypothetical protein PDE_06113 [Penicillium oxalicum 114-2])	None
gene-PDE_05908	2.02786	1.01996	4.12193e-05	9.2627e-05	yes	up	81.8167	142.253	73.45	100.44	71.56	137.83	135.62	153.31	PDE_05908	hypothetical protein	GO:0016021(cellular_component:integral component of membrane)	K18188	PET117		ENOG41129PY(S:Function unknown)	EPS30954.1(hypothetical protein PDE_05908 [Penicillium oxalicum 114-2])	None	PF15786.5(PET117:PET assembly of cytochrome c oxidase, mitochondrial)
gene-PDE_03948	22.7629	4.50861	4.39707e-05	9.85728e-05	yes	up	0.303333	6.60667	0	0.48	0.43	6.6	4.32	8.9	PDE_03948	hypothetical protein	GO:0016192(biological_process:vesicle-mediated transport)				ENOG41124FJ(S:Function unknown)	EPS29002.1(hypothetical protein PDE_03948 [Penicillium oxalicum 114-2])	None	PF10199.9(Adaptin_binding:Alpha and gamma adaptin binding protein p34)
gene-PDE_08848	2.69492	1.43024	4.53502e-05	0.000101544	yes	up	10.5067	26.2233	10.93	8.77	11.82	26.56	22.41	29.7	PDE_08848	hypothetical protein	GO:0003998(molecular_function:acylphosphatase activity)	K01512	acyP	map00620(Pyruvate metabolism)	ENOG41126ER(O:Posttranslational modification, protein turnover, chaperones)	EPS33886.1(hypothetical protein PDE_08848 [Penicillium oxalicum 114-2])	sp|A4IKB1|ACYP_GEOTN(Acylphosphatase OS=Geobacillus thermodenitrificans (strain NG80-2) OX=420246 GN=acyP PE=3 SV=1)	PF00708.18(Acylphosphatase:Acylphosphatase)
gene-PDE_03423	2.66361	1.41338	4.5539e-05	0.000101942	yes	up	0.67	1.74333	0.7	0.6	0.71	1.6	1.71	1.92	PDE_03423	hypothetical protein						EPS28477.1(hypothetical protein PDE_03423 [Penicillium oxalicum 114-2])	None
gene-PDE_00558	3.29505	1.7203	4.70844e-05	0.000105175	yes	up	0.526667	1.61667	0.48	0.78	0.32	1.61	1.49	1.75	PDE_00558	hypothetical protein	GO:0005506(molecular_function:iron ion binding); GO:0016705(molecular_function:oxidoreductase activity, acting on paired donors, with incorporation or reduction of molecular oxygen); GO:0016021(cellular_component:integral component of membrane); GO:0004497(molecular_function:monooxygenase activity); GO:0020037(molecular_function:heme binding)				COG2124(C:Energy production and conversion)	EPS25624.1(hypothetical protein PDE_00558 [Penicillium oxalicum 114-2])	sp|A0A1R3RGJ7|OTA3_ASPC5(Cytochrome P450 monooxygenase OS=Aspergillus carbonarius (strain ITEM 5010) OX=602072 GN=ASPCADRAFT_517149 PE=3 SV=1)	PF00067.22(p450:Cytochrome P450)
gene-PDE_04121	2.48169	1.31132	5.03053e-05	0.000112021	yes	up	24.6733	56.2033	29.23	25.18	19.61	70.54	61.41	36.66	PDE_04121	hypothetical protein						EPS29172.1(hypothetical protein PDE_04121 [Penicillium oxalicum 114-2])	None
gene-PDE_04183	2.42277	1.27666	5.4059e-05	0.00011998	yes	up	9.67333	22.1967	13.08	7.09	8.85	21.12	19.78	25.69	PDE_04183	hypothetical protein	GO:0046872(molecular_function:metal ion binding)					EPS29234.1(hypothetical protein PDE_04183 [Penicillium oxalicum 114-2])	None
gene-PDE_01067	70.8121	6.14592	8.56432e-05	0.000186665	yes	up	0	0.46	0	0	0	0.54	0.76	0.08	PDE_01067	hypothetical protein	GO:0016021(cellular_component:integral component of membrane); GO:0055085(biological_process:transmembrane transport)				ENOG410YJHV(G:Carbohydrate transport and metabolism); ENOG410XNQK(G:Carbohydrate transport and metabolism)	EPS26131.1(hypothetical protein PDE_01067 [Penicillium oxalicum 114-2])	sp|B6HJU0|ROQT_PENRW(Efflux pump roqT OS=Penicillium rubens (strain ATCC 28089 / DSM 1075 / NRRL 1951 / Wisconsin 54-1255) OX=500485 GN=roqT PE=1 SV=1)	PF07690.16(MFS_1:Major Facilitator Superfamily); PF06609.13(TRI12:Fungal trichothecene efflux pump (TRI12))
gene-PDE_03130	408.381	8.67377	0.000109731	0.000235975	yes	up	0	3.18667	0	0	0	0.28	1.8	7.48	PDE_03130	hypothetical protein					ENOG410YW6X(S:Function unknown)	EPS28184.1(hypothetical protein PDE_03130 [Penicillium oxalicum 114-2])	None
gene-PDE_00228	2.27188	1.18389	0.000130996	0.000279646	yes	up	8.25	18.0167	5.86	7.28	11.61	17.98	18.75	17.32	PDE_00228	hypothetical protein						EPS25295.1(hypothetical protein PDE_00228 [Penicillium oxalicum 114-2])	None
gene-PDE_08904	3.02237	1.59568	0.000140208	0.000298221	yes	up	0.926667	2.76	0.77	0.54	1.47	2.34	3.17	2.77	PDE_08904	hypothetical protein	GO:0003868(molecular_function:4-hydroxyphenylpyruvate dioxygenase activity); GO:0046872(molecular_function:metal ion binding); GO:0009072(biological_process:aromatic amino acid family metabolic process)	K00457	HPD, hppD	map00130(Ubiquinone and other terpenoid-quinone biosynthesis); map00360(Phenylalanine metabolism); map00350(Tyrosine metabolism)	COG3185(E:Amino acid transport and metabolism)	EPS33942.1(hypothetical protein PDE_08904 [Penicillium oxalicum 114-2])	sp|Q4WHU1|HPPD1_ASPFU(Probable 4-hydroxyphenylpyruvate dioxygenase 1 OS=Neosartorya fumigata (strain ATCC MYA-4609 / Af293 / CBS 101355 / FGSC A1100) OX=330879 GN=AFUA_2G04200 PE=3 SV=1)	PF00903.25(Glyoxalase:Glyoxalase/Bleomycin resistance protein/Dioxygenase superfamily); PF13669.6(Glyoxalase_4:Glyoxalase/Bleomycin resistance protein/Dioxygenase superfamily); PF13468.6(Glyoxalase_3:Glyoxalase-like domain); PF14696.6(Glyoxalase_5:Hydroxyphenylpyruvate dioxygenase, HPPD, N-terminal)
gene-PDE_06060	6.47976	2.69594	0.00015536	0.000329101	yes	up	0.31	2.47	0.57	0.32	0.04	1.89	2.52	3	PDE_06060	hypothetical protein	GO:0005524(molecular_function:ATP binding)				COG0443(S:Function unknown)	EPS31105.1(hypothetical protein PDE_06060 [Penicillium oxalicum 114-2])	sp|O43301|HS12A_HUMAN(Heat shock 70 kDa protein 12A OS=Homo sapiens OX=9606 GN=HSPA12A PE=1 SV=2)
gene-PDE_00181	2.94698	1.55924	0.000175858	0.000369923	yes	up	1.86667	5.30667	1.62	0.97	3.01	5.46	4.46	6	PDE_00181	hypothetical protein	GO:0007020(biological_process:microtubule nucleation); GO:0003924(molecular_function:GTPase activity); GO:0000930(cellular_component:gamma-tubulin complex); GO:0031122(biological_process:cytoplasmic microtubule organization); GO:0005874(cellular_component:microtubule); GO:0005525(molecular_function:GTP binding)				COG4126(E:Amino acid transport and metabolism)	EPS25248.1(hypothetical protein PDE_00181 [Penicillium oxalicum 114-2])	sp|Q09921|YAKA_SCHPO(Uncharacterized protein C1F7.10 OS=Schizosaccharomyces pombe (strain 972 / ATCC 24843) OX=284812 GN=SPAC1F7.10 PE=3 SV=1)
gene-PDE_00060	2.34461	1.22935	0.000177524	0.000373345	yes	up	1.22667	2.82667	0.96	1.07	1.65	2.66	3.01	2.81	PDE_00060	hypothetical protein	GO:0008483(molecular_function:transaminase activity); GO:0030170(molecular_function:pyridoxal phosphate binding)				COG0161(E:Amino acid transport and metabolism)	EPS25129.1(hypothetical protein PDE_00060 [Penicillium oxalicum 114-2])	sp|A0A098DDI1|FUSA3_GIBZE(Aminotransferase FGSG_17085 OS=Gibberella zeae (strain PH-1 / ATCC MYA-4620 / FGSC 9075 / NRRL 31084) OX=229533 GN=FGRAMPH1_01T09365 PE=3 SV=1)	PF00202.21(Aminotran_3:Aminotransferase class-III)
gene-PDE_01582	4.58748	2.1977	0.00018419	0.000386926	yes	up	5.67667	25.5633	7.55	7.46	2.02	28.73	30.83	17.13	PDE_01582	hypothetical protein	GO:0019706(molecular_function:protein-cysteine S-palmitoyltransferase activity); GO:0016021(cellular_component:integral component of membrane)	K16675	ZDHHC9_14_18		COG5273(S:Function unknown)	EPS26644.1(hypothetical protein PDE_01582 [Penicillium oxalicum 114-2])	sp|Q5B3W7|ERFB_EMENI(Palmitoyltransferase erf2 OS=Emericella nidulans (strain FGSC A4 / ATCC 38163 / CBS 112.46 / NRRL 194 / M139) OX=227321 GN=erf2 PE=3 SV=2)	PF01529.20(DHHC:DHHC palmitoyltransferase)
gene-PDE_02135	2.48196	1.31148	0.000185506	0.000389604	yes	up	0.243333	0.596667	0.22	0.28	0.23	0.65	0.72	0.42	PDE_02135	hypothetical protein	GO:0004312(molecular_function:fatty acid synthase activity); GO:0042759(biological_process:long-chain fatty acid biosynthetic process)	K00667	FAS2	map00061(Fatty acid biosynthesis)	COG0331(S:Function unknown)	EPS27192.1(hypothetical protein PDE_02135 [Penicillium oxalicum 114-2])	sp|P78615|FAS2_EMEND(Fatty acid synthase subunit alpha OS=Emericella nidulans OX=162425 GN=fasA PE=3 SV=1)	PF18325.1(Fas_alpha_ACP:Fatty acid synthase subunit alpha Acyl carrier domain); PF18314.1(FAS_I_H:Fatty acid synthase type I helical domain); PF00109.26(ketoacyl-synt:Beta-ketoacyl synthase, N-terminal domain); PF02801.22(Ketoacyl-synt_C:Beta-ketoacyl synthase, C-terminal domain); PF00106.25(adh_short:short chain dehydrogenase)
gene-PDE_04720	2.98833	1.57934	0.000186792	0.000392217	yes	up	57.2933	127.067	43.81	81.45	46.62	125.23	136.21	119.76	PDE_04720	hypothetical protein	GO:0002181(biological_process:cytoplasmic translation)				ENOG410XZMT(S:Function unknown)	EPS29770.1(hypothetical protein PDE_04720 [Penicillium oxalicum 114-2])	sp|Q3E764|TMA7_YEAST(Translation machinery-associated protein 7 OS=Saccharomyces cerevisiae (strain ATCC 204508 / S288c) OX=559292 GN=TMA7 PE=1 SV=1)	PF09072.10(TMA7:Translation machinery associated TMA7)
gene-PDE_06425	8.01252	3.00226	0.000189102	0.0003968	yes	up	0.143333	1.12	0.06	0.07	0.3	1.19	1.14	1.03	PDE_06425	hypothetical protein						EPS31470.1(hypothetical protein PDE_06425 [Penicillium oxalicum 114-2])	None
gene-PDE_02280	4.34665	2.1199	0.000211091	0.000440764	yes	up	3.32333	13.7333	2.47	4.2	3.3	22.42	11.46	7.32	PDE_02280	hypothetical protein						EPS27337.1(hypothetical protein PDE_02280 [Penicillium oxalicum 114-2])	None
gene-PDE_01471	2.78854	1.47951	0.000227721	0.000474434	yes	up	0.996667	2.72333	0.71	0.79	1.49	2.97	2.34	2.86	PDE_01471	hypothetical protein						EPS26534.1(hypothetical protein PDE_01471 [Penicillium oxalicum 114-2])	None
gene-PDE_05923	2.09876	1.06954	0.000252339	0.000522918	yes	up	1.36667	2.80667	1.56	1.42	1.12	2.14	2.97	3.31	PDE_05923	hypothetical protein						EPS30969.1(hypothetical protein PDE_05923 [Penicillium oxalicum 114-2])	None
gene-PDE_03699	2.87076	1.52143	0.000275561	0.000568645	yes	up	7.11667	19.15	9.37	5.59	6.39	23.27	18.64	15.54	PDE_03699	hypothetical protein						EPS28753.1(hypothetical protein PDE_03699 [Penicillium oxalicum 114-2])	None
gene-PDE_04271	11.5764	3.53312	0.000280056	0.000577284	yes	up	0.06	0.716667	0.09	0	0.09	0.79	0.55	0.81	PDE_04271	hypothetical protein	GO:0016021(cellular_component:integral component of membrane); GO:0050660(molecular_function:flavin adenine dinucleotide binding); GO:0016614(molecular_function:oxidoreductase activity, acting on CH-OH group of donors)	K00108	betA, CHDH	map00260(Glycine, serine and threonine metabolism)	ENOG411008U(S:Function unknown); ENOG410YEB4(S:Function unknown)	EPS29322.1(hypothetical protein PDE_04271 [Penicillium oxalicum 114-2])	sp|A0A084B9Z2|SAT4_STACB(Satratoxin biosynthesis SC1 cluster protein 4 OS=Stachybotrys chartarum (strain CBS 109288 / IBT 7711) OX=1280523 GN=SAT4 PE=3 SV=1)	PF05730.11(CFEM:CFEM domain)
gene-PDE_07259	2.55725	1.35459	0.000356676	0.000728421	yes	up	1.22	3.05333	0.94	1.29	1.43	2.17	3.99	3	PDE_07259	putative pectin lyase	GO:0016829(molecular_function:lyase activity); GO:0005576(cellular_component:extracellular region); GO:0047490(molecular_function:pectin lyase activity); GO:0000272(biological_process:polysaccharide catabolic process)	K01732	E4.2.2.10		ENOG4111IYK(G:Carbohydrate transport and metabolism)	EPS32299.1(putative pectin lyase [Penicillium oxalicum 114-2])	sp|Q4WV10|PELA_ASPFU(Probable pectin lyase A OS=Neosartorya fumigata (strain ATCC MYA-4609 / Af293 / CBS 101355 / FGSC A1100) OX=330879 GN=pelA PE=3 SV=1)	PF00544.19(Pec_lyase_C:Pectate lyase); PF13229.6(Beta_helix:Right handed beta helix region)
gene-PDE_08875	7.03306	2.81415	0.000416588	0.000844929	yes	up	0.743333	4.84333	1.64	0.12	0.47	4.8	5.65	4.08	PDE_08875	hypothetical protein					ENOG410Y8TK(S:Function unknown)	EPS33913.1(hypothetical protein PDE_08875 [Penicillium oxalicum 114-2])	None
gene-PDE_03390	2.02978	1.02132	0.000425619	0.000862684	yes	up	17.22	27.5167	19.28	13.21	19.17	31.89	26.01	24.65	PDE_03390	hypothetical protein		K19877	CHS5		ENOG410Z14T(S:Function unknown)	EPS28444.1(hypothetical protein PDE_03390 [Penicillium oxalicum 114-2])	None
gene-PDE_06916	2.51996	1.3334	0.000428902	0.00086915	yes	up	31.96	69.53	37.81	25.93	32.14	54.02	62.3	92.27	PDE_06916	hypothetical protein	GO:0016021(cellular_component:integral component of membrane); GO:0005576(cellular_component:extracellular region); GO:0007275(biological_process:multicellular organism development); GO:0030178(biological_process:negative regulation of Wnt signaling pathway)					EPS31957.1(hypothetical protein PDE_06916 [Penicillium oxalicum 114-2])	None
gene-PDE_09387	2.1513	1.10521	0.000433207	0.000877683	yes	up	2.58333	5.41	2.46	2.12	3.17	4.9	5.63	5.7	PDE_09387	hypothetical protein					COG1028(S:Function unknown)	EPS34423.1(hypothetical protein PDE_09387 [Penicillium oxalicum 114-2])	sp|Q56840|HCDR_XANP2(2-(R)-hydroxypropyl-CoM dehydrogenase OS=Xanthobacter autotrophicus (strain ATCC BAA-1158 / Py2) OX=78245 GN=xecD PE=1 SV=3)	PF13561.6(adh_short_C2:Enoyl-(Acyl carrier protein) reductase); PF00106.25(adh_short:short chain dehydrogenase); PF08659.10(KR:KR domain)
gene-PDE_05604	2.2679	1.18136	0.000448155	0.000906592	yes	up	5.3	11.5367	5.29	5.84	4.77	14.19	9.91	10.51	PDE_05604	hypothetical protein	GO:0016021(cellular_component:integral component of membrane)				ENOG41128QE(S:Function unknown)	EPS30652.1(hypothetical protein PDE_05604 [Penicillium oxalicum 114-2])	None	PF01284.23(MARVEL:Membrane-associating domain)
gene-PDE_01284	3.00813	1.58887	0.00045955	0.000928038	yes	up	10.03	27.2167	10.76	9.53	9.8	22.08	17.23	42.34	PDE_01284	hypothetical protein					ENOG411257R(S:Function unknown)	EPS26348.1(hypothetical protein PDE_01284 [Penicillium oxalicum 114-2])	None
gene-PDE_04328	4.75763	2.25024	0.000463992	0.000936401	yes	up	29.7733	127.647	13.8	24.74	50.78	98.35	103.63	180.96	PDE_04328	hypothetical protein	GO:0003735(molecular_function:structural constituent of ribosome); GO:0005840(cellular_component:ribosome); GO:0003723(molecular_function:RNA binding); GO:0022625(cellular_component:cytosolic large ribosomal subunit)	K02908	RP-L30e, RPL30	map03010(Ribosome)	COG1911(J:Translation, ribosomal structure and biogenesis)	EPS29379.1(hypothetical protein PDE_04328 [Penicillium oxalicum 114-2])	sp|Q7S7F1|RL30_NEUCR(60S ribosomal protein L30 OS=Neurospora crassa (strain ATCC 24698 / 74-OR23-1A / CBS 708.71 / DSM 1257 / FGSC 987) OX=367110 GN=rpl-30 PE=3 SV=1)	PF01248.26(Ribosomal_L7Ae:Ribosomal protein L7Ae/L30e/S12e/Gadd45 family)
gene-PDE_05628	2.79695	1.48385	0.000504638	0.0010147	yes	up	3.48	9.63667	2.44	2.48	5.52	9.76	11.54	7.61	PDE_05628	hypothetical protein	GO:0051603(biological_process:proteolysis involved in cellular protein catabolic process); GO:0004222(molecular_function:metalloendopeptidase activity); GO:0003824(molecular_function:catalytic activity); GO:0005758(cellular_component:mitochondrial intermembrane space); GO:0006508(biological_process:proteolysis); GO:0008233(molecular_function:peptidase activity); GO:0046872(molecular_function:meta…	K06972	PITRM1, PreP, CYM1		COG1026(S:Function unknown)	EPS30676.1(hypothetical protein PDE_05628 [Penicillium oxalicum 114-2])	sp|Q4WP38|CYM1_ASPFU(Mitochondrial presequence protease OS=Neosartorya fumigata (strain ATCC MYA-4609 / Af293 / CBS 101355 / FGSC A1100) OX=330879 GN=cym1 PE=3 SV=1)	PF08367.11(M16C_assoc:Peptidase M16C associated); PF05193.21(Peptidase_M16_C:Peptidase M16 inactive domain); PF00675.20(Peptidase_M16:Insulinase (Peptidase family M16))
gene-PDE_07399	2.66328	1.4132	0.000551192	0.00110451	yes	up	0.423333	3.00667	0.95	0.12	0.2	3.33	1.89	3.8	PDE_07399	hypothetical protein						EPS32439.1(hypothetical protein PDE_07399 [Penicillium oxalicum 114-2])	None
gene-PDE_02238	2.34393	1.22893	0.000634509	0.00126253	yes	up	0.76	1.75333	0.78	0.84	0.66	1.9	2.06	1.3	PDE_02238	hypothetical protein	GO:0003824(molecular_function:catalytic activity); GO:0050662(molecular_function:coenzyme binding)				ENOG410XPIJ(S:Function unknown); ENOG411045U(S:Function unknown)	EPS27295.1(hypothetical protein PDE_02238 [Penicillium oxalicum 114-2])	sp|O74913|YJ72_SCHPO(Uncharacterized protein C757.02c OS=Schizosaccharomyces pombe (strain 972 / ATCC 24843) OX=284812 GN=SPCC757.02c PE=4 SV=1)
gene-PDE_02773	2.86644	1.51926	0.000693355	0.00137319	yes	up	7.14333	4.25333	4.28	8.17	8.98	1.82	6.41	4.53	PDE_02773	hypothetical protein	GO:0005634(cellular_component:nucleus); GO:0006351(biological_process:transcription, DNA-templated); GO:0008270(molecular_function:zinc ion binding); GO:0000981(molecular_function:RNA polymerase II transcription factor activity, sequence-specific DNA binding); GO:0003677(molecular_function:DNA binding)				ENOG410ZT9S(K:Transcription); ENOG410Y98U(K:Transcription)	EPS27829.1(hypothetical protein PDE_02773 [Penicillium oxalicum 114-2])	sp|Q4I0C5|RDR1_GIBZE(Protein RDR1 OS=Gibberella zeae (strain PH-1 / ATCC MYA-4620 / FGSC 9075 / NRRL 31084) OX=229533 GN=RDR1 PE=3 SV=1)	PF00172.18(Zn_clus:Fungal Zn(2)-Cys(6) binuclear cluster domain); PF04082.18(Fungal_trans:Fungal specific transcription factor domain)
gene-PDE_07142	3.25407	1.70225	0.000715937	0.00141552	yes	up	11.87	33.5733	12.96	17.29	5.36	29.66	41.18	29.88	PDE_07142	hypothetical protein						EPS32182.1(hypothetical protein PDE_07142 [Penicillium oxalicum 114-2])	None
gene-PDE_01229	12.6116	3.65668	0.000748089	0.00147503	yes	up	0.533333	3.75	0	1.35	0.25	4.48	4.37	2.4	PDE_01229	hypothetical protein	GO:0050832(biological_process:defense response to fungus); GO:0046526(molecular_function:D-xylulose reductase activity); GO:0005576(cellular_component:extracellular region); GO:0031640(biological_process:killing of cells of other organism)				ENOG410XZQQ(O:Posttranslational modification, protein turnover, chaperones)	EPS26293.1(hypothetical protein PDE_01229 [Penicillium oxalicum 114-2])	sp|D0EXD3|AFP_PENCH(Antifungal protein OS=Penicillium chrysogenum OX=5076 GN=afp PE=1 SV=1)	PF11402.8(Antifungal_prot:Antifungal protein)
gene-PDE_07045	2.0939	1.06619	0.000749451	0.00147709	yes	up	42.2533	76.09	49.94	43.36	33.46	79.86	70.13	78.28	PDE_07045	hypothetical protein						EPS32086.1(hypothetical protein PDE_07045 [Penicillium oxalicum 114-2])	None
