# Supplementary material for: Constructing a novel expression system by specific activation of amylase expression pathway in Penicillium
Source: Microb Cell Fact. 2020 Jul 29;19:155. doi: 10.1186/s12934-020-01410-4 (PMC7391575; doi:10.1186/s12934-020-01410-4)
Supplement: Supplementary file 3 — Additional file 3: Table S3. Gene list of the 1042 genes showed decrease in strain Δ13A-OamyR as compared to strain Δ13A. [file 12934_2020_1410_MOESM3_ESM.xlsx]

## Sheet: sheet1
Gene_id	FC(Δ13A-OamyR/Δ13A)	Log2FC(Δ13A-OamyR/Δ13A)	Pvalue	Padjust	Significant	Regulate	Δ13A	Δ13A-OamyR	Δ13A_1	Δ13A_2	Δ13A_3	Δ13A-OamyR_1	Δ13A-OamyR_2	Δ13A-OamyR_3	Gene name	Gene description	GO_id	KO_id	KO_name	Pathway_id	COG	nr	swissprot	pfam
gene-PDE_09235	0.000895726	-10.1247	0	0	yes	down	2475.87	1.91667	2525.47	2456.71	2445.43	1.48	2.35	1.92	PDE_09235	hypothetical protein		K13993	HSP20	map04141(Protein processing in endoplasmic reticulum)		EPS34271.1(hypothetical protein PDE_09235 [Penicillium oxalicum 114-2])	None
gene-PDE_08645	0.113959	-3.13341	0	0	yes	down	359.937	38.9833	360.8	367.16	351.85	40.48	41.09	35.38	PDE_08645	hypothetical protein	GO:0006855(biological_process:drug transmembrane transport); GO:0016021(cellular_component:integral component of membrane); GO:0005887(cellular_component:integral component of plasma membrane); GO:0055085(biological_process:transmembrane transport); GO:0042910(molecular_function:xenobiotic transporter activity)				COG0477(S:Function unknown)	EPS33683.1(hypothetical protein PDE_08645 [Penicillium oxalicum 114-2])	sp|A0A0B5EMG9|FUB11_FUSOX(Efflux pump FUBT OS=Fusarium oxysporum OX=5507 GN=FUBT PE=1 SV=1)	PF07690.16(MFS_1:Major Facilitator Superfamily); PF06609.13(TRI12:Fungal trichothecene efflux pump (TRI12))
gene-PDE_07432	0.0937322	-3.41531	0	0	yes	down	113.063	9.60333	115.85	111.17	112.17	10.41	10.66	7.74	PDE_07432	hypothetical protein	GO:0016021(cellular_component:integral component of membrane)				ENOG411209A(S:Function unknown)	EPS32472.1(hypothetical protein PDE_07432 [Penicillium oxalicum 114-2])	sp|A8NS27|N3009_COPC7(Adenylate-forming reductase 03009 OS=Coprinopsis cinerea (strain Okayama-7 / 130 / ATCC MYA-4618 / FGSC 9003) OX=240176 GN=CC1G_03009 PE=2 SV=3)
gene-PDE_03554	0.0834229	-3.58341	0	0	yes	down	136.007	10.99	137.98	140.1	129.94	10.85	10.8	11.32	PDE_03554	hypothetical protein	GO:0016021(cellular_component:integral component of membrane); GO:0046872(molecular_function:metal ion binding); GO:0016491(molecular_function:oxidoreductase activity)	K00505	TYR	map00350(Tyrosine metabolism)	ENOG410XS94(G:Carbohydrate transport and metabolism); ENOG4110B3F(S:Function unknown); ENOG410ZP9M(S:Function unknown); ENOG4112C44(S:Function unknown)	EPS28608.1(hypothetical protein PDE_03554 [Penicillium oxalicum 114-2])	sp|Q5BGU9|IVOB_EMENI(N-acetyl-6-hydroxytryptophan oxidase ivoB OS=Emericella nidulans (strain FGSC A4 / ATCC 38163 / CBS 112.46 / NRRL 194 / M139) OX=227321 GN=ivoB PE=1 SV=1)	PF00264.20(Tyrosinase:Common central domain of tyrosinase)
gene-PDE_03152	0.00663804	-7.23503	0	0	yes	down	455.543	2.46	466.51	447.4	452.72	2.17	3.02	2.19	PDE_03152	hypothetical protein						EPS28206.1(hypothetical protein PDE_03152 [Penicillium oxalicum 114-2])	None
gene-PDE_06124	0.273097	-1.87251	0	0	yes	down	1539.64	428.487	1564.21	1522.74	1531.97	424.82	458.21	402.43	PDE_06124	peptidoglycan binding domain-containing protein	GO:0016021(cellular_component:integral component of membrane)				ENOG410YHTS(S:Function unknown)	EPS31169.1(peptidoglycan binding domain-containing protein [Penicillium oxalicum 114-2])	sp|D4AY86|LYSM6_ARTBC(LysM domain-containing protein ARB_01155/01156 OS=Arthroderma benhamiae (strain ATCC MYA-4681 / CBS 112371) OX=663331 GN=ARB_01155/01156 PE=3 SV=2)	PF01464.20(SLT:Transglycosylase SLT domain)
gene-PDE_04495	0.000926201	-10.0764	0	0	yes	down	977.55	0.88	954.95	983.29	994.41	0.51	1.08	1.05	PDE_04495	hypothetical protein	GO:0016491(molecular_function:oxidoreductase activity)	K00059	fabG	map00780(Biotin metabolism); map00061(Fatty acid biosynthesis)	COG1028(S:Function unknown)	EPS29545.1(hypothetical protein PDE_04495 [Penicillium oxalicum 114-2])	sp|E9QUT3|ARP2_ASPFU(Hydroxynaphthalene reductase arp2 OS=Neosartorya fumigata (strain ATCC MYA-4609 / Af293 / CBS 101355 / FGSC A1100) OX=330879 GN=arp2 PE=3 SV=1)	PF13561.6(adh_short_C2:Enoyl-(Acyl carrier protein) reductase); PF00106.25(adh_short:short chain dehydrogenase); PF08659.10(KR:KR domain); PF01370.21(Epimerase:NAD dependent epimerase/dehydratase family)
gene-PDE_01653	0.072782	-3.78027	0	0	yes	down	398.287	27.2067	419.63	409.85	365.38	29.22	30.35	22.05	PDE_01653	hypothetical protein					ENOG4110B93(S:Function unknown)	EPS26715.1(hypothetical protein PDE_01653 [Penicillium oxalicum 114-2])	None
gene-PDE_09227	0.0935216	-3.41856	0	0	yes	down	123.487	10.9533	122.47	124.77	123.22	10.19	12.2	10.47	PDE_09227	hypothetical protein	GO:0005634(cellular_component:nucleus); GO:0006351(biological_process:transcription, DNA-templated); GO:0008270(molecular_function:zinc ion binding); GO:0000981(molecular_function:RNA polymerase II transcription factor activity, sequence-specific DNA binding); GO:0003677(molecular_function:DNA binding)				ENOG410YB3H(S:Function unknown); ENOG4110BCU(K:Transcription)	EPS34263.1(hypothetical protein PDE_09227 [Penicillium oxalicum 114-2])	sp|I1RF57|AURR2_GIBZE(Aurofusarin cluster transcription factor aurR2 OS=Gibberella zeae (strain PH-1 / ATCC MYA-4620 / FGSC 9075 / NRRL 31084) OX=229533 GN=aurR2 PE=2 SV=1)	PF04082.18(Fungal_trans:Fungal specific transcription factor domain)
gene-PDE_09762	0.251808	-1.9896	0	0	yes	down	420.687	103.63	427.5	422.67	411.89	102.3	108.83	99.76	PDE_09762	hypothetical protein	GO:0004497(molecular_function:monooxygenase activity); GO:0071949(molecular_function:FAD binding); GO:0016491(molecular_function:oxidoreductase activity)	K00101	lldD	map00620(Pyruvate metabolism)	COG1304(C:Energy production and conversion)	EPS34798.1(hypothetical protein PDE_09762 [Penicillium oxalicum 114-2])	sp|P00175|CYB2_YEAST(Cytochrome b2, mitochondrial OS=Saccharomyces cerevisiae (strain ATCC 204508 / S288c) OX=559292 GN=CYB2 PE=1 SV=1)	PF01070.18(FMN_dh:FMN-dependent dehydrogenase); PF00173.28(Cyt-b5:Cytochrome b5-like Heme/Steroid binding domain); PF01645.17(Glu_synthase:Conserved region in glutamate synthase); PF00478.25(IMPDH:IMP dehydrogenase / GMP reductase domain)
gene-PDE_01652	0.0153932	-6.02156	0	0	yes	down	1693.59	15.97	1615	1723.3	1742.46	17.84	14.45	15.62	PDE_01652	hypothetical protein					ENOG4110BDS(S:Function unknown); ENOG4110AN2(S:Function unknown); ENOG4110AT8(S:Function unknown)	EPS26714.1(hypothetical protein PDE_01652 [Penicillium oxalicum 114-2])	None
gene-PDE_09229	0.000534227	-10.8703	0	0	yes	down	3058.23	3.12	3032.9	3075.32	3066.46	4.05	2.72	2.59	PDE_09229	hypothetical protein	GO:0004497(molecular_function:monooxygenase activity); GO:0071949(molecular_function:FAD binding)				ENOG410Y930(S:Function unknown)	EPS34265.1(hypothetical protein PDE_09229 [Penicillium oxalicum 114-2])	sp|M1W850|PIG1_CLAP2(FAD-dependent monooxygenase CPUR_05423 OS=Claviceps purpurea (strain 20.1) OX=1111077 GN=CPUR_05423 PE=2 SV=1)	PF01494.19(FAD_binding_3:FAD binding domain); PF01266.24(DAO:FAD dependent oxidoreductase); PF13738.6(Pyr_redox_3:Pyridine nucleotide-disulphide oxidoreductase); PF03486.14(HI0933_like:HI0933-like protein)
gene-PDE_09910	0.0775546	-3.68864	0	0	yes	down	240.96	18.1467	246.89	239.72	236.27	18.53	17.77	18.14	PDE_09910	hypothetical protein	GO:0003824(molecular_function:catalytic activity); GO:0016829(molecular_function:lyase activity); GO:0016301(molecular_function:kinase activity)				COG2513(S:Function unknown)	EPS34945.1(hypothetical protein PDE_09910 [Penicillium oxalicum 114-2])	sp|P77541|PRPB_ECOLI(2-methylisocitrate lyase OS=Escherichia coli (strain K12) OX=83333 GN=prpB PE=1 SV=3)	PF13714.6(PEP_mutase:Phosphoenolpyruvate phosphomutase)
gene-PDE_01187	0.134815	-2.89095	0	0	yes	down	307.773	40.68	313.28	306.03	304.01	42.33	42.38	37.33	PDE_01187	hypothetical protein	GO:0006855(biological_process:drug transmembrane transport); GO:0008519(molecular_function:ammonium transmembrane transporter activity); GO:0016021(cellular_component:integral component of membrane); GO:0005886(cellular_component:plasma membrane); GO:0015696(biological_process:ammonium transport); GO:0055085(biological_process:transmembrane transport); GO:0035445(biological_process:borate transme…				ENOG410YUTB(G:Carbohydrate transport and metabolism); ENOG410XQV1(G:Carbohydrate transport and metabolism)	EPS26251.1(hypothetical protein PDE_01187 [Penicillium oxalicum 114-2])	sp|Q9P6J7|YHD3_SCHPO(Uncharacterized MFS-type transporter C1683.03c OS=Schizosaccharomyces pombe (strain 972 / ATCC 24843) OX=284812 GN=SPBC1683.03c PE=3 SV=1)	PF07690.16(MFS_1:Major Facilitator Superfamily); PF00083.24(Sugar_tr:Sugar (and other) transporter)
gene-PDE_09230	0.00666389	-7.22942	0	0	yes	down	560.643	3.65667	569.56	570	542.37	3.93	3.66	3.38	PDE_09230	hypothetical protein	GO:0005506(molecular_function:iron ion binding); GO:0016705(molecular_function:oxidoreductase activity, acting on paired donors, with incorporation or reduction of molecular oxygen); GO:0016021(cellular_component:integral component of membrane); GO:0004497(molecular_function:monooxygenase activity); GO:0020037(molecular_function:heme binding)	K05917	CYP51	map00100(Steroid biosynthesis)	COG2124(S:Function unknown)	EPS34266.1(hypothetical protein PDE_09230 [Penicillium oxalicum 114-2])	sp|P0CU70|CLAM_PASFU(Cytochrome P450 monooxygenase claM OS=Passalora fulva OX=5499 GN=claM PE=1 SV=1)	PF00067.22(p450:Cytochrome P450)
gene-PDE_01194	0.102824	-3.28175	0	0	yes	down	328.933	32.9667	342.57	319.21	325.02	31.6	32.4	34.9	PDE_01194	hypothetical protein	GO:0016740(molecular_function:transferase activity)				COG0625(Q:Secondary metabolites biosynthesis, transport and catabolism)	EPS26258.1(hypothetical protein PDE_01194 [Penicillium oxalicum 114-2])	sp|O59827|GST2_SCHPO(Glutathione S-transferase 2 OS=Schizosaccharomyces pombe (strain 972 / ATCC 24843) OX=284812 GN=gst2 PE=2 SV=1)	PF02798.20(GST_N:Glutathione S-transferase, N-terminal domain); PF13417.6(GST_N_3:Glutathione S-transferase, N-terminal domain); PF13410.6(GST_C_2:Glutathione S-transferase, C-terminal domain); PF00043.25(GST_C:Glutathione S-transferase, C-terminal domain); PF13409.6(GST_N_2:Glutathione S-transferase, N-terminal domain); PF14497.6(GST_C_3:Glutathione S-transferase, C-terminal domain)
gene-PDE_09233	0.000220294	-12.1483	0	0	yes	down	1833.83	0.396667	1988	1784.89	1728.6	0.25	0.54	0.4	PDE_09233	hypothetical protein	GO:0016491(molecular_function:oxidoreductase activity)				ENOG410ZYFG(S:Function unknown)	EPS34269.1(hypothetical protein PDE_09233 [Penicillium oxalicum 114-2])	sp|M1WG92|PIG5_CLAP2(Oxidoreductase CPUR_05427 OS=Claviceps purpurea (strain 20.1) OX=1111077 GN=CPUR_05427 PE=2 SV=1)	PF14027.6(Questin_oxidase:Questin oxidase-like)
gene-PDE_03248	0.127223	-2.97457	0	0	yes	down	575.587	22.9633	573.73	562.51	590.52	22.84	21.86	24.19	PDE_03248	hypothetical protein	GO:0016021(cellular_component:integral component of membrane); GO:0055085(biological_process:transmembrane transport)				ENOG410XNUU(S:Function unknown); COG0477(S:Function unknown)	EPS28302.1(hypothetical protein PDE_03248 [Penicillium oxalicum 114-2])	sp|Q2U5H8|KOJT_ASPOR(Probable efflux pump kojT OS=Aspergillus oryzae (strain ATCC 42149 / RIB 40) OX=510516 GN=kojT PE=1 SV=1)	PF07690.16(MFS_1:Major Facilitator Superfamily)
gene-PDE_09234	0.000458401	-11.0911	0	0	yes	down	2438.51	1.06333	2419.57	2430.92	2465.05	1.05	0.47	1.67	PDE_09234	hypothetical protein					ENOG410YCAU(S:Function unknown)	EPS34270.1(hypothetical protein PDE_09234 [Penicillium oxalicum 114-2])	sp|C8VQ62|MDPK_EMENI(Monooxygenase mdpK OS=Emericella nidulans (strain FGSC A4 / ATCC 38163 / CBS 112.46 / NRRL 194 / M139) OX=227321 GN=mdpK PE=3 SV=1)	PF13460.6(NAD_binding_10:NAD(P)H-binding); PF05368.13(NmrA:NmrA-like family)
gene-PDE_03044	0.145166	-2.78422	0	0	yes	down	894.337	126.32	913.43	874.86	894.72	118.24	134.42	126.3	PDE_03044	hypothetical protein	GO:0016787(molecular_function:hydrolase activity)				ENOG410Y4E6(S:Function unknown)	EPS28098.1(hypothetical protein PDE_03044 [Penicillium oxalicum 114-2])	None
gene-PDE_09236	0.000217	-12.17	0	0	yes	down	6401.52	1.36333	6378.73	6422.79	6403.03	1.07	1.86	1.16	PDE_09236	hypothetical protein	GO:0030411(molecular_function:scytalone dehydratase activity); GO:0006582(biological_process:melanin metabolic process)	K17740	SCD1		ENOG4111G58(S:Function unknown)	EPS34272.1(hypothetical protein PDE_09236 [Penicillium oxalicum 114-2])	sp|W3XEE6|PFMAX_PESFW(Scytalone dehydratase PFICI_02498 OS=Pestalotiopsis fici (strain W106-1 / CGMCC3.15140) OX=1229662 GN=PFICI_02498 PE=3 SV=1)	PF02982.14(Scytalone_dh:Scytalone dehydratase); PF13577.6(SnoaL_4:SnoaL-like domain)
gene-PDE_09239	0.000810373	-10.2691	0	0	yes	down	4105.09	3.20333	4235.54	4016.67	4063.06	3.2	2.38	4.03	PDE_09239	hypothetical protein	GO:0016491(molecular_function:oxidoreductase activity)	K17739	THNR		COG1028(Q:Secondary metabolites biosynthesis, transport and catabolism)	EPS34275.1(hypothetical protein PDE_09239 [Penicillium oxalicum 114-2])	sp|M1W270|PIG7_CLAP2(Short chain dehydrogenase CPUR_05429 OS=Claviceps purpurea (strain 20.1) OX=1111077 GN=CPUR_05429 PE=2 SV=1)	PF13561.6(adh_short_C2:Enoyl-(Acyl carrier protein) reductase); PF00106.25(adh_short:short chain dehydrogenase); PF08659.10(KR:KR domain)
gene-PDE_09228	0.00207855	-8.91021	0	0	yes	down	1467.33	3.00333	1480.05	1450.31	1471.64	2.37	4.05	2.59	PDE_09228	hypothetical protein	GO:0016021(cellular_component:integral component of membrane); GO:0055085(biological_process:transmembrane transport)				ENOG410XNQK(K:Transcription)	EPS34264.1(hypothetical protein PDE_09228 [Penicillium oxalicum 114-2])	sp|Q6UEH3|AFLT_ASPPU(Efflux pump aflT OS=Aspergillus parasiticus (strain ATCC 56775 / NRRL 5862 / SRRC 143 / SU-1) OX=1403190 GN=aflT PE=2 SV=1)	PF07690.16(MFS_1:Major Facilitator Superfamily)
gene-PDE_01069	0.0067337	-7.21439	0	0	yes	down	174.13	0.466667	177.07	173.7	171.62	0.42	0.55	0.43	PDE_01069	hypothetical protein	GO:0008171(molecular_function:O-methyltransferase activity)				ENOG410XS7T(C:Energy production and conversion); ENOG410XS7T(H:Coenzyme transport and metabolism); ENOG410YE5S(S:Function unknown)	EPS26133.1(hypothetical protein PDE_01069 [Penicillium oxalicum 114-2])	sp|A2QK65|KTNB_ASPNC(O-methyltransferase kntB OS=Aspergillus niger (strain CBS 513.88 / FGSC A1513) OX=425011 GN=ktnB PE=3 SV=1)	PF00891.18(Methyltransf_2:O-methyltransferase domain); PF16864.5(Dimerisation2:Dimerisation domain)
gene-PDE_01066	0.00693027	-7.17287	0	0	yes	down	242.947	1.63667	244.89	245.36	238.59	1.97	1.43	1.51	PDE_01066	hypothetical protein	GO:0016765(molecular_function:transferase activity, transferring alkyl or aryl (other than methyl) groups); GO:0004659(molecular_function:prenyltransferase activity); GO:0009820(biological_process:alkaloid metabolic process)	K14133	CDPNPT		ENOG4111D2Z(O:Posttranslational modification, protein turnover, chaperones); ENOG4111A7U(S:Function unknown); ENOG4110AXC(S:Function unknown)	EPS26130.1(hypothetical protein PDE_01066 [Penicillium oxalicum 114-2])	sp|B6HJU1|ROQD_PENRW(Roquefortine prenyltransferase roqD OS=Penicillium rubens (strain ATCC 28089 / DSM 1075 / NRRL 1951 / Wisconsin 54-1255) OX=500485 GN=roqD PE=1 SV=1)	PF11991.8(Trp_DMAT:Tryptophan dimethylallyltransferase)
gene-PDE_01057	0.00503001	-7.63522	0	0	yes	down	399.663	1.71333	405.2	401.04	392.75	1.19	1.75	2.2	PDE_01057	hypothetical protein	GO:0008168(molecular_function:methyltransferase activity)				ENOG411217J(S:Function unknown)	EPS26121.1(hypothetical protein PDE_01057 [Penicillium oxalicum 114-2])	sp|A0A1Y0BRG0|ADRK_PENRO(Methyltransferase adrK OS=Penicillium roqueforti OX=5082 GN=adrK PE=3 SV=1)	PF13649.6(Methyltransf_25:Methyltransferase domain)
gene-PDE_09831	0.0164031	-5.92988	0	0	yes	down	3156.34	52.4133	3219.29	3171.73	3078.01	51.09	50.68	55.47	PDE_09831	hypothetical protein	GO:0016021(cellular_component:integral component of membrane); GO:0016705(molecular_function:oxidoreductase activity, acting on paired donors, with incorporation or reduction of molecular oxygen); GO:0005506(molecular_function:iron ion binding); GO:0020037(molecular_function:heme binding); GO:0055085(biological_process:transmembrane transport)				ENOG410ZH0F(S:Function unknown)	EPS34867.1(hypothetical protein PDE_09831 [Penicillium oxalicum 114-2])	None
gene-PDE_09832	0.0138349	-6.17554	0	0	yes	down	44383.2	591.45	44935.1	44285.2	43929.4	549.69	570.22	654.44	PDE_09832	hypothetical protein	GO:0005576(cellular_component:extracellular region); GO:0009277(cellular_component:fungal-type cell wall); GO:0005199(molecular_function:structural constituent of cell wall)				ENOG4111AHP(O:Posttranslational modification, protein turnover, chaperones)	EPS34868.1(hypothetical protein PDE_09832 [Penicillium oxalicum 114-2])	sp|P41746|RODL_ASPFU(Hydrophobin OS=Neosartorya fumigata (strain ATCC MYA-4609 / Af293 / CBS 101355 / FGSC A1100) OX=330879 GN=rodA PE=2 SV=2)	PF01185.18(Hydrophobin:Fungal hydrophobin)
gene-PDE_00924	0.0205256	-5.60643	0	0	yes	down	213.397	3.06667	211.64	218.44	210.11	2.96	3.45	2.79	PDE_00924	hypothetical protein					ENOG410YQA5(S:Function unknown); ENOG410YMC2(S:Function unknown)	EPS25988.1(hypothetical protein PDE_00924 [Penicillium oxalicum 114-2])	None
gene-PDE_05889	0.119865	-3.06052	0	0	yes	down	159.397	19.69	155.08	154.83	168.28	22.05	20.74	16.28	PDE_05889	hypothetical protein	GO:0016765(molecular_function:transferase activity, transferring alkyl or aryl (other than methyl) groups); GO:0016829(molecular_function:lyase activity); GO:0006520(biological_process:cellular amino acid metabolic process); GO:0051213(molecular_function:dioxygenase activity); GO:0009820(biological_process:alkaloid metabolic process)	K01667	tnaA	map00380(Tryptophan metabolism)	ENOG4111I6N(S:Function unknown)	EPS30935.1(hypothetical protein PDE_05889 [Penicillium oxalicum 114-2])	None	PF11991.8(Trp_DMAT:Tryptophan dimethylallyltransferase)
gene-PDE_07566	0.0190977	-5.71046	0	0	yes	down	71.1533	1.14667	71.99	72.46	69.01	1.17	1.34	0.93	PDE_07566	hypothetical protein	GO:0016021(cellular_component:integral component of membrane)				ENOG41100F0(S:Function unknown)	EPS32606.1(hypothetical protein PDE_07566 [Penicillium oxalicum 114-2])	None	PF03707.16(MHYT:Bacterial signalling protein N terminal repeat)
gene-PDE_06527	0.0271572	-5.20252	0	0	yes	down	412.147	10.9667	411.18	405.97	419.29	9.52	12.15	11.23	PDE_06527	hypothetical protein						EPS31572.1(hypothetical protein PDE_06527 [Penicillium oxalicum 114-2])	None
gene-PDE_00938	0.0440498	-4.50472	0	0	yes	down	649.053	23.9467	651.1	645.8	650.26	29.67	25.88	16.29	PDE_00938	hypothetical protein	GO:0016021(cellular_component:integral component of membrane); GO:0003676(molecular_function:nucleic acid binding)				ENOG4111WBF(S:Function unknown)	EPS26002.1(hypothetical protein PDE_00938 [Penicillium oxalicum 114-2])	None
gene-PDE_05885	0.0489529	-4.35246	0	0	yes	down	104.25	3.57667	104.88	104.02	103.85	3.81	3.82	3.1	PDE_05885	hypothetical protein	GO:0019441(biological_process:tryptophan catabolic process to kynurenine); GO:0020037(molecular_function:heme binding); GO:0051213(molecular_function:dioxygenase activity); GO:0016021(cellular_component:integral component of membrane); GO:0046872(molecular_function:metal ion binding); GO:0016491(molecular_function:oxidoreductase activity)				COG0369(I:Lipid transport and metabolism)	EPS30932.1(hypothetical protein PDE_05885 [Penicillium oxalicum 114-2])	sp|Q9ERD9|I23O1_RAT(Indoleamine 2,3-dioxygenase 1 OS=Rattus norvegicus OX=10116 GN=Ido1 PE=2 SV=1)	PF01231.18(IDO:Indoleamine 2,3-dioxygenase); PF00173.28(Cyt-b5:Cytochrome b5-like Heme/Steroid binding domain)
gene-PDE_00810	0.075115	-3.73475	0	0	yes	down	14.87	1.09667	14.52	15.47	14.62	1.18	1.04	1.07	PDE_00810	hypothetical protein	GO:0003824(molecular_function:catalytic activity); GO:0016874(molecular_function:ligase activity); GO:0031177(molecular_function:phosphopantetheine binding)				COG1020(S:Function unknown); COG3320(S:Function unknown)	EPS25874.1(hypothetical protein PDE_00810 [Penicillium oxalicum 114-2])	sp|Q5AUZ6|ATNA_EMENI(Nonribosomal peptide synthase atnA OS=Emericella nidulans (strain FGSC A4 / ATCC 38163 / CBS 112.46 / NRRL 194 / M139) OX=227321 GN=atnA PE=2 SV=1)	PF00501.28(AMP-binding:AMP-binding enzyme); PF07993.12(NAD_binding_4:Male sterility protein); PF00668.20(Condensation:Condensation domain); PF00550.25(PP-binding:Phosphopantetheine attachment site); PF01370.21(Epimerase:NAD dependent epimerase/dehydratase family)
gene-PDE_00799	0.00964678	-6.69574	0	0	yes	down	248.287	2.30333	248.97	244.69	251.2	1.61	1.98	3.32	PDE_00799	hypothetical protein	GO:0016021(cellular_component:integral component of membrane)				ENOG4111IQ0(S:Function unknown); COG1028(S:Function unknown)	EPS25863.1(hypothetical protein PDE_00799 [Penicillium oxalicum 114-2])	sp|S0DRI2|FSR5_GIBF5(Short-chain dehydrogenase/reductase fsr5 OS=Gibberella fujikuroi (strain CBS 195.34 / IMI 58289 / NRRL A-6831) OX=1279085 GN=fsr5 PE=2 SV=1)	PF13561.6(adh_short_C2:Enoyl-(Acyl carrier protein) reductase); PF00106.25(adh_short:short chain dehydrogenase)
gene-PDE_00789	0.0226312	-5.46554	0	0	yes	down	33.9533	0.76	34.08	33.55	34.23	0.95	0.88	0.45	PDE_00789	hypothetical protein	GO:0005737(cellular_component:cytoplasm); GO:0031410(cellular_component:cytoplasmic vesicle); GO:0019748(biological_process:secondary metabolic process); GO:0009405(biological_process:pathogenesis); GO:0031177(molecular_function:phosphopantetheine binding); GO:1900781(biological_process:fumiquinazoline C biosynthetic process); GO:0000036(molecular_function:ACP phosphopantetheine attachment site b…				COG1020(T:Signal transduction mechanisms); ENOG410XPD8(T:Signal transduction mechanisms)	EPS25853.1(hypothetical protein PDE_00789 [Penicillium oxalicum 114-2])	sp|Q4WLW5|FMQA_ASPFU(Nonribosomal peptide synthetase fmqA OS=Neosartorya fumigata (strain ATCC MYA-4609 / Af293 / CBS 101355 / FGSC A1100) OX=330879 GN=fmqA PE=1 SV=1)	PF00501.28(AMP-binding:AMP-binding enzyme); PF00668.20(Condensation:Condensation domain); PF00550.25(PP-binding:Phosphopantetheine attachment site); PF13193.6(AMP-binding_C:AMP-binding enzyme C-terminal domain)
gene-PDE_03633	0.0462643	-4.43396	0	0	yes	down	2458.54	115.027	2494.77	2394.24	2486.62	122.21	105.66	117.21	PDE_03633	hypothetical protein	GO:0004497(molecular_function:monooxygenase activity); GO:0016021(cellular_component:integral component of membrane); GO:0006351(biological_process:transcription, DNA-templated); GO:0003677(molecular_function:DNA binding); GO:0005634(cellular_component:nucleus); GO:0000981(molecular_function:RNA polymerase II transcription factor activity, sequence-specific DNA binding); GO:0008270(molecular_func…				ENOG4112BNR(S:Function unknown); ENOG410ZQ4H(S:Function unknown)	EPS28687.1(hypothetical protein PDE_03633 [Penicillium oxalicum 114-2])	sp|A4DA85|ENCC_ASPFU(Anthrone oxygenase encC OS=Neosartorya fumigata (strain ATCC MYA-4609 / Af293 / CBS 101355 / FGSC A1100) OX=330879 GN=encC PE=1 SV=1)	PF08592.11(DUF1772:Domain of unknown function (DUF1772))
gene-PDE_09012	0.130558	-2.93723	0	0	yes	down	304.503	35.2167	298.81	314.37	300.33	34.16	34.47	37.02	PDE_09012	hypothetical protein	GO:0005737(cellular_component:cytoplasm); GO:0006351(biological_process:transcription, DNA-templated); GO:0005853(cellular_component:eukaryotic translation elongation factor 1 complex); GO:0002182(biological_process:cytoplasmic translational elongation); GO:0005829(cellular_component:cytosol); GO:0003924(molecular_function:GTPase activity); GO:0005516(molecular_function:calmodulin binding); GO:00…	K03231	EEF1A	map03013(RNA transport)	COG5256(T:Signal transduction mechanisms)	EPS34050.1(hypothetical protein PDE_09012 [Penicillium oxalicum 114-2])	sp|P41745|EF1A_BLAAD(Elongation factor 1-alpha OS=Blastobotrys adeninivorans OX=409370 GN=TEF PE=3 SV=1)	PF00009.27(GTP_EFTU:Elongation factor Tu GTP binding domain); PF03143.17(GTP_EFTU_D3:Elongation factor Tu C-terminal domain); PF03144.25(GTP_EFTU_D2:Elongation factor Tu domain 2); PF01926.23(MMR_HSR1:50S ribosome-binding GTPase)
gene-PDE_00770	0.0274534	-5.18687	0	0	yes	down	4202.19	99.3133	4242.73	4347.23	4016.61	103.36	97.23	97.35	PDE_00770	hypothetical protein	GO:0016021(cellular_component:integral component of membrane)				ENOG410ZEPT(S:Function unknown); ENOG4110WHT(S:Function unknown); ENOG410YPUP(S:Function unknown); ENOG410YH46(S:Function unknown)	EPS25834.1(hypothetical protein PDE_00770 [Penicillium oxalicum 114-2])	None
gene-PDE_08742	0.0646595	-3.95099	0	0	yes	down	53.0767	3.09	49.93	57.62	51.68	3.05	3.09	3.13	PDE_08742	hypothetical protein	GO:0003924(molecular_function:GTPase activity); GO:0005525(molecular_function:GTP binding)				COG0699(S:Function unknown)	EPS33780.1(hypothetical protein PDE_08742 [Penicillium oxalicum 114-2])	sp|Q28379|MX1_HORSE(Interferon-induced GTP-binding protein Mx1 OS=Equus caballus OX=9796 GN=MX1 PE=2 SV=1)	PF00350.23(Dynamin_N:Dynamin family); PF01031.20(Dynamin_M:Dynamin central region)
gene-PDE_03768	0.0453372	-4.46316	0	0	yes	down	133.643	5.65333	141.58	133.13	126.22	5.83	5.78	5.35	PDE_03768	hypothetical protein					ENOG410YF7M(S:Function unknown)	EPS28822.1(hypothetical protein PDE_03768 [Penicillium oxalicum 114-2])	None
gene-PDE_01951	0.0378228	-4.7246	0	0	yes	down	142.06	5.25	141.82	140.76	143.6	4.48	5.61	5.66	PDE_01951	hypothetical protein					ENOG4111YWX(S:Function unknown); ENOG410ZSVT(S:Function unknown)	EPS27010.1(hypothetical protein PDE_01951 [Penicillium oxalicum 114-2])	sp|Q04608|YD124_YEAST(Uncharacterized protein YDR124W OS=Saccharomyces cerevisiae (strain ATCC 204508 / S288c) OX=559292 GN=YDR124W PE=1 SV=1)	PF11001.8(DUF2841:Protein of unknown function (DUF2841))
gene-PDE_01763	0.0151029	-6.04903	0	0	yes	down	260.897	3.34333	316.27	237.21	229.21	2.54	5.28	2.21	PDE_01763	hypothetical protein					ENOG4110AGW(S:Function unknown)	EPS26824.1(hypothetical protein PDE_01763 [Penicillium oxalicum 114-2])	None
gene-PDE_06880	0.0133698	-6.22488	0	0	yes	down	95.3967	0.686667	94.56	97.74	93.89	0.52	0.74	0.8	PDE_06880	hypothetical protein	GO:0016021(cellular_component:integral component of membrane); GO:0055085(biological_process:transmembrane transport)				ENOG410YUTI(G:Carbohydrate transport and metabolism)	EPS31921.1(hypothetical protein PDE_06880 [Penicillium oxalicum 114-2])	sp|Q9USN4|YJA1_SCHPO(Uncharacterized transporter C1529.01 OS=Schizosaccharomyces pombe (strain 972 / ATCC 24843) OX=284812 GN=SPCC1529.01 PE=3 SV=2)	PF07690.16(MFS_1:Major Facilitator Superfamily)
gene-PDE_01025	0.0917306	-3.44645	0	0	yes	down	77.0633	7.14	77.53	78.7	74.96	6.63	7.61	7.18	PDE_01025	hypothetical protein	GO:0003676(molecular_function:nucleic acid binding)				COG5048(O:Posttranslational modification, protein turnover, chaperones)	EPS26089.1(hypothetical protein PDE_01025 [Penicillium oxalicum 114-2])	sp|P41696|AZF1_YEAST(Asparagine-rich zinc finger protein AZF1 OS=Saccharomyces cerevisiae (strain ATCC 204508 / S288c) OX=559292 GN=AZF1 PE=1 SV=1)	PF13465.6(zf-H2C2_2:Zinc-finger double domain); PF00096.26(zf-C2H2:Zinc finger, C2H2 type); PF13894.6(zf-C2H2_4:C2H2-type zinc finger)
gene-PDE_04936	0.0335412	-4.89792	0	0	yes	down	124.133	4.1	124.83	126.47	121.1	4.31	4.55	3.44	PDE_04936	hypothetical protein	GO:0005506(molecular_function:iron ion binding); GO:0016705(molecular_function:oxidoreductase activity, acting on paired donors, with incorporation or reduction of molecular oxygen); GO:0004601(molecular_function:peroxidase activity); GO:0020037(molecular_function:heme binding); GO:0006979(biological_process:response to oxidative stress)	K17862	PPOC	map00591(Linoleic acid metabolism)	ENOG410ZQ7D(S:Function unknown); ENOG410XPZ3(S:Function unknown)	EPS29986.1(hypothetical protein PDE_04936 [Penicillium oxalicum 114-2])	sp|Q4WY82|PPOC_ASPFU(Linoleate 10R-lipoxygenase OS=Neosartorya fumigata (strain ATCC MYA-4609 / Af293 / CBS 101355 / FGSC A1100) OX=330879 GN=ppoC PE=1 SV=2)	PF03098.15(An_peroxidase:Animal haem peroxidase)
gene-PDE_07434	0.00338508	-8.20659	0	0	yes	down	326.147	1.08333	338.82	324.18	315.44	1.19	1.11	0.95	PDE_07434	hypothetical protein	GO:0003824(molecular_function:catalytic activity); GO:0016021(cellular_component:integral component of membrane); GO:0016874(molecular_function:ligase activity)				COG0318(S:Function unknown)	EPS32474.1(hypothetical protein PDE_07434 [Penicillium oxalicum 114-2])	sp|Q4WLD5|PYR1_ASPFU(Nicotinic acid-CoA ligase pyr1 OS=Neosartorya fumigata (strain ATCC MYA-4609 / Af293 / CBS 101355 / FGSC A1100) OX=330879 GN=pyr1 PE=1 SV=1)	PF00501.28(AMP-binding:AMP-binding enzyme); PF13193.6(AMP-binding_C:AMP-binding enzyme C-terminal domain)
gene-PDE_04921	0.116868	-3.09705	0	0	yes	down	365.33	16.34	371.39	364.65	359.95	15.83	16.39	16.8	PDE_04921	hypothetical protein						EPS29971.1(hypothetical protein PDE_04921 [Penicillium oxalicum 114-2])	None
gene-PDE_05067	0.0917752	-3.44575	0	0	yes	down	275.87	24.92	274.63	284.67	268.31	25.18	25.69	23.89	PDE_05067	hypothetical protein	GO:0016021(cellular_component:integral component of membrane)				ENOG410YETN(S:Function unknown); ENOG410YT3Y(S:Function unknown)	EPS30117.1(hypothetical protein PDE_05067 [Penicillium oxalicum 114-2])	None
gene-PDE_08126	0.188802	-2.40506	0	0	yes	down	169.41	28.2067	175.69	174.08	158.46	26.64	28.39	29.59	PDE_08126	hypothetical protein	GO:0016021(cellular_component:integral component of membrane)				ENOG4111T14(S:Function unknown)	EPS33164.1(hypothetical protein PDE_08126 [Penicillium oxalicum 114-2])	None
gene-PDE_03367	0.103509	-3.27217	0	0	yes	down	58.4333	3.77667	58.81	58.05	58.44	4.1	3.76	3.47	PDE_03367	hypothetical protein	GO:0016021(cellular_component:integral component of membrane); GO:0055085(biological_process:transmembrane transport)				ENOG410YJHV(G:Carbohydrate transport and metabolism); ENOG410XNQK(G:Carbohydrate transport and metabolism)	EPS28421.1(hypothetical protein PDE_03367 [Penicillium oxalicum 114-2])	sp|B6HJU0|ROQT_PENRW(Efflux pump roqT OS=Penicillium rubens (strain ATCC 28089 / DSM 1075 / NRRL 1951 / Wisconsin 54-1255) OX=500485 GN=roqT PE=1 SV=1)	PF07690.16(MFS_1:Major Facilitator Superfamily)
gene-PDE_04300	0.0116531	-6.42314	0	0	yes	down	367.553	5.42333	364.68	359.69	378.29	4.86	4.3	7.11	PDE_04300	hypothetical protein	GO:0042626(molecular_function:ATPase activity, coupled to transmembrane movement of substances); GO:0016021(cellular_component:integral component of membrane); GO:0008270(molecular_function:zinc ion binding); GO:0016887(molecular_function:ATPase activity); GO:0005634(cellular_component:nucleus); GO:0005524(molecular_function:ATP binding); GO:0000981(molecular_function:RNA polymerase II transcript…				COG0842(S:Function unknown)	EPS29351.1(hypothetical protein PDE_04300 [Penicillium oxalicum 114-2])	sp|Q4WDD4|ATRF_ASPFU(ABC multidrug transporter atrF OS=Neosartorya fumigata (strain ATCC MYA-4609 / Af293 / CBS 101355 / FGSC A1100) OX=330879 GN=atrF PE=2 SV=1)	PF01061.24(ABC2_membrane:ABC-2 type transporter); PF00005.27(ABC_tran:ABC transporter); PF06422.12(PDR_CDR:CDR ABC transporter); PF12698.7(ABC2_membrane_3:ABC-2 family transporter protein); PF14510.6(ABC_trans_N:ABC-transporter N-terminal); PF03193.16(RsgA_GTPase:RsgA GTPase); PF13481.6(AAA_25:AAA domain)
gene-PDE_09492	0.0092166	-6.76155	0	0	yes	down	138.943	1.25	139.19	139.33	138.31	1.48	1.04	1.23	PDE_09492	hypothetical protein	GO:0005507(molecular_function:copper ion binding); GO:0016491(molecular_function:oxidoreductase activity)				COG2132(Q:Secondary metabolites biosynthesis, transport and catabolism)	EPS34528.1(hypothetical protein PDE_09492 [Penicillium oxalicum 114-2])	sp|E9RBR0|ABR2_ASPFU(Laccase abr2 OS=Neosartorya fumigata (strain ATCC MYA-4609 / Af293 / CBS 101355 / FGSC A1100) OX=330879 GN=abr2 PE=1 SV=1)	PF07732.15(Cu-oxidase_3:Multicopper oxidase); PF07731.14(Cu-oxidase_2:Multicopper oxidase); PF00394.22(Cu-oxidase:Multicopper oxidase)
gene-PDE_06301	0.0193416	-5.69215	0	0	yes	down	239.837	4.55333	240.79	241.67	237.05	4.6	4.98	4.08	PDE_06301	hypothetical protein					COG0251(S:Function unknown); ENOG41100WB(S:Function unknown); ENOG410Y29Q(S:Function unknown)	EPS31346.1(hypothetical protein PDE_06301 [Penicillium oxalicum 114-2])	None
gene-PDE_09616	0.113528	-3.13888	0	0	yes	down	640.767	62.95	644.39	651.87	626.04	64.53	61.81	62.51	PDE_09616	hypothetical protein	GO:0008270(molecular_function:zinc ion binding); GO:0016491(molecular_function:oxidoreductase activity)	K18369	adh2	map00640(Propanoate metabolism)	COG1063(S:Function unknown)	EPS34652.1(hypothetical protein PDE_09616 [Penicillium oxalicum 114-2])	sp|Q0KDL6|ADH_CUPNH(Alcohol dehydrogenase OS=Cupriavidus necator (strain ATCC 17699 / H16 / DSM 428 / Stanier 337) OX=381666 GN=adh PE=1 SV=1)	PF08240.12(ADH_N:Alcohol dehydrogenase GroES-like domain); PF00107.26(ADH_zinc_N:Zinc-binding dehydrogenase); PF16912.5(Glu_dehyd_C:Glucose dehydrogenase C-terminus); PF13602.6(ADH_zinc_N_2:Zinc-binding dehydrogenase)
gene-PDE_00021	0.132534	-2.91556	0	0	yes	down	1896.53	243.75	1906.02	1841.38	1942.19	242.27	252.75	236.23	PDE_00021	hypothetical protein	GO:0005576(cellular_component:extracellular region); GO:0009277(cellular_component:fungal-type cell wall); GO:0005199(molecular_function:structural constituent of cell wall)				ENOG4111AHP(O:Posttranslational modification, protein turnover, chaperones)	EPS25090.1(hypothetical protein PDE_00021 [Penicillium oxalicum 114-2])	sp|P41746|RODL_ASPFU(Hydrophobin OS=Neosartorya fumigata (strain ATCC MYA-4609 / Af293 / CBS 101355 / FGSC A1100) OX=330879 GN=rodA PE=2 SV=2)	PF01185.18(Hydrophobin:Fungal hydrophobin)
gene-PDE_05523	0.0402336	-4.63545	0	0	yes	down	73.32	1.72	76.04	71.59	72.33	1.85	1.77	1.54	PDE_05523	hypothetical protein	GO:0022857(molecular_function:transmembrane transporter activity); GO:0006865(biological_process:amino acid transport); GO:0016021(cellular_component:integral component of membrane)				COG0531(G:Carbohydrate transport and metabolism)	EPS30571.1(hypothetical protein PDE_05523 [Penicillium oxalicum 114-2])	sp|P19807|HNM1_YEAST(Choline transport protein OS=Saccharomyces cerevisiae (strain ATCC 204508 / S288c) OX=559292 GN=HNM1 PE=1 SV=1)	PF13520.6(AA_permease_2:Amino acid permease); PF00324.21(AA_permease:Amino acid permease)
gene-PDE_01418	0.0336786	-4.89202	0	0	yes	down	240.593	7.93	249.63	237.74	234.41	8.13	8.28	7.38	PDE_01418	hypothetical protein	GO:0005506(molecular_function:iron ion binding); GO:0016705(molecular_function:oxidoreductase activity, acting on paired donors, with incorporation or reduction of molecular oxygen); GO:0016021(cellular_component:integral component of membrane); GO:0004497(molecular_function:monooxygenase activity); GO:0020037(molecular_function:heme binding)				COG2124(S:Function unknown)	EPS26481.1(hypothetical protein PDE_01418 [Penicillium oxalicum 114-2])	sp|Q2UNA2|C505_ASPOR(Bifunctional cytochrome P450/NADPH--P450 reductase OS=Aspergillus oryzae (strain ATCC 42149 / RIB 40) OX=510516 GN=CYP505A3 PE=2 SV=1)	PF00067.22(p450:Cytochrome P450)
gene-PDE_05524	0.143025	-2.80566	0	0	yes	down	182.253	18.84	179.28	184.45	183.03	18.55	19.78	18.19	PDE_05524	hypothetical protein	GO:0016021(cellular_component:integral component of membrane)				ENOG4111HUC(G:Carbohydrate transport and metabolism); ENOG410YDN1(S:Function unknown)	EPS30572.1(hypothetical protein PDE_05524 [Penicillium oxalicum 114-2])	None
gene-PDE_08154	0.146774	-2.76833	0	0	yes	down	560.037	64.6867	558.78	567.89	553.44	67.4	70.12	56.54	PDE_08154	hypothetical protein	GO:0016021(cellular_component:integral component of membrane); GO:0055085(biological_process:transmembrane transport)				ENOG410XW69(U:Intracellular trafficking, secretion, and vesicular transport); ENOG410YEGJ(G:Carbohydrate transport and metabolism)	EPS33192.1(hypothetical protein PDE_08154 [Penicillium oxalicum 114-2])	sp|O74852|YQ92_SCHPO(Uncharacterized MFS-type transporter C18.02 OS=Schizosaccharomyces pombe (strain 972 / ATCC 24843) OX=284812 GN=SPCC18.02 PE=3 SV=1)	PF07690.16(MFS_1:Major Facilitator Superfamily); PF13347.6(MFS_2:MFS/sugar transport protein); PF12832.7(MFS_1_like:MFS_1 like family); PF03137.20(OATP:Organic Anion Transporter Polypeptide (OATP) family); PF01306.19(LacY_symp:LacY proton/sugar symporter); PF06779.14(MFS_4:Uncharacterised MFS-type transporter YbfB)
gene-PDE_03346	0.030237	-5.04754	0	0	yes	down	143.713	4.27	144.24	144.43	142.47	4.3	4.58	3.93	PDE_03346	hypothetical protein					ENOG411133I(S:Function unknown)	EPS28400.1(hypothetical protein PDE_03346 [Penicillium oxalicum 114-2])	None
gene-PDE_10004	0.0575083	-4.12008	0	0	yes	down	103.933	11.5033	98.27	109.54	103.99	12.8	12.56	9.15	PDE_10004	hypothetical protein	GO:0005506(molecular_function:iron ion binding); GO:0016705(molecular_function:oxidoreductase activity, acting on paired donors, with incorporation or reduction of molecular oxygen); GO:0016021(cellular_component:integral component of membrane); GO:0004497(molecular_function:monooxygenase activity); GO:0020037(molecular_function:heme binding)				COG2124(S:Function unknown); ENOG410YHB5(O:Posttranslational modification, protein turnover, chaperones); ENOG4111A67(S:Function unknown)	EPS35039.1(hypothetical protein PDE_10004 [Penicillium oxalicum 114-2])	sp|B8NU02|LNAD_ASPFN(Cytochrome P450 monooxygenase lnaD OS=Aspergillus flavus (strain ATCC 200026 / FGSC A1120 / NRRL 3357 / JCM 12722 / SRRC 167) OX=332952 GN=lnaD PE=2 SV=1)	PF00067.22(p450:Cytochrome P450)
gene-PDE_10005	0.00537785	-7.53875	0	0	yes	down	271.74	1.42667	273.31	272.44	269.47	1.8	1.42	1.06	PDE_10005	hypothetical protein	GO:0016765(molecular_function:transferase activity, transferring alkyl or aryl (other than methyl) groups); GO:0016021(cellular_component:integral component of membrane)				COG0382(S:Function unknown)	EPS35040.1(hypothetical protein PDE_10005 [Penicillium oxalicum 114-2])	sp|Q4WLD0|PYR6_ASPFU(Polyprenyl transferase pyr6 OS=Neosartorya fumigata (strain ATCC MYA-4609 / Af293 / CBS 101355 / FGSC A1100) OX=330879 GN=pyr6 PE=1 SV=2)	PF01040.18(UbiA:UbiA prenyltransferase family)
gene-PDE_04106	0.00759305	-7.0411	0	0	yes	down	98.6667	0.74	99.84	98.23	97.93	0.77	0.67	0.78	PDE_04106	hypothetical protein	GO:0003824(molecular_function:catalytic activity); GO:0030170(molecular_function:pyridoxal phosphate binding)	K01739	metB	map00270(Cysteine and methionine metabolism); map00920(Sulfur metabolism); map00450(Selenocompound metabolism)	COG0626(S:Function unknown)	EPS29157.1(hypothetical protein PDE_04106 [Penicillium oxalicum 114-2])	sp|P38675|MET7_NEUCR(Cystathionine gamma-synthase OS=Neurospora crassa (strain ATCC 24698 / 74-OR23-1A / CBS 708.71 / DSM 1257 / FGSC 987) OX=367110 GN=met-7 PE=3 SV=3)	PF01053.20(Cys_Met_Meta_PP:Cys/Met metabolism PLP-dependent enzyme)
gene-PDE_10007	0.0171102	-5.869	0	0	yes	down	264.893	4.44333	260.94	269.25	264.49	3.99	4.81	4.53	PDE_10007	hypothetical protein	GO:0003824(molecular_function:catalytic activity); GO:0016740(molecular_function:transferase activity); GO:0031177(molecular_function:phosphopantetheine binding); GO:0016114(biological_process:terpenoid biosynthetic process); GO:0016874(molecular_function:ligase activity); GO:0005524(molecular_function:ATP binding)				COG0318(I:Lipid transport and metabolism); COG0318(Q:Secondary metabolites biosynthesis, transport and catabolism)	EPS35042.1(hypothetical protein PDE_10007 [Penicillium oxalicum 114-2])	sp|Q4WLD5|PYR1_ASPFU(Nicotinic acid-CoA ligase pyr1 OS=Neosartorya fumigata (strain ATCC MYA-4609 / Af293 / CBS 101355 / FGSC A1100) OX=330879 GN=pyr1 PE=1 SV=1)	PF00501.28(AMP-binding:AMP-binding enzyme); PF13193.6(AMP-binding_C:AMP-binding enzyme C-terminal domain)
gene-PDE_09568	0.0334022	-4.90391	0	0	yes	down	43.53	1.42	42.38	44.74	43.47	1.68	1.56	1.02	PDE_09568	hypothetical protein	GO:0016021(cellular_component:integral component of membrane)				ENOG4111QY4(S:Function unknown)	EPS34604.1(hypothetical protein PDE_09568 [Penicillium oxalicum 114-2])	None	PF13886.6(DUF4203:Domain of unknown function (DUF4203))
gene-PDE_09570	0.10707	-3.22338	0	0	yes	down	47.3167	4.98	45.84	49.74	46.37	4.84	5.45	4.65	PDE_09570	hypothetical protein					COG4995(S:Function unknown)	EPS34606.1(hypothetical protein PDE_09570 [Penicillium oxalicum 114-2])	None	PF12770.7(CHAT:CHAT domain)
gene-PDE_08159	0.0689148	-3.85904	0	0	yes	down	481.51	31.6267	472.65	490.78	481.1	32.81	32.17	29.9	PDE_08159	hypothetical protein	GO:0005506(molecular_function:iron ion binding); GO:0016705(molecular_function:oxidoreductase activity, acting on paired donors, with incorporation or reduction of molecular oxygen); GO:0004497(molecular_function:monooxygenase activity); GO:0020037(molecular_function:heme binding)				ENOG4110B0S(S:Function unknown); ENOG410YY7C(S:Function unknown)	EPS33197.1(hypothetical protein PDE_08159 [Penicillium oxalicum 114-2])	None
gene-PDE_09581	0.00270146	-8.53205	0	0	yes	down	451.303	1.32333	450.54	460.16	443.21	1.57	1.07	1.33	PDE_09581	hypothetical protein					ENOG4111YWX(S:Function unknown)	EPS34617.1(hypothetical protein PDE_09581 [Penicillium oxalicum 114-2])	sp|Q04608|YD124_YEAST(Uncharacterized protein YDR124W OS=Saccharomyces cerevisiae (strain ATCC 204508 / S288c) OX=559292 GN=YDR124W PE=1 SV=1)	PF11001.8(DUF2841:Protein of unknown function (DUF2841)); PF04873.13(EIN3:Ethylene insensitive 3)
gene-PDE_06389	0.0335576	-4.89721	0	0	yes	down	538.13	6.21333	535.62	539.68	539.09	5.81	5.98	6.85	PDE_06389	hypothetical protein	GO:0016853(molecular_function:isomerase activity); GO:0045735(molecular_function:nutrient reservoir activity); GO:0033609(biological_process:oxalate metabolic process)				COG2140(G:Carbohydrate transport and metabolism)	EPS31434.1(hypothetical protein PDE_06389 [Penicillium oxalicum 114-2])	sp|O34767|OXDD_BACSU(Oxalate decarboxylase OxdD OS=Bacillus subtilis (strain 168) OX=224308 GN=oxdD PE=1 SV=1)	PF00190.22(Cupin_1:Cupin); PF07883.11(Cupin_2:Cupin domain); PF02311.19(AraC_binding:AraC-like ligand binding domain); PF05899.12(Cupin_3:Protein of unknown function (DUF861)); PF08007.12(Cupin_4:Cupin superfamily protein); PF01050.18(MannoseP_isomer:Mannose-6-phosphate isomerase)
gene-PDE_09491	0.00455603	-7.77801	0	0	yes	down	53.2567	0.24	55.11	54.09	50.57	0.24	0.28	0.2	PDE_09491	hypothetical protein	GO:0009058(biological_process:biosynthetic process); GO:0016740(molecular_function:transferase activity); GO:0031177(molecular_function:phosphopantetheine binding); GO:0016788(molecular_function:hydrolase activity, acting on ester bonds)	K15321	WA		COG3321(S:Function unknown); ENOG410XNPJ(Q:Secondary metabolites biosynthesis, transport and catabolism)	EPS34527.1(hypothetical protein PDE_09491 [Penicillium oxalicum 114-2])	sp|Q4WZA8|ALB1_ASPFU(Conidial pigment polyketide synthase alb1 OS=Neosartorya fumigata (strain ATCC MYA-4609 / Af293 / CBS 101355 / FGSC A1100) OX=330879 GN=alb1 PE=1 SV=1)	PF00109.26(ketoacyl-synt:Beta-ketoacyl synthase, N-terminal domain); PF16073.5(SAT:Starter unit:ACP transacylase in aflatoxin biosynthesis); PF00698.21(Acyl_transf_1:Acyl transferase domain); PF02801.22(Ketoacyl-synt_C:Beta-ketoacyl synthase, C-terminal domain); PF00550.25(PP-binding:Phosphopantetheine attachment site); PF00975.20(Thioesterase:Thioesterase domain); PF14765.6(PS-DH:Polyketide synt…
gene-PDE_09242	0.000536071	-10.8653	0	0	yes	down	3682.22	1.92667	3634.82	3728.5	3683.34	1.73	2.2	1.85	PDE_09242	hypothetical protein	GO:0008168(molecular_function:methyltransferase activity); GO:0016021(cellular_component:integral component of membrane)				ENOG410YG0S(S:Function unknown); ENOG4110BGZ(S:Function unknown)	EPS34278.1(hypothetical protein PDE_09242 [Penicillium oxalicum 114-2])	sp|M1W268|PIG2_CLAP2(Methyltransferase CPUR_05424 OS=Claviceps purpurea (strain 20.1) OX=1111077 GN=CPUR_05424 PE=2 SV=1)	PF08241.12(Methyltransf_11:Methyltransferase domain); PF13649.6(Methyltransf_25:Methyltransferase domain); PF13847.6(Methyltransf_31:Methyltransferase domain); PF08242.12(Methyltransf_12:Methyltransferase domain); PF13489.6(Methyltransf_23:Methyltransferase domain)
gene-PDE_09243	0.0120736	-6.37201	0	0	yes	down	203.643	2.39667	211.29	197.7	201.94	2.52	2.2	2.47	PDE_09243	hypothetical protein	GO:0045122(biological_process:aflatoxin biosynthetic process); GO:0005634(cellular_component:nucleus); GO:0006355(biological_process:regulation of transcription, DNA-templated); GO:0008270(molecular_function:zinc ion binding); GO:0003677(molecular_function:DNA binding); GO:0000981(molecular_function:RNA polymerase II transcription factor activity, sequence-specific DNA binding)				ENOG410YVWZ(S:Function unknown); ENOG410Y3BB(S:Function unknown)	EPS34279.1(hypothetical protein PDE_09243 [Penicillium oxalicum 114-2])	sp|Q5BH32|MDPE_EMENI(Monodictyphenone cluster transcription factor OS=Emericella nidulans (strain FGSC A4 / ATCC 38163 / CBS 112.46 / NRRL 194 / M139) OX=227321 GN=mdpE PE=3 SV=1)	PF08493.10(AflR:Aflatoxin regulatory protein); PF00172.18(Zn_clus:Fungal Zn(2)-Cys(6) binuclear cluster domain)
gene-PDE_09244	0.0185112	-5.75546	0	0	yes	down	280.063	5.02333	282.96	285.47	271.76	5.36	5.44	4.27	PDE_09244	hypothetical protein	GO:0003677(molecular_function:DNA binding)				ENOG410YC9U(S:Function unknown)	EPS34280.1(hypothetical protein PDE_09244 [Penicillium oxalicum 114-2])	sp|C8VQ72|MDPA_EMENI(Monodictyphenone cluster transcriptional coactivator mdpA OS=Emericella nidulans (strain FGSC A4 / ATCC 38163 / CBS 112.46 / NRRL 194 / M139) OX=227321 GN=mdpA PE=4 SV=1)
gene-PDE_06139	0.0441589	-4.50115	0	0	yes	down	106.817	4.62667	112.56	105.56	102.33	4.25	5.44	4.19	PDE_06139	hypothetical protein					ENOG4110B78(L:Replication, recombination and repair)	EPS31184.1(hypothetical protein PDE_06139 [Penicillium oxalicum 114-2])	None
gene-PDE_09715	0.00433379	-7.85016	0	0	yes	down	3381.21	14.0333	3384.56	3355.99	3403.07	14.76	13.26	14.08	PDE_09715	hypothetical protein	GO:0005576(cellular_component:extracellular region); GO:0009277(cellular_component:fungal-type cell wall); GO:0005199(molecular_function:structural constituent of cell wall)				ENOG4111AHP(O:Posttranslational modification, protein turnover, chaperones); ENOG410ZGGW(S:Function unknown)	EPS34751.1(hypothetical protein PDE_09715 [Penicillium oxalicum 114-2])	sp|P41746|RODL_ASPFU(Hydrophobin OS=Neosartorya fumigata (strain ATCC MYA-4609 / Af293 / CBS 101355 / FGSC A1100) OX=330879 GN=rodA PE=2 SV=2)	PF01185.18(Hydrophobin:Fungal hydrophobin)
gene-PDE_04322	0.10314	-3.27732	0	0	yes	down	121.507	16.8367	113.53	116.95	134.04	13.49	16.07	20.95	PDE_04322	hypothetical protein	GO:0016021(cellular_component:integral component of membrane)				COG2202(T:Signal transduction mechanisms)	EPS29373.1(hypothetical protein PDE_04322 [Penicillium oxalicum 114-2])	sp|Q9ST27|PHOT2_ORYSJ(Phototropin-2 OS=Oryza sativa subsp. japonica OX=39947 GN=PHOT2 PE=1 SV=1)	PF13426.7(PAS_9:PAS domain); PF00989.25(PAS:PAS fold)
gene-PDE_01556	0.0410468	-4.60659	0	0	yes	down	113.243	4.56667	110.51	114.16	115.06	4.88	5.26	3.56	PDE_01556	hypothetical protein	GO:0005737(cellular_component:cytoplasm); GO:0045548(molecular_function:phenylalanine ammonia-lyase activity); GO:0009800(biological_process:cinnamic acid biosynthetic process); GO:0006559(biological_process:L-phenylalanine catabolic process)	K10775	PAL	map00360(Phenylalanine metabolism)	COG2986(S:Function unknown)	EPS26618.1(hypothetical protein PDE_01556 [Penicillium oxalicum 114-2])	sp|A0A0U1LSP0|CCTP_TALIS(Phenylalanine aminomutase (L-beta-phenylalanine forming) OS=Talaromyces islandicus OX=28573 GN=cctP PE=3 SV=1)	PF00221.19(Lyase_aromatic:Aromatic amino acid lyase)
gene-PDE_09453	0.0553121	-4.17626	0	0	yes	down	98.5	6.06	101.51	96.24	97.75	6.29	6.03	5.86	PDE_09453	hypothetical protein	GO:0005507(molecular_function:copper ion binding); GO:0016491(molecular_function:oxidoreductase activity)	K19791	FET3_5		COG2132(S:Function unknown)	EPS34489.1(hypothetical protein PDE_09453 [Penicillium oxalicum 114-2])	sp|Q4WZB4|ABR1_ASPFU(Multicopper oxidase abr1 OS=Neosartorya fumigata (strain ATCC MYA-4609 / Af293 / CBS 101355 / FGSC A1100) OX=330879 GN=abr1 PE=2 SV=2)	PF07731.14(Cu-oxidase_2:Multicopper oxidase); PF07732.15(Cu-oxidase_3:Multicopper oxidase); PF00394.22(Cu-oxidase:Multicopper oxidase)
gene-PDE_09699	0.0554928	-4.17156	0	0	yes	down	233.793	12.68	241	227.85	232.53	13.2	13.01	11.83	PDE_09699	hypothetical protein	GO:0016021(cellular_component:integral component of membrane); GO:0016491(molecular_function:oxidoreductase activity)				ENOG410XNZY(S:Function unknown); ENOG41117V5(S:Function unknown); ENOG410Y261(S:Function unknown)	EPS34735.1(hypothetical protein PDE_09699 [Penicillium oxalicum 114-2])	None
gene-PDE_02119	0.021198	-5.55993	0	0	yes	down	701.43	13.1467	701.25	702.59	700.45	14.08	13.94	11.42	PDE_02119	hypothetical protein	GO:0008171(molecular_function:O-methyltransferase activity)				ENOG410XS7T(S:Function unknown); ENOG410ZK5E(S:Function unknown)	EPS27176.1(hypothetical protein PDE_02119 [Penicillium oxalicum 114-2])	sp|Q5AR47|ASQD_EMENI(O-methyltransferase asqD OS=Emericella nidulans (strain FGSC A4 / ATCC 38163 / CBS 112.46 / NRRL 194 / M139) OX=227321 GN=asqD PE=3 SV=1)	PF00891.18(Methyltransf_2:O-methyltransferase domain); PF16864.5(Dimerisation2:Dimerisation domain); PF08100.11(Dimerisation:Dimerisation domain)
gene-PDE_08071	0.211888	-2.23862	0	0	yes	down	101.757	21.3833	103.36	100.75	101.16	21.52	22.95	19.68	PDE_08071	hypothetical protein	GO:0016021(cellular_component:integral component of membrane); GO:0004310(molecular_function:farnesyl-diphosphate farnesyltransferase activity); GO:0051996(molecular_function:squalene synthase activity); GO:0016765(molecular_function:transferase activity, transferring alkyl or aryl (other than methyl) groups); GO:0009058(biological_process:biosynthetic process); GO:0016767(molecular_function:gera…	K17841	AL2	map00906(Carotenoid biosynthesis)	COG1562(I:Lipid transport and metabolism)	EPS33109.1(hypothetical protein PDE_08071 [Penicillium oxalicum 114-2])	sp|D4D802|LCPS_TRIVH(Bifunctional lycopene cyclase/phytoene synthase OS=Trichophyton verrucosum (strain HKI 0517) OX=663202 GN=TRV_03236 PE=3 SV=1)	PF00494.19(SQS_PSY:Squalene/phytoene synthase)
gene-PDE_02141	0.0128428	-6.28289	0	0	yes	down	17.2167	0.216667	17.51	17.37	16.77	0.22	0.2	0.23	PDE_02141	hypothetical protein	GO:0016740(molecular_function:transferase activity); GO:0031177(molecular_function:phosphopantetheine binding); GO:0016491(molecular_function:oxidoreductase activity)				COG3321(S:Function unknown); COG3320(S:Function unknown)	EPS27198.1(hypothetical protein PDE_02141 [Penicillium oxalicum 114-2])	sp|S3D9F1|GLOL_GLAL2(Highly reducing polyketide synthase gloL OS=Glarea lozoyensis (strain ATCC 20868 / MF5171) OX=1116229 GN=gloL PE=1 SV=1)	PF08659.10(KR:KR domain); PF14765.6(PS-DH:Polyketide synthase dehydratase); PF00698.21(Acyl_transf_1:Acyl transferase domain); PF00109.26(ketoacyl-synt:Beta-ketoacyl synthase, N-terminal domain); PF02801.22(Ketoacyl-synt_C:Beta-ketoacyl synthase, C-terminal domain); PF16197.5(KAsynt_C_assoc:Ketoacyl-synthetase C-terminal extension); PF08242.12(Methyltransf_12:Methyltransferase domain); PF13602.6(…
gene-PDE_09970	0.0534372	-4.22601	0	0	yes	down	52.7767	2.62333	53.67	52.64	52.02	2.3	3.16	2.41	PDE_09970	hypothetical protein	GO:0016021(cellular_component:integral component of membrane)				COG5594(S:Function unknown)	EPS35005.1(hypothetical protein PDE_09970 [Penicillium oxalicum 114-2])	sp|Q03516|RSN1_YEAST(Uncharacterized protein RSN1 OS=Saccharomyces cerevisiae (strain ATCC 204508 / S288c) OX=559292 GN=RSN1 PE=1 SV=1)	PF02714.15(RSN1_7TM:Calcium-dependent channel, 7TM region, putative phosphate); PF13967.6(RSN1_TM:Late exocytosis, associated with Golgi transport); PF14703.6(PHM7_cyt:Cytosolic domain of 10TM putative phosphate transporter); PF12621.8(PHM7_ext:Extracellular tail, of 10TM putative phosphate transporter)
gene-PDE_02121	0.00227983	-8.77686	0	0	yes	down	324.137	0.723333	323.88	322.72	325.81	0.75	0.73	0.69	PDE_02121	hypothetical protein	GO:0005506(molecular_function:iron ion binding); GO:0016705(molecular_function:oxidoreductase activity, acting on paired donors, with incorporation or reduction of molecular oxygen); GO:0016021(cellular_component:integral component of membrane); GO:0004497(molecular_function:monooxygenase activity); GO:0020037(molecular_function:heme binding)	K12917	P450I, CYP68A	map00904(Diterpenoid biosynthesis)	COG2124(Q:Secondary metabolites biosynthesis, transport and catabolism)	EPS27178.1(hypothetical protein PDE_02121 [Penicillium oxalicum 114-2])	sp|S0E2U7|GA3_GIBF5(Cytochrome P450 monooygenase 1 OS=Gibberella fujikuroi (strain CBS 195.34 / IMI 58289 / NRRL A-6831) OX=1279085 GN=P450-1 PE=1 SV=1)	PF00067.22(p450:Cytochrome P450)
gene-PDE_02123	0.00280174	-8.47946	0	0	yes	down	309.42	0.843333	308.62	307.7	311.94	0.69	0.84	1	PDE_02123	hypothetical protein	GO:0016021(cellular_component:integral component of membrane); GO:0008171(molecular_function:O-methyltransferase activity)				ENOG410XS7T(S:Function unknown); ENOG41118DH(S:Function unknown)	EPS27180.1(hypothetical protein PDE_02123 [Penicillium oxalicum 114-2])	sp|Q9P900|OMTB_ASPFN(Demethylsterigmatocystin 6-O-methyltransferase OS=Aspergillus flavus (strain ATCC 200026 / FGSC A1120 / NRRL 3357 / JCM 12722 / SRRC 167) OX=332952 GN=omtB PE=3 SV=1)	PF00891.18(Methyltransf_2:O-methyltransferase domain); PF16864.5(Dimerisation2:Dimerisation domain)
gene-PDE_07054	0.155398	-2.68596	0	0	yes	down	267.137	21.7167	269.48	266.88	265.05	18.96	22.84	23.35	PDE_07054	hypothetical protein						EPS32095.1(hypothetical protein PDE_07054 [Penicillium oxalicum 114-2])	None
gene-PDE_00509	0.213491	-2.22775	0	0	yes	down	4571.06	925.997	4587.28	4600.72	4525.19	904.28	953.95	919.76	PDE_00509	hypothetical protein					ENOG4111382(S:Function unknown)	EPS25575.1(hypothetical protein PDE_00509 [Penicillium oxalicum 114-2])	None
gene-PDE_09231	0.00115343	-9.75985	9.56295e-305	7.38639e-303	yes	down	819.413	0.923333	825.86	809.44	822.94	0.86	1.09	0.82	PDE_09231	hypothetical protein	GO:0016491(molecular_function:oxidoreductase activity)				ENOG4111VKY(S:Function unknown)	EPS34267.1(hypothetical protein PDE_09231 [Penicillium oxalicum 114-2])	sp|Q7Z9I3|YCP8_SCHPO(Uncharacterized oxidoreductase C663.08c OS=Schizosaccharomyces pombe (strain 972 / ATCC 24843) OX=284812 GN=SPCC663.08c PE=3 SV=1)	PF00106.25(adh_short:short chain dehydrogenase); PF13561.6(adh_short_C2:Enoyl-(Acyl carrier protein) reductase); PF01370.21(Epimerase:NAD dependent epimerase/dehydratase family); PF08659.10(KR:KR domain)
gene-PDE_00081	0.0207259	-5.59242	1.00002e-304	7.66078e-303	yes	down	66.1733	1.35	64.87	66.27	67.38	1.27	1.55	1.23	PDE_00081	hypothetical protein	GO:0003824(molecular_function:catalytic activity); GO:0016021(cellular_component:integral component of membrane); GO:0016874(molecular_function:ligase activity)	K18660	ACSF3	map00280(Valine, leucine and isoleucine degradation)	COG0318(S:Function unknown)	EPS25150.1(hypothetical protein PDE_00081 [Penicillium oxalicum 114-2])	sp|Q8H151|AAE13_ARATH(Malonate--CoA ligase OS=Arabidopsis thaliana OX=3702 GN=AAE13 PE=1 SV=2)	PF00501.28(AMP-binding:AMP-binding enzyme); PF13193.6(AMP-binding_C:AMP-binding enzyme C-terminal domain)
gene-PDE_03032	0.0146385	-6.09409	6.20744e-304	4.71664e-302	yes	down	71.44	1.36667	68.25	69.54	76.53	1.72	1.16	1.22	PDE_03032	hypothetical protein	GO:0003723(molecular_function:RNA binding)				ENOG411153V(S:Function unknown)	EPS28086.1(hypothetical protein PDE_03032 [Penicillium oxalicum 114-2])	None	PF00076.22(RRM_1:RNA recognition motif. (a.k.a. RRM, RBD, or RNP domain))
gene-PDE_09617	0.188279	-2.40905	4.63435e-303	3.49296e-301	yes	down	128.53	26.19	125.95	131.14	128.5	24.43	24.03	30.11	PDE_09617	hypothetical protein	GO:0052856(molecular_function:NADHX epimerase activity); GO:0046872(molecular_function:metal ion binding); GO:0005739(cellular_component:mitochondrion); GO:0000166(molecular_function:nucleotide binding)	K17759	AIBP, nnrE		COG0062(S:Function unknown)	EPS34653.1(hypothetical protein PDE_09617 [Penicillium oxalicum 114-2])	sp|Q4WUG4|NNRE_ASPFU(NAD(P)H-hydrate epimerase OS=Neosartorya fumigata (strain ATCC MYA-4609 / Af293 / CBS 101355 / FGSC A1100) OX=330879 GN=AFUA_5G08360 PE=3 SV=2)	PF03853.15(YjeF_N:YjeF-related protein N-terminus)
gene-PDE_03279	0.0176944	-5.82056	7.54786e-300	5.64338e-298	yes	down	274.38	4.67	262.59	276.85	283.7	3.45	4.44	6.12	PDE_03279	hypothetical protein					ENOG410YVHQ(S:Function unknown); ENOG410YT3T(S:Function unknown); ENOG4110AKM(S:Function unknown)	EPS28333.1(hypothetical protein PDE_03279 [Penicillium oxalicum 114-2])	None
gene-PDE_07684	0.111489	-3.16502	3.62845e-295	2.68716e-293	yes	down	1223.73	111.613	1261.14	1193.8	1216.25	115.87	114.96	104.01	PDE_07684	hypothetical protein						EPS32724.1(hypothetical protein PDE_07684 [Penicillium oxalicum 114-2])	None
gene-PDE_08743	0.0989364	-3.33735	1.74361e-290	1.26324e-288	yes	down	394.433	37.7967	390.47	413.35	379.48	35.57	36.64	41.18	PDE_08743	hypothetical protein	GO:0016021(cellular_component:integral component of membrane); GO:0048037(molecular_function:cofactor binding)	K07005	K07005		COG3467(S:Function unknown)	EPS33781.1(hypothetical protein PDE_08743 [Penicillium oxalicum 114-2])	None	PF12900.7(Pyridox_ox_2:Pyridoxamine 5'-phosphate oxidase)
gene-PDE_01358	0.206888	-2.27308	1.21994e-285	8.77043e-284	yes	down	1151.36	238.347	1136.27	1162.61	1155.2	234.68	236.37	243.99	PDE_01358	hypothetical protein	GO:0016021(cellular_component:integral component of membrane)				ENOG410YTXC(S:Function unknown)	EPS26422.1(hypothetical protein PDE_01358 [Penicillium oxalicum 114-2])	None
gene-PDE_03347	0.145602	-2.7799	8.00857e-285	5.7136e-283	yes	down	20.9833	3.04333	21.1	21.44	20.41	3.23	3.31	2.59	PDE_03347	hypothetical protein	GO:0004519(molecular_function:endonuclease activity); GO:0008270(molecular_function:zinc ion binding); GO:0003676(molecular_function:nucleic acid binding); GO:0004386(molecular_function:helicase activity)	K10706	SETX, ALS4		COG1112(S:Function unknown)	EPS28401.1(hypothetical protein PDE_03347 [Penicillium oxalicum 114-2])	sp|Q00416|SEN1_YEAST(Helicase SEN1 OS=Saccharomyces cerevisiae (strain ATCC 204508 / S288c) OX=559292 GN=SEN1 PE=1 SV=2)	PF12726.7(SEN1_N:SEN1 N terminal); PF13086.6(AAA_11:AAA domain); PF13087.6(AAA_12:AAA domain); PF13604.6(AAA_30:AAA domain); PF00580.21(UvrD-helicase:UvrD/REP helicase N-terminal domain); PF13245.6(AAA_19:AAA domain); PF01443.18(Viral_helicase1:Viral (Superfamily 1) RNA helicase); PF00270.29(DEAD:DEAD/DEAH box helicase)
gene-PDE_01342	0.191274	-2.38628	1.02523e-284	7.25897e-283	yes	down	154.647	29.02	155.9	157.45	150.59	31.2	27.53	28.33	PDE_01342	hypothetical protein	GO:0016021(cellular_component:integral component of membrane)				ENOG410XR11(S:Function unknown)	EPS26406.1(hypothetical protein PDE_01342 [Penicillium oxalicum 114-2])	None	PF11696.8(DUF3292:Protein of unknown function (DUF3292))
gene-PDE_04107	0.0757072	-3.72343	2.51313e-283	1.75281e-281	yes	down	42.8233	5.85667	42.65	44.49	41.33	5.82	5.36	6.39	PDE_04107	hypothetical protein					ENOG410YBQ1(S:Function unknown)	EPS29158.1(hypothetical protein PDE_04107 [Penicillium oxalicum 114-2])	sp|Q2UPC7|ACLH_ASPOR(Flavine halogenase aclH OS=Aspergillus oryzae (strain ATCC 42149 / RIB 40) OX=510516 GN=aclH PE=1 SV=1)	PF04820.14(Trp_halogenase:Tryptophan halogenase); PF01494.19(FAD_binding_3:FAD binding domain); PF13450.6(NAD_binding_8:NAD(P)-binding Rossmann-like domain); PF12831.7(FAD_oxidored:FAD dependent oxidoreductase); PF07992.14(Pyr_redox_2:Pyridine nucleotide-disulphide oxidoreductase); PF01266.24(DAO:FAD dependent oxidoreductase)
gene-PDE_01746	0.180321	-2.47136	4.50009e-283	3.1154e-281	yes	down	125.807	22.1967	126.07	129.17	122.18	23.31	21.85	21.43	PDE_01746	hypothetical protein					ENOG4110AIT(O:Posttranslational modification, protein turnover, chaperones); ENOG411001R(S:Function unknown); COG1680(S:Function unknown)	EPS26807.1(hypothetical protein PDE_01746 [Penicillium oxalicum 114-2])	sp|Q8NUZ4|FLP_STAAW(Protein flp OS=Staphylococcus aureus (strain MW2) OX=196620 GN=flp PE=3 SV=1)	PF00144.24(Beta-lactamase:Beta-lactamase); PF11954.8(DUF3471:Domain of unknown function (DUF3471))
gene-PDE_08253	0.156162	-2.67888	1.80174e-282	1.23816e-280	yes	down	84.22	12.6733	82.89	85.62	84.15	12.8	14.46	10.76	PDE_08253	hypothetical protein	GO:0005634(cellular_component:nucleus); GO:0006351(biological_process:transcription, DNA-templated); GO:0003677(molecular_function:DNA binding); GO:0016021(cellular_component:integral component of membrane); GO:0000981(molecular_function:RNA polymerase II transcription factor activity, sequence-specific DNA binding); GO:0008270(molecular_function:zinc ion binding)				ENOG4110BFF(S:Function unknown); ENOG4110BF7(S:Function unknown)	EPS33291.1(hypothetical protein PDE_08253 [Penicillium oxalicum 114-2])	None	PF00172.18(Zn_clus:Fungal Zn(2)-Cys(6) binuclear cluster domain); PF04082.18(Fungal_trans:Fungal specific transcription factor domain)
gene-PDE_08920	0.277345	-1.85024	1.07935e-279	7.36323e-278	yes	down	508.483	152.363	498.23	504.63	522.59	161.36	163.37	132.36	PDE_08920	hypothetical protein	GO:0004198(molecular_function:calcium-dependent cysteine-type endopeptidase activity)				ENOG410XP0B(O:Posttranslational modification, protein turnover, chaperones)	EPS33958.1(hypothetical protein PDE_08920 [Penicillium oxalicum 114-2])	sp|O35920|CAN9_RAT(Calpain-9 OS=Rattus norvegicus OX=10116 GN=Capn9 PE=2 SV=2)	PF00648.21(Peptidase_C2:Calpain family cysteine protease)
gene-PDE_04566	0.0880666	-3.50526	6.54068e-272	4.30487e-270	yes	down	52.2467	5.34667	50.69	53.96	52.09	6.17	4.65	5.22	PDE_04566	hypothetical protein	GO:0033961(molecular_function:cis-stilbene-oxide hydrolase activity)					EPS29616.1(hypothetical protein PDE_04566 [Penicillium oxalicum 114-2])	sp|Q06816|HYEP_STIAD(Putative epoxide hydrolase OS=Stigmatella aurantiaca (strain DW4/3-1) OX=378806 GN=STAUR_4299 PE=3 SV=2)	PF06441.12(EHN:Epoxide hydrolase N terminus); PF00561.20(Abhydrolase_1:alpha/beta hydrolase fold)
gene-PDE_06922	0.0795424	-3.65213	1.14661e-271	7.49387e-270	yes	down	79.0867	6.16333	77.99	82.14	77.13	7.28	5.7	5.51	PDE_06922	hypothetical protein	GO:0008168(molecular_function:methyltransferase activity); GO:0016021(cellular_component:integral component of membrane); GO:0055085(biological_process:transmembrane transport); GO:0003676(molecular_function:nucleic acid binding); GO:0003723(molecular_function:RNA binding)					EPS31963.1(hypothetical protein PDE_06922 [Penicillium oxalicum 114-2])	sp|Q9P6J7|YHD3_SCHPO(Uncharacterized MFS-type transporter C1683.03c OS=Schizosaccharomyces pombe (strain 972 / ATCC 24843) OX=284812 GN=SPBC1683.03c PE=3 SV=1)	PF07690.16(MFS_1:Major Facilitator Superfamily)
gene-PDE_02118	0.00640851	-7.28579	1.39107e-271	9.0284e-270	yes	down	121.44	0.76	120.07	123.97	120.28	0.58	0.75	0.95	PDE_02118	hypothetical protein	GO:0004497(molecular_function:monooxygenase activity); GO:0071949(molecular_function:FAD binding)	K00480	E1.14.13.1			EPS27175.1(hypothetical protein PDE_02118 [Penicillium oxalicum 114-2])	sp|J4VWM7|OPS4_BEAB2(FAD-dependent monooxygenase OpS4 OS=Beauveria bassiana (strain ARSEF 2860) OX=655819 GN=OpS4 PE=1 SV=1)	PF01494.19(FAD_binding_3:FAD binding domain); PF01266.24(DAO:FAD dependent oxidoreductase); PF01134.22(GIDA:Glucose inhibited division protein A); PF07992.14(Pyr_redox_2:Pyridine nucleotide-disulphide oxidoreductase); PF00070.27(Pyr_redox:Pyridine nucleotide-disulphide oxidoreductase); PF13450.6(NAD_binding_8:NAD(P)-binding Rossmann-like domain); PF00890.24(FAD_binding_2:FAD binding domain)
gene-PDE_05094	0.262235	-1.93107	5.37363e-270	3.46358e-268	yes	down	125.437	32.2833	126.44	124.53	125.34	31.59	33.37	31.89	PDE_05094	hypothetical protein					ENOG41119KS(S:Function unknown); ENOG410Y400(S:Function unknown)	EPS30144.1(hypothetical protein PDE_05094 [Penicillium oxalicum 114-2])	None
gene-PDE_05476	0.18675	-2.42082	2.75852e-268	1.76583e-266	yes	down	80.39	9.02	79.54	83.09	78.54	9.77	9.15	8.14	PDE_05476	hypothetical protein	GO:0006777(biological_process:Mo-molybdopterin cofactor biosynthetic process); GO:0016829(molecular_function:lyase activity); GO:0030151(molecular_function:molybdenum ion binding); GO:0008483(molecular_function:transaminase activity); GO:0008265(molecular_function:Mo-molybdopterin cofactor sulfurase activity); GO:0030170(molecular_function:pyridoxal phosphate binding); GO:0102867(deleted:old GO)	K15631	ABA3	map00790(Folate biosynthesis)	COG0520(S:Function unknown)	EPS30524.1(hypothetical protein PDE_05476 [Penicillium oxalicum 114-2])	sp|B0Y691|MOCOS_ASPFC(Molybdenum cofactor sulfurase OS=Neosartorya fumigata (strain CEA10 / CBS 144.89 / FGSC A1163) OX=451804 GN=hxB PE=3 SV=1)	PF03473.17(MOSC:MOSC domain); PF00266.19(Aminotran_5:Aminotransferase class-V); PF03476.16(MOSC_N:MOSC N-terminal beta barrel domain)
gene-PDE_05453	0.279376	-1.83972	1.07386e-266	6.82738e-265	yes	down	509.3	142.33	520.33	503.94	503.63	145.61	151.25	130.13	PDE_05453	hypothetical protein	GO:0005634(cellular_component:nucleus); GO:0008270(molecular_function:zinc ion binding); GO:0000981(molecular_function:RNA polymerase II transcription factor activity, sequence-specific DNA binding); GO:0003677(molecular_function:DNA binding)	K21547	PRO1, NOSA		ENOG410XTBB(K:Transcription); ENOG410Y63I(K:Transcription)	EPS30502.1(hypothetical protein PDE_05453 [Penicillium oxalicum 114-2])	sp|Q4WPL7|NOSA_ASPFU(C6 finger domain transcription factor nosA OS=Neosartorya fumigata (strain ATCC MYA-4609 / Af293 / CBS 101355 / FGSC A1100) OX=330879 GN=nosA PE=2 SV=2)	PF11951.8(Fungal_trans_2:Fungal specific transcription factor domain); PF00172.18(Zn_clus:Fungal Zn(2)-Cys(6) binuclear cluster domain)
gene-PDE_00087	0.00269702	-8.53442	2.28269e-265	1.44149e-263	yes	down	97.02	0.186667	96.5	96.2	98.36	0.12	0.23	0.21	PDE_00087	hypothetical protein	GO:0048315(biological_process:conidium formation); GO:0005634(cellular_component:nucleus); GO:0030435(biological_process:sporulation resulting in formation of a cellular spore); GO:0003676(molecular_function:nucleic acid binding); GO:0003677(molecular_function:DNA binding); GO:0046872(molecular_function:metal ion binding)	K09465	BRLA		COG5048(S:Function unknown)	S7Z906.1(RecName: Full=C2H2 type master regulator of conidiophore development brlA)	sp|S7Z906|BRLA_PENO1(C2H2 type master regulator of conidiophore development brlA OS=Penicillium oxalicum (strain 114-2 / CGMCC 5302) OX=933388 GN=brlA PE=2 SV=1)	PF00096.26(zf-C2H2:Zinc finger, C2H2 type); PF13465.6(zf-H2C2_2:Zinc-finger double domain); PF13894.6(zf-C2H2_4:C2H2-type zinc finger)
gene-PDE_06069	0.223584	-2.16111	1.75566e-264	1.10123e-262	yes	down	166.773	36.4533	169.36	169.54	161.42	36.83	36.91	35.62	PDE_06069	hypothetical protein	GO:0004497(molecular_function:monooxygenase activity); GO:0016021(cellular_component:integral component of membrane); GO:0055085(biological_process:transmembrane transport); GO:0071949(molecular_function:FAD binding)				ENOG4111GK1(S:Function unknown)	EPS31114.1(hypothetical protein PDE_06069 [Penicillium oxalicum 114-2])	sp|P86491|6HN3M_PSEFL(6-hydroxynicotinate 3-monooxygenase OS=Pseudomonas fluorescens OX=294 PE=1 SV=1)	PF01494.19(FAD_binding_3:FAD binding domain); PF01266.24(DAO:FAD dependent oxidoreductase); PF13450.6(NAD_binding_8:NAD(P)-binding Rossmann-like domain); PF07992.14(Pyr_redox_2:Pyridine nucleotide-disulphide oxidoreductase); PF13454.6(NAD_binding_9:FAD-NAD(P)-binding)
gene-PDE_09758	0.30006	-1.73668	1.03884e-263	6.47266e-262	yes	down	328.153	96.5267	337.18	331.23	316.05	95.93	101.61	92.04	PDE_09758	hypothetical protein	GO:0004497(molecular_function:monooxygenase activity); GO:0016021(cellular_component:integral component of membrane); GO:0071949(molecular_function:FAD binding)				COG0654(U:Intracellular trafficking, secretion, and vesicular transport)	EPS34794.1(hypothetical protein PDE_09758 [Penicillium oxalicum 114-2])	sp|Q6SSJ6|MOBA_COMTE(3-hydroxybenzoate 4-monooxygenase OS=Comamonas testosteroni OX=285 GN=mobA PE=1 SV=1)	PF01494.19(FAD_binding_3:FAD binding domain); PF07976.12(Phe_hydrox_dim:Phenol hydroxylase, C-terminal dimerisation domain)
gene-PDE_05886	0.237494	-2.07404	9.30668e-261	5.64807e-259	yes	down	201.96	46.9733	203.86	199.38	202.64	45.47	49.61	45.84	PDE_05886	hypothetical protein	GO:0005506(molecular_function:iron ion binding); GO:0016705(molecular_function:oxidoreductase activity, acting on paired donors, with incorporation or reduction of molecular oxygen); GO:0016021(cellular_component:integral component of membrane); GO:0004497(molecular_function:monooxygenase activity); GO:0020037(molecular_function:heme binding)				COG2124(I:Lipid transport and metabolism)	EPS30933.1(hypothetical protein PDE_05886 [Penicillium oxalicum 114-2])	sp|A8NCK4|COX1_COPC7(Cytochrome P450 monooxygenase COX1 OS=Coprinopsis cinerea (strain Okayama-7 / 130 / ATCC MYA-4618 / FGSC 9003) OX=240176 GN=COX1 PE=1 SV=2)	PF00067.22(p450:Cytochrome P450)
gene-PDE_10008	0.00740435	-7.07741	5.31325e-260	3.20372e-258	yes	down	70.4133	0.516667	70.58	75.46	65.2	0.45	0.42	0.68	PDE_10008	hypothetical protein	GO:0004497(molecular_function:monooxygenase activity); GO:0019748(biological_process:secondary metabolic process); GO:0020037(molecular_function:heme binding); GO:0016021(cellular_component:integral component of membrane); GO:0016705(molecular_function:oxidoreductase activity, acting on paired donors, with incorporation or reduction of molecular oxygen); GO:0005506(molecular_function:iron ion bin…	K21292	CYP503	map00904(Diterpenoid biosynthesis)	COG2124(I:Lipid transport and metabolism); COG2124(Q:Secondary metabolites biosynthesis, transport and catabolism)	EPS35043.1(hypothetical protein PDE_10008 [Penicillium oxalicum 114-2])	sp|Q701P2|KO1_GIBIN(Ent-kaurene oxidase OS=Gibberella intermedia OX=948311 GN=CYP503A1 PE=1 SV=1)	PF00067.22(p450:Cytochrome P450)
gene-PDE_09761	0.239228	-2.06354	2.03769e-257	1.22078e-255	yes	down	1847.09	440.657	1846.22	1844.32	1850.74	448.46	422.53	450.98	PDE_09761	hypothetical protein	GO:0003868(molecular_function:4-hydroxyphenylpyruvate dioxygenase activity); GO:0046872(molecular_function:metal ion binding); GO:0009072(biological_process:aromatic amino acid family metabolic process)	K00457	HPD, hppD	map00130(Ubiquinone and other terpenoid-quinone biosynthesis); map00360(Phenylalanine metabolism); map00350(Tyrosine metabolism)	COG3185(Q:Secondary metabolites biosynthesis, transport and catabolism)	EPS34797.1(hypothetical protein PDE_09761 [Penicillium oxalicum 114-2])	sp|Q4WPV8|HPPD2_ASPFU(Probable 4-hydroxyphenylpyruvate dioxygenase 2 OS=Neosartorya fumigata (strain ATCC MYA-4609 / Af293 / CBS 101355 / FGSC A1100) OX=330879 GN=AFUA_4G10620 PE=3 SV=1)	PF00903.25(Glyoxalase:Glyoxalase/Bleomycin resistance protein/Dioxygenase superfamily); PF13669.6(Glyoxalase_4:Glyoxalase/Bleomycin resistance protein/Dioxygenase superfamily); PF14696.6(Glyoxalase_5:Hydroxyphenylpyruvate dioxygenase, HPPD, N-terminal)
gene-PDE_05450	0.229455	-2.12372	6.33596e-257	3.77171e-255	yes	down	100.347	22.4933	103.51	101.39	96.14	22.71	25.02	19.75	PDE_05450	hypothetical protein	GO:0004190(molecular_function:aspartic-type endopeptidase activity)				COG0666(U:Intracellular trafficking, secretion, and vesicular transport); COG0775(U:Intracellular trafficking, secretion, and vesicular transport)	EPS30499.1(hypothetical protein PDE_05450 [Penicillium oxalicum 114-2])	None	PF13637.6(Ank_4:Ankyrin repeats (many copies)); PF12796.7(Ank_2:Ankyrin repeats (3 copies)); PF13606.6(Ank_3:Ankyrin repeat); PF00023.30(Ank:Ankyrin repeat); PF13857.6(Ank_5:Ankyrin repeats (many copies)); PF13401.6(AAA_22:AAA domain); PF05729.12(NACHT:NACHT domain); PF13191.6(AAA_16:AAA ATPase domain); PF00931.22(NB-ARC:NB-ARC domain)
gene-PDE_00082	0.0290947	-5.1031	4.00172e-255	2.3522e-253	yes	down	110.37	3.76	111.37	109.15	110.59	3.86	3.79	3.63	PDE_00082	hypothetical protein	GO:0016787(molecular_function:hydrolase activity); GO:0008146(molecular_function:sulfotransferase activity)	K01025	SULT1		ENOG4111H56(S:Function unknown)	EPS25151.1(hypothetical protein PDE_00082 [Penicillium oxalicum 114-2])	sp|O00338|ST1C2_HUMAN(Sulfotransferase 1C2 OS=Homo sapiens OX=9606 GN=SULT1C2 PE=1 SV=1)	PF00685.27(Sulfotransfer_1:Sulfotransferase domain); PF13469.6(Sulfotransfer_3:Sulfotransferase family)
gene-PDE_09845	0.283355	-1.81932	8.05091e-255	4.67353e-253	yes	down	614.543	169.853	619.75	618.22	605.66	169.71	170.51	169.34	PDE_09845	hypothetical protein					ENOG410YCEN(S:Function unknown); ENOG4110BFQ(S:Function unknown)	EPS34881.1(hypothetical protein PDE_09845 [Penicillium oxalicum 114-2])	None
gene-PDE_03791	0.14983	-2.7386	2.14986e-251	1.24028e-249	yes	down	200.453	29.8167	199.01	196.96	205.39	29.18	27.91	32.36	PDE_03791	hypothetical protein	GO:0003824(molecular_function:catalytic activity); GO:0050662(molecular_function:coenzyme binding)				COG0451(S:Function unknown)	EPS28845.1(hypothetical protein PDE_03791 [Penicillium oxalicum 114-2])	sp|G3XMB9|AZAE_ASPNA(Ketoreductase azaE OS=Aspergillus niger (strain ATCC 1015 / CBS 113.46 / FGSC A1144 / LSHB Ac4 / NCTC 3858a / NRRL 328 / USDA 3528.7) OX=380704 GN=azaE PE=2 SV=1)	PF01370.21(Epimerase:NAD dependent epimerase/dehydratase family); PF01073.19(3Beta_HSD:3-beta hydroxysteroid dehydrogenase/isomerase family); PF16363.5(GDP_Man_Dehyd:GDP-mannose 4,6 dehydratase); PF07993.12(NAD_binding_4:Male sterility protein); PF13460.6(NAD_binding_10:NAD(P)H-binding); PF02719.15(Polysacc_synt_2:Polysaccharide biosynthesis protein); PF00106.25(adh_short:short chain dehydrogenas…
gene-PDE_06879	0.0371048	-4.75225	8.53436e-251	4.89338e-249	yes	down	61.06	2.2	62.28	59.41	61.49	2.52	1.94	2.14	PDE_06879	putative beta-1,3-galactosyltransferase	GO:0016021(cellular_component:integral component of membrane); GO:0016020(cellular_component:membrane); GO:0016757(molecular_function:transferase activity, transferring glycosyl groups)				ENOG4110ATB(S:Function unknown); ENOG41104AP(S:Function unknown); ENOG4111MZ4(S:Function unknown); ENOG4111ECA(S:Function unknown)	EPS31920.1(putative beta-1,3-galactosyltransferase [Penicillium oxalicum 114-2])	None	PF02434.16(Fringe:Fringe-like); PF00024.26(PAN_1:PAN domain); PF14295.6(PAN_4:PAN domain)
gene-PDE_09912	0.0280648	-5.15509	1.04853e-243	5.93916e-242	yes	down	57.7333	1.58667	59.04	57.96	56.2	1.63	1.78	1.35	PDE_09912	hypothetical protein	GO:0016021(cellular_component:integral component of membrane); GO:0055085(biological_process:transmembrane transport)				ENOG410XW69(U:Intracellular trafficking, secretion, and vesicular transport)	EPS34947.1(hypothetical protein PDE_09912 [Penicillium oxalicum 114-2])	sp|O74852|YQ92_SCHPO(Uncharacterized MFS-type transporter C18.02 OS=Schizosaccharomyces pombe (strain 972 / ATCC 24843) OX=284812 GN=SPCC18.02 PE=3 SV=1)	PF07690.16(MFS_1:Major Facilitator Superfamily); PF13347.6(MFS_2:MFS/sugar transport protein); PF03137.20(OATP:Organic Anion Transporter Polypeptide (OATP) family)
gene-PDE_06248	0.166714	-2.58455	4.34256e-243	2.44491e-241	yes	down	174.593	20.88	173.53	174.52	175.73	22.66	20.53	19.45	PDE_06248	hypothetical protein	GO:0004151(molecular_function:dihydroorotase activity); GO:0016021(cellular_component:integral component of membrane); GO:0019856(biological_process:pyrimidine nucleobase biosynthetic process)					EPS31293.1(hypothetical protein PDE_06248 [Penicillium oxalicum 114-2])	None
gene-PDE_06558	0.30981	-1.69054	7.25684e-241	4.06122e-239	yes	down	175.56	53.43	179.79	175.55	171.34	52.92	56.94	50.43	PDE_06558	hypothetical protein	GO:0008168(molecular_function:methyltransferase activity)				ENOG41114S1(S:Function unknown)	EPS31603.1(hypothetical protein PDE_06558 [Penicillium oxalicum 114-2])	None	PF08241.12(Methyltransf_11:Methyltransferase domain)
gene-PDE_00790	0.01249	-6.32308	1.25835e-236	6.95892e-235	yes	down	135.573	1.64	132.27	138.39	136.06	1.74	1.38	1.8	PDE_00790	hypothetical protein					ENOG4111AQ0(S:Function unknown)	EPS25854.1(hypothetical protein PDE_00790 [Penicillium oxalicum 114-2])	None	PF13649.6(Methyltransf_25:Methyltransferase domain); PF08242.12(Methyltransf_12:Methyltransferase domain); PF13489.6(Methyltransf_23:Methyltransferase domain); PF13847.6(Methyltransf_31:Methyltransferase domain); PF08241.12(Methyltransf_11:Methyltransferase domain)
gene-PDE_06303	0.00645399	-7.27559	1.67128e-233	9.13438e-232	yes	down	127.903	0.803333	125.5	130.52	127.69	0.61	0.92	0.88	PDE_06303	hypothetical protein						EPS31348.1(hypothetical protein PDE_06303 [Penicillium oxalicum 114-2])	None
gene-PDE_08892	0.0734005	-3.76807	1.18466e-230	6.39989e-229	yes	down	105.187	7.53	100.78	110.25	104.53	6.49	8.31	7.79	PDE_08892	hypothetical protein	GO:0015996(biological_process:chlorophyll catabolic process); GO:0016787(molecular_function:hydrolase activity); GO:0047746(molecular_function:chlorophyllase activity); GO:0016491(molecular_function:oxidoreductase activity)				COG4188(S:Function unknown)	EPS33930.1(hypothetical protein PDE_08892 [Penicillium oxalicum 114-2])	None	PF12740.7(Chlorophyllase2:Chlorophyllase enzyme); PF03403.13(PAF-AH_p_II:Platelet-activating factor acetylhydrolase, isoform II); PF12697.7(Abhydrolase_6:Alpha/beta hydrolase family); PF07224.11(Chlorophyllase:Chlorophyllase)
gene-PDE_03990	0.235263	-2.08765	2.1112e-230	1.13398e-228	yes	down	598.25	129.517	603.87	596.37	594.51	132.87	118.06	137.62	PDE_03990	hypothetical protein	GO:0004386(molecular_function:helicase activity)					EPS29043.1(hypothetical protein PDE_03990 [Penicillium oxalicum 114-2])	None
gene-PDE_08046	0.0337931	-4.88713	2.16239e-228	1.14828e-226	yes	down	57.1467	1.90667	60.04	56.47	54.93	2.43	2.12	1.17	PDE_08046	putative chitin synthase	GO:0006031(biological_process:chitin biosynthetic process); GO:0016021(cellular_component:integral component of membrane); GO:0004100(molecular_function:chitin synthase activity)	K00698	CHS1	map00520(Amino sugar and nucleotide sugar metabolism)	COG1215(M:Cell wall/membrane/envelope biogenesis)	EPS33084.1(putative chitin synthase [Penicillium oxalicum 114-2])	sp|Q92197|CHSC_ASPFU(Chitin synthase C OS=Neosartorya fumigata (strain ATCC MYA-4609 / Af293 / CBS 101355 / FGSC A1100) OX=330879 GN=chsC PE=3 SV=2)	PF01644.17(Chitin_synth_1:Chitin synthase); PF08407.11(Chitin_synth_1N:Chitin synthase N-terminal); PF03142.15(Chitin_synth_2:Chitin synthase); PF13632.6(Glyco_trans_2_3:Glycosyl transferase family group 2)
gene-PDE_08156	0.192071	-2.38029	1.16162e-227	6.13363e-226	yes	down	1804.49	337.573	1770.73	1815.87	1826.88	321.76	337.22	353.74	PDE_08156	hypothetical protein	GO:0016491(molecular_function:oxidoreductase activity)				ENOG4110B79(S:Function unknown)	EPS33194.1(hypothetical protein PDE_08156 [Penicillium oxalicum 114-2])	sp|D7PHZ1|VRTI_PENAE(Oxidoreductase vrtI OS=Penicillium aethiopicum OX=36650 GN=vrtI PE=1 SV=1)	PF03171.20(2OG-FeII_Oxy:2OG-Fe(II) oxygenase superfamily); PF14226.6(DIOX_N:non-haem dioxygenase in morphine synthesis N-terminal)
gene-PDE_06929	0.249224	-2.00449	1.8619e-224	9.776e-223	yes	down	105.04	25.6867	105.12	105.83	104.17	26.69	26.81	23.56	PDE_06929	hypothetical protein	GO:0016021(cellular_component:integral component of membrane)				ENOG410Y8MJ(U:Intracellular trafficking, secretion, and vesicular transport)	EPS31970.1(hypothetical protein PDE_06929 [Penicillium oxalicum 114-2])	None	PF01490.18(Aa_trans:Transmembrane amino acid transporter protein)
gene-PDE_05592	0.121963	-3.03549	2.41444e-223	1.26064e-221	yes	down	20.5	3.31667	18.42	24.39	18.69	3.52	2.24	4.19	PDE_05592	hypothetical protein	GO:0003676(molecular_function:nucleic acid binding); GO:0005524(molecular_function:ATP binding); GO:0004386(molecular_function:helicase activity)	K20103	DDX60		COG4581(S:Function unknown)	EPS30640.1(hypothetical protein PDE_05592 [Penicillium oxalicum 114-2])	sp|Q9P7T8|YIW2_SCHPO(Uncharacterized helicase C694.02 OS=Schizosaccharomyces pombe (strain 972 / ATCC 24843) OX=284812 GN=SPAC694.02 PE=3 SV=1)	PF00270.29(DEAD:DEAD/DEAH box helicase); PF04851.15(ResIII:Type III restriction enzyme, res subunit); PF00271.31(Helicase_C:Helicase conserved C-terminal domain)
gene-PDE_03296	0.0824626	-3.60012	6.60298e-221	3.42841e-219	yes	down	210.973	17.27	209.87	211.06	211.99	16.89	15.25	19.67	PDE_03296	putative lysozyme	GO:0003796(molecular_function:lysozyme activity); GO:0009253(biological_process:peptidoglycan catabolic process); GO:0016998(biological_process:cell wall macromolecule catabolic process)				COG3757(M:Cell wall/membrane/envelope biogenesis)	EPS28350.1(putative lysozyme [Penicillium oxalicum 114-2])	sp|P00721|LYS_CHASP(N,O-diacetylmuramidase OS=Chalaropsis sp. OX=36534 PE=1 SV=1)	PF01183.20(Glyco_hydro_25:Glycosyl hydrolases family 25)
gene-PDE_01657	0.372325	-1.42537	3.21908e-219	1.65305e-217	yes	down	346.513	109.697	341.84	358.5	339.2	107.58	108.54	112.97	PDE_01657	hypothetical protein	GO:0001651(cellular_component:dense fibrillar component); GO:0003723(molecular_function:RNA binding); GO:0006364(biological_process:rRNA processing)	K11294	NCL, NSR1		ENOG411015D(B:Chromatin structure and dynamics); ENOG410XSFV(S:Function unknown); ENOG4111MZ2(S:Function unknown)	EPS26719.1(hypothetical protein PDE_01657 [Penicillium oxalicum 114-2])	sp|P27476|NSR1_YEAST(Nuclear localization sequence-binding protein OS=Saccharomyces cerevisiae (strain ATCC 204508 / S288c) OX=559292 GN=NSR1 PE=1 SV=1)	PF00076.22(RRM_1:RNA recognition motif. (a.k.a. RRM, RBD, or RNP domain))
gene-PDE_06034	0.193631	-2.36862	1.23223e-218	6.29312e-217	yes	down	1759.14	329.797	1800.02	1794.58	1682.82	321.81	319.55	348.03	PDE_06034	hypothetical protein					ENOG410XRDP(S:Function unknown); ENOG410YPXB(S:Function unknown)	EPS31080.1(hypothetical protein PDE_06034 [Penicillium oxalicum 114-2])	sp|L7NCS1|NLP10_PHYCP(NLP effector protein 10 OS=Phytophthora capsici OX=4784 GN=NLP10 PE=2 SV=1)	PF05630.11(NPP1:Necrosis inducing protein (NPP1))
gene-PDE_03114	0.210968	-2.2449	2.11367e-217	1.0678e-215	yes	down	71.4	14.7633	71.73	70.72	71.75	15.19	14.92	14.18	PDE_03114	hypothetical protein	GO:0005811(cellular_component:lipid particle); GO:0005324(molecular_function:long-chain fatty acid transporter activity); GO:0031235(cellular_component:intrinsic component of the cytoplasmic side of the plasma membrane); GO:0031957(molecular_function:very long-chain fatty acid-CoA ligase activity); GO:0005777(cellular_component:peroxisome); GO:0003824(molecular_function:catalytic activity); GO:00…				ENOG410XQ8T(I:Lipid transport and metabolism)	EPS28168.1(hypothetical protein PDE_03114 [Penicillium oxalicum 114-2])	sp|O14975|S27A2_HUMAN(Very long-chain acyl-CoA synthetase OS=Homo sapiens OX=9606 GN=SLC27A2 PE=1 SV=2)	PF00501.28(AMP-binding:AMP-binding enzyme); PF13193.6(AMP-binding_C:AMP-binding enzyme C-terminal domain)
gene-PDE_08160	0.280136	-1.8358	4.7557e-217	2.38961e-215	yes	down	166.003	78.1233	168.3	164.44	165.27	75.87	76.34	82.16	PDE_08160	hypothetical protein	GO:0046872(molecular_function:metal ion binding); GO:0008686(molecular_function:3,4-dihydroxy-2-butanone-4-phosphate synthase activity); GO:0009231(biological_process:riboflavin biosynthetic process)	K02858	ribB, RIB3	map00740(Riboflavin metabolism)	COG0108(H:Coenzyme transport and metabolism)	EPS33198.1(hypothetical protein PDE_08160 [Penicillium oxalicum 114-2])	sp|Q8TG90|RIB3_MAGO7(3,4-dihydroxy-2-butanone 4-phosphate synthase OS=Magnaporthe oryzae (strain 70-15 / ATCC MYA-4617 / FGSC 8958) OX=242507 GN=RIB3 PE=1 SV=1)	PF00926.19(DHBP_synthase:3,4-dihydroxy-2-butanone 4-phosphate synthase)
gene-PDE_08122	0.221768	-2.17288	5.14915e-217	2.57347e-215	yes	down	110.563	23.3433	113.23	112.61	105.85	24.19	24.55	21.29	PDE_08122	putative chitinase	GO:0005975(biological_process:carbohydrate metabolic process); GO:0008061(molecular_function:chitin binding); GO:0004553(molecular_function:hydrolase activity, hydrolyzing O-glycosyl compounds)	K01183	E3.2.1.14	map00520(Amino sugar and nucleotide sugar metabolism)	COG3325(G:Carbohydrate transport and metabolism)	EPS33160.1(putative chitinase [Penicillium oxalicum 114-2])	sp|Q873X9|CHIB1_ASPFM(Endochitinase B1 OS=Neosartorya fumigata OX=746128 GN=chiB1 PE=1 SV=1)	PF00704.28(Glyco_hydro_18:Glycosyl hydrolases family 18)
gene-PDE_06435	0.276143	-1.85651	5.17652e-216	2.55977e-214	yes	down	210.32	42.8667	202.33	213.35	215.28	43.68	45.14	39.78	PDE_06435	hypothetical protein	GO:0016021(cellular_component:integral component of membrane)				ENOG410XTSP(E:Amino acid transport and metabolism); ENOG410Y69E(E:Amino acid transport and metabolism)	EPS31480.1(hypothetical protein PDE_06435 [Penicillium oxalicum 114-2])	sp|P38680|MTR_NEUCR(N amino acid transport system protein OS=Neurospora crassa (strain ATCC 24698 / 74-OR23-1A / CBS 708.71 / DSM 1257 / FGSC 987) OX=367110 GN=mtr PE=3 SV=2)	PF01490.18(Aa_trans:Transmembrane amino acid transporter protein)
gene-PDE_02889	0.233428	-2.09895	7.96761e-216	3.91923e-214	yes	down	69.31	16.0333	70.75	68.95	68.23	16.07	16.65	15.38	PDE_02889	hypothetical protein	GO:0019901(molecular_function:protein kinase binding); GO:0000079(biological_process:regulation of cyclin-dependent protein serine/threonine kinase activity)				ENOG4111TTK(G:Carbohydrate transport and metabolism)	EPS27945.1(hypothetical protein PDE_02889 [Penicillium oxalicum 114-2])	sp|P25693|PCL2_YEAST(PHO85 cyclin-2 OS=Saccharomyces cerevisiae (strain ATCC 204508 / S288c) OX=559292 GN=PCL2 PE=1 SV=2)	PF00134.23(Cyclin_N:Cyclin, N-terminal domain); PF08613.11(Cyclin:Cyclin)
gene-PDE_05888	0.296634	-1.75325	2.52479e-215	1.23543e-213	yes	down	337.41	97.68	349.34	333.52	329.37	101.24	98.75	93.05	PDE_05888	hypothetical protein	GO:0016021(cellular_component:integral component of membrane)				ENOG4111W6Y(S:Function unknown)	EPS30934.1(hypothetical protein PDE_05888 [Penicillium oxalicum 114-2])	None
gene-PDE_02934	0.331222	-1.59413	3.52974e-214	1.71818e-212	yes	down	203.95	66.11	205.05	210.6	196.2	68.62	66.71	63	PDE_02934	hypothetical protein	GO:0003723(molecular_function:RNA binding)	K14787	MRD1, RBM19		ENOG410XQZ5(S:Function unknown)	EPS27989.1(hypothetical protein PDE_02934 [Penicillium oxalicum 114-2])	sp|Q4WJT7|MRD1_ASPFU(Multiple RNA-binding domain-containing protein 1 OS=Neosartorya fumigata (strain ATCC MYA-4609 / Af293 / CBS 101355 / FGSC A1100) OX=330879 GN=mrd1 PE=3 SV=1)	PF00076.22(RRM_1:RNA recognition motif. (a.k.a. RRM, RBD, or RNP domain))
gene-PDE_02485	0.209864	-2.25247	2.13251e-213	1.03267e-211	yes	down	66.3267	8.69333	68.27	69.25	61.46	8.82	8.8	8.46	PDE_02485	putative alpha-mannosidase	GO:0016020(cellular_component:membrane); GO:0016021(cellular_component:integral component of membrane); GO:0004571(molecular_function:mannosyl-oligosaccharide 1,2-alpha-mannosidase activity); GO:0005509(molecular_function:calcium ion binding); GO:0008152(biological_process:metabolic process)	K01230	MAN1	map00510(N-Glycan biosynthesis); map00513(Various types of N-glycan biosynthesis); map04141(Protein processing in endoplasmic reticulum)	ENOG410XP04(S:Function unknown)	EPS27542.1(putative alpha-mannosidase [Penicillium oxalicum 114-2])	sp|Q9C512|MNS1_ARATH(Mannosyl-oligosaccharide 1,2-alpha-mannosidase MNS1 OS=Arabidopsis thaliana OX=3702 GN=MNS1 PE=1 SV=1)	PF01532.20(Glyco_hydro_47:Glycosyl hydrolase family 47)
gene-PDE_09241	0.00070613	-10.4678	5.93069e-213	2.85712e-211	yes	down	2475.2	1.62333	2496.86	2470.14	2458.61	2.14	0.55	2.18	PDE_09241	hypothetical protein					ENOG4111748(S:Function unknown)	EPS34277.1(hypothetical protein PDE_09241 [Penicillium oxalicum 114-2])	sp|M1VWN3|PIG3_CLAP2(Ergochrome gene cluster protein CPUR_05425 OS=Claviceps purpurea (strain 20.1) OX=1111077 GN=CPUR_05425 PE=2 SV=1)
gene-PDE_09257	0.244478	-2.03222	6.09368e-211	2.89094e-209	yes	down	943.183	218.397	977.39	954.39	897.77	228.53	238.85	187.81	PDE_09257	hypothetical protein	GO:0003746(molecular_function:translation elongation factor activity); GO:0016887(molecular_function:ATPase activity); GO:0005524(molecular_function:ATP binding)	K03235	EF3, TEF3		COG0488(L:Replication, recombination and repair)	EPS34293.1(hypothetical protein PDE_09257 [Penicillium oxalicum 114-2])	sp|P25997|EF3_CANAL(Elongation factor 3 OS=Candida albicans (strain SC5314 / ATCC MYA-2876) OX=237561 GN=CEF3 PE=1 SV=3)	PF00005.27(ABC_tran:ABC transporter); PF17947.1(4HB:Four helical bundle domain); PF13304.6(AAA_21:AAA domain, putative AbiEii toxin, Type IV TA system); PF02463.19(SMC_N:RecF/RecN/SMC N terminal domain); PF13476.6(AAA_23:AAA domain); PF03193.16(RsgA_GTPase:RsgA GTPase); PF01926.23(MMR_HSR1:50S ribosome-binding GTPase); PF00350.23(Dynamin_N:Dynamin family)
gene-PDE_00008	0.0619804	-4.01204	2.79993e-206	1.30841e-204	yes	down	50.57	4.48667	52.1	49.33	50.28	5.07	3.59	4.8	PDE_00008	hypothetical protein	GO:0017000(biological_process:antibiotic biosynthetic process); GO:0003856(molecular_function:3-dehydroquinate synthase activity)	K01735	aroB	map00400(Phenylalanine, tyrosine and tryptophan biosynthesis)	COG0337(E:Amino acid transport and metabolism)	EPS25077.1(hypothetical protein PDE_00008 [Penicillium oxalicum 114-2])	sp|B2J6X9|DDGS_NOSP7(Demethyl-4-deoxygadusol synthase OS=Nostoc punctiforme (strain ATCC 29133 / PCC 73102) OX=63737 GN=Npun_R5600 PE=1 SV=1)	PF01761.20(DHQ_synthase:3-dehydroquinate synthase); PF13685.6(Fe-ADH_2:Iron-containing alcohol dehydrogenase); PF00465.19(Fe-ADH:Iron-containing alcohol dehydrogenase)
gene-PDE_02252	0.00411365	-7.92536	4.48836e-202	2.08698e-200	yes	down	108.2	0.43	106.99	108.14	109.47	0.51	0.33	0.45	PDE_02252	hypothetical protein	GO:0016021(cellular_component:integral component of membrane)				ENOG4110AG0(S:Function unknown)	EPS27309.1(hypothetical protein PDE_02252 [Penicillium oxalicum 114-2])	None
gene-PDE_06889	0.271985	-1.8784	5.1553e-202	2.38522e-200	yes	down	39.3433	9.81667	40.61	38.66	38.76	10.57	11.14	7.74	PDE_06889	hypothetical protein	GO:0016021(cellular_component:integral component of membrane); GO:0015299(molecular_function:solute:proton antiporter activity)				COG0025(S:Function unknown)	EPS31930.1(hypothetical protein PDE_06889 [Penicillium oxalicum 114-2])	sp|Q99173|NAH1_ZYGRO(Na(+)/H(+) antiporter 1 OS=Zygosaccharomyces rouxii OX=4956 GN=SOD2 PE=3 SV=1)	PF00999.21(Na_H_Exchanger:Sodium/hydrogen exchanger family)
gene-PDE_08125	0.295455	-1.75899	2.03876e-201	9.34033e-200	yes	down	129.573	36.7667	130.85	132.6	125.27	37.4	39.14	33.76	PDE_08125	hypothetical protein	GO:0016021(cellular_component:integral component of membrane); GO:0016491(molecular_function:oxidoreductase activity)	K08008	NOX1, MOX1	map04933(AGE-RAGE signaling pathway in diabetic complications)	ENOG410XNZY(U:Intracellular trafficking, secretion, and vesicular transport)	EPS33163.1(hypothetical protein PDE_08125 [Penicillium oxalicum 114-2])	sp|P04839|CY24B_HUMAN(Cytochrome b-245 heavy chain OS=Homo sapiens OX=9606 GN=CYBB PE=1 SV=2)	PF08030.12(NAD_binding_6:Ferric reductase NAD binding domain); PF08022.12(FAD_binding_8:FAD-binding domain); PF01794.19(Ferric_reduct:Ferric reductase like transmembrane component)
gene-PDE_06094	0.129774	-2.94593	2.1884e-200	9.97699e-199	yes	down	13.08	1.68667	13.19	13.28	12.77	1.79	1.74	1.53	PDE_06094	hypothetical protein	GO:0016740(molecular_function:transferase activity); GO:0046872(molecular_function:metal ion binding); GO:0016874(molecular_function:ligase activity); GO:0016747(molecular_function:transferase activity, transferring acyl groups other than amino-acyl groups); GO:0004721(molecular_function:phosphoprotein phosphatase activity)					EPS31139.1(hypothetical protein PDE_06094 [Penicillium oxalicum 114-2])	sp|Q4WYN6|CRMA_ASPFU(Isocyanide synthase-NRPS hybrid crmA OS=Neosartorya fumigata (strain ATCC MYA-4609 / Af293 / CBS 101355 / FGSC A1100) OX=330879 GN=crmA PE=2 SV=2)	PF05141.12(DIT1_PvcA:Pyoverdine/dityrosine biosynthesis protein); PF00501.28(AMP-binding:AMP-binding enzyme); PF02458.15(Transferase:Transferase family); PF00550.25(PP-binding:Phosphopantetheine attachment site)
gene-PDE_09697	0.224802	-2.15327	2.34178e-200	1.06244e-198	yes	down	66.5367	10.6567	66.12	68.45	65.04	11.11	11.77	9.09	PDE_09697	hypothetical protein	GO:0016021(cellular_component:integral component of membrane); GO:0008233(molecular_function:peptidase activity)				ENOG4111D4F(S:Function unknown); ENOG41100WB(S:Function unknown)	EPS34733.1(hypothetical protein PDE_09697 [Penicillium oxalicum 114-2])	None
gene-PDE_09240	0.00038335	-11.349	1.9245e-198	8.68908e-197	yes	down	3162.51	1.15667	3083.49	3201.02	3203.02	1.88	0.73	0.86	PDE_09240	hypothetical protein					ENOG4111748(S:Function unknown)	EPS34276.1(hypothetical protein PDE_09240 [Penicillium oxalicum 114-2])	sp|A0A067XNI6|PTAG_PESFW(Monooxygenase ptaG OS=Pestalotiopsis fici (strain W106-1 / CGMCC3.15140) OX=1229662 GN=ptaG PE=2 SV=1)
gene-PDE_08397	0.0852207	-3.55265	3.22503e-198	1.44909e-196	yes	down	56.4367	1.45667	54.06	55.12	60.13	1.55	1.28	1.54	PDE_08397	hypothetical protein					ENOG4110AYZ(S:Function unknown)	EPS33435.1(hypothetical protein PDE_08397 [Penicillium oxalicum 114-2])	None
gene-PDE_01405	0.0369684	-4.75756	7.1346e-197	3.19043e-195	yes	down	187.943	6.42667	190.58	190.35	182.9	4.39	7.04	7.85	PDE_01405	hypothetical protein	GO:0016746(molecular_function:transferase activity, transferring acyl groups)				ENOG410YA14(S:Function unknown)	EPS26468.1(hypothetical protein PDE_01405 [Penicillium oxalicum 114-2])	sp|A0A084AFG8|SAT19_STACB(Acetyltransferase OS=Stachybotrys chartarum (strain CBS 109288 / IBT 7711) OX=1280523 GN=SAT19 PE=4 SV=1)	PF00583.25(Acetyltransf_1:Acetyltransferase (GNAT) family); PF13673.7(Acetyltransf_10:Acetyltransferase (GNAT) domain); PF13508.7(Acetyltransf_7:Acetyltransferase (GNAT) domain); PF13527.7(Acetyltransf_9:Acetyltransferase (GNAT) domain)
gene-PDE_03623	0.0390244	-4.67948	5.78694e-195	2.55117e-193	yes	down	28.7833	1.2	27.13	31.07	28.15	1.5	0.83	1.27	PDE_03623	hypothetical protein	GO:0004497(molecular_function:monooxygenase activity); GO:0020037(molecular_function:heme binding); GO:0016021(cellular_component:integral component of membrane); GO:0016705(molecular_function:oxidoreductase activity, acting on paired donors, with incorporation or reduction of molecular oxygen); GO:0008168(molecular_function:methyltransferase activity); GO:0005506(molecular_function:iron ion bind…	K00480	E1.14.13.1		COG2124(C:Energy production and conversion); COG2124(H:Coenzyme transport and metabolism)	EPS28677.1(hypothetical protein PDE_03623 [Penicillium oxalicum 114-2])	sp|B8NYW9|FLUA_ASPFN(Cytochrome P450 monooxygenase AFLA_114810 OS=Aspergillus flavus (strain ATCC 200026 / FGSC A1120 / NRRL 3357 / JCM 12722 / SRRC 167) OX=332952 GN=AFLA_114810 PE=3 SV=1)	PF00067.22(p450:Cytochrome P450)
gene-PDE_05831	0.20542	-2.28335	8.39936e-192	3.68547e-190	yes	down	88.03	18.43	87.97	88.75	87.37	18.82	20.1	16.37	PDE_05831	hypothetical protein					ENOG410ZCYG(S:Function unknown)	EPS30879.1(hypothetical protein PDE_05831 [Penicillium oxalicum 114-2])	None
gene-PDE_04403	0.0922789	-3.43785	5.35285e-191	2.33775e-189	yes	down	89.6033	8.06667	91.84	89.68	87.29	6.7	8.88	8.62	PDE_04403	hypothetical protein					ENOG4111XAE(S:Function unknown)	EPS29454.1(hypothetical protein PDE_04403 [Penicillium oxalicum 114-2])	None
gene-PDE_05599	0.375843	-1.4118	5.56671e-191	2.41983e-189	yes	down	215.433	78.55	215.34	216.01	214.95	78.68	80.51	76.46	PDE_05599	hypothetical protein	GO:0004777(molecular_function:succinate-semialdehyde dehydrogenase (NAD+) activity); GO:0009013(molecular_function:succinate-semialdehyde dehydrogenase [NAD(P)+] activity); GO:0009450(biological_process:gamma-aminobutyric acid catabolic process)	K00135	gabD	map00650(Butanoate metabolism); map00310(Lysine degradation); map00250(Alanine, aspartate and glutamate metabolism); map00350(Tyrosine metabolism); map00760(Nicotinate and nicotinamide metabolism)	COG1012(S:Function unknown)	EPS30647.1(hypothetical protein PDE_05599 [Penicillium oxalicum 114-2])	sp|Q9US47|SSDH1_SCHPO(Putative succinate-semialdehyde dehydrogenase C1002.12c [NADP(+)] OS=Schizosaccharomyces pombe (strain 972 / ATCC 24843) OX=284812 GN=SPAC1002.12c PE=3 SV=2)	PF00171.22(Aldedh:Aldehyde dehydrogenase family)
gene-PDE_02074	0.141195	-2.82424	3.42717e-189	1.47605e-187	yes	down	82.1367	11.3167	82.78	80.24	83.39	11.74	11.02	11.19	PDE_02074	hypothetical protein	GO:0016021(cellular_component:integral component of membrane)				ENOG4110AIQ(S:Function unknown); ENOG4110ARJ(S:Function unknown)	EPS27132.1(hypothetical protein PDE_02074 [Penicillium oxalicum 114-2])	None
gene-PDE_03291	0.373777	-1.41975	1.29551e-188	5.52871e-187	yes	down	660.843	241.547	651.96	676.7	653.87	244.1	243.89	236.65	PDE_03291	putative beta-1,3-glucanase	GO:0016021(cellular_component:integral component of membrane); GO:0005975(biological_process:carbohydrate metabolic process); GO:0004553(molecular_function:hydrolase activity, hydrolyzing O-glycosyl compounds)				COG2273(S:Function unknown)	EPS28345.1(putative beta-1,3-glucanase [Penicillium oxalicum 114-2])	sp|Q8N0N3|BGBP_PENMO(Beta-1,3-glucan-binding protein OS=Penaeus monodon OX=6687 PE=2 SV=1)	PF00722.21(Glyco_hydro_16:Glycosyl hydrolases family 16)
gene-PDE_00947	0.0799106	-3.64547	5.09612e-188	2.16493e-186	yes	down	71.79	5.57667	70.35	75.06	69.96	5.94	4.87	5.92	PDE_00947	hypothetical protein	GO:1990904(cellular_component:ribonucleoprotein complex); GO:0042254(biological_process:ribosome biogenesis)				ENOG410YCEN(S:Function unknown); ENOG4110BFQ(S:Function unknown)	EPS26011.1(hypothetical protein PDE_00947 [Penicillium oxalicum 114-2])	None	PF00685.27(Sulfotransfer_1:Sulfotransferase domain)
gene-PDE_08155	0.256494	-1.963	6.47885e-186	2.72754e-184	yes	down	325.767	75.1133	357.57	307.6	312.13	85.17	77.69	62.48	PDE_08155	hypothetical protein	GO:0009058(biological_process:biosynthetic process); GO:0016874(molecular_function:ligase activity); GO:0031177(molecular_function:phosphopantetheine binding); GO:0016788(molecular_function:hydrolase activity, acting on ester bonds)				COG0318(I:Lipid transport and metabolism); COG0318(Q:Secondary metabolites biosynthesis, transport and catabolism)	EPS33193.1(hypothetical protein PDE_08155 [Penicillium oxalicum 114-2])	sp|E9KMQ2|GRA1_CLAGR(Non-reducing polyketide synthase PKS16 OS=Cladonia grayi OX=27339 GN=PKS16 PE=2 SV=1)	PF00501.28(AMP-binding:AMP-binding enzyme); PF00975.20(Thioesterase:Thioesterase domain); PF00550.25(PP-binding:Phosphopantetheine attachment site); PF12697.7(Abhydrolase_6:Alpha/beta hydrolase family)
gene-PDE_00802	0.0229637	-5.4445	9.19452e-186	3.85345e-184	yes	down	38.8867	0.876667	37.83	39.59	39.24	1.08	0.88	0.67	PDE_00802	hypothetical protein	GO:0004055(molecular_function:argininosuccinate synthase activity); GO:0020037(molecular_function:heme binding); GO:0051213(molecular_function:dioxygenase activity); GO:0016021(cellular_component:integral component of membrane); GO:0016705(molecular_function:oxidoreductase activity, acting on paired donors, with incorporation or reduction of molecular oxygen); GO:0006526(biological_process:argini…				COG1231(E:Amino acid transport and metabolism)	EPS25866.1(hypothetical protein PDE_00802 [Penicillium oxalicum 114-2])	sp|Q54EW2|Y9130_DICDI(Putative bifunctional amine oxidase DDB_G0291301 OS=Dictyostelium discoideum OX=44689 GN=DDB_G0291301 PE=1 SV=1)	PF01593.24(Amino_oxidase:Flavin containing amine oxidoreductase); PF13450.6(NAD_binding_8:NAD(P)-binding Rossmann-like domain); PF13454.6(NAD_binding_9:FAD-NAD(P)-binding)
gene-PDE_06680	0.292743	-1.77229	2.84489e-184	1.18698e-182	yes	down	161.813	42.2833	162.8	163.57	159.07	44.02	46.67	36.16	PDE_06680	hypothetical protein	GO:0005737(cellular_component:cytoplasm); GO:0004814(molecular_function:arginine-tRNA ligase activity); GO:0006420(biological_process:arginyl-tRNA aminoacylation); GO:0016021(cellular_component:integral component of membrane); GO:0016887(molecular_function:ATPase activity); GO:0005524(molecular_function:ATP binding)				COG1131(J:Translation, ribosomal structure and biogenesis)	EPS31723.1(hypothetical protein PDE_06680 [Penicillium oxalicum 114-2])	sp|Q8RXN0|AB11G_ARATH(ABC transporter G family member 11 OS=Arabidopsis thaliana OX=3702 GN=ABCG11 PE=1 SV=1)	PF01061.24(ABC2_membrane:ABC-2 type transporter); PF00005.27(ABC_tran:ABC transporter); PF03193.16(RsgA_GTPase:RsgA GTPase); PF13191.6(AAA_16:AAA ATPase domain); PF03215.15(Rad17:Rad17 P-loop domain); PF13481.6(AAA_25:AAA domain)
gene-PDE_00793	0.113238	-3.14257	1.97418e-182	8.16402e-181	yes	down	24.6233	2.74	24.17	25.2	24.5	3.23	2.64	2.35	PDE_00793	hypothetical protein	GO:0016874(molecular_function:ligase activity); GO:0031177(molecular_function:phosphopantetheine binding)				COG1020(S:Function unknown)	EPS25857.1(hypothetical protein PDE_00793 [Penicillium oxalicum 114-2])	sp|A2TBU4|LPSB_EPIFI(D-lysergyl-peptide-synthetase subunit 2 OS=Epichloe festucae var. lolii OX=73839 GN=lpsB PE=2 SV=1)	PF00501.28(AMP-binding:AMP-binding enzyme); PF00668.20(Condensation:Condensation domain); PF00550.25(PP-binding:Phosphopantetheine attachment site)
gene-PDE_04914	0.22689	-2.13994	1.83187e-181	7.54214e-180	yes	down	62.6067	13.9233	63.81	62.43	61.58	14.42	14.1	13.25	PDE_04914	hypothetical protein	GO:0016021(cellular_component:integral component of membrane); GO:0055085(biological_process:transmembrane transport)	K08158	MDR1, FLR1, CAF5		ENOG4110Z27(U:Intracellular trafficking, secretion, and vesicular transport); COG0477(U:Intracellular trafficking, secretion, and vesicular transport)	EPS29964.1(hypothetical protein PDE_04914 [Penicillium oxalicum 114-2])	sp|O94528|CAF5_SCHPO(Caffeine resistance protein 5 OS=Schizosaccharomyces pombe (strain 972 / ATCC 24843) OX=284812 GN=caf5 PE=3 SV=1)	PF07690.16(MFS_1:Major Facilitator Superfamily)
gene-PDE_07378	0.241312	-2.05103	5.17587e-181	2.12165e-179	yes	down	190.183	45.13	196.61	189.31	184.63	47.07	49.31	39.01	PDE_07378	hypothetical protein	GO:0005634(cellular_component:nucleus); GO:0008270(molecular_function:zinc ion binding); GO:0000981(molecular_function:RNA polymerase II transcription factor activity, sequence-specific DNA binding); GO:0003677(molecular_function:DNA binding)				ENOG41108XI(S:Function unknown)	EPS32418.1(hypothetical protein PDE_07378 [Penicillium oxalicum 114-2])	None	PF11951.8(Fungal_trans_2:Fungal specific transcription factor domain); PF00172.18(Zn_clus:Fungal Zn(2)-Cys(6) binuclear cluster domain)
gene-PDE_06745	0.209923	-2.25206	2.21284e-180	9.03111e-179	yes	down	77.94	15.4733	82.04	77.7	74.08	16.4	15.18	14.84	PDE_06745	hypothetical protein	GO:0050660(molecular_function:flavin adenine dinucleotide binding); GO:0016614(molecular_function:oxidoreductase activity, acting on CH-OH group of donors)				COG2303(O:Posttranslational modification, protein turnover, chaperones)	EPS31787.1(hypothetical protein PDE_06745 [Penicillium oxalicum 114-2])	sp|A0A142PTM2|CITC_MONPU(Dehydrogenase mpl7 OS=Monascus purpureus OX=5098 GN=mpl7 PE=1 SV=1)	PF00732.19(GMC_oxred_N:GMC oxidoreductase); PF05199.13(GMC_oxred_C:GMC oxidoreductase); PF05834.12(Lycopene_cycl:Lycopene cyclase protein)
gene-PDE_06035	0.281961	-1.82643	3.08785e-177	1.24392e-175	yes	down	2351.85	663.36	2395.16	2363.44	2296.94	651.37	647.92	690.79	PDE_06035	hypothetical protein					ENOG410YPXB(S:Function unknown)	EPS31081.1(hypothetical protein PDE_06035 [Penicillium oxalicum 114-2])	None
gene-PDE_00508	0.339893	-1.55685	8.70494e-176	3.49169e-174	yes	down	1632.02	542.447	1619.2	1661.57	1615.29	541.06	537.58	548.7	PDE_00508	hypothetical protein	GO:0016021(cellular_component:integral component of membrane)					EPS25574.1(hypothetical protein PDE_00508 [Penicillium oxalicum 114-2])	None	PF08277.12(PAN_3:PAN-like domain)
gene-PDE_02880	0.382181	-1.38767	5.81707e-175	2.31346e-173	yes	down	435.82	175.787	413.09	450.15	444.22	176.34	204.55	146.47	PDE_02880	hypothetical protein	GO:0016021(cellular_component:integral component of membrane)				ENOG410XWQK(S:Function unknown)	EPS27936.1(hypothetical protein PDE_02880 [Penicillium oxalicum 114-2])	None
gene-PDE_03295	0.357283	-1.48486	4.32737e-172	1.70648e-170	yes	down	102.897	36.97	103.55	103.01	102.13	37.14	36.2	37.57	PDE_03295	hypothetical protein						EPS28349.1(hypothetical protein PDE_03295 [Penicillium oxalicum 114-2])	None	PF05730.11(CFEM:CFEM domain)
gene-PDE_03304	0.0319059	-4.97003	8.39163e-172	3.2953e-170	yes	down	18.0833	0.56	18.57	19.18	16.5	0.69	0.41	0.58	PDE_03304	hypothetical protein	GO:0003824(molecular_function:catalytic activity); GO:0031177(molecular_function:phosphopantetheine binding)				COG3320(S:Function unknown)	EPS28358.1(hypothetical protein PDE_03304 [Penicillium oxalicum 114-2])	sp|A0A0D2YG01|FUB8_FUSO4(Non-canonical non-ribosomal peptide synthetase FUB8 OS=Fusarium oxysporum f. sp. lycopersici (strain 4287 / CBS 123668 / FGSC 9935 / NRRL 34936) OX=426428 GN=FUB8 PE=1 SV=1)	PF07993.12(NAD_binding_4:Male sterility protein); PF00501.28(AMP-binding:AMP-binding enzyme); PF01370.21(Epimerase:NAD dependent epimerase/dehydratase family); PF00550.25(PP-binding:Phosphopantetheine attachment site)
gene-PDE_02285	0.337241	-1.56815	2.0568e-170	8.04305e-169	yes	down	142.917	47.2733	144.63	145.94	138.18	49.52	48.36	43.94	PDE_02285	hypothetical protein	GO:0046873(molecular_function:metal ion transmembrane transporter activity); GO:0016021(cellular_component:integral component of membrane)	K16073	ALR, MNR		COG0598(S:Function unknown)	EPS27342.1(hypothetical protein PDE_02285 [Penicillium oxalicum 114-2])	sp|O13657|YBCC_SCHPO(Putative metal ion transporter C27B12.12c OS=Schizosaccharomyces pombe (strain 972 / ATCC 24843) OX=284812 GN=pi066 PE=1 SV=1)	PF01544.18(CorA:CorA-like Mg2+ transporter protein)
gene-PDE_09098	0.253534	-1.97975	1.21147e-167	4.69808e-166	yes	down	497.517	122.09	498.88	496.22	497.45	128.1	115.47	122.7	PDE_09098	hypothetical protein						EPS34136.1(hypothetical protein PDE_09098 [Penicillium oxalicum 114-2])	None
gene-PDE_06300	0.265196	-1.91487	4.35959e-165	1.68367e-163	yes	down	235.66	48.2467	237.39	237.11	232.48	47.52	46.48	50.74	PDE_06300	hypothetical protein					COG0251(J:Translation, ribosomal structure and biogenesis); ENOG410YC9S(S:Function unknown)	EPS31345.1(hypothetical protein PDE_06300 [Penicillium oxalicum 114-2])	None
gene-PDE_09764	0.396499	-1.33461	2.17428e-164	8.32821e-163	yes	down	413.97	160.807	407.66	425.7	408.55	166.23	165.75	150.44	PDE_09764	hypothetical protein	GO:0016021(cellular_component:integral component of membrane); GO:0055085(biological_process:transmembrane transport)				ENOG410XNQK(C:Energy production and conversion)	EPS34800.1(hypothetical protein PDE_09764 [Penicillium oxalicum 114-2])	sp|G4N2A8|MFS1_MAGO7(MFS-type transporter 1 OS=Magnaporthe oryzae (strain 70-15 / ATCC MYA-4617 / FGSC 8958) OX=242507 GN=MFS1 PE=3 SV=1)	PF07690.16(MFS_1:Major Facilitator Superfamily)
gene-PDE_05543	0.0875841	-3.51319	1.95662e-160	7.31463e-159	yes	down	37.97	3.26333	37.15	39.69	37.07	3.13	3.78	2.88	PDE_05543	hypothetical protein					ENOG4111M72(S:Function unknown)	EPS30591.1(hypothetical protein PDE_05543 [Penicillium oxalicum 114-2])	None
gene-PDE_06881	0.00463977	-7.75173	3.01848e-159	1.12393e-157	yes	down	102.66	0.476667	105	102.45	100.53	0.57	0.66	0.2	PDE_06881	hypothetical protein	GO:0008171(molecular_function:O-methyltransferase activity)				ENOG4110AK9(S:Function unknown)	EPS31922.1(hypothetical protein PDE_06881 [Penicillium oxalicum 114-2])	sp|Q9P900|OMTB_ASPFN(Demethylsterigmatocystin 6-O-methyltransferase OS=Aspergillus flavus (strain ATCC 200026 / FGSC A1120 / NRRL 3357 / JCM 12722 / SRRC 167) OX=332952 GN=omtB PE=3 SV=1)	PF00891.18(Methyltransf_2:O-methyltransferase domain)
gene-PDE_09237	0.000241718	-12.0144	8.79574e-159	3.2621e-157	yes	down	1046.56	0.253333	1050.38	1055.04	1034.27	0.38	0.28	0.1	PDE_09237	hypothetical protein	GO:0016740(molecular_function:transferase activity); GO:0031177(molecular_function:phosphopantetheine binding)	K15415	MDPG		COG3321(Q:Secondary metabolites biosynthesis, transport and catabolism)	EPS34273.1(hypothetical protein PDE_09237 [Penicillium oxalicum 114-2])	sp|Q5BH30|MDPG_EMENI(Atrochrysone carboxylic acid synthase OS=Emericella nidulans (strain FGSC A4 / ATCC 38163 / CBS 112.46 / NRRL 194 / M139) OX=227321 GN=mdpG PE=3 SV=1)	PF00109.26(ketoacyl-synt:Beta-ketoacyl synthase, N-terminal domain); PF16073.5(SAT:Starter unit:ACP transacylase in aflatoxin biosynthesis); PF00698.21(Acyl_transf_1:Acyl transferase domain); PF02801.22(Ketoacyl-synt_C:Beta-ketoacyl synthase, C-terminal domain); PF00550.25(PP-binding:Phosphopantetheine attachment site); PF14765.6(PS-DH:Polyketide synthase dehydratase); PF16197.5(KAsynt_C_assoc:Ke…
gene-PDE_01718	0.00862864	-6.85665	1.38436e-157	5.07383e-156	yes	down	86.27	0.72	87.73	84.27	86.81	0.48	0.64	1.04	PDE_01718	hypothetical protein	GO:0045337(biological_process:farnesyl diphosphate biosynthetic process); GO:0004337(molecular_function:geranyltranstransferase activity); GO:0004161(molecular_function:dimethylallyltranstransferase activity); GO:0033384(biological_process:geranyl diphosphate biosynthetic process)	K00787	FDPS	map00900(Terpenoid backbone biosynthesis)	COG0142(H:Coenzyme transport and metabolism)	EPS26779.1(hypothetical protein PDE_01718 [Penicillium oxalicum 114-2])	sp|O14230|FPPS_SCHPO(Farnesyl pyrophosphate synthase OS=Schizosaccharomyces pombe (strain 972 / ATCC 24843) OX=284812 GN=fps1 PE=1 SV=1)	PF00348.17(polyprenyl_synt:Polyprenyl synthetase)
gene-PDE_05500	0.168038	-2.57314	1.04855e-156	3.81313e-155	yes	down	19.1967	3.15667	18.83	19.55	19.21	3.11	3.62	2.74	PDE_05500	hypothetical protein	GO:0042626(molecular_function:ATPase activity, coupled to transmembrane movement of substances); GO:0016021(cellular_component:integral component of membrane); GO:0008559(molecular_function:xenobiotic-transporting ATPase activity); GO:0016887(molecular_function:ATPase activity); GO:0005886(cellular_component:plasma membrane); GO:0042908(biological_process:xenobiotic transport); GO:0005524(molecul…				COG1132(S:Function unknown)	EPS30548.1(hypothetical protein PDE_05500 [Penicillium oxalicum 114-2])	sp|A0A0D1CZ63|FER6_USTMA(Multidrug resistance protein fer6 OS=Ustilago maydis (strain 521 / FGSC 9021) OX=237631 GN=fer6 PE=2 SV=1)	PF00664.23(ABC_membrane:ABC transporter transmembrane region); PF00005.27(ABC_tran:ABC transporter); PF06414.12(Zeta_toxin:Zeta toxin)
gene-PDE_06096	0.362806	-1.46273	1.26242e-156	4.5731e-155	yes	down	679.853	247.39	678.33	682.91	678.32	255.42	260.64	226.11	PDE_06096	hypothetical protein	GO:0016021(cellular_component:integral component of membrane); GO:0055085(biological_process:transmembrane transport)				ENOG410XRRJ(G:Carbohydrate transport and metabolism)	EPS31141.1(hypothetical protein PDE_06096 [Penicillium oxalicum 114-2])	sp|Q4WYN4|CRMC_ASPFU(Major facilitator coppper-regulated transporter crmC OS=Neosartorya fumigata (strain ATCC MYA-4609 / Af293 / CBS 101355 / FGSC A1100) OX=330879 GN=crmC PE=2 SV=1)	PF07690.16(MFS_1:Major Facilitator Superfamily)
gene-PDE_04090	0.372341	-1.42531	1.95319e-156	7.04807e-155	yes	down	191.093	69.64	191.87	196.54	184.87	71.12	70.99	66.81	PDE_04090	hypothetical protein	GO:0004372(molecular_function:glycine hydroxymethyltransferase activity); GO:0035999(biological_process:tetrahydrofolate interconversion); GO:0005739(cellular_component:mitochondrion); GO:0019264(biological_process:glycine biosynthetic process from serine); GO:0030170(molecular_function:pyridoxal phosphate binding); GO:0008168(molecular_function:methyltransferase activity)	K00600	glyA, SHMT	map00460(Cyanoamino acid metabolism); map00630(Glyoxylate and dicarboxylate metabolism); map00680(Methane metabolism); map00670(One carbon pool by folate); map00260(Glycine, serine and threonine metabolism)	COG0112(E:Amino acid transport and metabolism)	EPS29141.1(hypothetical protein PDE_04090 [Penicillium oxalicum 114-2])	sp|Q7S5N8|GLYM_NEUCR(Putative serine hydroxymethyltransferase, mitochondrial OS=Neurospora crassa (strain ATCC 24698 / 74-OR23-1A / CBS 708.71 / DSM 1257 / FGSC 987) OX=367110 GN=cbs-2 PE=3 SV=2)	PF00464.19(SHMT:Serine hydroxymethyltransferase)
gene-PDE_03396	0.391795	-1.35183	1.3802e-155	4.96129e-154	yes	down	199.457	76.66	202.2	200.27	195.9	77.54	78.82	73.62	PDE_03396	hypothetical protein	GO:0006048(biological_process:UDP-N-acetylglucosamine biosynthetic process); GO:0004343(molecular_function:glucosamine 6-phosphate N-acetyltransferase activity)	K00621	GNPNAT1, GNA1	map00520(Amino sugar and nucleotide sugar metabolism)	COG0454(C:Energy production and conversion)	EPS28450.1(hypothetical protein PDE_03396 [Penicillium oxalicum 114-2])	sp|O93806|GNA1_CANAX(Glucosamine 6-phosphate N-acetyltransferase OS=Candida albicans OX=5476 GN=GNA1 PE=3 SV=1)	PF13673.7(Acetyltransf_10:Acetyltransferase (GNAT) domain); PF00583.25(Acetyltransf_1:Acetyltransferase (GNAT) family); PF13508.7(Acetyltransf_7:Acetyltransferase (GNAT) domain)
gene-PDE_01337	0.0127193	-6.29684	1.65789e-155	5.93664e-154	yes	down	28.6067	0.286667	28.65	29.77	27.4	0.38	0.21	0.27	PDE_01337	hypothetical protein	GO:0016021(cellular_component:integral component of membrane); GO:0016874(molecular_function:ligase activity); GO:0055085(biological_process:transmembrane transport)				ENOG410ZFD1(G:Carbohydrate transport and metabolism); ENOG410XW69(G:Carbohydrate transport and metabolism)	EPS26401.1(hypothetical protein PDE_01337 [Penicillium oxalicum 114-2])	sp|O74852|YQ92_SCHPO(Uncharacterized MFS-type transporter C18.02 OS=Schizosaccharomyces pombe (strain 972 / ATCC 24843) OX=284812 GN=SPCC18.02 PE=3 SV=1)	PF07690.16(MFS_1:Major Facilitator Superfamily)
gene-PDE_09759	0.392748	-1.34832	8.07418e-153	2.8476e-151	yes	down	345.037	132.643	357.53	340.09	337.49	136.89	133.47	127.57	PDE_09759	hypothetical protein	GO:0019878(biological_process:lysine biosynthetic process via aminoadipic acid); GO:0006571(biological_process:tyrosine biosynthetic process); GO:0008483(molecular_function:transaminase activity); GO:0008793(molecular_function:aromatic-amino-acid:2-oxoglutarate aminotransferase activity); GO:0047536(molecular_function:2-aminoadipate transaminase activity); GO:0003824(molecular_function:catalytic …	K00838	ARO8	map00300(Lysine biosynthesis); map00270(Cysteine and methionine metabolism); map00130(Ubiquinone and other terpenoid-quinone biosynthesis); map00360(Phenylalanine metabolism); map00350(Tyrosine metabolism); map00400(Phenylalanine, tyrosine and tryptophan biosynthesis); map00380(Tryptophan metabolism)	COG1167(K:Transcription)	EPS34795.1(hypothetical protein PDE_09759 [Penicillium oxalicum 114-2])	sp|O14192|AATR1_SCHPO(Aromatic amino acid aminotransferase C56E4.03 OS=Schizosaccharomyces pombe (strain 972 / ATCC 24843) OX=284812 GN=SPAC56E4.03 PE=3 SV=1)	PF00155.21(Aminotran_1_2:Aminotransferase class I and II); PF12897.7(Aminotran_MocR:Alanine-glyoxylate amino-transferase)
gene-PDE_07091	0.00450021	-7.79579	2.08886e-152	7.31179e-151	yes	down	264.443	1.17333	262.95	254.43	275.95	1.07	1.82	0.63	PDE_07091	hypothetical protein						EPS32132.1(hypothetical protein PDE_07091 [Penicillium oxalicum 114-2])	None
gene-PDE_02115	0.372918	-1.42307	8.31202e-152	2.88788e-150	yes	down	594.593	215.643	604.08	581.89	597.81	225.89	219.41	201.63	PDE_02115	hypothetical protein	GO:0016021(cellular_component:integral component of membrane)				ENOG410YJA9(S:Function unknown)	EPS27172.1(hypothetical protein PDE_02115 [Penicillium oxalicum 114-2])	None
gene-PDE_05509	0.363403	-1.46036	9.54053e-151	3.30244e-149	yes	down	248.797	69.41	246.21	263.39	236.79	73.25	56.19	78.79	PDE_05509	hypothetical protein	GO:0005730(cellular_component:nucleolus); GO:0005525(molecular_function:GTP binding)	K14537	NUG2, GNL2	map03008(Ribosome biogenesis in eukaryotes)	COG1161(S:Function unknown)	EPS30557.1(hypothetical protein PDE_05509 [Penicillium oxalicum 114-2])	sp|Q7SHR8|NOG2_NEUCR(Nucleolar GTP-binding protein 2 OS=Neurospora crassa (strain ATCC 24698 / 74-OR23-1A / CBS 708.71 / DSM 1257 / FGSC 987) OX=367110 GN=nog-2 PE=3 SV=1)	PF08153.12(NGP1NT:NGP1NT (NUC091) domain); PF01926.23(MMR_HSR1:50S ribosome-binding GTPase); PF02421.18(FeoB_N:Ferrous iron transport protein B)
gene-PDE_02125	0.000650334	-10.5865	3.37523e-149	1.16402e-147	yes	down	1501.42	0.94	1477.57	1458.13	1568.57	1.31	0.91	0.6	PDE_02125	hypothetical protein						EPS27182.1(hypothetical protein PDE_02125 [Penicillium oxalicum 114-2])	None
gene-PDE_02234	0.00462368	-7.75674	5.50718e-148	1.86486e-146	yes	down	39.01	0.18	38.29	39.7	39.04	0.13	0.25	0.16	PDE_02234	hypothetical protein					ENOG4111MV9(S:Function unknown); ENOG41125HK(S:Function unknown)	EPS27291.1(hypothetical protein PDE_02234 [Penicillium oxalicum 114-2])	None	PF05730.11(CFEM:CFEM domain)
gene-PDE_09018	0.0925096	-3.43425	1.59201e-147	5.37145e-146	yes	down	29.87	2.71667	29.29	30.81	29.51	2.59	2.73	2.83	PDE_09018	hypothetical protein	GO:0016021(cellular_component:integral component of membrane); GO:0055085(biological_process:transmembrane transport)				ENOG410XNQK(L:Replication, recombination and repair)	EPS34056.1(hypothetical protein PDE_09018 [Penicillium oxalicum 114-2])	sp|M2YI75|DOTC_DOTSN(Efflux pump dotC OS=Dothistroma septosporum (strain NZE10 / CBS 128990) OX=675120 GN=dotC PE=2 SV=1)	PF07690.16(MFS_1:Major Facilitator Superfamily); PF00083.24(Sugar_tr:Sugar (and other) transporter); PF06609.13(TRI12:Fungal trichothecene efflux pump (TRI12))
gene-PDE_04935	0.0270482	-5.20832	9.55834e-146	3.20187e-144	yes	down	23.3133	0.62	23	22.93	24.01	0.48	0.68	0.7	PDE_04935	hypothetical protein					COG3673(S:Function unknown)	EPS29985.1(hypothetical protein PDE_04935 [Penicillium oxalicum 114-2])	sp|P39992|YEC3_YEAST(Uncharacterized protein YEL023C OS=Saccharomyces cerevisiae (strain ATCC 204508 / S288c) OX=559292 GN=YEL023C PE=4 SV=1)	PF09994.9(DUF2235:Uncharacterized alpha/beta hydrolase domain (DUF2235))
gene-PDE_05155	0.277829	-1.84773	2.73235e-145	9.12019e-144	yes	down	138.863	38.41	143.87	138.53	134.19	40.36	40.97	33.9	PDE_05155	hypothetical protein		K03362	FBXW1_11, BTRC, beta-TRCP	map04120(Ubiquitin mediated proteolysis)	ENOG410XTA8(S:Function unknown)	EPS30205.1(hypothetical protein PDE_05155 [Penicillium oxalicum 114-2])	sp|D4AM37|SCONB_ARTBC(Probable E3 ubiquitin ligase complex SCF subunit sconB OS=Arthroderma benhamiae (strain ATCC MYA-4681 / CBS 112371) OX=663331 GN=sconB PE=3 SV=1)	PF00400.32(WD40:WD domain, G-beta repeat); PF12937.7(F-box-like:F-box-like); PF00646.33(F-box:F-box domain)
gene-PDE_08199	0.156227	-2.67828	3.0258e-145	1.00637e-143	yes	down	34.9367	5.5	32.97	36.83	35.01	5.4	5.72	5.38	PDE_08199	hypothetical protein	GO:0050661(molecular_function:NADP binding); GO:0050660(molecular_function:flavin adenine dinucleotide binding); GO:0004499(molecular_function:N,N-dimethylaniline monooxygenase activity); GO:0016021(cellular_component:integral component of membrane)	K00485	FMO		COG2072(G:Carbohydrate transport and metabolism); COG2072(M:Cell wall/membrane/envelope biogenesis)	EPS33237.1(hypothetical protein PDE_08199 [Penicillium oxalicum 114-2])	sp|A0A0E3D8M4|PC14_PENCR(Monooxygenase PC-14 OS=Penicillium crustosum OX=36656 GN=PC-14 PE=3 SV=1)	PF00743.19(FMO-like:Flavin-binding monooxygenase-like); PF13738.6(Pyr_redox_3:Pyridine nucleotide-disulphide oxidoreductase); PF07992.14(Pyr_redox_2:Pyridine nucleotide-disulphide oxidoreductase); PF13434.6(K_oxygenase:L-lysine 6-monooxygenase (NADPH-requiring)); PF13454.6(NAD_binding_9:FAD-NAD(P)-binding)
gene-PDE_00080	0.0670215	-3.89923	6.26891e-145	2.07763e-143	yes	down	58.9767	3.87	60.84	53.18	62.91	3.71	4.39	3.51	PDE_00080	hypothetical protein	GO:0016787(molecular_function:hydrolase activity)					EPS25149.1(hypothetical protein PDE_00080 [Penicillium oxalicum 114-2])	None
gene-PDE_05076	0.241965	-2.04713	6.58451e-145	2.17452e-143	yes	down	68.8	16.0967	71.25	69.64	65.51	16.56	17.02	14.71	PDE_05076	hypothetical protein	GO:0016021(cellular_component:integral component of membrane)				ENOG4111TBE(S:Function unknown)	EPS30126.1(hypothetical protein PDE_05076 [Penicillium oxalicum 114-2])	None
gene-PDE_03113	0.364853	-1.45461	3.28504e-144	1.08106e-142	yes	down	128.28	43.6033	129.63	123.19	132.02	42.98	46.28	41.55	PDE_03113	hypothetical protein	GO:0016747(molecular_function:transferase activity, transferring acyl groups other than amino-acyl groups)				COG0183(U:Intracellular trafficking, secretion, and vesicular transport)	EPS28167.1(hypothetical protein PDE_03113 [Penicillium oxalicum 114-2])	sp|P07871|THIKB_RAT(3-ketoacyl-CoA thiolase B, peroxisomal OS=Rattus norvegicus OX=10116 GN=Acaa1b PE=1 SV=2)	PF00108.23(Thiolase_N:Thiolase, N-terminal domain); PF02803.18(Thiolase_C:Thiolase, C-terminal domain); PF00109.26(ketoacyl-synt:Beta-ketoacyl synthase, N-terminal domain)
gene-PDE_10006	0.00401126	-7.96173	7.89921e-144	2.59039e-142	yes	down	28.6867	0.436667	36.22	25.82	24.02	1.23	0.03	0.05	PDE_10006	hypothetical protein	GO:0008168(molecular_function:methyltransferase activity); GO:0016740(molecular_function:transferase activity); GO:0019748(biological_process:secondary metabolic process); GO:0031177(molecular_function:phosphopantetheine binding); GO:0008152(biological_process:metabolic process)				COG3321(S:Function unknown); COG1020(S:Function unknown)	EPS35041.1(hypothetical protein PDE_10006 [Penicillium oxalicum 114-2])	sp|Q4WLD4|PYR2_ASPFU(Non-reducing polyketide synthase pyr2 OS=Neosartorya fumigata (strain ATCC MYA-4609 / Af293 / CBS 101355 / FGSC A1100) OX=330879 GN=pyr2 PE=1 SV=2)	PF00109.26(ketoacyl-synt:Beta-ketoacyl synthase, N-terminal domain); PF00698.21(Acyl_transf_1:Acyl transferase domain); PF14765.6(PS-DH:Polyketide synthase dehydratase); PF02801.22(Ketoacyl-synt_C:Beta-ketoacyl synthase, C-terminal domain); PF16197.5(KAsynt_C_assoc:Ketoacyl-synthetase C-terminal extension); PF13489.6(Methyltransf_23:Methyltransferase domain); PF08241.12(Methyltransf_11:Methyltran…
gene-PDE_07344	0.149963	-2.73732	1.0504e-142	3.40869e-141	yes	down	40.4667	2.26	40.8	38.61	41.99	2.73	2.45	1.6	PDE_07344	hypothetical protein	GO:0004175(molecular_function:endopeptidase activity); GO:0016021(cellular_component:integral component of membrane); GO:0005576(cellular_component:extracellular region); GO:0009405(biological_process:pathogenesis); GO:0030163(biological_process:protein catabolic process); GO:0006508(biological_process:proteolysis); GO:0004190(molecular_function:aspartic-type endopeptidase activity)	K06004	E3.4.23.18		ENOG410XNV7(S:Function unknown)	EPS32384.1(hypothetical protein PDE_07344 [Penicillium oxalicum 114-2])	sp|P78735|PEPA2_PENJA(Penicillopepsin-2 OS=Penicillium janthinellum OX=5079 GN=pepA PE=1 SV=1)	PF00026.23(Asp:Eukaryotic aspartyl protease); PF14543.6(TAXi_N:Xylanase inhibitor N-terminal); PF13650.6(Asp_protease_2:Aspartyl protease)
gene-PDE_08070	0.242012	-2.04685	2.90019e-142	9.37896e-141	yes	down	81.39	19.25	81.75	80.59	81.83	19.45	18.38	19.92	PDE_08070	hypothetical protein	GO:0016117(biological_process:carotenoid biosynthetic process); GO:0016021(cellular_component:integral component of membrane); GO:0016491(molecular_function:oxidoreductase activity)	K15745	AL1	map00906(Carotenoid biosynthesis)		EPS33108.1(hypothetical protein PDE_08070 [Penicillium oxalicum 114-2])	sp|P21334|CRTI_NEUCR(Phytoene desaturase OS=Neurospora crassa (strain ATCC 24698 / 74-OR23-1A / CBS 708.71 / DSM 1257 / FGSC 987) OX=367110 GN=al-1 PE=1 SV=1)	PF01593.24(Amino_oxidase:Flavin containing amine oxidoreductase); PF13450.6(NAD_binding_8:NAD(P)-binding Rossmann-like domain); PF01266.24(DAO:FAD dependent oxidoreductase); PF07992.14(Pyr_redox_2:Pyridine nucleotide-disulphide oxidoreductase); PF03486.14(HI0933_like:HI0933-like protein); PF12831.7(FAD_oxidored:FAD dependent oxidoreductase); PF00070.27(Pyr_redox:Pyridine nucleotide-disulphide oxi…
gene-PDE_08072	0.22569	-2.14759	3.83984e-142	1.23749e-140	yes	down	42.2333	9.02	40.26	44.35	42.09	8.62	9.84	8.6	PDE_08072	hypothetical protein	GO:0005216(molecular_function:ion channel activity); GO:0016765(molecular_function:transferase activity, transferring alkyl or aryl (other than methyl) groups); GO:0016117(biological_process:carotenoid biosynthetic process); GO:0016872(molecular_function:intramolecular lyase activity); GO:0016021(cellular_component:integral component of membrane); GO:0016491(molecular_function:oxidoreductase acti…	K15745	AL1	map00906(Carotenoid biosynthesis)	COG1233(Q:Secondary metabolites biosynthesis, transport and catabolism)	EPS33110.1(hypothetical protein PDE_08072 [Penicillium oxalicum 114-2])	sp|P21334|CRTI_NEUCR(Phytoene desaturase OS=Neurospora crassa (strain ATCC 24698 / 74-OR23-1A / CBS 708.71 / DSM 1257 / FGSC 987) OX=367110 GN=al-1 PE=1 SV=1)	PF01593.24(Amino_oxidase:Flavin containing amine oxidoreductase); PF13450.6(NAD_binding_8:NAD(P)-binding Rossmann-like domain); PF01266.24(DAO:FAD dependent oxidoreductase); PF07992.14(Pyr_redox_2:Pyridine nucleotide-disulphide oxidoreductase); PF03486.14(HI0933_like:HI0933-like protein); PF12831.7(FAD_oxidored:FAD dependent oxidoreductase); PF00890.24(FAD_binding_2:FAD binding domain); PF00070.2…
gene-PDE_03008	0.337474	-1.56715	3.12557e-141	1.0004e-139	yes	down	171.34	41.7167	170.62	171.22	172.18	44.67	45.64	34.84	PDE_03008	hypothetical protein	GO:0005634(cellular_component:nucleus); GO:0003677(molecular_function:DNA binding)	K09425	K09425		COG5147(O:Posttranslational modification, protein turnover, chaperones)	EPS28062.1(hypothetical protein PDE_03008 [Penicillium oxalicum 114-2])	sp|O13493|MYB1_NEUCR(Myb-like DNA-binding protein myb-1 OS=Neurospora crassa (strain ATCC 24698 / 74-OR23-1A / CBS 708.71 / DSM 1257 / FGSC 987) OX=367110 GN=rca-1 PE=3 SV=2)	PF00249.31(Myb_DNA-binding:Myb-like DNA-binding domain); PF13921.6(Myb_DNA-bind_6:Myb-like DNA-binding domain)
gene-PDE_01918	0.336273	-1.57229	3.7015e-140	1.17667e-138	yes	down	740.107	233.763	747.54	727.69	745.09	239.82	216.2	245.27	PDE_01918	hypothetical protein	GO:0016846(molecular_function:carbon-sulfur lyase activity)				COG3791(S:Function unknown)	EPS26978.1(hypothetical protein PDE_01918 [Penicillium oxalicum 114-2])	None	PF04828.14(GFA:Glutathione-dependent formaldehyde-activating enzyme)
gene-PDE_04812	0.412701	-1.27683	3.24552e-139	1.02475e-137	yes	down	343.783	139.79	340.05	346.67	344.63	139.69	145.82	133.86	PDE_04812	hypothetical protein	GO:0016021(cellular_component:integral component of membrane); GO:0055085(biological_process:transmembrane transport); GO:0005887(cellular_component:integral component of plasma membrane)				ENOG410Y3SX(G:Carbohydrate transport and metabolism); ENOG410XNQK(G:Carbohydrate transport and metabolism); ENOG410YJHV(G:Carbohydrate transport and metabolism)	EPS29862.1(hypothetical protein PDE_04812 [Penicillium oxalicum 114-2])	sp|B6HJU0|ROQT_PENRW(Efflux pump roqT OS=Penicillium rubens (strain ATCC 28089 / DSM 1075 / NRRL 1951 / Wisconsin 54-1255) OX=500485 GN=roqT PE=1 SV=1)	PF07690.16(MFS_1:Major Facilitator Superfamily); PF06609.13(TRI12:Fungal trichothecene efflux pump (TRI12))
gene-PDE_09571	0.21525	-2.21591	7.68641e-139	2.41064e-137	yes	down	279.213	58.0567	278.07	289.83	269.74	53.97	66.59	53.61	PDE_09571	hypothetical protein	GO:0004525(molecular_function:ribonuclease III activity); GO:0006396(biological_process:RNA processing)	K03685	rnc, DROSHA, RNT1	map03008(Ribosome biogenesis in eukaryotes)	ENOG410YT29(S:Function unknown); ENOG4110B31(S:Function unknown)	EPS34607.1(hypothetical protein PDE_09571 [Penicillium oxalicum 114-2])	sp|Q5R106|RNC_IDILO(Ribonuclease 3 OS=Idiomarina loihiensis (strain ATCC BAA-735 / DSM 15497 / L2-TR) OX=283942 GN=rnc PE=3 SV=1)	PF14622.6(Ribonucleas_3_3:Ribonuclease-III-like); PF00636.26(Ribonuclease_3:Ribonuclease III domain)
gene-PDE_03006	0.131967	-2.92175	6.51504e-137	2.03644e-135	yes	down	77.8633	1.74667	68.56	71.61	93.42	1.22	2.93	1.09	PDE_03006	hypothetical protein						EPS28060.1(hypothetical protein PDE_03006 [Penicillium oxalicum 114-2])	None
gene-PDE_03136	0.371112	-1.43007	1.3337e-136	4.15493e-135	yes	down	102.757	36.15	99.95	105.68	102.64	37.69	39.35	31.41	PDE_03136	hypothetical protein	GO:0042273(biological_process:ribosomal large subunit biogenesis); GO:0005730(cellular_component:nucleolus); GO:0030687(cellular_component:preribosome, large subunit precursor); GO:0042254(biological_process:ribosome biogenesis); GO:0000054(biological_process:ribosomal subunit export from nucleus); GO:1902626(biological_process:assembly of large subunit precursor of preribosome); GO:0006364(biolo…	K06943	NOG1	map03008(Ribosome biogenesis in eukaryotes)	COG1084(S:Function unknown)	EPS28190.1(hypothetical protein PDE_03136 [Penicillium oxalicum 114-2])	sp|G0S8F1|NOG1_CHATD(Nucleolar GTP-binding protein 1 OS=Chaetomium thermophilum (strain DSM 1495 / CBS 144.50 / IMI 039719) OX=759272 GN=NOG1 PE=3 SV=2)	PF17835.1(NOG1_N:NOG1 N-terminal helical domain); PF08155.11(NOGCT:NOGCT (NUC087) domain); PF06858.14(NOG1:Nucleolar GTP-binding protein 1 (NOG1)); PF01926.23(MMR_HSR1:50S ribosome-binding GTPase); PF02421.18(FeoB_N:Ferrous iron transport protein B)
gene-PDE_01338	0.00402325	-7.95742	7.24874e-136	2.22851e-134	yes	down	40.67	0.16	38.4	40.91	42.7	0.13	0.14	0.21	PDE_01338	hypothetical protein	GO:0003824(molecular_function:catalytic activity); GO:0016021(cellular_component:integral component of membrane); GO:0016874(molecular_function:ligase activity); GO:0055085(biological_process:transmembrane transport)				COG1020(U:Intracellular trafficking, secretion, and vesicular transport)	EPS26402.1(hypothetical protein PDE_01338 [Penicillium oxalicum 114-2])	sp|A0A179H164|LCSA_PURLI(Nonribosomal peptide synthetase lcsA OS=Purpureocillium lilacinum OX=33203 GN=lcsA PE=2 SV=1)	PF00501.28(AMP-binding:AMP-binding enzyme)
gene-PDE_09830	0.0660896	-3.91943	3.02652e-135	9.27405e-134	yes	down	73.8033	4.72	75.47	70.49	75.45	4.76	4.17	5.23	PDE_09830	hypothetical protein						EPS34866.1(hypothetical protein PDE_09830 [Penicillium oxalicum 114-2])	None
gene-PDE_04822	0.111314	-3.1673	7.91929e-135	2.41087e-133	yes	down	37.0533	4.06	37.39	39.28	34.49	4.39	4.69	3.1	PDE_04822	hypothetical protein					ENOG41105QB(S:Function unknown)	EPS29872.1(hypothetical protein PDE_04822 [Penicillium oxalicum 114-2])	None
gene-PDE_05818	0.441539	-1.17939	9.67858e-135	2.93688e-133	yes	down	163.427	61.0133	165.13	164.88	160.27	63.2	64.4	55.44	PDE_05818	hypothetical protein					ENOG4110317(S:Function unknown)	EPS30866.1(hypothetical protein PDE_05818 [Penicillium oxalicum 114-2])	None
gene-PDE_01798	0.301049	-1.73193	1.99941e-134	6.02789e-133	yes	down	132.82	7.64333	129.23	129.72	139.51	7.9	8.23	6.8	PDE_01798	hypothetical protein	GO:0003824(molecular_function:catalytic activity)				ENOG410XPKX(S:Function unknown)	EPS26858.1(hypothetical protein PDE_01798 [Penicillium oxalicum 114-2])	sp|Q2U4L7|GTAA_ASPOR(Glutaminase A OS=Aspergillus oryzae (strain ATCC 42149 / RIB 40) OX=510516 GN=gtaA PE=1 SV=2)	PF17168.4(DUF5127:Domain of unknown function (DUF5127)); PF16335.5(DUF4965:Domain of unknown function (DUF4965)); PF08760.11(DUF1793:Domain of unknown function (DUF1793)); PF16334.5(DUF4964:Domain of unknown function (DUF4964))
gene-PDE_05941	0.111433	-3.16576	1.03219e-133	3.09194e-132	yes	down	61.0067	6.62333	61.52	64.27	57.23	5.73	7.19	6.95	PDE_05941	hypothetical protein	GO:0004519(molecular_function:endonuclease activity); GO:0003676(molecular_function:nucleic acid binding); GO:0006308(biological_process:DNA catabolic process)				ENOG4111UE2(S:Function unknown)	EPS30987.1(hypothetical protein PDE_05941 [Penicillium oxalicum 114-2])	sp|P24504|NUP3_PENSQ(Nuclease PA3 OS=Penicillium sp. OX=5081 PE=1 SV=1)	PF02265.16(S1-P1_nuclease:S1/P1 Nuclease)
gene-PDE_02823	0.114179	-3.13063	1.19884e-133	3.57966e-132	yes	down	29.06	3.61667	30.46	26.81	29.91	4.14	3.5	3.21	PDE_02823	hypothetical protein	GO:0016021(cellular_component:integral component of membrane)				ENOG4111BV2(S:Function unknown); ENOG410Y9RR(S:Function unknown)	EPS27879.1(hypothetical protein PDE_02823 [Penicillium oxalicum 114-2])	None
gene-PDE_09327	0.450239	-1.15124	1.89314e-132	5.59913e-131	yes	down	901.423	376.257	932.18	926.91	845.18	400.88	397.91	329.98	PDE_09327	hypothetical protein	GO:0016021(cellular_component:integral component of membrane); GO:0055085(biological_process:transmembrane transport)				COG3781(S:Function unknown)	EPS34363.1(hypothetical protein PDE_09327 [Penicillium oxalicum 114-2])	sp|P72926|Y1024_SYNY3(UPF0187 protein sll1024 OS=Synechocystis sp. (strain PCC 6803 / Kazusa) OX=1111708 GN=sll1024 PE=3 SV=2)	PF01062.21(Bestrophin:Bestrophin, RFP-TM, chloride channel)
gene-PDE_08157	0.226596	-2.1418	3.07493e-132	9.06572e-131	yes	down	223.45	49.83	224.38	226.21	219.76	52.29	56.28	40.92	PDE_08157	hypothetical protein	GO:0016021(cellular_component:integral component of membrane)				ENOG410ZY6J(S:Function unknown)	EPS33195.1(hypothetical protein PDE_08157 [Penicillium oxalicum 114-2])	None	PF14518.6(Haem_oxygenas_2:Iron-containing redox enzyme)
gene-PDE_10009	0.00195945	-8.99533	4.73721e-132	1.39226e-130	yes	down	211.35	0.406667	211.98	208.15	213.92	0.36	0.4	0.46	PDE_10009	hypothetical protein	GO:0004497(molecular_function:monooxygenase activity); GO:0016114(biological_process:terpenoid biosynthetic process); GO:0020037(molecular_function:heme binding); GO:0051213(molecular_function:dioxygenase activity); GO:0016705(molecular_function:oxidoreductase activity, acting on paired donors, with incorporation or reduction of molecular oxygen); GO:0005506(molecular_function:iron ion binding); …	K17825	FTMF	map00404(Staurosporine biosynthesis)	COG5285(Q:Secondary metabolites biosynthesis, transport and catabolism)	EPS35044.1(hypothetical protein PDE_10009 [Penicillium oxalicum 114-2])	sp|Q0C8A0|TRT7_ASPTN(Dioxygenase trt7 OS=Aspergillus terreus (strain NIH 2624 / FGSC A1156) OX=341663 GN=trt7 PE=1 SV=1)	PF05721.13(PhyH:Phytanoyl-CoA dioxygenase (PhyH))
gene-PDE_04612	0.385365	-1.3757	7.16785e-132	2.10002e-130	yes	down	665.95	250.897	683.31	671.12	643.42	259.01	267.04	226.64	PDE_04612	hypothetical protein	GO:0016021(cellular_component:integral component of membrane)					EPS29662.1(hypothetical protein PDE_04612 [Penicillium oxalicum 114-2])	None
gene-PDE_09871	0.132836	-2.91228	4.54547e-131	1.32342e-129	yes	down	43.6133	5.68333	45.83	44.1	40.91	6.71	5.63	4.71	PDE_09871	hypothetical protein					ENOG4110BBJ(S:Function unknown)	EPS34907.1(hypothetical protein PDE_09871 [Penicillium oxalicum 114-2])	None
gene-PDE_05175	0.0716032	-3.80383	2.45361e-130	7.09952e-129	yes	down	40.92	2.85333	39.46	44.17	39.13	2.38	3	3.18	PDE_05175	hypothetical protein	GO:0003871(molecular_function:5-methyltetrahydropteroyltriglutamate-homocysteine S-methyltransferase activity); GO:0009086(biological_process:methionine biosynthetic process); GO:0008270(molecular_function:zinc ion binding)				COG0620(S:Function unknown)	EPS30225.1(hypothetical protein PDE_05175 [Penicillium oxalicum 114-2])	sp|P42318|YXJG_BACSU(Uncharacterized protein YxjG OS=Bacillus subtilis (strain 168) OX=224308 GN=yxjG PE=4 SV=3)	PF01717.18(Meth_synt_2:Cobalamin-independent synthase, Catalytic domain)
gene-PDE_01406	0.254579	-1.97381	4.56232e-130	1.31603e-128	yes	down	48.2633	20.18	46.56	48.9	49.33	18.6	21.32	20.62	PDE_01406	hypothetical protein	GO:0050662(molecular_function:coenzyme binding); GO:0016853(molecular_function:isomerase activity); GO:0006520(biological_process:cellular amino acid metabolic process); GO:0016831(molecular_function:carboxy-lyase activity); GO:0003824(molecular_function:catalytic activity); GO:0006694(biological_process:steroid biosynthetic process); GO:0003854(molecular_function:3-beta-hydroxy-delta5-steroid de…				COG0451(S:Function unknown)	EPS26469.1(hypothetical protein PDE_01406 [Penicillium oxalicum 114-2])	sp|Q9UT59|YKJ7_SCHPO(Putative uncharacterized oxidoreductase C513.07 OS=Schizosaccharomyces pombe (strain 972 / ATCC 24843) OX=284812 GN=SPAC513.07 PE=3 SV=1)	PF01370.21(Epimerase:NAD dependent epimerase/dehydratase family); PF01073.19(3Beta_HSD:3-beta hydroxysteroid dehydrogenase/isomerase family); PF13460.6(NAD_binding_10:NAD(P)H-binding); PF07993.12(NAD_binding_4:Male sterility protein); PF16363.5(GDP_Man_Dehyd:GDP-mannose 4,6 dehydratase); PF05368.13(NmrA:NmrA-like family); PF02719.15(Polysacc_synt_2:Polysaccharide biosynthesis protein); PF00106.25…
gene-PDE_01958	0.31186	-1.68103	4.22344e-129	1.2071e-127	yes	down	67.1933	17.8267	62.07	62.23	77.28	18.75	16.28	18.45	PDE_01958	hypothetical protein	GO:0016021(cellular_component:integral component of membrane)	K07034	K07034		COG1584(S:Function unknown)	EPS27017.1(hypothetical protein PDE_01958 [Penicillium oxalicum 114-2])	sp|Q5B2K4|ACPA_EMENI(Acetate permease A OS=Emericella nidulans (strain FGSC A4 / ATCC 38163 / CBS 112.46 / NRRL 194 / M139) OX=227321 GN=acpA PE=2 SV=1)	PF01184.19(Gpr1_Fun34_YaaH:GPR1/FUN34/yaaH family)
gene-PDE_01071	0.0108639	-6.52431	5.71324e-129	1.62792e-127	yes	down	6.95333	0.0733333	6.75	7.32	6.79	0.06	0.1	0.06	PDE_01071	hypothetical protein	GO:0003824(molecular_function:catalytic activity); GO:0016740(molecular_function:transferase activity); GO:0016874(molecular_function:ligase activity); GO:0031177(molecular_function:phosphopantetheine binding)	K18281	FTMA	map00404(Staurosporine biosynthesis)	COG1020(S:Function unknown); ENOG410XPD8(S:Function unknown)	EPS26135.1(hypothetical protein PDE_01071 [Penicillium oxalicum 114-2])	sp|B6HJU6|ROQA_PENRW(Nonribosomal peptide synthase roqA OS=Penicillium rubens (strain ATCC 28089 / DSM 1075 / NRRL 1951 / Wisconsin 54-1255) OX=500485 GN=roqA PE=1 SV=1)	PF00501.28(AMP-binding:AMP-binding enzyme); PF00668.20(Condensation:Condensation domain); PF00550.25(PP-binding:Phosphopantetheine attachment site)
gene-PDE_01967	0.030255	-5.04668	4.55992e-128	1.28752e-126	yes	down	50.2233	1.79667	49.85	50.11	50.71	1.31	2.63	1.45	PDE_01967	hypothetical protein	GO:0016021(cellular_component:integral component of membrane)					EPS27026.1(hypothetical protein PDE_01967 [Penicillium oxalicum 114-2])	None
gene-PDE_09250	0.448144	-1.15796	1.93326e-127	5.42591e-126	yes	down	324.203	142.497	324.26	329.73	318.62	146.47	149.23	131.79	PDE_09250	hypothetical protein	GO:0016021(cellular_component:integral component of membrane); GO:0008233(molecular_function:peptidase activity)				ENOG410YAMG(S:Function unknown); ENOG410YB2U(S:Function unknown); ENOG4111AJ6(S:Function unknown)	EPS34286.1(hypothetical protein PDE_09250 [Penicillium oxalicum 114-2])	None
gene-PDE_08433	0.307197	-1.70276	1.88563e-126	5.24498e-125	yes	down	45.11	13.2667	45.05	46.66	43.62	13.57	13.25	12.98	PDE_08433	hypothetical protein	GO:0016021(cellular_component:integral component of membrane); GO:0043332(cellular_component:mating projection tip); GO:0005886(cellular_component:plasma membrane); GO:0032220(biological_process:plasma membrane fusion involved in cytogamy)				ENOG410Y6XC(U:Intracellular trafficking, secretion, and vesicular transport)	EPS33471.1(hypothetical protein PDE_08433 [Penicillium oxalicum 114-2])	sp|A1CI53|PRM1_ASPCL(Plasma membrane fusion protein prm1 OS=Aspergillus clavatus (strain ATCC 1007 / CBS 513.65 / DSM 816 / NCTC 3887 / NRRL 1) OX=344612 GN=prm1 PE=3 SV=2)
gene-PDE_03634	0.0572221	-4.12728	3.5995e-126	9.98247e-125	yes	down	21.43	0.87	21.3	21.72	21.27	0.73	0.84	1.04	PDE_03634	hypothetical protein	GO:0016742(molecular_function:hydroxymethyl-, formyl- and related transferase activity); GO:0009058(biological_process:biosynthetic process)				COG4529(S:Function unknown)	EPS28688.1(hypothetical protein PDE_03634 [Penicillium oxalicum 114-2])	sp|A9FL08|FMT_SORC5(Methionyl-tRNA formyltransferase OS=Sorangium cellulosum (strain So ce56) OX=448385 GN=fmt PE=3 SV=1)	PF13454.6(NAD_binding_9:FAD-NAD(P)-binding); PF00551.19(Formyl_trans_N:Formyl transferase); PF13738.6(Pyr_redox_3:Pyridine nucleotide-disulphide oxidoreductase); PF07992.14(Pyr_redox_2:Pyridine nucleotide-disulphide oxidoreductase); PF01266.24(DAO:FAD dependent oxidoreductase)
gene-PDE_00287	0.0661184	-3.91881	1.87461e-125	5.18346e-124	yes	down	170.4	11.0533	164.23	172.21	174.76	14.93	11.05	7.18	PDE_00287	hypothetical protein					ENOG41125T5(J:Translation, ribosomal structure and biogenesis)	EPS25354.1(hypothetical protein PDE_00287 [Penicillium oxalicum 114-2])	None	PF11937.8(DUF3455:Protein of unknown function (DUF3455)); PF11693.8(DUF2990:Protein of unknown function (DUF2990))
gene-PDE_09301	0.458123	-1.12619	5.12191e-124	1.39969e-122	yes	down	1681.93	734.19	1646.6	1639.23	1759.95	802.3	850.83	549.44	PDE_09301	hypothetical protein	GO:0030170(molecular_function:pyridoxal phosphate binding); GO:0003867(molecular_function:4-aminobutyrate transaminase activity); GO:0009448(biological_process:gamma-aminobutyric acid metabolic process)	K13524	ABAT	map00280(Valine, leucine and isoleucine degradation); map00250(Alanine, aspartate and glutamate metabolism); map00640(Propanoate metabolism); map00410(beta-Alanine metabolism); map00650(Butanoate metabolism)	COG0160(E:Amino acid transport and metabolism)	EPS34337.1(hypothetical protein PDE_09301 [Penicillium oxalicum 114-2])	sp|P14010|GABAT_EMENI(4-aminobutyrate aminotransferase OS=Emericella nidulans (strain FGSC A4 / ATCC 38163 / CBS 112.46 / NRRL 194 / M139) OX=227321 GN=gatA PE=3 SV=1)	PF00202.21(Aminotran_3:Aminotransferase class-III)
gene-PDE_05454	0.299261	-1.74053	1.07221e-123	2.91306e-122	yes	down	401.227	115.95	393.52	413.39	396.77	111.8	116.97	119.08	PDE_05454	hypothetical protein					ENOG4112A0V(S:Function unknown)	EPS30503.1(hypothetical protein PDE_05454 [Penicillium oxalicum 114-2])	None
gene-PDE_09575	0.0799278	-3.64516	2.34607e-123	6.35548e-122	yes	down	21.5867	3.06	22.54	22.04	20.18	3.4	3.07	2.71	PDE_09575	hypothetical protein	GO:0005737(cellular_component:cytoplasm); GO:0005634(cellular_component:nucleus); GO:0004674(molecular_function:protein serine/threonine kinase activity); GO:0044773(biological_process:mitotic DNA damage checkpoint); GO:0005524(molecular_function:ATP binding); GO:0004672(molecular_function:protein kinase activity); GO:0042770(biological_process:signal transduction in response to DNA damage)	K08286	E2.7.11.-		ENOG410XRMJ(S:Function unknown)	EPS34611.1(hypothetical protein PDE_09575 [Penicillium oxalicum 114-2])	sp|Q23551|UNC22_CAEEL(Twitchin OS=Caenorhabditis elegans OX=6239 GN=unc-22 PE=1 SV=3)	PF00069.25(Pkinase:Protein kinase domain)
gene-PDE_04154	0.303358	-1.72091	4.07551e-123	1.09769e-121	yes	down	226.04	67.1467	217.13	232.66	228.33	73.89	66.21	61.34	PDE_04154	putative endo-alpha-1,4-polygalactosaminidase	GO:0003824(molecular_function:catalytic activity)				COG3868(S:Function unknown)	EPS29205.1(putative endo-alpha-1,4-polygalactosaminidase [Penicillium oxalicum 114-2])	None	PF03537.13(Glyco_hydro_114:Glycoside-hydrolase family GH114)
gene-PDE_06154	0.160638	-2.63811	7.49859e-123	2.01384e-121	yes	down	84.2167	13.2867	83.22	83.56	85.87	13.17	15.94	10.75	PDE_06154	hypothetical protein	GO:0010333(molecular_function:terpene synthase activity); GO:0000287(molecular_function:magnesium ion binding)				ENOG4111BCH(S:Function unknown); ENOG410Y7HT(S:Function unknown)	EPS31199.1(hypothetical protein PDE_06154 [Penicillium oxalicum 114-2])	sp|Q6WP50|BOT2_BOTFU(Presilphiperfolan-8-beta-ol synthase OS=Botryotinia fuckeliana OX=40559 GN=BOT2 PE=1 SV=1)	PF03936.16(Terpene_synth_C:Terpene synthase family, metal binding domain)
gene-PDE_00011	0.272847	-1.87384	9.39765e-123	2.51663e-121	yes	down	29.27	6.02	29.81	28.72	29.28	5.95	6.72	5.39	PDE_00011	hypothetical protein	GO:0022857(molecular_function:transmembrane transporter activity); GO:0016021(cellular_component:integral component of membrane)				ENOG410XSHQ(S:Function unknown)	EPS25080.1(hypothetical protein PDE_00011 [Penicillium oxalicum 114-2])	sp|M2R8W9|MFS1_CERS8(MFS siderochrome iron transporter 1 OS=Ceriporiopsis subvermispora (strain B) OX=914234 GN=mfs1 PE=2 SV=1)	PF07690.16(MFS_1:Major Facilitator Superfamily); PF00083.24(Sugar_tr:Sugar (and other) transporter)
gene-PDE_01341	0.182183	-2.45654	9.96153e-123	2.66001e-121	yes	down	1044.36	182.323	1085.46	1008.02	1039.6	169.58	173.8	203.59	PDE_01341	hypothetical protein	None	None	None	None	None	None	None	None
gene-PDE_01330	0.106602	-3.2297	2.34341e-121	6.2044e-120	yes	down	190.65	7.73333	190.96	197.4	183.59	4.59	8.03	10.58	PDE_01330	hypothetical protein	GO:0004521(molecular_function:endoribonuclease activity); GO:0003723(molecular_function:RNA binding)	K01167	E3.1.27.3		ENOG411203S(S:Function unknown)	EPS26394.1(hypothetical protein PDE_01330 [Penicillium oxalicum 114-2])	sp|P07446|RNPB_PENBR(Guanyl-specific ribonuclease Pb1 OS=Penicillium brevicompactum OX=5074 PE=1 SV=1)	PF00545.20(Ribonuclease:ribonuclease)
gene-PDE_06361	0.0316101	-4.98347	2.07726e-119	5.45339e-118	yes	down	27.2933	0.84	27.5	27.14	27.24	0.86	0.83	0.83	PDE_06361	putative galactosyl transferase	GO:0016021(cellular_component:integral component of membrane); GO:0016757(molecular_function:transferase activity, transferring glycosyl groups)	K05531	MNN10	map00513(Various types of N-glycan biosynthesis)	ENOG410XSJS(S:Function unknown)	EPS31406.1(putative galactosyl transferase [Penicillium oxalicum 114-2])	sp|P50108|MNN10_YEAST(Probable alpha-1,6-mannosyltransferase MNN10 OS=Saccharomyces cerevisiae (strain ATCC 204508 / S288c) OX=559292 GN=MNN10 PE=1 SV=1)	PF05637.12(Glyco_transf_34:galactosyl transferase GMA12/MNN10 family)
gene-PDE_00286	0.412514	-1.27748	4.9749e-118	1.30239e-116	yes	down	1025.85	453.737	1042.99	1024.08	1010.49	525.93	439.68	395.6	PDE_00286	hypothetical protein	GO:0032040(cellular_component:small-subunit processome); GO:0031428(cellular_component:box C/D snoRNP complex); GO:0008649(molecular_function:rRNA methyltransferase activity); GO:1990258(biological_process:histone glutamine methylation); GO:1990259(molecular_function:histone-glutamine methyltransferase activity); GO:0006364(biological_process:rRNA processing); GO:0003723(molecular_function:RNA bi…	K14563	NOP1, FBL	map03008(Ribosome biogenesis in eukaryotes)	COG1889(J:Translation, ribosomal structure and biogenesis)	EPS25353.1(hypothetical protein PDE_00286 [Penicillium oxalicum 114-2])	sp|Q9HE26|FBRL_NEUCR(rRNA 2'-O-methyltransferase fibrillarin OS=Neurospora crassa (strain ATCC 24698 / 74-OR23-1A / CBS 708.71 / DSM 1257 / FGSC 987) OX=367110 GN=nop-1 PE=3 SV=2)	PF01269.17(Fibrillarin:Fibrillarin); PF08704.10(GCD14:tRNA methyltransferase complex GCD14 subunit)
gene-PDE_00873	0.315676	-1.66348	2.67687e-117	6.94945e-116	yes	down	113.557	37.34	112.65	116.44	111.58	36.59	41.49	33.94	PDE_00873	hypothetical protein	GO:0003849(molecular_function:3-deoxy-7-phosphoheptulonate synthase activity); GO:0009073(biological_process:aromatic amino acid family biosynthetic process)	K01626	E2.5.1.54, aroF, aroG, aroH	map00400(Phenylalanine, tyrosine and tryptophan biosynthesis)	COG0722(S:Function unknown)	EPS25937.1(hypothetical protein PDE_00873 [Penicillium oxalicum 114-2])	sp|P32449|AROG_YEAST(Phospho-2-dehydro-3-deoxyheptonate aldolase, tyrosine-inhibited OS=Saccharomyces cerevisiae (strain ATCC 204508 / S288c) OX=559292 GN=ARO4 PE=1 SV=2)	PF00793.20(DAHP_synth_1:DAHP synthetase I family)
gene-PDE_00094	0.196412	-2.34804	1.11327e-116	2.88217e-115	yes	down	600.427	119.993	601.63	583.08	616.57	124.15	106.41	129.42	PDE_00094	hypothetical protein	GO:0016021(cellular_component:integral component of membrane)				ENOG410ZE7V(S:Function unknown)	EPS25163.1(hypothetical protein PDE_00094 [Penicillium oxalicum 114-2])	None
gene-PDE_01432	0.0247941	-5.33386	1.50877e-116	3.89529e-115	yes	down	8.93667	0.22	9.15	8.98	8.68	0.23	0.31	0.12	PDE_01432	hypothetical protein	GO:0016874(molecular_function:ligase activity); GO:0031177(molecular_function:phosphopantetheine binding)				COG1020(Q:Secondary metabolites biosynthesis, transport and catabolism); ENOG410XPD8(Q:Secondary metabolites biosynthesis, transport and catabolism)	EPS26495.1(hypothetical protein PDE_01432 [Penicillium oxalicum 114-2])	sp|A0A319DV72|MLFA_ASPSB(Malformin synthetase mlfA OS=Aspergillus sclerotiicarbonarius (strain CBS 121057 / IBT 28362) OX=1448318 GN=mlfA PE=1 SV=1)	PF00501.28(AMP-binding:AMP-binding enzyme); PF00668.20(Condensation:Condensation domain); PF00550.25(PP-binding:Phosphopantetheine attachment site)
gene-PDE_04366	0.163616	-2.61162	1.84491e-116	4.75001e-115	yes	down	83.9667	13.4767	88.71	80.46	82.73	14.54	15.22	10.67	PDE_04366	hypothetical protein	GO:0016491(molecular_function:oxidoreductase activity)				COG1028(S:Function unknown)	EPS29417.1(hypothetical protein PDE_04366 [Penicillium oxalicum 114-2])	sp|P50166|ARDH_CANTR(D-arabinitol 2-dehydrogenase [ribulose-forming] OS=Candida tropicalis OX=5482 GN=ARD PE=1 SV=1)	PF13561.6(adh_short_C2:Enoyl-(Acyl carrier protein) reductase); PF00106.25(adh_short:short chain dehydrogenase); PF08659.10(KR:KR domain); PF01370.21(Epimerase:NAD dependent epimerase/dehydratase family)
gene-PDE_05464	0.33366	-1.58355	5.40282e-116	1.37588e-114	yes	down	65.2333	15.5567	66.51	62.85	66.34	15.48	16.25	14.94	PDE_05464	hypothetical protein	GO:0016021(cellular_component:integral component of membrane); GO:0055085(biological_process:transmembrane transport); GO:0008233(molecular_function:peptidase activity)				ENOG410XNQK(S:Function unknown)	EPS30513.1(hypothetical protein PDE_05464 [Penicillium oxalicum 114-2])	sp|M1WCQ0|TCPA_CLAP2(MFS thioclapurine efflux transporter tcpA OS=Claviceps purpurea (strain 20.1) OX=1111077 GN=tcpA PE=2 SV=1)	PF07690.16(MFS_1:Major Facilitator Superfamily); PF06609.13(TRI12:Fungal trichothecene efflux pump (TRI12)); PF00083.24(Sugar_tr:Sugar (and other) transporter)
gene-PDE_02940	0.371083	-1.43019	1.77191e-115	4.48787e-114	yes	down	109.66	38.2933	107.6	110.9	110.48	40.53	39.57	34.78	PDE_02940	hypothetical protein	GO:0016491(molecular_function:oxidoreductase activity); GO:0010181(molecular_function:FMN binding)				COG1304(S:Function unknown)	EPS27995.1(hypothetical protein PDE_02940 [Penicillium oxalicum 114-2])	sp|Q9HDX2|YKN3_SCHPO(Uncharacterized lactate 2-monooxygenase PB1A11.03 OS=Schizosaccharomyces pombe (strain 972 / ATCC 24843) OX=284812 GN=SPAPB1A11.03 PE=3 SV=1)	PF01070.18(FMN_dh:FMN-dependent dehydrogenase); PF00478.25(IMPDH:IMP dehydrogenase / GMP reductase domain)
gene-PDE_02637	0.214631	-2.22007	3.25848e-115	8.23074e-114	yes	down	32.39	6.83333	33.46	32.09	31.62	6.28	7.8	6.42	PDE_02637	hypothetical protein						EPS27693.1(hypothetical protein PDE_02637 [Penicillium oxalicum 114-2])	None
gene-PDE_03981	0.376847	-1.40795	9.09702e-115	2.29166e-113	yes	down	76.8333	27.6233	79.41	77.48	73.61	27.44	30.04	25.39	PDE_03981	hypothetical protein	GO:0016021(cellular_component:integral component of membrane); GO:0003677(molecular_function:DNA binding)				ENOG41116F8(S:Function unknown)	EPS29035.1(hypothetical protein PDE_03981 [Penicillium oxalicum 114-2])	None	PF13921.6(Myb_DNA-bind_6:Myb-like DNA-binding domain)
gene-PDE_01068	0.00839953	-6.89548	2.28088e-114	5.71504e-113	yes	down	209.847	1.7	208.99	213.56	206.99	1.09	1.58	2.43	PDE_01068	hypothetical protein	GO:0004497(molecular_function:monooxygenase activity); GO:0071949(molecular_function:FAD binding)				COG0654(C:Energy production and conversion); COG0654(H:Coenzyme transport and metabolism)	EPS26132.1(hypothetical protein PDE_01068 [Penicillium oxalicum 114-2])	sp|B6HJU4|ROQM_PENRW(FAD-dependent monooxygenase roqM OS=Penicillium rubens (strain ATCC 28089 / DSM 1075 / NRRL 1951 / Wisconsin 54-1255) OX=500485 GN=roqM PE=1 SV=1)	PF01494.19(FAD_binding_3:FAD binding domain); PF01266.24(DAO:FAD dependent oxidoreductase); PF00890.24(FAD_binding_2:FAD binding domain); PF05834.12(Lycopene_cycl:Lycopene cyclase protein); PF03486.14(HI0933_like:HI0933-like protein)
gene-PDE_05379	0.105386	-3.24624	5.87627e-114	1.46844e-112	yes	down	17.3333	1.79667	17.28	16.51	18.21	1.95	1.99	1.45	PDE_05379	hypothetical protein	GO:0016787(molecular_function:hydrolase activity); GO:0016021(cellular_component:integral component of membrane); GO:0055085(biological_process:transmembrane transport)				ENOG410XNZC(K:Transcription)	EPS30428.1(hypothetical protein PDE_05379 [Penicillium oxalicum 114-2])	sp|P40900|ISP4_SCHPO(Sexual differentiation process protein isp4 OS=Schizosaccharomyces pombe (strain 972 / ATCC 24843) OX=284812 GN=isp4 PE=2 SV=2)	PF03169.15(OPT:OPT oligopeptide transporter protein)
gene-PDE_02854	0.207603	-2.2681	9.92147e-114	2.47269e-112	yes	down	268.66	53.9933	270.96	250.31	284.71	53.41	51.33	57.24	PDE_02854	hypothetical protein					ENOG4111QJ0(S:Function unknown)	EPS27910.1(hypothetical protein PDE_02854 [Penicillium oxalicum 114-2])	None	PF14021.6(TNT:Tuberculosis necrotizing toxin)
gene-PDE_07125	0.282804	-1.82212	1.14936e-113	2.85688e-112	yes	down	30.86	9.72667	28.11	31.31	33.16	9.3	10.13	9.75	PDE_07125	hypothetical protein	GO:0004222(molecular_function:metalloendopeptidase activity); GO:0008270(molecular_function:zinc ion binding); GO:0031012(cellular_component:extracellular matrix)					EPS32165.1(hypothetical protein PDE_07125 [Penicillium oxalicum 114-2])	None
gene-PDE_03982	0.334249	-1.58101	4.89588e-113	1.2105e-111	yes	down	24.1767	8.05667	23.24	25.71	23.58	7.89	8.61	7.67	PDE_03982	hypothetical protein	GO:0016301(molecular_function:kinase activity)					EPS29036.1(hypothetical protein PDE_03982 [Penicillium oxalicum 114-2])	None
gene-PDE_03718	0.318505	-1.65061	9.4075e-113	2.31985e-111	yes	down	38.8133	12.15	39.38	39.56	37.5	12.58	12.87	11	PDE_03718	hypothetical protein	GO:0004674(molecular_function:protein serine/threonine kinase activity); GO:0016021(cellular_component:integral component of membrane); GO:0005789(cellular_component:endoplasmic reticulum membrane); GO:0005509(molecular_function:calcium ion binding); GO:0055085(biological_process:transmembrane transport)				COG0668(O:Posttranslational modification, protein turnover, chaperones)	EPS28772.1(hypothetical protein PDE_03718 [Penicillium oxalicum 114-2])	sp|O14050|MSY2_SCHPO(Mechanosensitive ion channel protein Msy2 OS=Schizosaccharomyces pombe (strain 972 / ATCC 24843) OX=284812 GN=msy2 PE=1 SV=1)	PF00924.18(MS_channel:Mechanosensitive ion channel)
gene-PDE_09990	0.258532	-1.95159	7.75678e-112	1.89777e-110	yes	down	18.2567	4.64667	19.08	18.29	17.4	4.56	5.2	4.18	PDE_09990	hypothetical protein	GO:0000155(molecular_function:phosphorelay sensor kinase activity)				COG0784(G:Carbohydrate transport and metabolism)	EPS35025.1(hypothetical protein PDE_09990 [Penicillium oxalicum 114-2])	sp|Q87GU5|LUXQ_VIBPA(Autoinducer 2 sensor kinase/phosphatase LuxQ OS=Vibrio parahaemolyticus serotype O3:K6 (strain RIMD 2210633) OX=223926 GN=luxQ PE=3 SV=1)	PF02518.26(HATPase_c:Histidine kinase-, DNA gyrase B-, and HSP90-like ATPase); PF00072.24(Response_reg:Response regulator receiver domain); PF00512.25(HisKA:His Kinase A (phospho-acceptor) domain)
gene-PDE_09771	0.0644547	-3.95557	9.3494e-112	2.28145e-110	yes	down	52.4833	3.27333	51.21	56.39	49.85	3.6	2.9	3.32	PDE_09771	hypothetical protein	GO:0016021(cellular_component:integral component of membrane)				ENOG411240W(S:Function unknown)	EPS34807.1(hypothetical protein PDE_09771 [Penicillium oxalicum 114-2])	None	PF01284.23(MARVEL:Membrane-associating domain)
gene-PDE_08660	0.206105	-2.27855	3.78745e-111	9.19415e-110	yes	down	93.2367	17.78	94.78	93	91.93	16.69	17.28	19.37	PDE_08660	hypothetical protein	GO:0005506(molecular_function:iron ion binding); GO:0016705(molecular_function:oxidoreductase activity, acting on paired donors, with incorporation or reduction of molecular oxygen); GO:0016021(cellular_component:integral component of membrane); GO:0004497(molecular_function:monooxygenase activity); GO:0020037(molecular_function:heme binding)				COG2124(Q:Secondary metabolites biosynthesis, transport and catabolism)	EPS33698.1(hypothetical protein PDE_08660 [Penicillium oxalicum 114-2])	sp|A0A179H0I7|LCSI_PURLI(Cytochrome P450 monooxygenase lcsI OS=Purpureocillium lilacinum OX=33203 GN=lcsI PE=2 SV=1)	PF00067.22(p450:Cytochrome P450)
gene-PDE_07233	0.305676	-1.70993	6.92567e-111	1.66394e-109	yes	down	39.02	11.4667	39.14	38.53	39.39	11.46	12.51	10.43	PDE_07233	hypothetical protein					ENOG4111H3J(S:Function unknown)	EPS32273.1(hypothetical protein PDE_07233 [Penicillium oxalicum 114-2])	None	PF08639.10(SLD3:DNA replication regulator SLD3)
gene-PDE_05949	0.323043	-1.6302	9.5006e-111	2.27091e-109	yes	down	745.203	236.833	746.77	743.74	745.1	247.57	254.45	208.48	PDE_05949	hypothetical protein						EPS30995.1(hypothetical protein PDE_05949 [Penicillium oxalicum 114-2])	None
gene-PDE_07871	0.412963	-1.27592	1.09788e-110	2.61755e-109	yes	down	175.413	70.92	171.68	182.19	172.37	70.83	72.66	69.27	PDE_07871	hypothetical protein	GO:0022857(molecular_function:transmembrane transporter activity); GO:0016021(cellular_component:integral component of membrane); GO:0008643(biological_process:carbohydrate transport)				ENOG410XNQK(U:Intracellular trafficking, secretion, and vesicular transport)	EPS32910.1(hypothetical protein PDE_07871 [Penicillium oxalicum 114-2])	sp|P49374|HGT1_KLULA(High-affinity glucose transporter OS=Kluyveromyces lactis (strain ATCC 8585 / CBS 2359 / DSM 70799 / NBRC 1267 / NRRL Y-1140 / WM37) OX=284590 GN=HGT1 PE=3 SV=1)	PF00083.24(Sugar_tr:Sugar (and other) transporter); PF07690.16(MFS_1:Major Facilitator Superfamily)
gene-PDE_03934	0.0179473	-5.80009	5.17395e-110	1.2273e-108	yes	down	188.087	3.19333	184.7	192.4	187.16	4.12	1.66	3.8	PDE_03934	hypothetical protein					ENOG4111885(S:Function unknown)	EPS28988.1(hypothetical protein PDE_03934 [Penicillium oxalicum 114-2])	None
gene-PDE_01745	0.285446	-1.80871	5.72783e-110	1.35525e-108	yes	down	53.8667	15.07	52.74	54.05	54.81	14.7	15.97	14.54	PDE_01745	hypothetical protein	GO:0006270(biological_process:DNA replication initiation)				ENOG410XVVB(K:Transcription)	EPS26806.1(hypothetical protein PDE_01745 [Penicillium oxalicum 114-2])	sp|Q4WXD3|SLD2_ASPFU(DNA replication regulator sld2 OS=Neosartorya fumigata (strain ATCC MYA-4609 / Af293 / CBS 101355 / FGSC A1100) OX=330879 GN=sld2 PE=3 SV=1)	PF11719.8(Drc1-Sld2:DNA replication and checkpoint protein)
gene-PDE_01384	0.271249	-1.88231	2.35651e-108	5.47859e-107	yes	down	54.5233	14.5633	53.16	55.59	54.82	14.37	16.69	12.63	PDE_01384	hypothetical protein	GO:0004375(molecular_function:glycine dehydrogenase (decarboxylating) activity); GO:0016021(cellular_component:integral component of membrane); GO:0006546(biological_process:glycine catabolic process); GO:0005739(cellular_component:mitochondrion); GO:0016740(molecular_function:transferase activity); GO:0055085(biological_process:transmembrane transport)	K00281	GLDC, gcvP	map00630(Glyoxylate and dicarboxylate metabolism); map00260(Glycine, serine and threonine metabolism)	COG1003(E:Amino acid transport and metabolism)	EPS26447.1(hypothetical protein PDE_01384 [Penicillium oxalicum 114-2])	sp|B2J427|GCSP_NOSP7(Glycine dehydrogenase (decarboxylating) OS=Nostoc punctiforme (strain ATCC 29133 / PCC 73102) OX=63737 GN=gcvP PE=3 SV=1)	PF02347.16(GDC-P:Glycine cleavage system P-protein); PF01212.21(Beta_elim_lyase:Beta-eliminating lyase)
gene-PDE_09429	0.406288	-1.29942	3.31456e-108	7.64885e-107	yes	down	142.763	56.87	143.03	149.05	136.21	57.99	60.19	52.43	PDE_09429	hypothetical protein	GO:0005871(cellular_component:kinesin complex); GO:0016021(cellular_component:integral component of membrane); GO:0043531(molecular_function:ADP binding); GO:0009116(biological_process:nucleoside metabolic process); GO:0003777(molecular_function:microtubule motor activity)					EPS34465.1(hypothetical protein PDE_09429 [Penicillium oxalicum 114-2])	None	PF13374.6(TPR_10:Tetratricopeptide repeat); PF13424.6(TPR_12:Tetratricopeptide repeat)
gene-PDE_04527	0.224808	-2.15323	4.42807e-108	1.01933e-106	yes	down	83.61	15.5367	87.2	83.09	80.54	14.23	16.07	16.31	PDE_04527	hypothetical protein	GO:0005506(molecular_function:iron ion binding); GO:0017172(molecular_function:cysteine dioxygenase activity); GO:0042412(biological_process:taurine biosynthetic process)	K00456	CDO1	map00270(Cysteine and methionine metabolism); map00430(Taurine and hypotaurine metabolism)	ENOG410XQM4(E:Amino acid transport and metabolism)	EPS29577.1(hypothetical protein PDE_04527 [Penicillium oxalicum 114-2])	sp|Q5RLY7|CDO_AJECG(Cysteine dioxygenase OS=Ajellomyces capsulatus (strain G186AR / H82 / ATCC MYA-2454 / RMSCC 2432) OX=447093 GN=CDO1 PE=2 SV=2)	PF05995.12(CDO_I:Cysteine dioxygenase type I); PF07847.12(PCO_ADO:PCO_ADO)
gene-PDE_06734	0.0945474	-3.40282	6.04383e-108	1.38785e-106	yes	down	26.58	2.45	26.58	27.39	25.77	2.21	2.45	2.69	PDE_06734	hypothetical protein	GO:0016491(molecular_function:oxidoreductase activity)				ENOG410YDAH(O:Posttranslational modification, protein turnover, chaperones)	EPS31776.1(hypothetical protein PDE_06734 [Penicillium oxalicum 114-2])	sp|Q5AUY0|DBAF_EMENI(FAD-dependent oxidoreductase dbaF OS=Emericella nidulans (strain FGSC A4 / ATCC 38163 / CBS 112.46 / NRRL 194 / M139) OX=227321 GN=dbaF PE=2 SV=1)	PF13450.6(NAD_binding_8:NAD(P)-binding Rossmann-like domain); PF12831.7(FAD_oxidored:FAD dependent oxidoreductase); PF00890.24(FAD_binding_2:FAD binding domain); PF01266.24(DAO:FAD dependent oxidoreductase); PF03486.14(HI0933_like:HI0933-like protein); PF01593.24(Amino_oxidase:Flavin containing amine oxidoreductase); PF07992.14(Pyr_redox_2:Pyridine nucleotide-disulphide oxidoreductase); PF00070.2…
gene-PDE_03388	0.0359063	-4.79962	6.35584e-108	1.45592e-106	yes	down	18.26	0.636667	17.44	18.08	19.26	0.48	0.51	0.92	PDE_03388	hypothetical protein	GO:0008236(molecular_function:serine-type peptidase activity)				ENOG410Y9TP(S:Function unknown); ENOG410YEP1(S:Function unknown)	EPS28442.1(hypothetical protein PDE_03388 [Penicillium oxalicum 114-2])	sp|B8NM69|USTP_ASPFN(Peptidase S41 family protein ustP OS=Aspergillus flavus (strain ATCC 200026 / FGSC A1120 / NRRL 3357 / JCM 12722 / SRRC 167) OX=332952 GN=ustP PE=1 SV=1)	PF03572.18(Peptidase_S41:Peptidase family S41)
gene-PDE_01193	0.0893321	-3.48468	7.87034e-108	1.79844e-106	yes	down	20.85	1.83	19.93	21.64	20.98	1.8	2.07	1.62	PDE_01193	hypothetical protein	GO:0003824(molecular_function:catalytic activity); GO:0016491(molecular_function:oxidoreductase activity)				COG3207(S:Function unknown)	EPS26257.1(hypothetical protein PDE_01193 [Penicillium oxalicum 114-2])	sp|Q4W9G3|ICSB_ASPFU(Isocyanide synthase B OS=Neosartorya fumigata (strain ATCC MYA-4609 / Af293 / CBS 101355 / FGSC A1100) OX=330879 GN=icsB PE=3 SV=1)	PF05141.12(DIT1_PvcA:Pyoverdine/dityrosine biosynthesis protein)
gene-PDE_07206	0.486192	-1.0404	1.40788e-106	3.18597e-105	yes	down	1774.8	899.543	1768.55	1753.56	1802.29	947.98	904.57	846.08	PDE_07206	hypothetical protein	GO:0005506(molecular_function:iron ion binding); GO:0016705(molecular_function:oxidoreductase activity, acting on paired donors, with incorporation or reduction of molecular oxygen); GO:0016021(cellular_component:integral component of membrane); GO:0004497(molecular_function:monooxygenase activity); GO:0020037(molecular_function:heme binding)				COG2124(S:Function unknown)	EPS32246.1(hypothetical protein PDE_07206 [Penicillium oxalicum 114-2])	sp|C9K202|CPAH_ASPOZ(Cytochrome P450 monooxygenase cpaH OS=Aspergillus oryzae OX=5062 GN=cpaH PE=2 SV=1)	PF00067.22(p450:Cytochrome P450)
gene-PDE_05900	0.249384	-2.00356	3.61529e-106	8.14182e-105	yes	down	63.9767	13.8667	67.19	61.16	63.58	13.26	16.07	12.27	PDE_05900	hypothetical protein	GO:0016021(cellular_component:integral component of membrane)				ENOG4111XBC(O:Posttranslational modification, protein turnover, chaperones); ENOG41122Z6(O:Posttranslational modification, protein turnover, chaperones)	EPS30946.1(hypothetical protein PDE_05900 [Penicillium oxalicum 114-2])	sp|Q75BG6|JID1_ASHGO(J domain-containing protein 1 OS=Ashbya gossypii (strain ATCC 10895 / CBS 109.51 / FGSC 9923 / NRRL Y-1056) OX=284811 GN=JID1 PE=3 SV=1)	PF00226.31(DnaJ:DnaJ domain)
gene-PDE_05882	0.363551	-1.45977	6.96876e-106	1.56562e-104	yes	down	1750.64	657.877	1763.92	1760.71	1727.3	681.05	684.48	608.1	PDE_05882	hypothetical protein					ENOG4111JAY(S:Function unknown)	EPS30929.1(hypothetical protein PDE_05882 [Penicillium oxalicum 114-2])	None	PF16561.5(AMPK1_CBM:Glycogen recognition site of AMP-activated protein kinase)
gene-PDE_03848	0.454178	-1.13867	7.01887e-106	1.5731e-104	yes	down	284.707	135	286.72	295.8	271.6	139.43	141.77	123.8	PDE_03848	hypothetical protein	GO:0005737(cellular_component:cytoplasm); GO:0000184(biological_process:nuclear-transcribed mRNA catabolic process, nonsense-mediated decay); GO:0005634(cellular_component:nucleus); GO:0016301(molecular_function:kinase activity); GO:0004386(molecular_function:helicase activity); GO:0003723(molecular_function:RNA binding); GO:0003676(molecular_function:nucleic acid binding); GO:0005524(molecular_f…	K12823	DDX5, DBP2	map03040(Spliceosome)	COG0513(K:Transcription)	EPS28902.1(hypothetical protein PDE_03848 [Penicillium oxalicum 114-2])	sp|A2QC74|DBP2_ASPNC(ATP-dependent RNA helicase dbp2 OS=Aspergillus niger (strain CBS 513.88 / FGSC A1513) OX=425011 GN=dbp2 PE=3 SV=1)	PF00270.29(DEAD:DEAD/DEAH box helicase); PF00271.31(Helicase_C:Helicase conserved C-terminal domain)
gene-PDE_00808	0.00211175	-8.88735	1.20007e-105	2.68321e-104	yes	down	74.4367	0.153333	74.87	75.45	72.99	0.14	0.15	0.17	PDE_00808	hypothetical protein	GO:0005506(molecular_function:iron ion binding); GO:0016705(molecular_function:oxidoreductase activity, acting on paired donors, with incorporation or reduction of molecular oxygen); GO:0004497(molecular_function:monooxygenase activity); GO:0020037(molecular_function:heme binding)				COG2124(S:Function unknown)	EPS25872.1(hypothetical protein PDE_00808 [Penicillium oxalicum 114-2])	sp|A1DA63|FTME_NEOFI(Fumitremorgin C synthase OS=Neosartorya fischeri (strain ATCC 1020 / DSM 3700 / CBS 544.65 / FGSC A1164 / JCM 1740 / NRRL 181 / WB 181) OX=331117 GN=ftmP450-2 PE=3 SV=1)	PF00067.22(p450:Cytochrome P450)
gene-PDE_09932	0.0788634	-3.6645	1.62948e-105	3.62598e-104	yes	down	20.77	1.20333	23.05	19.92	19.34	0.91	1.26	1.44	PDE_09932	hypothetical protein	GO:0016021(cellular_component:integral component of membrane)					EPS34967.1(hypothetical protein PDE_09932 [Penicillium oxalicum 114-2])	None
gene-PDE_01074	0.0222288	-5.49143	7.1936e-105	1.58939e-103	yes	down	19.2733	0.436667	19.04	20	18.78	0.41	0.46	0.44	PDE_01074	hypothetical protein	GO:0004497(molecular_function:monooxygenase activity); GO:0005506(molecular_function:iron ion binding); GO:0016705(molecular_function:oxidoreductase activity, acting on paired donors, with incorporation or reduction of molecular oxygen); GO:0016021(cellular_component:integral component of membrane); GO:0020037(molecular_function:heme binding)				COG2124(S:Function unknown)	EPS26138.1(hypothetical protein PDE_01074 [Penicillium oxalicum 114-2])	sp|A0A140JWT9|PTMK_PENSI(Cytochrome P450 monooxygenase ptmK OS=Penicillium simplicissimum OX=69488 GN=ptmK PE=3 SV=1)	PF00067.22(p450:Cytochrome P450)
gene-PDE_02890	0.0776432	-3.687	4.86094e-104	1.06895e-102	yes	down	43.83	3.32	41.39	44.35	45.75	4.3	2.85	2.81	PDE_02890	hypothetical protein	GO:0016787(molecular_function:hydrolase activity); GO:0016831(molecular_function:carboxy-lyase activity)				COG2159(G:Carbohydrate transport and metabolism)	EPS27946.1(hypothetical protein PDE_02890 [Penicillium oxalicum 114-2])	sp|G1XU02|AR281_ARTOA(6-methylsalicylic acid decarboxylase OS=Arthrobotrys oligospora (strain ATCC 24927 / CBS 115.81 / DSM 1491) OX=756982 GN=AOL_s00215g281 PE=3 SV=1)	PF04909.14(Amidohydro_2:Amidohydrolase)
gene-PDE_06071	0.129753	-2.94616	2.82657e-101	6.12927e-100	yes	down	28.44	3.60667	29.1	27.74	28.48	3.24	3.75	3.83	PDE_06071	hypothetical protein	GO:0016021(cellular_component:integral component of membrane); GO:0055085(biological_process:transmembrane transport)				ENOG410XW69(S:Function unknown); ENOG410ZFD1(G:Carbohydrate transport and metabolism)	EPS31116.1(hypothetical protein PDE_06071 [Penicillium oxalicum 114-2])	None	PF07690.16(MFS_1:Major Facilitator Superfamily)
gene-PDE_09232	0.000157692	-12.6306	4.28161e-101	9.26295e-100	yes	down	2084.38	0.27	2076.73	2087.21	2089.19	0.34	0.34	0.13	PDE_09232	hypothetical protein	GO:0045122(biological_process:aflatoxin biosynthetic process); GO:0016021(cellular_component:integral component of membrane); GO:0006355(biological_process:regulation of transcription, DNA-templated); GO:0003677(molecular_function:DNA binding); GO:0008168(molecular_function:methyltransferase activity); GO:0005634(cellular_component:nucleus)				ENOG410YHZ0(S:Function unknown); ENOG4110B2G(S:Function unknown)	EPS34268.1(hypothetical protein PDE_09232 [Penicillium oxalicum 114-2])	sp|P0CU76|CLAH_PASFU(Anthrone oxygenase claH OS=Passalora fulva OX=5499 GN=claH PE=1 SV=1)	PF07110.11(EthD:EthD domain)
gene-PDE_00518	0.326302	-1.61572	8.98827e-101	1.93558e-99	yes	down	40.06	12.2233	37.55	41.65	40.98	12.32	12.48	11.87	PDE_00518	hypothetical protein						EPS25584.1(hypothetical protein PDE_00518 [Penicillium oxalicum 114-2])	None
gene-PDE_04494	0.167517	-2.57762	2.76526e-100	5.94118e-99	yes	down	26.3567	7.80333	23.75	27.94	27.38	7.62	8.48	7.31	PDE_04494	hypothetical protein	GO:0016021(cellular_component:integral component of membrane)				ENOG4112D57(S:Function unknown)	EPS29544.1(hypothetical protein PDE_04494 [Penicillium oxalicum 114-2])	None	PF02656.15(DUF202:Domain of unknown function (DUF202))
gene-PDE_09404	0.282879	-1.82175	4.31105e-100	9.24108e-99	yes	down	80.1433	22.2133	76.23	81.88	82.32	22.58	24.01	20.05	PDE_09404	hypothetical protein	GO:0000162(biological_process:tryptophan biosynthetic process); GO:0004048(molecular_function:anthranilate phosphoribosyltransferase activity); GO:0016757(molecular_function:transferase activity, transferring glycosyl groups)	K00766	trpD	map00400(Phenylalanine, tyrosine and tryptophan biosynthesis)	COG0547(E:Amino acid transport and metabolism)	EPS34440.1(hypothetical protein PDE_09404 [Penicillium oxalicum 114-2])	sp|O60122|TRPD_SCHPO(Anthranilate phosphoribosyltransferase OS=Schizosaccharomyces pombe (strain 972 / ATCC 24843) OX=284812 GN=trp4 PE=3 SV=1)	PF00591.21(Glycos_transf_3:Glycosyl transferase family, a/b domain); PF02885.17(Glycos_trans_3N:Glycosyl transferase family, helical bundle domain)
gene-PDE_03882	0.00893622	-6.80612	4.96906e-100	1.06272e-98	yes	down	253.66	2.19333	241.01	273.49	246.48	2.58	2.96	1.04	PDE_03882	hypothetical protein	GO:0016021(cellular_component:integral component of membrane)					EPS28936.1(hypothetical protein PDE_03882 [Penicillium oxalicum 114-2])	None
gene-PDE_04326	0.0671603	-3.89625	9.00131e-100	1.92069e-98	yes	down	182.307	11.57	189.11	172.2	185.61	12.97	11.78	9.96	PDE_04326	hypothetical protein						EPS29377.1(hypothetical protein PDE_04326 [Penicillium oxalicum 114-2])	None	PF05730.11(CFEM:CFEM domain)
gene-PDE_08305	0.219381	-2.18849	4.54851e-99	9.66146e-98	yes	down	75.55	16.2467	72.51	72.56	81.58	15.39	18.35	15	PDE_08305	hypothetical protein	GO:0016818(molecular_function:hydrolase activity, acting on acid anhydrides, in phosphorus-containing anhydrides); GO:0005634(cellular_component:nucleus); GO:0043044(biological_process:ATP-dependent chromatin remodeling); GO:0031491(molecular_function:nucleosome binding); GO:0004190(molecular_function:aspartic-type endopeptidase activity); GO:0004672(molecular_function:protein kinase activity); G…				ENOG410XNV7(O:Posttranslational modification, protein turnover, chaperones)	EPS33343.1(hypothetical protein PDE_08305 [Penicillium oxalicum 114-2])	sp|A0A146F0J0|PEPA_ASPPE(Aspergillopepsin-1 OS=Aspergillus pseudoglaucus OX=1405805 GN=pepA PE=1 SV=1)	PF00026.23(Asp:Eukaryotic aspartyl protease); PF14543.6(TAXi_N:Xylanase inhibitor N-terminal)
gene-PDE_04767	0.341436	-1.55031	1.10777e-98	2.34767e-97	yes	down	132.697	48.5267	126.21	131.92	139.96	47.71	47.91	49.96	PDE_04767	hypothetical protein		K01077	E3.1.3.1, phoA, phoB	map00730(Thiamine metabolism); map00790(Folate biosynthesis)	ENOG411177G(S:Function unknown)	EPS29817.1(hypothetical protein PDE_04767 [Penicillium oxalicum 114-2])	None	PF17107.5(SesA:N-terminal domain on NACHT_NTPase and P-loop NTPases); PF17106.5(NACHT_sigma:Sigma domain on NACHT-NTPases)
gene-PDE_05455	0.473867	-1.07744	1.92755e-98	4.06657e-97	yes	down	262.227	115.693	268.99	272.71	244.98	121.01	120.84	105.23	PDE_05455	hypothetical protein					ENOG410Z2NE(S:Function unknown)	EPS30504.1(hypothetical protein PDE_05455 [Penicillium oxalicum 114-2])	None
gene-PDE_00803	0.000554382	-10.8168	2.26447e-98	4.7559e-97	yes	down	308.117	0.163333	307.55	312.26	304.54	0.31	0	0.18	PDE_00803	hypothetical protein	GO:0016765(molecular_function:transferase activity, transferring alkyl or aryl (other than methyl) groups); GO:0046872(molecular_function:metal ion binding); GO:0051213(molecular_function:dioxygenase activity); GO:0009820(biological_process:alkaloid metabolic process)				COG5285(E:Amino acid transport and metabolism)	EPS25867.1(hypothetical protein PDE_00803 [Penicillium oxalicum 114-2])	sp|A0A0A2JYK3|CNSJ_PENEN(Dioxygenase cnsJ OS=Penicillium expansum OX=27334 GN=cnsJ PE=1 SV=1)	PF05721.13(PhyH:Phytanoyl-CoA dioxygenase (PhyH))
gene-PDE_09959	0.289709	-1.78732	7.55471e-98	1.57252e-96	yes	down	632.637	174.95	718.61	590.46	588.84	178.15	162.07	184.63	PDE_09959	hypothetical protein	GO:0016021(cellular_component:integral component of membrane)				ENOG410Z5EB(S:Function unknown); ENOG410Y7KV(S:Function unknown)	EPS34994.1(hypothetical protein PDE_09959 [Penicillium oxalicum 114-2])	None
gene-PDE_01336	0.147595	-2.76028	1.99983e-97	4.13505e-96	yes	down	17.65	2.71333	17.9	17.1	17.95	2.57	3.25	2.32	PDE_01336	hypothetical protein	GO:0005634(cellular_component:nucleus); GO:0006351(biological_process:transcription, DNA-templated); GO:0003677(molecular_function:DNA binding); GO:0016021(cellular_component:integral component of membrane); GO:0000981(molecular_function:RNA polymerase II transcription factor activity, sequence-specific DNA binding); GO:0008270(molecular_function:zinc ion binding)				COG2966(S:Function unknown)	EPS26400.1(hypothetical protein PDE_01336 [Penicillium oxalicum 114-2])	sp|Q5AH11|PRM10_CANAL(Pheromone-regulated membrane protein 10 OS=Candida albicans (strain SC5314 / ATCC MYA-2876) OX=237561 GN=PRM10 PE=3 SV=1)	PF06738.12(ThrE:Putative threonine/serine exporter); PF12821.7(ThrE_2:Threonine/Serine exporter, ThrE)
gene-PDE_09474	0.0107469	-6.53994	4.88588e-97	1.0058e-95	yes	down	40.3567	0.283333	40.47	41.89	38.71	0.35	0.26	0.24	PDE_09474	hypothetical protein	GO:0005576(cellular_component:extracellular region); GO:0009277(cellular_component:fungal-type cell wall); GO:0005199(molecular_function:structural constituent of cell wall)				ENOG4110B32(S:Function unknown)	EPS34510.1(hypothetical protein PDE_09474 [Penicillium oxalicum 114-2])	None	PF01185.18(Hydrophobin:Fungal hydrophobin)
gene-PDE_00798	0.000589654	-10.7278	1.20258e-96	2.47017e-95	yes	down	286.153	0.163333	286.16	282.52	289.78	0.12	0.13	0.24	PDE_00798	hypothetical protein					ENOG4111S3V(S:Function unknown); COG0702(G:Carbohydrate transport and metabolism); COG0702(M:Cell wall/membrane/envelope biogenesis)	EPS25862.1(hypothetical protein PDE_00798 [Penicillium oxalicum 114-2])	sp|B8NU00|LNAB_ASPFN(NmrA-like family domain-containing oxidoreductase lnaB OS=Aspergillus flavus (strain ATCC 200026 / FGSC A1120 / NRRL 3357 / JCM 12722 / SRRC 167) OX=332952 GN=lnaB PE=2 SV=1)	PF05368.13(NmrA:NmrA-like family); PF13460.6(NAD_binding_10:NAD(P)H-binding); PF01073.19(3Beta_HSD:3-beta hydroxysteroid dehydrogenase/isomerase family); PF01370.21(Epimerase:NAD dependent epimerase/dehydratase family)
gene-PDE_02906	0.387796	-1.36663	6.68926e-96	1.37101e-94	yes	down	33.44	12.7633	33.69	34.52	32.11	13.52	13.25	11.52	PDE_02906	hypothetical protein	GO:0016874(molecular_function:ligase activity); GO:0004842(molecular_function:ubiquitin-protein transferase activity)	K12232	HECTD2		COG5021(S:Function unknown)	EPS27961.1(hypothetical protein PDE_02906 [Penicillium oxalicum 114-2])	sp|O94275|MUG30_SCHPO(Probable E3 ubiquitin-protein ligase mug30 OS=Schizosaccharomyces pombe (strain 972 / ATCC 24843) OX=284812 GN=mug30 PE=1 SV=1)	PF00632.25(HECT:HECT-domain (ubiquitin-transferase))
gene-PDE_09589	0.233374	-2.09929	1.03397e-95	2.10534e-94	yes	down	67.5667	15.3667	68.57	68.01	66.12	14.58	14.75	16.77	PDE_09589	hypothetical protein					ENOG4111TD7(S:Function unknown); ENOG4112CPZ(S:Function unknown)	EPS34625.1(hypothetical protein PDE_09589 [Penicillium oxalicum 114-2])	None	PF13455.6(MUG113:Meiotically up-regulated gene 113); PF10544.9(T5orf172:T5orf172 domain)
gene-PDE_02990	0.163338	-2.61407	7.76739e-93	1.55115e-91	yes	down	29.63	4.49	29.76	29.77	29.36	3.85	5.41	4.21	PDE_02990	putative beta-1,3-1,4-glucanase	GO:0005975(biological_process:carbohydrate metabolic process); GO:0030246(molecular_function:carbohydrate binding); GO:0004553(molecular_function:hydrolase activity, hydrolyzing O-glycosyl compounds)				ENOG4111FI3(S:Function unknown)	EPS28044.1(putative beta-1,3-1,4-glucanase [Penicillium oxalicum 114-2])	sp|D4AJR9|EGLX_ARTBC(Endo-1,3(4)-beta-glucanase ARB_04519 OS=Arthroderma benhamiae (strain ATCC MYA-4681 / CBS 112371) OX=663331 GN=ARB_04519 PE=3 SV=1)	PF00722.21(Glyco_hydro_16:Glycosyl hydrolases family 16)
gene-PDE_00488	0.207496	-2.26884	1.32967e-92	2.64406e-91	yes	down	26.7433	5.45	27.93	26.08	26.22	5.85	5.77	4.73	PDE_00488	hypothetical protein					ENOG410YAJK(S:Function unknown)	EPS25554.1(hypothetical protein PDE_00488 [Penicillium oxalicum 114-2])	None
gene-PDE_03526	0.0833007	-3.58553	1.4349e-92	2.84726e-91	yes	down	21.9833	3.11333	20.53	21.09	24.33	2.96	4.11	2.27	PDE_03526	hypothetical protein	GO:0004396(molecular_function:hexokinase activity); GO:0005623(cellular_component:cell); GO:0001678(biological_process:cellular glucose homeostasis); GO:0006096(biological_process:glycolytic process); GO:0005524(molecular_function:ATP binding); GO:0005536(molecular_function:glucose binding)	K00844	HK	map00520(Amino sugar and nucleotide sugar metabolism); map00010(Glycolysis / Gluconeogenesis); map00500(Starch and sucrose metabolism); map00051(Fructose and mannose metabolism); map00052(Galactose metabolism)	COG5026(S:Function unknown)	EPS28580.1(hypothetical protein PDE_03526 [Penicillium oxalicum 114-2])	sp|P80581|HXK_EMENI(Hexokinase OS=Emericella nidulans (strain FGSC A4 / ATCC 38163 / CBS 112.46 / NRRL 194 / M139) OX=227321 GN=hxkA PE=1 SV=2)	PF03727.16(Hexokinase_2:Hexokinase); PF00349.21(Hexokinase_1:Hexokinase)
gene-PDE_04301	0.0355588	-4.81365	2.68607e-92	5.31865e-91	yes	down	58.04	1.99	52.29	61.69	60.14	1.63	2.7	1.64	PDE_04301	hypothetical protein						EPS29352.1(hypothetical protein PDE_04301 [Penicillium oxalicum 114-2])	None
gene-PDE_07393	0.323966	-1.62608	2.76213e-92	5.4577e-91	yes	down	41.9067	13.3167	42.99	41.58	41.15	13.38	14.02	12.55	PDE_07393	hypothetical protein	GO:0003824(molecular_function:catalytic activity); GO:0008484(molecular_function:sulfuric ester hydrolase activity)	K01130	E3.1.6.1, aslA	map00600(Sphingolipid metabolism)	COG3119(K:Transcription)	EPS32433.1(hypothetical protein PDE_07393 [Penicillium oxalicum 114-2])	sp|P51691|ARS_PSEAE(Arylsulfatase OS=Pseudomonas aeruginosa (strain ATCC 15692 / DSM 22644 / CIP 104116 / JCM 14847 / LMG 12228 / 1C / PRS 101 / PAO1) OX=208964 GN=atsA PE=1 SV=3)	PF00884.23(Sulfatase:Sulfatase)
gene-PDE_00072	0.388824	-1.36281	3.58467e-91	7.03829e-90	yes	down	110.393	41.6167	107.19	112.34	111.65	42.08	44.02	38.75	PDE_00072	hypothetical protein	GO:0016021(cellular_component:integral component of membrane)					EPS25141.1(hypothetical protein PDE_00072 [Penicillium oxalicum 114-2])	None	PF14610.6(DUF4448:Protein of unknown function (DUF4448))
gene-PDE_04129	0.165842	-2.59211	2.53588e-90	4.92731e-89	yes	down	20.9467	3.41333	19.26	21.31	22.27	3.1	3.79	3.35	PDE_04129	hypothetical protein	GO:0005634(cellular_component:nucleus); GO:0006351(biological_process:transcription, DNA-templated); GO:0008270(molecular_function:zinc ion binding); GO:0000981(molecular_function:RNA polymerase II transcription factor activity, sequence-specific DNA binding); GO:0003677(molecular_function:DNA binding)				ENOG4111IC6(S:Function unknown)	EPS29180.1(hypothetical protein PDE_04129 [Penicillium oxalicum 114-2])	sp|Q9UTN0|YII3_SCHPO(Uncharacterized transcriptional regulatory protein C139.03 OS=Schizosaccharomyces pombe (strain 972 / ATCC 24843) OX=284812 GN=SPAC139.03 PE=3 SV=1)	PF04082.18(Fungal_trans:Fungal specific transcription factor domain); PF00172.18(Zn_clus:Fungal Zn(2)-Cys(6) binuclear cluster domain)
gene-PDE_01070	0.00455611	-7.77798	2.94831e-90	5.71679e-89	yes	down	44.6133	0.196667	43.24	43.96	46.64	0.32	0.04	0.23	PDE_01070	hypothetical protein	GO:0005506(molecular_function:iron ion binding); GO:0016705(molecular_function:oxidoreductase activity, acting on paired donors, with incorporation or reduction of molecular oxygen); GO:0004497(molecular_function:monooxygenase activity); GO:0020037(molecular_function:heme binding)	K21294	GLIC		COG2124(S:Function unknown)	EPS26134.1(hypothetical protein PDE_01070 [Penicillium oxalicum 114-2])	sp|B6HJU5|ROQR_PENRW(Cytochrome P450 monooxygenase roqR OS=Penicillium rubens (strain ATCC 28089 / DSM 1075 / NRRL 1951 / Wisconsin 54-1255) OX=500485 GN=roqR PE=1 SV=1)	PF00067.22(p450:Cytochrome P450)
gene-PDE_06977	0.22128	-2.17605	6.59076e-90	1.2753e-88	yes	down	53.3133	11.1733	49.17	58.98	51.79	8.23	15.91	9.38	PDE_06977	hypothetical protein						EPS32018.1(hypothetical protein PDE_06977 [Penicillium oxalicum 114-2])	None
gene-PDE_04105	0.0328781	-4.92673	5.50255e-89	1.05816e-87	yes	down	17.49	2.07	15.98	15.3	21.19	3.07	0.52	2.62	PDE_04105	hypothetical protein	GO:0003824(molecular_function:catalytic activity); GO:0016021(cellular_component:integral component of membrane); GO:0016874(molecular_function:ligase activity)	K18660	ACSF3	map00280(Valine, leucine and isoleucine degradation)	COG0318(S:Function unknown)	EPS29156.1(hypothetical protein PDE_04105 [Penicillium oxalicum 114-2])	sp|Q8H151|AAE13_ARATH(Malonate--CoA ligase OS=Arabidopsis thaliana OX=3702 GN=AAE13 PE=1 SV=2)	PF00501.28(AMP-binding:AMP-binding enzyme); PF13193.6(AMP-binding_C:AMP-binding enzyme C-terminal domain)
gene-PDE_00955	0.225097	-2.15138	9.76772e-89	1.87452e-87	yes	down	33.55	7.86333	33.31	35.31	32.03	8.26	8.95	6.38	PDE_00955	hypothetical protein	GO:0016021(cellular_component:integral component of membrane); GO:0055085(biological_process:transmembrane transport)				ENOG410XSE0(S:Function unknown)	EPS26019.1(hypothetical protein PDE_00955 [Penicillium oxalicum 114-2])	sp|Q4WRQ4|MFSB_ASPFU(Major facilitator superfamily multidrug transporter mfsB OS=Neosartorya fumigata (strain ATCC MYA-4609 / Af293 / CBS 101355 / FGSC A1100) OX=330879 GN=mfsB PE=2 SV=1)	PF07690.16(MFS_1:Major Facilitator Superfamily); PF00083.24(Sugar_tr:Sugar (and other) transporter); PF05977.13(MFS_3:Transmembrane secretion effector)
gene-PDE_00811	0.00164704	-9.2459	1.47995e-88	2.83434e-87	yes	down	77.5167	0.12	81.52	76.65	74.38	0.22	0	0.14	PDE_00811	hypothetical protein	GO:0005506(molecular_function:iron ion binding); GO:0016705(molecular_function:oxidoreductase activity, acting on paired donors, with incorporation or reduction of molecular oxygen); GO:0016021(cellular_component:integral component of membrane); GO:0004497(molecular_function:monooxygenase activity); GO:0020037(molecular_function:heme binding)	K18389;K18393	PAXQ, ATMQ, CYP698A;LTMQ, TERQ	map00403(Indole diterpene alkaloid biosynthesis)	COG2124(S:Function unknown)	EPS25875.1(hypothetical protein PDE_00811 [Penicillium oxalicum 114-2])	sp|A0A0E3D8N7|JANQ_PENJA(Cytochrome P450 monooxygenase janQ OS=Penicillium janthinellum OX=5079 GN=janQ PE=3 SV=1)	PF00067.22(p450:Cytochrome P450)
gene-PDE_06972	0.469185	-1.09177	3.24112e-88	6.19459e-87	yes	down	114.227	51.94	116.45	113.95	112.28	54.43	54.19	47.2	PDE_06972	hypothetical protein	GO:0005506(molecular_function:iron ion binding); GO:0016705(molecular_function:oxidoreductase activity, acting on paired donors, with incorporation or reduction of molecular oxygen); GO:0016021(cellular_component:integral component of membrane); GO:0004497(molecular_function:monooxygenase activity); GO:0020037(molecular_function:heme binding)				COG2124(S:Function unknown)	EPS32013.1(hypothetical protein PDE_06972 [Penicillium oxalicum 114-2])	sp|A0A1V6PB34|CALE_PENDC(Cytochrome P450 monooxygenase calE OS=Penicillium decumbens OX=69771 GN=calE PE=1 SV=1)	PF00067.22(p450:Cytochrome P450)
gene-PDE_06098	0.325611	-1.61878	5.50108e-88	1.04925e-86	yes	down	318.81	100.637	324.43	320.37	311.63	103.83	91.61	106.47	PDE_06098	hypothetical protein	GO:0016021(cellular_component:integral component of membrane)					EPS31143.1(hypothetical protein PDE_06098 [Penicillium oxalicum 114-2])	None
gene-PDE_03026	0.307071	-1.70336	5.64091e-88	1.07373e-86	yes	down	350.443	103.62	351.59	354.74	345	97.39	105.16	108.31	PDE_03026	hypothetical protein	GO:0046080(biological_process:dUTP metabolic process); GO:0004170(molecular_function:dUTP diphosphatase activity)	K01520	dut, DUT	map00240(Pyrimidine metabolism)	COG0756(F:Nucleotide transport and metabolism)	EPS28080.1(hypothetical protein PDE_03026 [Penicillium oxalicum 114-2])	sp|Q6MVL2|DUT_NEUCR(Deoxyuridine 5'-triphosphate nucleotidohydrolase OS=Neurospora crassa (strain ATCC 24698 / 74-OR23-1A / CBS 708.71 / DSM 1257 / FGSC 987) OX=367110 GN=dut-1 PE=3 SV=1)	PF00692.19(dUTPase:dUTPase)
gene-PDE_09911	0.00123617	-9.65991	9.26909e-88	1.75362e-86	yes	down	101.267	0.126667	103.84	101.56	98.4	0.04	0.3	0.04	PDE_09911	hypothetical protein	GO:0071949(molecular_function:FAD binding)	K00480	E1.14.13.1			EPS34946.1(hypothetical protein PDE_09911 [Penicillium oxalicum 114-2])	sp|J4VWM7|OPS4_BEAB2(FAD-dependent monooxygenase OpS4 OS=Beauveria bassiana (strain ARSEF 2860) OX=655819 GN=OpS4 PE=1 SV=1)	PF01494.19(FAD_binding_3:FAD binding domain); PF01266.24(DAO:FAD dependent oxidoreductase); PF07992.14(Pyr_redox_2:Pyridine nucleotide-disulphide oxidoreductase); PF13450.6(NAD_binding_8:NAD(P)-binding Rossmann-like domain); PF04820.14(Trp_halogenase:Tryptophan halogenase); PF01134.22(GIDA:Glucose inhibited division protein A)
gene-PDE_05451	0.320172	-1.64308	1.7912e-87	3.37511e-86	yes	down	109.23	32.44	104.55	112.4	110.74	34.46	35.21	27.65	PDE_05451	hypothetical protein					ENOG410XS9R(S:Function unknown); ENOG4111GTP(S:Function unknown)	EPS30500.1(hypothetical protein PDE_05451 [Penicillium oxalicum 114-2])	sp|O74653|POB1_SCHPO(Protein pob1 OS=Schizosaccharomyces pombe (strain 972 / ATCC 24843) OX=284812 GN=pob1 PE=1 SV=1)	PF07647.17(SAM_2:SAM domain (Sterile alpha motif)); PF00536.30(SAM_1:SAM domain (Sterile alpha motif)); PF00169.29(PH:PH domain); PF09235.10(SAM_Ste50p:Ste50p, sterile alpha motif); PF18016.1(SAM_3:SAM domain (Sterile alpha motif))
gene-PDE_05447	0.0306082	-5.02994	9.21081e-87	1.7286e-85	yes	down	60.4367	0.246667	54.84	64.3	62.17	0.21	0.25	0.28	PDE_05447	hypothetical protein	GO:0016491(molecular_function:oxidoreductase activity)				ENOG4110BB0(S:Function unknown)	EPS30496.1(hypothetical protein PDE_05447 [Penicillium oxalicum 114-2])	None
gene-PDE_01800	0.381723	-1.3894	1.45848e-86	2.72075e-85	yes	down	43.3467	16.2567	44.38	42.78	42.88	17.42	16.57	14.78	PDE_01800	hypothetical protein	GO:0005544(molecular_function:calcium-dependent phospholipid binding); GO:0005509(molecular_function:calcium ion binding)				ENOG410ZKAM(S:Function unknown)	EPS26860.1(hypothetical protein PDE_01800 [Penicillium oxalicum 114-2])	sp|P27006|ANX2A_XENLA(Annexin A2-A OS=Xenopus laevis OX=8355 GN=anxa2-a PE=2 SV=2)	PF00191.20(Annexin:Annexin)
gene-PDE_04712	0.364669	-1.45534	3.00865e-86	5.60136e-85	yes	down	107.5	38.25	106.65	111.32	104.53	37.87	39.95	36.93	PDE_04712	hypothetical protein	GO:0016740(molecular_function:transferase activity)				COG1670(S:Function unknown)	EPS29762.1(hypothetical protein PDE_04712 [Penicillium oxalicum 114-2])	sp|P40586|YIW2_YEAST(Uncharacterized protein YIR042C OS=Saccharomyces cerevisiae (strain ATCC 204508 / S288c) OX=559292 GN=YIR042C PE=4 SV=1)	PF13302.7(Acetyltransf_3:Acetyltransferase (GNAT) domain); PF00583.25(Acetyltransf_1:Acetyltransferase (GNAT) family)
gene-PDE_00763	0.321327	-1.63789	6.39162e-86	1.1876e-84	yes	down	62.67	21.73	63.9	62.08	62.03	22.12	19.68	23.39	PDE_00763	hypothetical protein	GO:0016021(cellular_component:integral component of membrane)				ENOG410YTSH(S:Function unknown)	EPS25827.1(hypothetical protein PDE_00763 [Penicillium oxalicum 114-2])	None	PF08693.10(SKG6:Transmembrane alpha-helix domain)
gene-PDE_02510	0.356436	-1.48829	6.04545e-85	1.11662e-83	yes	down	34.33	11.6033	33.47	35.12	34.4	12.57	11.76	10.48	PDE_02510	hypothetical protein	GO:1903694(biological_process:positive regulation of mitotic G1 cell cycle arrest in response to nitrogen starvation); GO:1990611(biological_process:regulation of cytoplasmic translational initiation in response to stress); GO:0034605(biological_process:cellular response to heat); GO:0050821(biological_process:protein stabilization); GO:0010846(biological_process:activation of reciprocal meiotic …	K04441	P38	map04011(MAPK signaling pathway - yeast); map04139(Mitophagy - yeast); map04933(AGE-RAGE signaling pathway in diabetic complications)	ENOG410XNY0(S:Function unknown)	EPS27567.1(hypothetical protein PDE_02510 [Penicillium oxalicum 114-2])	sp|Q4W6D3|HOG1_COCHE(Mitogen-activated protein kinase HOG1 OS=Cochliobolus heterostrophus OX=5016 GN=HOG1 PE=1 SV=1)	PF00069.25(Pkinase:Protein kinase domain); PF07714.17(Pkinase_Tyr:Protein tyrosine kinase); PF06293.14(Kdo:Lipopolysaccharide kinase (Kdo/WaaP) family); PF12330.8(Haspin_kinase:Haspin like kinase domain); PF14531.6(Kinase-like:Kinase-like)
gene-PDE_02747	0.435049	-1.20075	1.038e-84	1.90218e-83	yes	down	1081.84	463.187	1090.62	1103.67	1051.22	489.24	492.07	408.25	PDE_02747	hypothetical protein					ENOG410ZYZN(S:Function unknown)	EPS27803.1(hypothetical protein PDE_02747 [Penicillium oxalicum 114-2])	None
gene-PDE_07766	0.383718	-1.38188	1.72262e-84	3.13833e-83	yes	down	52.73	20.0867	52.84	53.38	51.97	20.38	19.84	20.04	PDE_07766	hypothetical protein	GO:0006457(biological_process:protein folding); GO:0031072(molecular_function:heat shock protein binding); GO:0051082(molecular_function:unfolded protein binding); GO:0009408(biological_process:response to heat); GO:0046872(molecular_function:metal ion binding); GO:0005524(molecular_function:ATP binding)	K09503	DNAJA2	map04141(Protein processing in endoplasmic reticulum)	COG0484(S:Function unknown)	EPS32806.1(hypothetical protein PDE_07766 [Penicillium oxalicum 114-2])	sp|O94657|XDJ1_SCHPO(DnaJ protein homolog xdj1 OS=Schizosaccharomyces pombe (strain 972 / ATCC 24843) OX=284812 GN=xdj1 PE=3 SV=1)	PF01556.18(DnaJ_C:DnaJ C terminal domain); PF00226.31(DnaJ:DnaJ domain); PF00684.19(DnaJ_CXXCXGXG:DnaJ central domain)
gene-PDE_02128	0.000666253	-10.5516	3.19782e-84	5.80327e-83	yes	down	564.33	0.39	567.61	552.23	573.15	0.14	0.71	0.32	PDE_02128	hypothetical protein	GO:0008171(molecular_function:O-methyltransferase activity); GO:0005507(molecular_function:copper ion binding); GO:0016491(molecular_function:oxidoreductase activity)	K00423	E1.10.3.3	map00053(Ascorbate and aldarate metabolism)	COG2132(J:Translation, ribosomal structure and biogenesis)	EPS27185.1(hypothetical protein PDE_02128 [Penicillium oxalicum 114-2])	sp|I1RF64|AURL2_GIBZE(Multicopper oxidase aurL2 OS=Gibberella zeae (strain PH-1 / ATCC MYA-4620 / FGSC 9075 / NRRL 31084) OX=229533 GN=aurL2 PE=2 SV=1)	PF07732.15(Cu-oxidase_3:Multicopper oxidase); PF00394.22(Cu-oxidase:Multicopper oxidase); PF07731.14(Cu-oxidase_2:Multicopper oxidase)
gene-PDE_04533	0.471841	-1.08363	2.58058e-83	4.64702e-82	yes	down	242.853	111.997	249.5	246.1	232.96	113.14	118.25	104.6	PDE_04533	hypothetical protein	GO:0003849(molecular_function:3-deoxy-7-phosphoheptulonate synthase activity); GO:0009073(biological_process:aromatic amino acid family biosynthetic process)	K01626	E2.5.1.54, aroF, aroG, aroH	map00400(Phenylalanine, tyrosine and tryptophan biosynthesis)	COG0722(E:Amino acid transport and metabolism)	EPS29583.1(hypothetical protein PDE_04533 [Penicillium oxalicum 114-2])	sp|C9K7C8|AMT16_ALTAL(Phospho-2-dehydro-3-deoxyheptonate aldolase AMT16 OS=Alternaria alternata OX=5599 GN=AMT16 PE=2 SV=1)	PF00793.20(DAHP_synth_1:DAHP synthetase I family)
gene-PDE_03620	0.00333302	-8.22895	4.77192e-83	8.57661e-82	yes	down	44.8167	0.186667	45.04	44.51	44.9	0.31	0.16	0.09	PDE_03620	hypothetical protein	GO:0008171(molecular_function:O-methyltransferase activity)				ENOG410Y9IC(S:Function unknown); ENOG41116RC(S:Function unknown)	EPS28674.1(hypothetical protein PDE_03620 [Penicillium oxalicum 114-2])	sp|A0A067Z9B6|FMAD_ASPFU(O-methyltransferase af390-400 OS=Neosartorya fumigata (strain ATCC MYA-4609 / Af293 / CBS 101355 / FGSC A1100) OX=330879 GN=af390-400 PE=1 SV=1)	PF00891.18(Methyltransf_2:O-methyltransferase domain)
gene-PDE_01651	0.299084	-1.74138	5.57364e-83	9.99831e-82	yes	down	71.4567	20.87	71.3	75.64	67.43	19.84	20.88	21.89	PDE_01651	hypothetical protein	GO:0006355(biological_process:regulation of transcription, DNA-templated); GO:0016740(molecular_function:transferase activity); GO:0016746(molecular_function:transferase activity, transferring acyl groups); GO:0005524(molecular_function:ATP binding)				COG5113(O:Posttranslational modification, protein turnover, chaperones); ENOG411256Y(S:Function unknown)	EPS26713.1(hypothetical protein PDE_01651 [Penicillium oxalicum 114-2])	None	PF08445.10(FR47:FR47-like protein)
gene-PDE_03621	0.00830553	-6.91171	8.20725e-83	1.46944e-81	yes	down	32.28	0.266667	31.59	32.04	33.21	0.47	0.16	0.17	PDE_03621	hypothetical protein	GO:0005506(molecular_function:iron ion binding); GO:0016705(molecular_function:oxidoreductase activity, acting on paired donors, with incorporation or reduction of molecular oxygen); GO:0020037(molecular_function:heme binding); GO:0071949(molecular_function:FAD binding)	K00480	E1.14.13.1		COG0654(S:Function unknown)	EPS28675.1(hypothetical protein PDE_03621 [Penicillium oxalicum 114-2])	sp|P86491|6HN3M_PSEFL(6-hydroxynicotinate 3-monooxygenase OS=Pseudomonas fluorescens OX=294 PE=1 SV=1)	PF01494.19(FAD_binding_3:FAD binding domain)
gene-PDE_07199	0.349032	-1.51857	1.12428e-82	2.00909e-81	yes	down	239.607	82.2467	239.52	242.81	236.49	87.93	89.7	69.11	PDE_07199	hypothetical protein	GO:0043565(molecular_function:sequence-specific DNA binding); GO:0005634(cellular_component:nucleus); GO:0006355(biological_process:regulation of transcription, DNA-templated)				ENOG410XV7H(K:Transcription)	EPS32239.1(hypothetical protein PDE_07199 [Penicillium oxalicum 114-2])	None	PF00046.29(Homeodomain:Homeodomain); PF05920.11(Homeobox_KN:Homeobox KN domain)
gene-PDE_01637	0.233652	-2.09757	1.17925e-82	2.1033e-81	yes	down	45.18	10.33	44.32	49.21	42.01	10.28	11.1	9.61	PDE_01637	hypothetical protein	GO:0050662(molecular_function:coenzyme binding); GO:0003824(molecular_function:catalytic activity); GO:0003978(molecular_function:UDP-glucose 4-epimerase activity); GO:0006012(biological_process:galactose metabolic process)	K01784	galE, GALE	map00520(Amino sugar and nucleotide sugar metabolism); map00052(Galactose metabolism)	COG1087(S:Function unknown)	EPS26699.1(hypothetical protein PDE_01637 [Penicillium oxalicum 114-2])	sp|Q9SN58|UGE5_ARATH(UDP-glucose 4-epimerase 5 OS=Arabidopsis thaliana OX=3702 GN=UGE5 PE=1 SV=3)	PF16363.5(GDP_Man_Dehyd:GDP-mannose 4,6 dehydratase); PF01370.21(Epimerase:NAD dependent epimerase/dehydratase family); PF02719.15(Polysacc_synt_2:Polysaccharide biosynthesis protein); PF07993.12(NAD_binding_4:Male sterility protein); PF01073.19(3Beta_HSD:3-beta hydroxysteroid dehydrogenase/isomerase family)
gene-PDE_05986	0.483176	-1.04938	2.2495e-82	3.99692e-81	yes	down	714.5	354.523	699.33	729.8	714.37	358.54	351.94	353.09	PDE_05986	hypothetical protein	GO:0000049(molecular_function:tRNA binding); GO:0004822(molecular_function:isoleucine-tRNA ligase activity); GO:0005216(molecular_function:ion channel activity); GO:0006428(biological_process:isoleucyl-tRNA aminoacylation); GO:0002161(molecular_function:aminoacyl-tRNA editing activity); GO:0016021(cellular_component:integral component of membrane); GO:0005524(molecular_function:ATP binding)				COG5524(S:Function unknown)	EPS31032.1(hypothetical protein PDE_05986 [Penicillium oxalicum 114-2])	sp|Q9UW81|NOP1_NEUCR(Opsin-1 OS=Neurospora crassa (strain ATCC 24698 / 74-OR23-1A / CBS 708.71 / DSM 1257 / FGSC 987) OX=367110 GN=nop-1 PE=1 SV=1)	PF01036.18(Bac_rhodopsin:Bacteriorhodopsin-like protein)
gene-PDE_04077	0.336241	-1.57243	2.43286e-82	4.30635e-81	yes	down	37.0633	11.1033	34.76	39.87	36.56	11	12.01	10.3	PDE_04077	hypothetical protein	GO:0003676(molecular_function:nucleic acid binding); GO:0005524(molecular_function:ATP binding); GO:0004386(molecular_function:helicase activity)	K12813	DHX16	map03040(Spliceosome)	COG1643(T:Signal transduction mechanisms)	EPS29128.1(hypothetical protein PDE_04077 [Penicillium oxalicum 114-2])	sp|Q10752|CDC28_SCHPO(Pre-mRNA-splicing factor ATP-dependent RNA helicase-like protein cdc28 OS=Schizosaccharomyces pombe (strain 972 / ATCC 24843) OX=284812 GN=cdc28 PE=3 SV=2)	PF07717.16(OB_NTP_bind:Oligonucleotide/oligosaccharide-binding (OB)-fold); PF04408.23(HA2:Helicase associated domain (HA2)); PF00271.31(Helicase_C:Helicase conserved C-terminal domain); PF00270.29(DEAD:DEAD/DEAH box helicase); PF13401.6(AAA_22:AAA domain); PF13604.6(AAA_30:AAA domain); PF13245.6(AAA_19:AAA domain); PF00437.20(T2SSE:Type II/IV secretion system protein)
gene-PDE_00806	0.00298484	-8.38813	4.66271e-82	8.20673e-81	yes	down	325	0.93	331.45	325.96	317.59	1.01	0.33	1.45	PDE_00806	hypothetical protein	GO:0016765(molecular_function:transferase activity, transferring alkyl or aryl (other than methyl) groups); GO:0046872(molecular_function:metal ion binding); GO:0051213(molecular_function:dioxygenase activity); GO:0009820(biological_process:alkaloid metabolic process)					EPS25870.1(hypothetical protein PDE_00806 [Penicillium oxalicum 114-2])	sp|A0A0A2JYK3|CNSJ_PENEN(Dioxygenase cnsJ OS=Penicillium expansum OX=27334 GN=cnsJ PE=1 SV=1)	PF05721.13(PhyH:Phytanoyl-CoA dioxygenase (PhyH))
gene-PDE_05338	0.28983	-1.78672	6.00175e-82	1.05239e-80	yes	down	79.78	20.6633	86.25	68.94	84.15	25.21	22.47	14.31	PDE_05338	hypothetical protein	GO:0016021(cellular_component:integral component of membrane)					EPS30387.1(hypothetical protein PDE_05338 [Penicillium oxalicum 114-2])	None
gene-PDE_03454	0.00351715	-8.15138	2.6422e-81	4.6157e-80	yes	down	114.82	0.353333	111.9	118.89	113.67	0.37	0.4	0.29	PDE_03454	hypothetical protein	GO:0016787(molecular_function:hydrolase activity); GO:0016021(cellular_component:integral component of membrane); GO:0055085(biological_process:transmembrane transport)				ENOG410YAHX(S:Function unknown); ENOG410YD4H(S:Function unknown)	EPS28508.1(hypothetical protein PDE_03454 [Penicillium oxalicum 114-2])	sp|W7MWX7|FUS5_GIBM7(Esterase FUS5 OS=Gibberella moniliformis (strain M3125 / FGSC 7600) OX=334819 GN=FUS5 PE=3 SV=1)	PF03959.13(FSH1:Serine hydrolase (FSH1))
gene-PDE_00667	0.00687996	-7.18338	4.87974e-81	8.47696e-80	yes	down	95.6267	0.756667	99.92	93.74	93.22	0.6	0.25	1.42	PDE_00667	hypothetical protein	GO:0005634(cellular_component:nucleus); GO:0006351(biological_process:transcription, DNA-templated); GO:0008270(molecular_function:zinc ion binding); GO:0003677(molecular_function:DNA binding)				ENOG410Z6FU(S:Function unknown)	EPS25731.1(hypothetical protein PDE_00667 [Penicillium oxalicum 114-2])	None
gene-PDE_03720	0.430763	-1.21504	2.98119e-80	5.13116e-79	yes	down	107.11	46.05	107.77	112.99	100.57	47.59	49.47	41.09	PDE_03720	hypothetical protein	GO:0051213(molecular_function:dioxygenase activity)				ENOG410YNEV(S:Function unknown)	EPS28774.1(hypothetical protein PDE_03720 [Penicillium oxalicum 114-2])	None
gene-PDE_08183	0.423903	-1.23819	3.74238e-80	6.40592e-79	yes	down	242.65	98.67	233.77	263.02	231.16	79.98	95.98	120.05	PDE_08183	hypothetical protein	GO:0019878(biological_process:lysine biosynthetic process via aminoadipic acid); GO:0042645(cellular_component:mitochondrial nucleoid); GO:0000002(biological_process:mitochondrial genome maintenance); GO:0051539(molecular_function:4 iron, 4 sulfur cluster binding); GO:0005829(cellular_component:cytosol); GO:0005739(cellular_component:mitochondrion); GO:0006099(biological_process:tricarboxylic aci…	K01681	ACO, acnA	map00020(Citrate cycle (TCA cycle)); map00630(Glyoxylate and dicarboxylate metabolism)	COG1048(C:Energy production and conversion)	EPS33221.1(hypothetical protein PDE_08183 [Penicillium oxalicum 114-2])	sp|Q4WLN1|ACON_ASPFU(Aconitate hydratase, mitochondrial OS=Neosartorya fumigata (strain ATCC MYA-4609 / Af293 / CBS 101355 / FGSC A1100) OX=330879 GN=acoA PE=1 SV=1)	PF00330.20(Aconitase:Aconitase family (aconitate hydratase)); PF00694.19(Aconitase_C:Aconitase C-terminal domain)
gene-PDE_07685	0.242908	-2.04152	7.49833e-80	1.28116e-78	yes	down	43.3767	10.6267	42.73	42.16	45.24	9.85	11.87	10.16	PDE_07685	hypothetical protein	GO:0005672(cellular_component:transcription factor TFIIA complex); GO:0006367(biological_process:transcription initiation from RNA polymerase II promoter); GO:0003743(molecular_function:translation initiation factor activity)				ENOG410XV8Q(S:Function unknown)	EPS32725.1(hypothetical protein PDE_07685 [Penicillium oxalicum 114-2])	None
gene-PDE_04989	0.0399589	-4.64534	3.40431e-79	5.75348e-78	yes	down	18.1233	0.7	16.88	18.09	19.4	0.77	0.34	0.99	PDE_04989	hypothetical protein	GO:0016021(cellular_component:integral component of membrane); GO:0006865(biological_process:amino acid transport); GO:0022857(molecular_function:transmembrane transporter activity); GO:0008270(molecular_function:zinc ion binding); GO:0003677(molecular_function:DNA binding); GO:0005634(cellular_component:nucleus); GO:0000981(molecular_function:RNA polymerase II transcription factor activity, sequ…				COG0531(S:Function unknown)	EPS30039.1(hypothetical protein PDE_04989 [Penicillium oxalicum 114-2])	sp|O60113|YG64_SCHPO(Uncharacterized amino-acid permease C15C4.04c OS=Schizosaccharomyces pombe (strain 972 / ATCC 24843) OX=284812 GN=SPBC15C4.04c PE=3 SV=1)	PF13520.6(AA_permease_2:Amino acid permease); PF00324.21(AA_permease:Amino acid permease)
gene-PDE_00751	0.434135	-1.20378	9.75838e-79	1.64328e-77	yes	down	96.7967	41.2067	98.26	99.79	92.34	41.92	43.76	37.94	PDE_00751	hypothetical protein	GO:0016021(cellular_component:integral component of membrane); GO:0016491(molecular_function:oxidoreductase activity)	K17871	ndh1		COG1252(S:Function unknown)	EPS25815.1(hypothetical protein PDE_00751 [Penicillium oxalicum 114-2])	sp|F2Z699|NDH2_YARLI(External alternative NADH-ubiquinone oxidoreductase, mitochondrial OS=Yarrowia lipolytica (strain CLIB 122 / E 150) OX=284591 GN=NDH2 PE=1 SV=1)	PF07992.14(Pyr_redox_2:Pyridine nucleotide-disulphide oxidoreductase); PF00070.27(Pyr_redox:Pyridine nucleotide-disulphide oxidoreductase)
gene-PDE_04524	0.497654	-1.00679	1.04258e-78	1.75252e-77	yes	down	152.673	74.55	153.19	157.11	147.72	74.1	79.39	70.16	PDE_04524	hypothetical protein	GO:0005852(cellular_component:eukaryotic translation initiation factor 3 complex); GO:0016282(cellular_component:eukaryotic 43S preinitiation complex); GO:0033290(cellular_component:eukaryotic 48S preinitiation complex); GO:0001732(biological_process:formation of cytoplasmic translation initiation complex); GO:0031369(molecular_function:translation initiation factor binding); GO:0003743(molecular…	K03253	EIF3B	map03013(RNA transport)	COG5354(J:Translation, ribosomal structure and biogenesis)	EPS29574.1(hypothetical protein PDE_04524 [Penicillium oxalicum 114-2])	sp|B0XRG7|EIF3B_ASPFC(Eukaryotic translation initiation factor 3 subunit B OS=Neosartorya fumigata (strain CEA10 / CBS 144.89 / FGSC A1163) OX=451804 GN=prt1 PE=3 SV=1)	PF08662.11(eIF2A:Eukaryotic translation initiation factor eIF2A); PF00076.22(RRM_1:RNA recognition motif. (a.k.a. RRM, RBD, or RNP domain))
gene-PDE_00333	0.377139	-1.40683	1.17636e-78	1.97384e-77	yes	down	86.81	36.77	87.9	86.23	86.3	35.64	35.59	39.08	PDE_00333	putative alpha-mannosidase	GO:0006486(biological_process:protein glycosylation); GO:0016020(cellular_component:membrane); GO:0005576(cellular_component:extracellular region); GO:0005509(molecular_function:calcium ion binding); GO:0008152(biological_process:metabolic process); GO:0004571(molecular_function:mannosyl-oligosaccharide 1,2-alpha-mannosidase activity)	K01230	MAN1	map00510(N-Glycan biosynthesis); map00513(Various types of N-glycan biosynthesis); map04141(Protein processing in endoplasmic reticulum)	ENOG410XP04(E:Amino acid transport and metabolism)	EPS25400.1(putative alpha-mannosidase [Penicillium oxalicum 114-2])	sp|P31723|MAN12_PENCI(Mannosyl-oligosaccharide alpha-1,2-mannosidase OS=Penicillium citrinum OX=5077 GN=MSDC PE=1 SV=2)	PF01532.20(Glyco_hydro_47:Glycosyl hydrolase family 47)
gene-PDE_06031	0.126262	-2.9855	1.35595e-78	2.27109e-77	yes	down	18.4767	2.28667	17.44	18.99	19	2.08	2.64	2.14	PDE_06031	hypothetical protein	GO:0004185(molecular_function:serine-type carboxypeptidase activity)	K01288	KEX1		COG2939(S:Function unknown)	EPS31077.1(hypothetical protein PDE_06031 [Penicillium oxalicum 114-2])	sp|P34946|CPS1_PENJA(Carboxypeptidase S1 OS=Penicillium janthinellum OX=5079 PE=1 SV=1)	PF00450.22(Peptidase_S10:Serine carboxypeptidase)
gene-PDE_08646	0.458554	-1.12484	2.03311e-78	3.39918e-77	yes	down	71.8333	24.3167	72.4	72.9	70.2	27	25.4	20.55	PDE_08646	hypothetical protein	GO:0005634(cellular_component:nucleus); GO:0006351(biological_process:transcription, DNA-templated); GO:0008270(molecular_function:zinc ion binding); GO:0003677(molecular_function:DNA binding)				COG5048(S:Function unknown); ENOG410Y99X(K:Transcription)	EPS33684.1(hypothetical protein PDE_08646 [Penicillium oxalicum 114-2])	sp|Q9UTS5|ZAS1_SCHPO(Zinc finger protein zas1 OS=Schizosaccharomyces pombe (strain 972 / ATCC 24843) OX=284812 GN=zas1 PE=2 SV=1)	PF04082.18(Fungal_trans:Fungal specific transcription factor domain); PF13465.6(zf-H2C2_2:Zinc-finger double domain)
gene-PDE_02861	0.220278	-2.1826	1.37656e-77	2.28514e-76	yes	down	30.11	6.54333	31.16	30.18	28.99	6.32	8.01	5.3	PDE_02861	hypothetical protein	GO:0032040(cellular_component:small-subunit processome); GO:0006364(biological_process:rRNA processing)	K14567	UTP14	map03008(Ribosome biogenesis in eukaryotes)	COG5644(S:Function unknown)	EPS27917.1(hypothetical protein PDE_02861 [Penicillium oxalicum 114-2])	sp|P87137|YDM6_SCHPO(Uncharacterized protein C57A7.06 OS=Schizosaccharomyces pombe (strain 972 / ATCC 24843) OX=284812 GN=SPAC57A7.06 PE=1 SV=1)	PF04615.13(Utp14:Utp14 protein)
gene-PDE_05369	0.304515	-1.71542	6.18553e-77	1.01778e-75	yes	down	48.58	14.52	50.26	50.18	45.3	16.35	14.38	12.83	PDE_05369	hypothetical protein	GO:0004725(molecular_function:protein tyrosine phosphatase activity); GO:0008138(molecular_function:protein tyrosine/serine/threonine phosphatase activity)	K11240	MSG5	map04011(MAPK signaling pathway - yeast)	COG2453(S:Function unknown)	EPS30418.1(hypothetical protein PDE_05369 [Penicillium oxalicum 114-2])	sp|O13453|PMP1_SCHPO(Tyrosine-protein phosphatase pmp1 OS=Schizosaccharomyces pombe (strain 972 / ATCC 24843) OX=284812 GN=pmp1 PE=3 SV=1)	PF00782.20(DSPc:Dual specificity phosphatase, catalytic domain)
gene-PDE_05092	0.0182765	-5.77387	1.94763e-76	3.19344e-75	yes	down	47.7033	0.846667	46.45	51.12	45.54	0.68	1.03	0.83	PDE_05092	hypothetical protein					ENOG4110AQY(S:Function unknown)	EPS30142.1(hypothetical protein PDE_05092 [Penicillium oxalicum 114-2])	None
gene-PDE_00371	0.499922	-1.00022	2.09304e-76	3.42584e-75	yes	down	177.273	54.8367	189.49	169.1	173.23	55	57.62	51.89	PDE_00371	hypothetical protein	GO:0016021(cellular_component:integral component of membrane); GO:0015112(molecular_function:nitrate transmembrane transporter activity); GO:0015113(molecular_function:nitrite transmembrane transporter activity)	K02575	NRT, narK, nrtP, nasA	map00910(Nitrogen metabolism)	COG2223(P:Inorganic ion transport and metabolism)	EPS25438.1(hypothetical protein PDE_00371 [Penicillium oxalicum 114-2])	sp|P22152|CRNA_EMENI(Nitrate transporter OS=Emericella nidulans (strain FGSC A4 / ATCC 38163 / CBS 112.46 / NRRL 194 / M139) OX=227321 GN=crnA PE=2 SV=2)	PF07690.16(MFS_1:Major Facilitator Superfamily)
gene-PDE_06213	0.499831	-1.00049	2.19891e-76	3.59284e-75	yes	down	64.3267	30.0633	63.38	65.89	63.71	31.52	29.79	28.88	PDE_06213	hypothetical protein	GO:0006284(biological_process:base-excision repair); GO:0005634(cellular_component:nucleus); GO:0005739(cellular_component:mitochondrion); GO:0006351(biological_process:transcription, DNA-templated); GO:0003677(molecular_function:DNA binding); GO:0004844(molecular_function:uracil DNA N-glycosylase activity); GO:0008270(molecular_function:zinc ion binding)				ENOG4111SK9(S:Function unknown)	EPS31258.1(hypothetical protein PDE_06213 [Penicillium oxalicum 114-2])	None	PF04082.18(Fungal_trans:Fungal specific transcription factor domain)
gene-PDE_09457	0.376943	-1.40758	3.30153e-76	5.38502e-75	yes	down	22.9067	7.95667	22.72	23.43	22.57	7.95	8.49	7.43	PDE_09457	hypothetical protein		K14558	PWP2, UTP1	map03008(Ribosome biogenesis in eukaryotes)	ENOG410XP2P(S:Function unknown)	EPS34493.1(hypothetical protein PDE_09457 [Penicillium oxalicum 114-2])	sp|Q9C270|PWP2_NEUCR(Periodic tryptophan protein 2 homolog OS=Neurospora crassa (strain ATCC 24698 / 74-OR23-1A / CBS 708.71 / DSM 1257 / FGSC 987) OX=367110 GN=B18D24.40 PE=3 SV=1)	PF00400.32(WD40:WD domain, G-beta repeat); PF04003.12(Utp12:Dip2/Utp12 Family); PF12894.7(ANAPC4_WD40:Anaphase-promoting complex subunit 4 WD40 domain)
gene-PDE_09760	0.377896	-1.40394	3.56047e-76	5.79724e-75	yes	down	630.793	230.21	619.63	639.73	633.02	237.15	217.12	236.36	PDE_09760	hypothetical protein	GO:0051213(molecular_function:dioxygenase activity)	K10253	K10253		COG3805(Q:Secondary metabolites biosynthesis, transport and catabolism)	EPS34796.1(hypothetical protein PDE_09760 [Penicillium oxalicum 114-2])	sp|P56739|Y212_BOTFU(Uncharacterized 21.2 kDa protein OS=Botryotinia fuckeliana OX=40559 PE=2 SV=1)	PF08883.11(DOPA_dioxygen:Dopa 4,5-dioxygenase family)
gene-PDE_00374	0.476986	-1.06798	4.1226e-76	6.70084e-75	yes	down	687.723	321.22	705.67	692.96	664.54	321.83	321.1	320.73	PDE_00374	hypothetical protein	GO:0016787(molecular_function:hydrolase activity); GO:0008097(molecular_function:5S rRNA binding); GO:0005840(cellular_component:ribosome); GO:0022625(cellular_component:cytosolic large ribosomal subunit); GO:0003735(molecular_function:structural constituent of ribosome); GO:0006412(biological_process:translation); GO:0000027(biological_process:ribosomal large subunit assembly)	K02932	RP-L5e, RPL5	map03010(Ribosome)	COG0256(J:Translation, ribosomal structure and biogenesis)	EPS25441.1(hypothetical protein PDE_00374 [Penicillium oxalicum 114-2])	sp|O59953|RL5_NEUCR(60S ribosomal protein L5 OS=Neurospora crassa (strain ATCC 24698 / 74-OR23-1A / CBS 708.71 / DSM 1257 / FGSC 987) OX=367110 GN=rpl-5 PE=3 SV=1)	PF17144.4(Ribosomal_L5e:Ribosomal large subunit proteins 60S L5, and 50S L18); PF14204.6(Ribosomal_L18_c:Ribosomal L18 C-terminal region)
gene-PDE_04138	0.156789	-2.67311	4.57509e-76	7.41053e-75	yes	down	38.82	7.14667	38.34	36.69	41.43	5.49	8.52	7.43	PDE_04138	hypothetical protein	GO:0016021(cellular_component:integral component of membrane); GO:0055085(biological_process:transmembrane transport)				ENOG410XNQK(S:Function unknown)	EPS29189.1(hypothetical protein PDE_04138 [Penicillium oxalicum 114-2])	sp|M2YI75|DOTC_DOTSN(Efflux pump dotC OS=Dothistroma septosporum (strain NZE10 / CBS 128990) OX=675120 GN=dotC PE=2 SV=1)	PF07690.16(MFS_1:Major Facilitator Superfamily); PF06609.13(TRI12:Fungal trichothecene efflux pump (TRI12)); PF00083.24(Sugar_tr:Sugar (and other) transporter)
gene-PDE_01361	0.432048	-1.21074	1.00947e-75	1.62946e-74	yes	down	37.2867	15.8167	36.34	39.11	36.41	16.34	15.82	15.29	PDE_01361	hypothetical protein	GO:0016021(cellular_component:integral component of membrane)				ENOG410XPUP(S:Function unknown)	EPS26425.1(hypothetical protein PDE_01361 [Penicillium oxalicum 114-2])	sp|P46950|SNG1_YEAST(Nitrosoguanidine resistance protein SNG1 OS=Saccharomyces cerevisiae (strain ATCC 204508 / S288c) OX=559292 GN=SNG1 PE=1 SV=1)	PF12051.8(DUF3533:Protein of unknown function (DUF3533))
gene-PDE_00588	0.178596	-2.48523	1.37317e-75	2.2127e-74	yes	down	21.94	3.87	22.76	22.37	20.69	4.07	4.71	2.83	PDE_00588	hypothetical protein	GO:0003700(molecular_function:transcription factor activity, sequence-specific DNA binding); GO:0005634(cellular_component:nucleus); GO:0008270(molecular_function:zinc ion binding); GO:0003676(molecular_function:nucleic acid binding)	K12236	NFX1		ENOG410XR02(K:Transcription)	EPS25654.1(hypothetical protein PDE_00588 [Penicillium oxalicum 114-2])	sp|O74853|FAP1H_SCHPO(FKBP12-associated protein 1 homolog OS=Schizosaccharomyces pombe (strain 972 / ATCC 24843) OX=284812 GN=fap1 PE=1 SV=1)	PF01424.22(R3H:R3H domain); PF01422.17(zf-NF-X1:NF-X1 type zinc finger)
gene-PDE_02000	0.157828	-2.66358	1.94404e-75	3.11646e-74	yes	down	17.3733	2.70333	17.59	17.18	17.35	3.01	3.09	2.01	PDE_02000	hypothetical protein					ENOG41119HW(S:Function unknown)	EPS27059.1(hypothetical protein PDE_02000 [Penicillium oxalicum 114-2])	None
gene-PDE_06882	0.00141991	-9.45998	4.2536e-75	6.80722e-74	yes	down	61.6633	0.0833333	61.72	62.86	60.41	0.05	0.08	0.12	PDE_06882	hypothetical protein	GO:0016021(cellular_component:integral component of membrane)				ENOG4110AQU(S:Function unknown); ENOG4110AK9(S:Function unknown)	EPS31923.1(hypothetical protein PDE_06882 [Penicillium oxalicum 114-2])	None
gene-PDE_00369	0.376073	-1.41092	5.1688e-75	8.25771e-74	yes	down	319.153	118.077	319.95	325.11	312.4	128.56	125.81	99.86	PDE_00369	hypothetical protein	GO:0043546(molecular_function:molybdopterin cofactor binding); GO:0050464(molecular_function:nitrate reductase (NADPH) activity); GO:0020037(molecular_function:heme binding); GO:0030151(molecular_function:molybdenum ion binding); GO:0042128(biological_process:nitrate assimilation); GO:0006809(biological_process:nitric oxide biosynthetic process)	K10534	NR	map00910(Nitrogen metabolism)	COG2041(S:Function unknown)	EPS25436.1(hypothetical protein PDE_00369 [Penicillium oxalicum 114-2])	sp|P36858|NIA_ASPNG(Nitrate reductase [NADPH] OS=Aspergillus niger OX=5061 GN=niaD PE=3 SV=1)	PF03404.16(Mo-co_dimer:Mo-co oxidoreductase dimerisation domain); PF00174.19(Oxidored_molyb:Oxidoreductase molybdopterin binding domain); PF00970.24(FAD_binding_6:Oxidoreductase FAD-binding domain); PF00175.21(NAD_binding_1:Oxidoreductase NAD-binding domain); PF00173.28(Cyt-b5:Cytochrome b5-like Heme/Steroid binding domain)
gene-PDE_04584	0.364866	-1.45456	7.85166e-75	1.25011e-73	yes	down	37.1533	13.3133	37.1	37.72	36.64	13.38	14.32	12.24	PDE_04584	hypothetical protein	GO:0003743(molecular_function:translation initiation factor activity)	K15216	RRN3, TIFIA		ENOG410XRJJ(K:Transcription)	EPS29634.1(hypothetical protein PDE_04584 [Penicillium oxalicum 114-2])	sp|Q10110|RRN3_SCHPO(RNA polymerase I-specific transcription initiation factor rrn3 OS=Schizosaccharomyces pombe (strain 972 / ATCC 24843) OX=284812 GN=rrn3 PE=3 SV=1)	PF05327.11(RRN3:RNA polymerase I specific transcription initiation factor RRN3)
gene-PDE_02517	0.17234	-2.53667	1.3023e-74	2.06644e-73	yes	down	187.333	20.9567	192.24	190.17	179.59	21.11	23.25	18.51	PDE_02517	hypothetical protein	GO:0005634(cellular_component:nucleus); GO:0043248(biological_process:proteasome assembly); GO:0008270(molecular_function:zinc ion binding); GO:0000981(molecular_function:RNA polymerase II transcription factor activity, sequence-specific DNA binding); GO:0060090(molecular_function:binding, bridging)				ENOG410YXHY(S:Function unknown)	EPS27574.1(hypothetical protein PDE_02517 [Penicillium oxalicum 114-2])	sp|Q9P326|PRO1_NEUCR(Transcriptional regulatory protein pro1 OS=Neurospora crassa (strain ATCC 24698 / 74-OR23-1A / CBS 708.71 / DSM 1257 / FGSC 987) OX=367110 GN=adv-1 PE=2 SV=1)	PF11951.8(Fungal_trans_2:Fungal specific transcription factor domain); PF00172.18(Zn_clus:Fungal Zn(2)-Cys(6) binuclear cluster domain)
gene-PDE_05650	0.0620777	-4.00978	1.76312e-74	2.78818e-73	yes	down	58.33	2.05	52.8	65.54	56.65	1.68	3.51	0.96	PDE_05650	hypothetical protein					ENOG41115MV(S:Function unknown)	EPS30698.1(hypothetical protein PDE_05650 [Penicillium oxalicum 114-2])	None
gene-PDE_04758	0.34795	-1.52305	2.10754e-74	3.32721e-73	yes	down	55.6433	19.37	56.01	58.22	52.7	19.88	19.85	18.38	PDE_04758	hypothetical protein	GO:0016021(cellular_component:integral component of membrane)	K01426	E3.5.1.4, amiE	map00360(Phenylalanine metabolism); map00330(Arginine and proline metabolism); map00380(Tryptophan metabolism)	COG0154(P:Inorganic ion transport and metabolism)	EPS29808.1(hypothetical protein PDE_04758 [Penicillium oxalicum 114-2])	sp|Q9URY4|YI01_SCHPO(Putative amidase C869.01 OS=Schizosaccharomyces pombe (strain 972 / ATCC 24843) OX=284812 GN=SPAC869.01 PE=3 SV=1)	PF01425.21(Amidase:Amidase)
gene-PDE_01111	0.386136	-1.37282	5.04933e-74	7.94462e-73	yes	down	29.67	9.61333	28.29	29.04	31.68	10.7	10.2	7.94	PDE_01111	hypothetical protein	GO:0000287(molecular_function:magnesium ion binding); GO:0005739(cellular_component:mitochondrion); GO:0003824(molecular_function:catalytic activity); GO:0006099(biological_process:tricarboxylic acid cycle); GO:0004775(molecular_function:succinate-CoA ligase (ADP-forming) activity); GO:0046872(molecular_function:metal ion binding); GO:0016874(molecular_function:ligase activity); GO:0005524(molecu…	K01900	LSC2	map00020(Citrate cycle (TCA cycle)); map00640(Propanoate metabolism)	COG0045(S:Function unknown)	EPS26175.1(hypothetical protein PDE_01111 [Penicillium oxalicum 114-2])	sp|Q9P567|SUCB_NEUCR(Succinate--CoA ligase [ADP-forming] subunit beta, mitochondrial OS=Neurospora crassa (strain ATCC 24698 / 74-OR23-1A / CBS 708.71 / DSM 1257 / FGSC 987) OX=367110 GN=tca-9 PE=3 SV=1)	PF08442.10(ATP-grasp_2:ATP-grasp domain); PF00549.19(Ligase_CoA:CoA-ligase); PF13549.6(ATP-grasp_5:ATP-grasp domain); PF01071.19(GARS_A:Phosphoribosylglycinamide synthetase, ATP-grasp (A) domain); PF02786.17(CPSase_L_D2:Carbamoyl-phosphate synthase L chain, ATP binding domain)
gene-PDE_07838	0.291172	-1.78006	7.63605e-74	1.19743e-72	yes	down	33.22	6.76667	30.54	34.33	34.79	7.04	6.34	6.92	PDE_07838	hypothetical protein					ENOG410YI2B(S:Function unknown)	EPS32877.1(hypothetical protein PDE_07838 [Penicillium oxalicum 114-2])	sp|Q5AW46|Y7484_EMENI(Uncharacterized protein AN7484 OS=Emericella nidulans (strain FGSC A4 / ATCC 38163 / CBS 112.46 / NRRL 194 / M139) OX=227321 GN=AN7484 PE=1 SV=1)	PF07081.11(DUF1349:Protein of unknown function (DUF1349))
gene-PDE_04532	0.424885	-1.23486	8.02086e-74	1.25566e-72	yes	down	23.2367	9.7	23.79	23.42	22.5	10.32	9.63	9.15	PDE_04532	hypothetical protein	GO:0003849(molecular_function:3-deoxy-7-phosphoheptulonate synthase activity); GO:0009073(biological_process:aromatic amino acid family biosynthetic process)				ENOG4110AUZ(S:Function unknown)	EPS29582.1(hypothetical protein PDE_04532 [Penicillium oxalicum 114-2])	None	PF15761.5(IMUP:Immortalisation up-regulated protein)
gene-PDE_01192	0.3141	-1.67071	1.07586e-73	1.67863e-72	yes	down	45.47	15.26	47.22	43.29	45.9	15.32	15.1	15.36	PDE_01192	hypothetical protein					ENOG4110BCS(S:Function unknown)	EPS26256.1(hypothetical protein PDE_01192 [Penicillium oxalicum 114-2])	None
gene-PDE_08014	0.212789	-2.23251	3.69144e-73	5.75004e-72	yes	down	46.2633	9.58333	47.62	47.28	43.89	9.57	9.67	9.51	PDE_08014	hypothetical protein	GO:0016021(cellular_component:integral component of membrane)					EPS33052.1(hypothetical protein PDE_08014 [Penicillium oxalicum 114-2])	None	PF11309.8(DUF3112:Protein of unknown function (DUF3112))
gene-PDE_05095	0.285314	-1.80938	5.64962e-73	8.78558e-72	yes	down	245.507	66.8067	246.88	247.42	242.22	66.01	64.71	69.7	PDE_05095	hypothetical protein	GO:0016021(cellular_component:integral component of membrane)				ENOG410Z7F4(S:Function unknown)	EPS30145.1(hypothetical protein PDE_05095 [Penicillium oxalicum 114-2])	None
gene-PDE_08250	0.0585063	-4.09526	1.09228e-72	1.69295e-71	yes	down	19.4933	1.11	18.57	20.86	19.05	1.05	1.02	1.26	PDE_08250	putative exo-beta-1,3-glucanase	GO:0016787(molecular_function:hydrolase activity); GO:0005975(biological_process:carbohydrate metabolic process); GO:0003824(molecular_function:catalytic activity); GO:0009058(biological_process:biosynthetic process); GO:0030170(molecular_function:pyridoxal phosphate binding); GO:0004553(molecular_function:hydrolase activity, hydrolyzing O-glycosyl compounds)				COG5309(G:Carbohydrate transport and metabolism)	EPS33288.1(putative exo-beta-1,3-glucanase [Penicillium oxalicum 114-2])	sp|Q59XX2|MP65_CANAL(Cell surface mannoprotein MP65 OS=Candida albicans (strain SC5314 / ATCC MYA-2876) OX=237561 GN=MP65 PE=1 SV=3)	PF00332.18(Glyco_hydro_17:Glycosyl hydrolases family 17)
gene-PDE_08761	0.322314	-1.63346	1.96702e-72	3.02863e-71	yes	down	31.59	9.97	32.14	32.2	30.43	9.89	10.15	9.87	PDE_08761	hypothetical protein	GO:0003824(molecular_function:catalytic activity)				ENOG410XNQK(S:Function unknown)	EPS33799.1(hypothetical protein PDE_08761 [Penicillium oxalicum 114-2])	sp|Q96CD2|COAC_HUMAN(Phosphopantothenoylcysteine decarboxylase OS=Homo sapiens OX=9606 GN=PPCDC PE=1 SV=2)	PF02441.19(Flavoprotein:Flavoprotein)
gene-PDE_04225	0.43785	-1.19149	4.35858e-72	6.67792e-71	yes	down	70.5	31	69.97	72.16	69.37	30.93	32.54	29.53	PDE_04225	hypothetical protein	GO:0016021(cellular_component:integral component of membrane)				ENOG4110BAV(S:Function unknown)	EPS29276.1(hypothetical protein PDE_04225 [Penicillium oxalicum 114-2])	None	PF11951.8(Fungal_trans_2:Fungal specific transcription factor domain)
gene-PDE_01433	0.00476662	-7.71282	4.63539e-72	7.0904e-71	yes	down	31.92	0.15	30.78	33.29	31.69	0.11	0.2	0.14	PDE_01433	hypothetical protein	GO:0005506(molecular_function:iron ion binding); GO:0016705(molecular_function:oxidoreductase activity, acting on paired donors, with incorporation or reduction of molecular oxygen); GO:0016021(cellular_component:integral component of membrane); GO:0004497(molecular_function:monooxygenase activity); GO:0020037(molecular_function:heme binding)				COG2124(Q:Secondary metabolites biosynthesis, transport and catabolism)	EPS26496.1(hypothetical protein PDE_01433 [Penicillium oxalicum 114-2])	sp|A1DA63|FTME_NEOFI(Fumitremorgin C synthase OS=Neosartorya fischeri (strain ATCC 1020 / DSM 3700 / CBS 544.65 / FGSC A1164 / JCM 1740 / NRRL 181 / WB 181) OX=331117 GN=ftmP450-2 PE=3 SV=1)	PF00067.22(p450:Cytochrome P450)
gene-PDE_03093	0.395996	-1.33644	5.48057e-72	8.36951e-71	yes	down	25.99	10.12	26.57	25.43	25.97	10.37	10.47	9.52	PDE_03093	hypothetical protein						EPS28147.1(hypothetical protein PDE_03093 [Penicillium oxalicum 114-2])	None
gene-PDE_04775	0.381116	-1.3917	1.59721e-71	2.43119e-70	yes	down	51.2	19.1933	50.48	52.33	50.79	20.21	20.3	17.07	PDE_04775	hypothetical protein	GO:0016021(cellular_component:integral component of membrane)				ENOG41129N0(S:Function unknown)	EPS29825.1(hypothetical protein PDE_04775 [Penicillium oxalicum 114-2])	None
gene-PDE_03267	0.0109018	-6.51929	3.17665e-71	4.81965e-70	yes	down	594.837	84.6467	646.24	632.55	505.72	142	67.65	44.29	PDE_03267	hypothetical protein	GO:0034399(cellular_component:nuclear periphery); GO:0006606(biological_process:protein import into nucleus); GO:0008536(molecular_function:Ran GTPase binding); GO:0005623(cellular_component:cell)	K20221	IPO4, RANBP4		ENOG410XP2Z(U:Intracellular trafficking, secretion, and vesicular transport); ENOG410XQAJ(U:Intracellular trafficking, secretion, and vesicular transport)	EPS28321.1(hypothetical protein PDE_03267 [Penicillium oxalicum 114-2])	sp|O60100|IMB4_SCHPO(Probable importin subunit beta-4 OS=Schizosaccharomyces pombe (strain 972 / ATCC 24843) OX=284812 GN=kap123 PE=3 SV=1)	PF13646.6(HEAT_2:HEAT repeats); PF02985.22(HEAT:HEAT repeat); PF13513.6(HEAT_EZ:HEAT-like repeat); PF12717.7(Cnd1:non-SMC mitotic condensation complex subunit 1); PF03810.19(IBN_N:Importin-beta N-terminal domain); PF05004.13(IFRD:Interferon-related developmental regulator (IFRD)); PF12348.8(CLASP_N:CLASP N terminal); PF12460.8(MMS19_C:RNAPII transcription regulator C-terminal)
gene-PDE_02932	0.104395	-3.25988	4.16048e-71	6.30208e-70	yes	down	11.3167	1.17	10.97	11.98	11	1.08	1.57	0.86	PDE_02932	hypothetical protein	GO:0003700(molecular_function:transcription factor activity, sequence-specific DNA binding); GO:0030435(biological_process:sporulation resulting in formation of a cellular spore); GO:0005634(cellular_component:nucleus); GO:0048315(biological_process:conidium formation)	K09448	TEAD	map04011(MAPK signaling pathway - yeast); map04392(Hippo signaling pathway -multiple species)	ENOG410XQMP(K:Transcription)	EPS27987.1(hypothetical protein PDE_02932 [Penicillium oxalicum 114-2])	sp|B6H7F3|ABAA_PENRW(Conidiophore development regulator abaA OS=Penicillium rubens (strain ATCC 28089 / DSM 1075 / NRRL 1951 / Wisconsin 54-1255) OX=500485 GN=abaA PE=2 SV=1)	PF01285.18(TEA:TEA/ATTS domain)
gene-PDE_05089	0.274599	-1.8646	1.94933e-70	2.93373e-69	yes	down	44.3367	11.96	45.31	45.15	42.55	13.64	12.44	9.8	PDE_05089	hypothetical protein					ENOG410YG9W(S:Function unknown)	EPS30139.1(hypothetical protein PDE_05089 [Penicillium oxalicum 114-2])	None
gene-PDE_03690	0.464785	-1.10536	2.69804e-70	4.04749e-69	yes	down	199.553	91.2233	204.41	199.19	195.06	95.45	97.64	80.58	PDE_03690	hypothetical protein	GO:0003676(molecular_function:nucleic acid binding); GO:0005524(molecular_function:ATP binding); GO:0004386(molecular_function:helicase activity)	K11594	DDX3X, bel		ENOG410XNTI(O:Posttranslational modification, protein turnover, chaperones)	EPS28744.1(hypothetical protein PDE_03690 [Penicillium oxalicum 114-2])	sp|A1CH78|DED1_ASPCL(ATP-dependent RNA helicase ded1 OS=Aspergillus clavatus (strain ATCC 1007 / CBS 513.65 / DSM 816 / NCTC 3887 / NRRL 1) OX=344612 GN=ded1 PE=3 SV=1)	PF00270.29(DEAD:DEAD/DEAH box helicase); PF00271.31(Helicase_C:Helicase conserved C-terminal domain)
gene-PDE_08926	0.434384	-1.20296	4.73455e-70	7.06855e-69	yes	down	110.277	46.99	114.5	109.57	106.76	48.42	50.55	42	PDE_08926	hypothetical protein					ENOG410YA6Z(S:Function unknown)	EPS33964.1(hypothetical protein PDE_08926 [Penicillium oxalicum 114-2])	sp|O94447|SLM1_SCHPO(Cytoskeletal signaling protein slm1 OS=Schizosaccharomyces pombe (strain 972 / ATCC 24843) OX=284812 GN=slm1 PE=1 SV=1)
gene-PDE_07258	0.144226	-2.79359	7.23301e-70	1.07472e-68	yes	down	30.7567	4.32	32	30.08	30.19	5.22	3.66	4.08	PDE_07258	hypothetical protein					ENOG410YDTE(S:Function unknown)	EPS32298.1(hypothetical protein PDE_07258 [Penicillium oxalicum 114-2])	None	PF13668.6(Ferritin_2:Ferritin-like domain)
gene-PDE_09519	0.455958	-1.13303	9.52926e-70	1.41366e-68	yes	down	143.85	56.6933	149.88	140.68	140.99	60.93	61.93	47.22	PDE_09519	hypothetical protein	GO:0004014(molecular_function:adenosylmethionine decarboxylase activity); GO:0008295(biological_process:spermidine biosynthetic process); GO:0006597(biological_process:spermine biosynthetic process)	K01611	speD, AMD1	map00270(Cysteine and methionine metabolism); map00330(Arginine and proline metabolism)	ENOG410XRN0(E:Amino acid transport and metabolism)	EPS34555.1(hypothetical protein PDE_09519 [Penicillium oxalicum 114-2])	sp|Q9P7E3|DCAM_SCHPO(S-adenosylmethionine decarboxylase proenzyme OS=Schizosaccharomyces pombe (strain 972 / ATCC 24843) OX=284812 GN=spe2 PE=2 SV=1)	PF01536.16(SAM_decarbox:Adenosylmethionine decarboxylase)
gene-PDE_02962	0.246253	-2.02179	1.73238e-69	2.55779e-68	yes	down	26.9333	6.51	27.17	26.21	27.42	7.23	6.69	5.61	PDE_02962	hypothetical protein	GO:0003676(molecular_function:nucleic acid binding)	K09191	GTF3A		COG5048(K:Transcription)	EPS28017.1(hypothetical protein PDE_02962 [Penicillium oxalicum 114-2])	sp|Q9UTL5|TF3A_SCHPO(Transcription factor IIIA OS=Schizosaccharomyces pombe (strain 972 / ATCC 24843) OX=284812 GN=sfc2 PE=2 SV=1)	PF00096.26(zf-C2H2:Zinc finger, C2H2 type); PF13894.6(zf-C2H2_4:C2H2-type zinc finger); PF13465.6(zf-H2C2_2:Zinc-finger double domain); PF15909.5(zf-C2H2_8:C2H2-type zinc ribbon)
gene-PDE_00007	0.236916	-2.07755	3.06602e-69	4.51971e-68	yes	down	27.38	4.92333	26.57	28.34	27.23	5.72	4.33	4.72	PDE_00007	hypothetical protein					ENOG410Y3Q0(S:Function unknown)	EPS25076.1(hypothetical protein PDE_00007 [Penicillium oxalicum 114-2])	sp|Q10138|YAS2_SCHPO(CRAL-TRIO domain-containing protein C3H8.02 OS=Schizosaccharomyces pombe (strain 972 / ATCC 24843) OX=284812 GN=SPAC3H8.02 PE=1 SV=1)	PF00650.20(CRAL_TRIO:CRAL/TRIO domain); PF03765.15(CRAL_TRIO_N:CRAL/TRIO, N-terminal domain); PF13716.6(CRAL_TRIO_2:Divergent CRAL/TRIO domain)
gene-PDE_04186	0.227824	-2.13401	4.41782e-69	6.5022e-68	yes	down	82.9433	18.3633	79.47	88.42	80.94	21.02	16	18.07	PDE_04186	hypothetical protein	GO:0034599(biological_process:cellular response to oxidative stress); GO:0016657(molecular_function:oxidoreductase activity, acting on NAD(P)H, nitrogenous group as acceptor); GO:0016021(cellular_component:integral component of membrane)	K07078	K07078		COG3560(S:Function unknown)	EPS29237.1(hypothetical protein PDE_04186 [Penicillium oxalicum 114-2])	sp|Q96VH4|HBN1_YEAST(Putative nitroreductase HBN1 OS=Saccharomyces cerevisiae (strain ATCC 204508 / S288c) OX=559292 GN=HBN1 PE=1 SV=1)	PF00881.24(Nitroreductase:Nitroreductase family)
gene-PDE_06095	0.15394	-2.69956	5.15132e-69	7.56985e-68	yes	down	27.75	4.2	28.32	26.74	28.19	5.36	4.12	3.12	PDE_06095	hypothetical protein	GO:0016021(cellular_component:integral component of membrane); GO:0055085(biological_process:transmembrane transport)				ENOG410Y3SX(G:Carbohydrate transport and metabolism); ENOG410XNQK(G:Carbohydrate transport and metabolism); ENOG410YJHV(G:Carbohydrate transport and metabolism)	EPS31140.1(hypothetical protein PDE_06095 [Penicillium oxalicum 114-2])	sp|B6HJU0|ROQT_PENRW(Efflux pump roqT OS=Penicillium rubens (strain ATCC 28089 / DSM 1075 / NRRL 1951 / Wisconsin 54-1255) OX=500485 GN=roqT PE=1 SV=1)	PF07690.16(MFS_1:Major Facilitator Superfamily); PF06609.13(TRI12:Fungal trichothecene efflux pump (TRI12))
gene-PDE_04260	0.00123463	-9.6617	7.3788e-69	1.08261e-67	yes	down	351.82	0.05	348.76	354.37	352.33	0	0.11	0.04	PDE_04260	hypothetical protein	GO:0016021(cellular_component:integral component of membrane)				ENOG4110AMV(S:Function unknown)	EPS29311.1(hypothetical protein PDE_04260 [Penicillium oxalicum 114-2])	None
gene-PDE_03985	0.27254	-1.87546	8.07709e-69	1.1832e-67	yes	down	41.6867	11.2533	38.53	43.98	42.55	12.04	12.78	8.94	PDE_03985	hypothetical protein	GO:0003964(molecular_function:RNA-directed DNA polymerase activity); GO:0004527(molecular_function:exonuclease activity); GO:0004523(molecular_function:RNA-DNA hybrid ribonuclease activity); GO:0003676(molecular_function:nucleic acid binding); GO:0008270(molecular_function:zinc ion binding)				ENOG410YRUW(S:Function unknown); ENOG410Y65V(S:Function unknown); ENOG4111RKA(S:Function unknown)	EPS29039.1(hypothetical protein PDE_03985 [Penicillium oxalicum 114-2])	sp|Q9NBX4|RTXE_DROME(Probable RNA-directed DNA polymerase from transposon X-element OS=Drosophila melanogaster OX=7227 GN=X-element\ORF2 PE=3 SV=1)	PF14529.6(Exo_endo_phos_2:Endonuclease-reverse transcriptase); PF00078.27(RVT_1:Reverse transcriptase (RNA-dependent DNA polymerase)); PF00075.24(RNase_H:RNase H); PF03372.23(Exo_endo_phos:Endonuclease/Exonuclease/phosphatase family)
gene-PDE_04293	0.362021	-1.46586	9.88129e-69	1.44524e-67	yes	down	44.1633	15.7767	44.1	47.42	40.97	17.11	16.15	14.07	PDE_04293	hypothetical protein						EPS29344.1(hypothetical protein PDE_04293 [Penicillium oxalicum 114-2])	None
gene-PDE_01764	0.179226	-2.48015	1.8849e-68	2.75254e-67	yes	down	63.6267	11.07	64.84	66.03	60.01	9.37	13.2	10.64	PDE_01764	hypothetical protein					ENOG4112BRE(S:Function unknown)	EPS26825.1(hypothetical protein PDE_01764 [Penicillium oxalicum 114-2])	sp|Q4WWW5|YAE1_ASPFU(Protein yae1 OS=Neosartorya fumigata (strain ATCC MYA-4609 / Af293 / CBS 101355 / FGSC A1100) OX=330879 GN=yae1 PE=3 SV=1)	PF09811.9(Yae1_N:Essential protein Yae1, N terminal)
gene-PDE_02858	0.407019	-1.29683	2.02323e-68	2.94994e-67	yes	down	198.717	63.89	199.82	200.9	195.43	50.2	73.28	68.19	PDE_02858	hypothetical protein	GO:0005737(cellular_component:cytoplasm); GO:0010494(cellular_component:cytoplasmic stress granule); GO:0008143(molecular_function:poly(A) binding); GO:0071014(cellular_component:post-mRNA release spliceosomal complex); GO:0060212(biological_process:negative regulation of nuclear-transcribed mRNA poly(A) tail shortening); GO:1901919(biological_process:positive regulation of exoribonuclease activi…	K13126	PABPC	map03018(RNA degradation); map03013(RNA transport); map03015(mRNA surveillance pathway)	ENOG410XR5X(S:Function unknown)	EPS27914.1(hypothetical protein PDE_02858 [Penicillium oxalicum 114-2])	sp|A1D4K4|PABP_NEOFI(Polyadenylate-binding protein, cytoplasmic and nuclear OS=Neosartorya fischeri (strain ATCC 1020 / DSM 3700 / CBS 544.65 / FGSC A1164 / JCM 1740 / NRRL 181 / WB 181) OX=331117 GN=pab1 PE=3 SV=1)	PF00076.22(RRM_1:RNA recognition motif. (a.k.a. RRM, RBD, or RNP domain)); PF00658.18(PABP:Poly-adenylate binding protein, unique domain); PF13893.6(RRM_5:RNA recognition motif. (a.k.a. RRM, RBD, or RNP domain)); PF11181.8(YflT:Heat induced stress protein YflT)
gene-PDE_10003	0.000387493	-11.3335	2.30683e-68	3.3582e-67	yes	down	154.76	0.06	151.43	156.55	156.3	0.14	0.04	0	PDE_10003	hypothetical protein	GO:0005506(molecular_function:iron ion binding); GO:0016705(molecular_function:oxidoreductase activity, acting on paired donors, with incorporation or reduction of molecular oxygen); GO:0016021(cellular_component:integral component of membrane); GO:0004497(molecular_function:monooxygenase activity); GO:0020037(molecular_function:heme binding)				COG2124(S:Function unknown)	EPS35038.1(hypothetical protein PDE_10003 [Penicillium oxalicum 114-2])	sp|A0A1Y0BRF2|ADRA_PENRO(Cytochrome P450 monooxygenase adrA OS=Penicillium roqueforti OX=5082 GN=adrA PE=3 SV=1)	PF00067.22(p450:Cytochrome P450)
gene-PDE_00243	0.374909	-1.41539	7.05365e-68	1.02207e-66	yes	down	26.7833	9.88333	26.91	27.67	25.77	10.54	10.63	8.48	PDE_00243	hypothetical protein	GO:0003899(molecular_function:DNA-directed RNA polymerase activity); GO:0005634(cellular_component:nucleus); GO:0006351(biological_process:transcription, DNA-templated); GO:0008270(molecular_function:zinc ion binding); GO:0003677(molecular_function:DNA binding)	K02999	RPA1, POLR1A	map00240(Pyrimidine metabolism); map03020(RNA polymerase); map00230(Purine metabolism)	COG0086(A:RNA processing and modification)	EPS25310.1(hypothetical protein PDE_00243 [Penicillium oxalicum 114-2])	sp|P15398|RPA1_SCHPO(DNA-directed RNA polymerase I subunit rpa1 OS=Schizosaccharomyces pombe (strain 972 / ATCC 24843) OX=284812 GN=rpa1 PE=1 SV=2)	PF04998.17(RNA_pol_Rpb1_5:RNA polymerase Rpb1, domain 5); PF00623.20(RNA_pol_Rpb1_2:RNA polymerase Rpb1, domain 2); PF04983.18(RNA_pol_Rpb1_3:RNA polymerase Rpb1, domain 3); PF04997.12(RNA_pol_Rpb1_1:RNA polymerase Rpb1, domain 1); PF05000.17(RNA_pol_Rpb1_4:RNA polymerase Rpb1, domain 4)
gene-PDE_05763	0.156445	-2.67628	1.88781e-67	2.72275e-66	yes	down	17.91	2.85667	17.14	17.74	18.85	2.55	3.55	2.47	PDE_05763	hypothetical protein					ENOG410Z2ZR(S:Function unknown); ENOG410Z9QY(S:Function unknown)	EPS30811.1(hypothetical protein PDE_05763 [Penicillium oxalicum 114-2])	None	PF00646.33(F-box:F-box domain); PF12937.7(F-box-like:F-box-like)
gene-PDE_04949	0.39396	-1.34388	2.86232e-67	4.11557e-66	yes	down	98.1	37.7067	96.07	102.99	95.24	39.28	38.32	35.52	PDE_04949	hypothetical protein	GO:0019863(molecular_function:IgE binding); GO:0005576(cellular_component:extracellular region)				ENOG410Y89V(S:Function unknown); ENOG410YDB2(S:Function unknown)	EPS29999.1(hypothetical protein PDE_04949 [Penicillium oxalicum 114-2])	sp|O60024|ALL4_ASPFU(Allergen Asp f 4 OS=Neosartorya fumigata (strain ATCC MYA-4609 / Af293 / CBS 101355 / FGSC A1100) OX=330879 GN=AFUA_2G03830 PE=1 SV=2)
gene-PDE_03007	0.484083	-1.04667	6.17385e-67	8.86341e-66	yes	down	101.777	62.1333	102.97	104.26	98.1	66.57	67.34	52.49	PDE_03007	putative UDP-GlcNAc: peptide beta-N-acetylglucosaminyltransferase	GO:0090114(biological_process:COPII-coated vesicle budding); GO:0005840(cellular_component:ribosome); GO:0006886(biological_process:intracellular protein transport); GO:0030127(cellular_component:COPII vesicle coat); GO:0003735(molecular_function:structural constituent of ribosome); GO:0008270(molecular_function:zinc ion binding); GO:0016757(molecular_function:transferase activity, transferring g…				COG3914(O:Posttranslational modification, protein turnover, chaperones)	EPS28061.1(putative UDP-GlcNAc: peptide beta-N-acetylglucosaminyltransferase [Penicillium oxalicum 114-2])	sp|Q9M8Y0|SEC_ARATH(Probable UDP-N-acetylglucosamine--peptide N-acetylglucosaminyltransferase SEC OS=Arabidopsis thaliana OX=3702 GN=SEC PE=1 SV=1)	PF13844.6(Glyco_transf_41:Glycosyl transferase family 41); PF00515.28(TPR_1:Tetratricopeptide repeat); PF13414.6(TPR_11:TPR repeat); PF13181.6(TPR_8:Tetratricopeptide repeat); PF07719.17(TPR_2:Tetratricopeptide repeat); PF14559.6(TPR_19:Tetratricopeptide repeat); PF13428.6(TPR_14:Tetratricopeptide repeat); PF13374.6(TPR_10:Tetratricopeptide repeat); PF13424.6(TPR_12:Tetratricopeptide repeat); PF1…
gene-PDE_06571	0.266869	-1.9058	1.06207e-66	1.51775e-65	yes	down	1998.86	500.32	2003.31	2024.45	1968.81	482.56	459.38	559.02	PDE_06571	hypothetical protein	GO:0046912(molecular_function:transferase activity, transferring acyl groups, acyl groups converted into alkyl on transfer); GO:0016846(molecular_function:carbon-sulfur lyase activity)				COG3791(S:Function unknown)	EPS31616.1(hypothetical protein PDE_06571 [Penicillium oxalicum 114-2])	None	PF04828.14(GFA:Glutathione-dependent formaldehyde-activating enzyme)
gene-PDE_06987	0.047583	-4.39341	1.18079e-66	1.68226e-65	yes	down	18.93	0.536667	21.31	17.52	17.96	0.48	0.59	0.54	PDE_06987	hypothetical protein					ENOG410YJ6K(S:Function unknown); ENOG410YDFH(S:Function unknown)	EPS32028.1(hypothetical protein PDE_06987 [Penicillium oxalicum 114-2])	sp|M1W079|TCPN_CLAP2(N-methyltransferase tcpN OS=Claviceps purpurea (strain 20.1) OX=1111077 GN=tcpN PE=2 SV=1)	PF13649.6(Methyltransf_25:Methyltransferase domain); PF13847.6(Methyltransf_31:Methyltransferase domain); PF13489.6(Methyltransf_23:Methyltransferase domain); PF08242.12(Methyltransf_12:Methyltransferase domain); PF08241.12(Methyltransf_11:Methyltransferase domain)
gene-PDE_04759	0.250786	-1.99547	1.91599e-66	2.71727e-65	yes	down	47.7933	10.4	47.89	44.2	51.29	9.3	10.02	11.88	PDE_04759	hypothetical protein					ENOG4112A88(S:Function unknown)	EPS29809.1(hypothetical protein PDE_04759 [Penicillium oxalicum 114-2])	None
gene-PDE_05624	0.484263	-1.04614	2.09735e-66	2.96997e-65	yes	down	433.957	211.573	445.36	457.95	398.56	215.31	221.47	197.94	PDE_05624	hypothetical protein	GO:0003824(molecular_function:catalytic activity); GO:0006596(biological_process:polyamine biosynthetic process)	K01581	E4.1.1.17, ODC1, speC, speF	map00480(Glutathione metabolism); map00330(Arginine and proline metabolism)	COG0019(E:Amino acid transport and metabolism)	EPS30672.1(hypothetical protein PDE_05624 [Penicillium oxalicum 114-2])	sp|P27121|DCOR_NEUCR(Ornithine decarboxylase OS=Neurospora crassa (strain ATCC 24698 / 74-OR23-1A / CBS 708.71 / DSM 1257 / FGSC 987) OX=367110 GN=spe-1 PE=2 SV=1)	PF02784.16(Orn_Arg_deC_N:Pyridoxal-dependent decarboxylase, pyridoxal binding domain); PF00278.22(Orn_DAP_Arg_deC:Pyridoxal-dependent decarboxylase, C-terminal sheet domain)
gene-PDE_06726	0.429606	-1.21891	6.09425e-66	8.60375e-65	yes	down	44.4333	18.7333	46.7	44.19	42.41	19.43	19.12	17.65	PDE_06726	hypothetical protein		K14546	UTP5, WDR43	map03008(Ribosome biogenesis in eukaryotes)	ENOG410XRY4(S:Function unknown)	EPS31768.1(hypothetical protein PDE_06726 [Penicillium oxalicum 114-2])	sp|Q9HE11|UTP5_SCHPO(U3 small nucleolar RNA-associated protein 5 OS=Schizosaccharomyces pombe (strain 972 / ATCC 24843) OX=284812 GN=utp5 PE=3 SV=2)	PF04003.12(Utp12:Dip2/Utp12 Family)
gene-PDE_04340	0.299523	-1.73926	2.76842e-65	3.88493e-64	yes	down	69.23	22.11	77.21	66.68	63.8	27.84	23.11	15.38	PDE_04340	hypothetical protein	GO:0016021(cellular_component:integral component of membrane)				COG5594(O:Posttranslational modification, protein turnover, chaperones)	EPS29391.1(hypothetical protein PDE_04340 [Penicillium oxalicum 114-2])	sp|Q03516|RSN1_YEAST(Uncharacterized protein RSN1 OS=Saccharomyces cerevisiae (strain ATCC 204508 / S288c) OX=559292 GN=RSN1 PE=1 SV=1)	PF02714.15(RSN1_7TM:Calcium-dependent channel, 7TM region, putative phosphate); PF13967.6(RSN1_TM:Late exocytosis, associated with Golgi transport); PF14703.6(PHM7_cyt:Cytosolic domain of 10TM putative phosphate transporter); PF12621.8(PHM7_ext:Extracellular tail, of 10TM putative phosphate transporter)
gene-PDE_00475	0.344662	-1.53675	3.02543e-65	4.23923e-64	yes	down	49.3967	9.43667	51.94	48.45	47.8	8.71	10.21	9.39	PDE_00475	hypothetical protein	GO:0016491(molecular_function:oxidoreductase activity)				COG1252(F:Nucleotide transport and metabolism); COG0446(F:Nucleotide transport and metabolism)	EPS25541.1(hypothetical protein PDE_00475 [Penicillium oxalicum 114-2])	sp|A0A067XMP1|PTAL_PESFW(Oxidoreductase ptaL OS=Pestalotiopsis fici (strain W106-1 / CGMCC3.15140) OX=1229662 GN=ptaL PE=2 SV=1)	PF07992.14(Pyr_redox_2:Pyridine nucleotide-disulphide oxidoreductase); PF00070.27(Pyr_redox:Pyridine nucleotide-disulphide oxidoreductase); PF13454.6(NAD_binding_9:FAD-NAD(P)-binding); PF05834.12(Lycopene_cycl:Lycopene cyclase protein); PF13738.6(Pyr_redox_3:Pyridine nucleotide-disulphide oxidoreductase); PF01946.17(Thi4:Thi4 family); PF01266.24(DAO:FAD dependent oxidoreductase)
gene-PDE_03360	0.222852	-2.16584	4.85452e-65	6.79197e-64	yes	down	17.59	3.84667	18.91	16.82	17.04	3.47	4.33	3.74	PDE_03360	hypothetical protein	GO:0016021(cellular_component:integral component of membrane); GO:0016491(molecular_function:oxidoreductase activity)				ENOG410XNZY(U:Intracellular trafficking, secretion, and vesicular transport)	EPS28414.1(hypothetical protein PDE_03360 [Penicillium oxalicum 114-2])	sp|Q12333|FRE7_YEAST(Ferric/cupric reductase transmembrane component 7 OS=Saccharomyces cerevisiae (strain ATCC 204508 / S288c) OX=559292 GN=FRE7 PE=1 SV=2)	PF08030.12(NAD_binding_6:Ferric reductase NAD binding domain); PF01794.19(Ferric_reduct:Ferric reductase like transmembrane component); PF08022.12(FAD_binding_8:FAD-binding domain)
gene-PDE_07770	0.492729	-1.02113	6.99824e-65	9.77662e-64	yes	down	116.033	55.1133	105.42	104.05	138.63	55.16	62.74	47.44	PDE_07770	hypothetical protein	GO:0003723(molecular_function:RNA binding); GO:0003743(molecular_function:translation initiation factor activity)	K03258	EIF4B	map03013(RNA transport)	COG0724(S:Function unknown)	EPS32810.1(hypothetical protein PDE_07770 [Penicillium oxalicum 114-2])	sp|O14369|SCE3_SCHPO(Probable RNA-binding protein sce3 OS=Schizosaccharomyces pombe (strain 972 / ATCC 24843) OX=284812 GN=sce3 PE=1 SV=1)	PF00076.22(RRM_1:RNA recognition motif. (a.k.a. RRM, RBD, or RNP domain))
gene-PDE_05114	0.475004	-1.07399	8.40298e-65	1.17041e-63	yes	down	117.38	54.5633	118.36	120.75	113.03	53.81	55.04	54.84	PDE_05114	hypothetical protein	GO:0032040(cellular_component:small-subunit processome); GO:0031428(cellular_component:box C/D snoRNP complex); GO:0017069(molecular_function:snRNA binding); GO:0000472(biological_process:endonucleolytic cleavage to generate mature 5'-end of SSU-rRNA from (SSU-rRNA, 5.8S rRNA, LSU-rRNA)); GO:1902570(biological_process:protein localization to nucleolus); GO:0000447(biological_process:endonucleolyt…	K14565	NOP58	map03008(Ribosome biogenesis in eukaryotes)	COG1498(C:Energy production and conversion)	EPS30164.1(hypothetical protein PDE_05114 [Penicillium oxalicum 114-2])	sp|Q0CQH1|NOP58_ASPTN(Nucleolar protein 58 OS=Aspergillus terreus (strain NIH 2624 / FGSC A1156) OX=341663 GN=nop58 PE=3 SV=1)	PF01798.18(Nop:snoRNA binding domain, fibrillarin); PF08156.13(NOP5NT:NOP5NT (NUC127) domain)
gene-PDE_04614	0.167498	-2.57779	9.28063e-65	1.29073e-63	yes	down	23.7733	3.98667	25.4	22.37	23.55	2.68	4.12	5.16	PDE_04614	hypothetical protein	GO:0005975(biological_process:carbohydrate metabolic process); GO:0016021(cellular_component:integral component of membrane); GO:0008061(molecular_function:chitin binding); GO:0004553(molecular_function:hydrolase activity, hydrolyzing O-glycosyl compounds); GO:0046872(molecular_function:metal ion binding); GO:0016491(molecular_function:oxidoreductase activity)	K00505	TYR	map00350(Tyrosine metabolism)	ENOG410XS94(L:Replication, recombination and repair); ENOG410ZP9M(S:Function unknown); ENOG4110B3F(S:Function unknown); ENOG4112C44(S:Function unknown)	EPS29664.1(hypothetical protein PDE_04614 [Penicillium oxalicum 114-2])	sp|Q5BGU9|IVOB_EMENI(N-acetyl-6-hydroxytryptophan oxidase ivoB OS=Emericella nidulans (strain FGSC A4 / ATCC 38163 / CBS 112.46 / NRRL 194 / M139) OX=227321 GN=ivoB PE=1 SV=1)	PF00264.20(Tyrosinase:Common central domain of tyrosinase)
gene-PDE_05867	0.417038	-1.26175	1.82803e-64	2.5386e-63	yes	down	153.137	62.6433	162.62	152.26	144.53	64.28	68.34	55.31	PDE_05867	hypothetical protein	GO:0006048(biological_process:UDP-N-acetylglucosamine biosynthetic process); GO:0003977(molecular_function:UDP-N-acetylglucosamine diphosphorylase activity); GO:0070569(molecular_function:uridylyltransferase activity)	K00972	UAP1	map00520(Amino sugar and nucleotide sugar metabolism)	COG4284(G:Carbohydrate transport and metabolism)	EPS30914.1(hypothetical protein PDE_05867 [Penicillium oxalicum 114-2])	sp|O74933|UAP1_CANAX(UDP-N-acetylglucosamine pyrophosphorylase OS=Candida albicans OX=5476 GN=UAP1 PE=1 SV=1)	PF01704.18(UDPGP:UTP--glucose-1-phosphate uridylyltransferase)
gene-PDE_03488	0.18024	-2.47201	2.07352e-64	2.87524e-63	yes	down	13.49	2.38	13.74	13.65	13.08	2.24	2.48	2.42	PDE_03488	hypothetical protein	GO:0003824(molecular_function:catalytic activity); GO:0016021(cellular_component:integral component of membrane); GO:0016874(molecular_function:ligase activity)				ENOG410XQ8T(S:Function unknown)	EPS28542.1(hypothetical protein PDE_03488 [Penicillium oxalicum 114-2])	sp|Q8J0E9|CEFD1_ACRCH(Isopenicillin N epimerase component 1 OS=Acremonium chrysogenum OX=5044 GN=cefD1 PE=3 SV=1)	PF00501.28(AMP-binding:AMP-binding enzyme); PF13193.6(AMP-binding_C:AMP-binding enzyme C-terminal domain)
gene-PDE_06276	0.254283	-1.97549	2.87025e-64	3.96825e-63	yes	down	12.5767	2.89667	12.67	13.19	11.87	3.14	3.37	2.18	PDE_06276	hypothetical protein	GO:0003723(molecular_function:RNA binding)				ENOG410Z4ZU(S:Function unknown); ENOG4111RW1(S:Function unknown); ENOG4111F6P(S:Function unknown)	EPS31321.1(hypothetical protein PDE_06276 [Penicillium oxalicum 114-2])	sp|A9LNK9|CPSF_ARATH(30-kDa cleavage and polyadenylation specificity factor 30 OS=Arabidopsis thaliana OX=3702 GN=CPSF30 PE=1 SV=1)	PF04146.15(YTH:YT521-B-like domain); PF00076.22(RRM_1:RNA recognition motif. (a.k.a. RRM, RBD, or RNP domain))
gene-PDE_04162	0.296749	-1.75268	5.15057e-64	7.11037e-63	yes	down	15.46	4.79667	16.49	15.04	14.85	5.1	5.79	3.5	PDE_04162	putative endopolygalacturonase	GO:0071555(biological_process:cell wall organization); GO:0045490(biological_process:pectin catabolic process); GO:0005576(cellular_component:extracellular region); GO:0005975(biological_process:carbohydrate metabolic process); GO:0004650(molecular_function:polygalacturonase activity)	K01184	E3.2.1.15	map00040(Pentose and glucuronate interconversions)	COG5434(M:Cell wall/membrane/envelope biogenesis)	EPS29213.1(putative endopolygalacturonase [Penicillium oxalicum 114-2])	sp|Q5ATQ3|PGLR_EMENI(Endopolygalacturonase AN8327 OS=Emericella nidulans (strain FGSC A4 / ATCC 38163 / CBS 112.46 / NRRL 194 / M139) OX=227321 GN=AN8327 PE=1 SV=1)	PF00295.17(Glyco_hydro_28:Glycosyl hydrolases family 28)
gene-PDE_00805	0.000965168	-10.0169	7.63515e-64	1.05248e-62	yes	down	147.5	0.133333	147.24	149.67	145.59	0.27	0	0.13	PDE_00805	hypothetical protein	GO:0008168(molecular_function:methyltransferase activity); GO:0016874(molecular_function:ligase activity); GO:0031177(molecular_function:phosphopantetheine binding)				ENOG4111AQ0(S:Function unknown)	EPS25869.1(hypothetical protein PDE_00805 [Penicillium oxalicum 114-2])	None	PF13649.6(Methyltransf_25:Methyltransferase domain); PF08242.12(Methyltransf_12:Methyltransferase domain); PF13847.6(Methyltransf_31:Methyltransferase domain); PF08241.12(Methyltransf_11:Methyltransferase domain); PF13489.6(Methyltransf_23:Methyltransferase domain)
gene-PDE_00809	0.000963915	-10.0188	7.75711e-64	1.06772e-62	yes	down	62.1833	0.06	63.04	61.12	62.39	0.09	0.06	0.03	PDE_00809	hypothetical protein	GO:0016021(cellular_component:integral component of membrane); GO:0071949(molecular_function:FAD binding); GO:0016491(molecular_function:oxidoreductase activity)				ENOG4110F4M(S:Function unknown)	EPS25873.1(hypothetical protein PDE_00809 [Penicillium oxalicum 114-2])	sp|C5FTN2|EASE_ARTOC(FAD-linked oxidoreductase easE OS=Arthroderma otae (strain ATCC MYA-4605 / CBS 113480) OX=554155 GN=easE PE=3 SV=1)	PF01565.23(FAD_binding_4:FAD binding domain); PF08031.12(BBE:Berberine and berberine like)
gene-PDE_05572	0.377919	-1.40385	8.70276e-64	1.19612e-62	yes	down	202.93	74.58	188.55	208.77	211.47	75.38	73.16	75.2	PDE_05572	hypothetical protein					ENOG4110BE3(S:Function unknown); ENOG4110B50(S:Function unknown); ENOG4110B4F(S:Function unknown)	EPS30620.1(hypothetical protein PDE_05572 [Penicillium oxalicum 114-2])	None
gene-PDE_08235	0.403014	-1.3111	1.34637e-63	1.84775e-62	yes	down	77.0767	30.9133	77.2	74.73	79.3	29.42	35.76	27.56	PDE_08235	hypothetical protein	GO:0016021(cellular_component:integral component of membrane)	K15113	SLC25A28_37, MFRN		ENOG410XNT2(O:Posttranslational modification, protein turnover, chaperones)	EPS33273.1(hypothetical protein PDE_08235 [Penicillium oxalicum 114-2])	sp|P10566|MRS3_YEAST(Mitochondrial RNA-splicing protein MRS3 OS=Saccharomyces cerevisiae (strain ATCC 204508 / S288c) OX=559292 GN=MRS3 PE=1 SV=4)	PF00153.27(Mito_carr:Mitochondrial carrier protein)
gene-PDE_06351	0.433091	-1.20726	1.44061e-63	1.97419e-62	yes	down	19.0733	8.08	19.49	19.1	18.63	8.58	8.36	7.3	PDE_06351	hypothetical protein	GO:0016021(cellular_component:integral component of membrane)				ENOG410XRVA(S:Function unknown)	EPS31396.1(hypothetical protein PDE_06351 [Penicillium oxalicum 114-2])	None	PF12396.8(DUF3659:Protein of unknown function (DUF3659))
gene-PDE_09700	0.258699	-1.95066	2.42271e-63	3.31517e-62	yes	down	218.377	64.8733	220.01	210.29	224.83	72.66	59.94	62.02	PDE_09700	hypothetical protein					COG0666(S:Function unknown); ENOG410YGAZ(S:Function unknown)	EPS34736.1(hypothetical protein PDE_09700 [Penicillium oxalicum 114-2])	None	PF12796.7(Ank_2:Ankyrin repeats (3 copies)); PF13637.6(Ank_4:Ankyrin repeats (many copies)); PF00023.30(Ank:Ankyrin repeat); PF13606.6(Ank_3:Ankyrin repeat); PF13857.6(Ank_5:Ankyrin repeats (many copies)); PF12937.7(F-box-like:F-box-like)
gene-PDE_03313	0.239214	-2.06362	2.8369e-63	3.86496e-62	yes	down	21.71	3.74333	22.62	21.21	21.3	3.51	4.45	3.27	PDE_03313	hypothetical protein	GO:0022857(molecular_function:transmembrane transporter activity); GO:0016021(cellular_component:integral component of membrane); GO:0008643(biological_process:carbohydrate transport)				ENOG410XNQK(S:Function unknown)	EPS28367.1(hypothetical protein PDE_03313 [Penicillium oxalicum 114-2])	sp|P49374|HGT1_KLULA(High-affinity glucose transporter OS=Kluyveromyces lactis (strain ATCC 8585 / CBS 2359 / DSM 70799 / NBRC 1267 / NRRL Y-1140 / WM37) OX=284590 GN=HGT1 PE=3 SV=1)	PF00083.24(Sugar_tr:Sugar (and other) transporter); PF07690.16(MFS_1:Major Facilitator Superfamily)
gene-PDE_08713	0.395923	-1.33671	3.44089e-63	4.67421e-62	yes	down	62.0333	24.48	62.33	63.72	60.05	23.68	26.07	23.69	PDE_08713	hypothetical protein	GO:0015729(biological_process:oxaloacetate transport); GO:0015297(molecular_function:antiporter activity); GO:0071423(biological_process:malate transmembrane transport); GO:0005310(molecular_function:dicarboxylic acid transmembrane transporter activity); GO:0016021(cellular_component:integral component of membrane); GO:0015141(molecular_function:succinate transmembrane transporter activity); GO:0…	K13577	SLC25A10, DIC		ENOG410XQHU(S:Function unknown)	EPS33751.1(hypothetical protein PDE_08713 [Penicillium oxalicum 114-2])	sp|Q6FTN2|DIC1_CANGA(Mitochondrial dicarboxylate transporter OS=Candida glabrata (strain ATCC 2001 / CBS 138 / JCM 3761 / NBRC 0622 / NRRL Y-65) OX=284593 GN=DIC1 PE=3 SV=1)	PF00153.27(Mito_carr:Mitochondrial carrier protein)
gene-PDE_05433	0.171861	-2.54069	3.82001e-63	5.18169e-62	yes	down	23.1533	3.88667	22.66	23.89	22.91	3.6	4.21	3.85	PDE_05433	hypothetical protein	GO:0016021(cellular_component:integral component of membrane)				ENOG410YJSH(S:Function unknown)	EPS30482.1(hypothetical protein PDE_05433 [Penicillium oxalicum 114-2])	None
gene-PDE_01365	0.460809	-1.11776	1.68417e-62	2.26805e-61	yes	down	159.417	71.8233	154.33	160.53	163.39	70.16	73.55	71.76	PDE_01365	hypothetical protein	GO:0036003(biological_process:positive regulation of transcription from RNA polymerase II promoter in response to stress); GO:0006452(biological_process:translational frameshifting); GO:0006450(biological_process:regulation of translational fidelity); GO:0015934(cellular_component:large ribosomal subunit); GO:0015935(cellular_component:small ribosomal subunit); GO:0071409(biological_process:cellu…	K09522	DNAJC2		COG5269(K:Transcription)	EPS26428.1(hypothetical protein PDE_01365 [Penicillium oxalicum 114-2])	sp|Q9Y7I8|ZUO1_SCHPO(Zuotin OS=Schizosaccharomyces pombe (strain 972 / ATCC 24843) OX=284812 GN=zuo1 PE=1 SV=2)	PF16717.5(RAC_head:Ribosome-associated complex head domain); PF00226.31(DnaJ:DnaJ domain)
gene-PDE_09101	0.45312	-1.14203	2.34639e-62	3.1553e-61	yes	down	201.33	90.56	196.57	209.04	198.38	91.75	87.83	92.1	PDE_09101	hypothetical protein	GO:0016021(cellular_component:integral component of membrane)					EPS34139.1(hypothetical protein PDE_09101 [Penicillium oxalicum 114-2])	None
gene-PDE_00797	0.000238309	-12.0349	5.22369e-62	6.99436e-61	yes	down	237.407	0.0533333	239.44	231.81	240.97	0	0	0.16	PDE_00797	hypothetical protein	GO:0020037(molecular_function:heme binding); GO:0009820(biological_process:alkaloid metabolic process); GO:0016021(cellular_component:integral component of membrane); GO:0016705(molecular_function:oxidoreductase activity, acting on paired donors, with incorporation or reduction of molecular oxygen); GO:0016765(molecular_function:transferase activity, transferring alkyl or aryl (other than methyl)…	K21152	notF, brePT		ENOG4111D2Z(O:Posttranslational modification, protein turnover, chaperones); ENOG4110B5S(S:Function unknown)	EPS25861.1(hypothetical protein PDE_00797 [Penicillium oxalicum 114-2])	sp|I4AY86|BREPT_ASPVE(Brevianamide F reverse prenyltransferase OS=Aspergillus versicolor OX=46472 GN=brePT PE=1 SV=1)	PF11991.8(Trp_DMAT:Tryptophan dimethylallyltransferase)
gene-PDE_09013	0.079022	-3.6616	5.50502e-62	7.3605e-61	yes	down	6.17333	0.46	5.98	6.57	5.97	0.49	0.43	0.46	PDE_09013	hypothetical protein	GO:0016740(molecular_function:transferase activity); GO:0016301(molecular_function:kinase activity)				ENOG41119P6(S:Function unknown)	EPS34051.1(hypothetical protein PDE_09013 [Penicillium oxalicum 114-2])	sp|C4YFD4|AIM9_CANAW(Altered inheritance of mitochondria protein 9, mitochondrial OS=Candida albicans (strain WO-1) OX=294748 GN=AIM9 PE=3 SV=1)	PF01636.23(APH:Phosphotransferase enzyme family)
gene-PDE_03290	0.3924	-1.3496	5.70883e-62	7.62211e-61	yes	down	475.083	178.037	479.5	479.75	466	186.07	197.07	150.97	PDE_03290	hypothetical protein	GO:0016021(cellular_component:integral component of membrane)				ENOG410YPH2(S:Function unknown); ENOG41119BG(S:Function unknown); ENOG4110XFN(S:Function unknown)	EPS28344.1(hypothetical protein PDE_03290 [Penicillium oxalicum 114-2])	None	PF13632.6(Glyco_trans_2_3:Glycosyl transferase family group 2)
gene-PDE_05168	0.471199	-1.08559	7.09441e-62	9.44506e-61	yes	down	64.0833	23.97	64.9	63.51	63.84	24.75	24.7	22.46	PDE_05168	hypothetical protein	GO:0022857(molecular_function:transmembrane transporter activity); GO:0016021(cellular_component:integral component of membrane); GO:0008643(biological_process:carbohydrate transport)				ENOG410XNQK(G:Carbohydrate transport and metabolism)	EPS30218.1(hypothetical protein PDE_05168 [Penicillium oxalicum 114-2])	sp|P49374|HGT1_KLULA(High-affinity glucose transporter OS=Kluyveromyces lactis (strain ATCC 8585 / CBS 2359 / DSM 70799 / NBRC 1267 / NRRL Y-1140 / WM37) OX=284590 GN=HGT1 PE=3 SV=1)	PF00083.24(Sugar_tr:Sugar (and other) transporter); PF07690.16(MFS_1:Major Facilitator Superfamily)
gene-PDE_03455	0.176594	-2.50149	1.52628e-61	2.02335e-60	yes	down	13.2733	2.32	13.02	13.66	13.14	2.57	2.82	1.57	PDE_03455	hypothetical protein	GO:0016787(molecular_function:hydrolase activity); GO:0016740(molecular_function:transferase activity); GO:0031177(molecular_function:phosphopantetheine binding); GO:0016491(molecular_function:oxidoreductase activity)				COG3321(S:Function unknown); ENOG410XNPJ(S:Function unknown)	EPS28509.1(hypothetical protein PDE_03455 [Penicillium oxalicum 114-2])	sp|G3XMD1|AZAB_ASPNA(Highly reducing polyketide synthase azaB OS=Aspergillus niger (strain ATCC 1015 / CBS 113.46 / FGSC A1144 / LSHB Ac4 / NCTC 3858a / NRRL 328 / USDA 3528.7) OX=380704 GN=azaB PE=1 SV=1)	PF00109.26(ketoacyl-synt:Beta-ketoacyl synthase, N-terminal domain); PF00698.21(Acyl_transf_1:Acyl transferase domain); PF14765.6(PS-DH:Polyketide synthase dehydratase); PF08659.10(KR:KR domain); PF02801.22(Ketoacyl-synt_C:Beta-ketoacyl synthase, C-terminal domain); PF08242.12(Methyltransf_12:Methyltransferase domain); PF16197.5(KAsynt_C_assoc:Ketoacyl-synthetase C-terminal extension); PF00106.25…
gene-PDE_00801	0.00577897	-7.43497	1.9347e-61	2.55753e-60	yes	down	39.5133	0.223333	40.02	39.19	39.33	0.24	0.26	0.17	PDE_00801	hypothetical protein	GO:0004497(molecular_function:monooxygenase activity); GO:0020037(molecular_function:heme binding); GO:0016021(cellular_component:integral component of membrane); GO:0016705(molecular_function:oxidoreductase activity, acting on paired donors, with incorporation or reduction of molecular oxygen); GO:0005506(molecular_function:iron ion binding); GO:0071949(molecular_function:FAD binding); GO:001649…				COG0702(G:Carbohydrate transport and metabolism); COG0702(M:Cell wall/membrane/envelope biogenesis)	EPS25865.1(hypothetical protein PDE_00801 [Penicillium oxalicum 114-2])	sp|A0A2Z5TWF0|HIMF_ASPJA(NmrA-like family domain-containing oxidoreductase himF OS=Aspergillus japonicus OX=34381 GN=himF PE=3 SV=1)	PF05368.13(NmrA:NmrA-like family); PF13460.6(NAD_binding_10:NAD(P)H-binding); PF03435.18(Sacchrp_dh_NADP:Saccharopine dehydrogenase NADP binding domain)
gene-PDE_02878	0.446698	-1.16263	4.0822e-61	5.36599e-60	yes	down	49.5367	21.77	50.12	49.16	49.33	23.73	22.33	19.25	PDE_02878	hypothetical protein					ENOG41101AD(S:Function unknown)	EPS27934.1(hypothetical protein PDE_02878 [Penicillium oxalicum 114-2])	None	PF09350.10(DUF1992:Domain of unknown function (DUF1992))
gene-PDE_08073	0.477765	-1.06563	1.65556e-60	2.155e-59	yes	down	66.05	28.94	69.16	64.93	64.06	29.04	30.93	26.85	PDE_08073	hypothetical protein	GO:0016021(cellular_component:integral component of membrane); GO:0046872(molecular_function:metal ion binding); GO:0016702(molecular_function:oxidoreductase activity, acting on single donors with incorporation of molecular oxygen, incorporation of two atoms of oxygen)				COG3670(Q:Secondary metabolites biosynthesis, transport and catabolism)	EPS33111.1(hypothetical protein PDE_08073 [Penicillium oxalicum 114-2])	sp|Q8LP17|CCD1_PEA(Carotenoid 9,10(9',10')-cleavage dioxygenase 1 OS=Pisum sativum OX=3888 GN=CCD1 PE=2 SV=1)	PF03055.15(RPE65:Retinal pigment epithelial membrane protein)
gene-PDE_00145	0.425961	-1.23121	1.78471e-60	2.31665e-59	yes	down	46.6633	30.2933	48.99	44.74	46.26	30.05	31.5	29.33	PDE_00145	hypothetical protein	GO:0016021(cellular_component:integral component of membrane)				ENOG410XZC1(S:Function unknown)	EPS25213.1(hypothetical protein PDE_00145 [Penicillium oxalicum 114-2])	None	PF09753.9(Use1:Membrane fusion protein Use1)
gene-PDE_04095	0.464234	-1.10708	3.11212e-60	4.02294e-59	yes	down	182.663	82.6933	184.31	185.9	177.78	85.85	91.46	70.77	PDE_04095	hypothetical protein	GO:0030435(biological_process:sporulation resulting in formation of a cellular spore); GO:0005634(cellular_component:nucleus); GO:0048315(biological_process:conidium formation); GO:0003677(molecular_function:DNA binding)	K12763	EFG1, SOK2	map04113(Meiosis - yeast)	ENOG410XQ28(K:Transcription)	EPS29146.1(hypothetical protein PDE_04095 [Penicillium oxalicum 114-2])	sp|B6H2G9|STUA_PENRW(Cell pattern formation-associated protein stuA OS=Penicillium rubens (strain ATCC 28089 / DSM 1075 / NRRL 1951 / Wisconsin 54-1255) OX=500485 GN=stuA PE=3 SV=1)	PF04383.13(KilA-N:KilA-N domain)
gene-PDE_03622	0.0403251	-4.63218	3.27151e-60	4.21731e-59	yes	down	18.06	0.726667	17.83	19.53	16.82	0.53	1.31	0.34	PDE_03622	hypothetical protein	GO:0003824(molecular_function:catalytic activity); GO:0009058(biological_process:biosynthetic process); GO:0030170(molecular_function:pyridoxal phosphate binding); GO:0008483(molecular_function:transaminase activity)				COG0436(C:Energy production and conversion); COG0436(H:Coenzyme transport and metabolism)	EPS28676.1(hypothetical protein PDE_03622 [Penicillium oxalicum 114-2])	sp|Q4WMJ9|GLII_ASPFU(Probable aminotransferase gliI OS=Neosartorya fumigata (strain ATCC MYA-4609 / Af293 / CBS 101355 / FGSC A1100) OX=330879 GN=gliI PE=2 SV=1)	PF00155.21(Aminotran_1_2:Aminotransferase class I and II)
gene-PDE_04602	0.43943	-1.18629	4.89368e-60	6.29111e-59	yes	down	97.19	42.01	97.88	98.91	94.78	41.24	41.7	43.09	PDE_04602	hypothetical protein	GO:0016021(cellular_component:integral component of membrane)				ENOG4111MUX(S:Function unknown)	EPS29652.1(hypothetical protein PDE_04602 [Penicillium oxalicum 114-2])	None	PF12505.8(DUF3712:Protein of unknown function (DUF3712))
gene-PDE_01395	0.428484	-1.22269	8.77543e-60	1.12658e-58	yes	down	65.7867	26.9433	66.54	65.53	65.29	29.42	24.73	26.68	PDE_01395	hypothetical protein	GO:0005506(molecular_function:iron ion binding); GO:0016705(molecular_function:oxidoreductase activity, acting on paired donors, with incorporation or reduction of molecular oxygen); GO:0016021(cellular_component:integral component of membrane); GO:0004497(molecular_function:monooxygenase activity); GO:0020037(molecular_function:heme binding)				COG2124(S:Function unknown)	EPS26458.1(hypothetical protein PDE_01395 [Penicillium oxalicum 114-2])	sp|A2QTE8|EPAE_ASPNC(Cytochrome P450 monooxygenase orf2 OS=Aspergillus niger (strain CBS 513.88 / FGSC A1513) OX=425011 GN=orf2 PE=3 SV=1)	PF00067.22(p450:Cytochrome P450)
gene-PDE_02461	0.184664	-2.43702	1.3106e-59	1.67563e-58	yes	down	6.1	0.853333	6.23	6.18	5.89	0.78	0.9	0.88	PDE_02461	hypothetical protein	GO:0009703(molecular_function:nitrate reductase (NADH) activity); GO:0050463(molecular_function:nitrate reductase [NAD(P)H] activity); GO:0042128(biological_process:nitrate assimilation); GO:0030151(molecular_function:molybdenum ion binding); GO:0016491(molecular_function:oxidoreductase activity)	K10534	NR	map00910(Nitrogen metabolism)	COG2041(S:Function unknown)	EPS27518.1(hypothetical protein PDE_02461 [Penicillium oxalicum 114-2])	sp|P16081|NIA1_ORYSJ(Nitrate reductase [NADH] 1 OS=Oryza sativa subsp. japonica OX=39947 GN=NIA1 PE=2 SV=3)	PF00174.19(Oxidored_molyb:Oxidoreductase molybdopterin binding domain); PF03404.16(Mo-co_dimer:Mo-co oxidoreductase dimerisation domain); PF00970.24(FAD_binding_6:Oxidoreductase FAD-binding domain); PF00175.21(NAD_binding_1:Oxidoreductase NAD-binding domain); PF00173.28(Cyt-b5:Cytochrome b5-like Heme/Steroid binding domain)
gene-PDE_03381	0.0478592	-4.38506	1.9302e-59	2.46444e-58	yes	down	4.74667	0.226667	5.12	4.53	4.59	0.32	0.27	0.09	PDE_03381	hypothetical protein	GO:0004674(molecular_function:protein serine/threonine kinase activity); GO:0005524(molecular_function:ATP binding); GO:0004672(molecular_function:protein kinase activity)				ENOG410XNQ0(S:Function unknown)	EPS28435.1(hypothetical protein PDE_03381 [Penicillium oxalicum 114-2])	sp|Q5AG71|HSL1_CANAL(Serine/threonine-protein kinase HSL1 OS=Candida albicans (strain SC5314 / ATCC MYA-2876) OX=237561 GN=HSL1 PE=1 SV=2)	PF00069.25(Pkinase:Protein kinase domain); PF07714.17(Pkinase_Tyr:Protein tyrosine kinase); PF16797.5(Fungal_KA1:Fungal kinase associated-1 domain); PF01636.23(APH:Phosphotransferase enzyme family); PF12330.8(Haspin_kinase:Haspin like kinase domain)
gene-PDE_00407	0.362401	-1.46434	1.1883e-58	1.50894e-57	yes	down	33.86	12.08	34.15	33.85	33.58	12.53	13.39	10.32	PDE_00407	hypothetical protein	GO:0042273(biological_process:ribosomal large subunit biogenesis); GO:0000055(biological_process:ribosomal large subunit export from nucleus); GO:0030036(biological_process:actin cytoskeleton organization); GO:0005730(cellular_component:nucleolus)	K14856	SDA1, SDAD1		ENOG410XPHI(S:Function unknown)	EPS25474.1(hypothetical protein PDE_00407 [Penicillium oxalicum 114-2])	sp|G0S215|SDA1_CHATD(Protein SDA1 OS=Chaetomium thermophilum (strain DSM 1495 / CBS 144.50 / IMI 039719) OX=759272 GN=SDA1 PE=3 SV=2)	PF05285.12(SDA1:SDA1); PF08158.12(NUC130_3NT:NUC130/3NT domain)
gene-PDE_03707	0.430827	-1.21482	1.23681e-58	1.56842e-57	yes	down	86.86	36.9133	89.04	87.41	84.13	38.89	40.42	31.43	PDE_03707	hypothetical protein	GO:0016021(cellular_component:integral component of membrane); GO:0003723(molecular_function:RNA binding); GO:0003743(molecular_function:translation initiation factor activity)	K03260	EIF4G	map03013(RNA transport)	ENOG410ZVHN(J:Translation, ribosomal structure and biogenesis); ENOG410XS4P(J:Translation, ribosomal structure and biogenesis); ENOG410ZIZB(J:Translation, ribosomal structure and biogenesis)	EPS28761.1(hypothetical protein PDE_03707 [Penicillium oxalicum 114-2])	sp|Q10475|IF4G_SCHPO(Eukaryotic translation initiation factor 4 gamma OS=Schizosaccharomyces pombe (strain 972 / ATCC 24843) OX=284812 GN=tif471 PE=1 SV=1)	PF02854.19(MIF4G:MIF4G domain); PF12152.8(eIF_4G1:Eukaryotic translation initiation factor 4G1)
gene-PDE_03275	0.182247	-2.45603	1.97863e-58	2.50573e-57	yes	down	6.30333	1.29333	6.13	6.17	6.61	1.32	1.19	1.37	PDE_03275	hypothetical protein	GO:0016021(cellular_component:integral component of membrane); GO:0055085(biological_process:transmembrane transport)				ENOG410Z4R7(S:Function unknown); ENOG410YDSD(S:Function unknown)	EPS28329.1(hypothetical protein PDE_03275 [Penicillium oxalicum 114-2])	None	PF06985.11(HET:Heterokaryon incompatibility protein (HET))
gene-PDE_04101	0.373511	-1.42078	2.3274e-58	2.94342e-57	yes	down	229.68	87.47	221.46	237.36	230.22	83.15	87.4	91.86	PDE_04101	hypothetical protein					ENOG410YSDP(S:Function unknown)	EPS29152.1(hypothetical protein PDE_04101 [Penicillium oxalicum 114-2])	sp|D4B0F8|TLP1_ARTBC(Antigenic thaumatin-like protein ARB_01932 OS=Arthroderma benhamiae (strain ATCC MYA-4681 / CBS 112371) OX=663331 GN=ARB_01932 PE=1 SV=2)	PF04681.12(Bys1:Blastomyces yeast-phase-specific protein)
gene-PDE_06994	0.378369	-1.40213	9.19111e-58	1.1484e-56	yes	down	26.0067	9.69	27.09	25.33	25.6	10.02	10.74	8.31	PDE_06994	hypothetical protein	GO:0003899(molecular_function:DNA-directed RNA polymerase activity); GO:0005634(cellular_component:nucleus); GO:0032549(molecular_function:ribonucleoside binding); GO:0006351(biological_process:transcription, DNA-templated); GO:0003677(molecular_function:DNA binding)	K03002	RPA2, POLR1B	map00240(Pyrimidine metabolism); map03020(RNA polymerase); map00230(Purine metabolism)	COG0085(K:Transcription)	EPS32035.1(hypothetical protein PDE_06994 [Penicillium oxalicum 114-2])	sp|O74633|RPA2_NEUCR(DNA-directed RNA polymerase I subunit RPA2 OS=Neurospora crassa (strain ATCC 24698 / 74-OR23-1A / CBS 708.71 / DSM 1257 / FGSC 987) OX=367110 GN=acr-2 PE=1 SV=2)	PF00562.28(RNA_pol_Rpb2_6:RNA polymerase Rpb2, domain 6); PF04563.15(RNA_pol_Rpb2_1:RNA polymerase beta subunit); PF04565.16(RNA_pol_Rpb2_3:RNA polymerase Rpb2, domain 3); PF06883.12(RNA_pol_Rpa2_4:RNA polymerase I, Rpa2 specific domain); PF04561.14(RNA_pol_Rpb2_2:RNA polymerase Rpb2, domain 2); PF04560.20(RNA_pol_Rpb2_7:RNA polymerase Rpb2, domain 7)
gene-PDE_04595	0.36777	-1.44312	1.05186e-57	1.30901e-56	yes	down	22.9233	8.28667	22.23	23.38	23.16	8.54	9.04	7.28	PDE_04595	hypothetical protein		K14556	DIP2, UTP12, WDR3	map03008(Ribosome biogenesis in eukaryotes)	ENOG410XR1C(S:Function unknown)	EPS29645.1(hypothetical protein PDE_04595 [Penicillium oxalicum 114-2])	sp|P87177|YB1C_SCHPO(Uncharacterized WD repeat-containing protein C3D6.12 OS=Schizosaccharomyces pombe (strain 972 / ATCC 24843) OX=284812 GN=SPBC3D6.12 PE=1 SV=1)	PF00400.32(WD40:WD domain, G-beta repeat); PF04003.12(Utp12:Dip2/Utp12 Family); PF11768.8(Frtz:WD repeat-containing and planar cell polarity effector protein Fritz)
gene-PDE_07485	0.416131	-1.26489	1.31537e-57	1.63043e-56	yes	down	48.1467	21.7067	47.49	49.83	47.12	24.64	20.82	19.66	PDE_07485	hypothetical protein	GO:0008650(molecular_function:rRNA (uridine-2'-O-)-methyltransferase activity); GO:0031167(biological_process:rRNA methylation); GO:0005730(cellular_component:nucleolus); GO:0030687(cellular_component:preribosome, large subunit precursor); GO:0016435(molecular_function:rRNA (guanine) methyltransferase activity); GO:0000463(biological_process:maturation of LSU-rRNA from tricistronic rRNA transcrip…	K14857	SPB1, FTSJ3		COG0293(B:Chromatin structure and dynamics)	EPS32525.1(hypothetical protein PDE_07485 [Penicillium oxalicum 114-2])	sp|Q4WVH3|SPB1_ASPFU(AdoMet-dependent rRNA methyltransferase spb1 OS=Neosartorya fumigata (strain ATCC MYA-4609 / Af293 / CBS 101355 / FGSC A1100) OX=330879 GN=spb1 PE=3 SV=1)	PF07780.12(Spb1_C:Spb1 C-terminal domain); PF01728.19(FtsJ:FtsJ-like methyltransferase); PF11861.8(DUF3381:Domain of unknown function (DUF3381))
gene-PDE_08403	0.491965	-1.02337	1.55781e-57	1.92839e-56	yes	down	71.4267	34.4667	70.8	72.29	71.19	34.71	36.6	32.09	PDE_08403	hypothetical protein	GO:0003676(molecular_function:nucleic acid binding); GO:0005524(molecular_function:ATP binding); GO:0004386(molecular_function:helicase activity)	K14810	DDX56, DBP9		ENOG410XR15(L:Replication, recombination and repair)	EPS33441.1(hypothetical protein PDE_08403 [Penicillium oxalicum 114-2])	sp|Q4X0C2|DBP9_ASPFU(ATP-dependent RNA helicase dbp9 OS=Neosartorya fumigata (strain ATCC MYA-4609 / Af293 / CBS 101355 / FGSC A1100) OX=330879 GN=dbp9 PE=3 SV=1)	PF00270.29(DEAD:DEAD/DEAH box helicase); PF00271.31(Helicase_C:Helicase conserved C-terminal domain); PF04851.15(ResIII:Type III restriction enzyme, res subunit)
gene-PDE_08915	0.213426	-2.22819	1.89235e-57	2.33632e-56	yes	down	8.08333	1.70333	8.48	8.09	7.68	1.85	1.97	1.29	PDE_08915	hypothetical protein	GO:0042626(molecular_function:ATPase activity, coupled to transmembrane movement of substances); GO:0016021(cellular_component:integral component of membrane); GO:0016887(molecular_function:ATPase activity); GO:0005524(molecular_function:ATP binding)				COG0842(V:Defense mechanisms)	EPS33953.1(hypothetical protein PDE_08915 [Penicillium oxalicum 114-2])	sp|Q4WDD4|ATRF_ASPFU(ABC multidrug transporter atrF OS=Neosartorya fumigata (strain ATCC MYA-4609 / Af293 / CBS 101355 / FGSC A1100) OX=330879 GN=atrF PE=2 SV=1)	PF01061.24(ABC2_membrane:ABC-2 type transporter); PF06422.12(PDR_CDR:CDR ABC transporter); PF00005.27(ABC_tran:ABC transporter); PF14510.6(ABC_trans_N:ABC-transporter N-terminal); PF13191.6(AAA_16:AAA ATPase domain); PF12698.7(ABC2_membrane_3:ABC-2 family transporter protein); PF03193.16(RsgA_GTPase:RsgA GTPase)
gene-PDE_01968	0.181999	-2.45799	2.23676e-57	2.74701e-56	yes	down	23.2867	4.12667	23.42	24.38	22.06	4.4	3.3	4.68	PDE_01968	hypothetical protein	GO:0016021(cellular_component:integral component of membrane)				ENOG410YC04(S:Function unknown)	EPS27027.1(hypothetical protein PDE_01968 [Penicillium oxalicum 114-2])	None	PF01554.18(MatE:MatE)
gene-PDE_00390	0.376025	-1.4111	2.71994e-57	3.33166e-56	yes	down	52.9433	19.5667	55.13	55.06	48.64	20.73	21.15	16.82	PDE_00390	hypothetical protein		K14833	NOC2		COG5604(S:Function unknown)	EPS25457.1(hypothetical protein PDE_00390 [Penicillium oxalicum 114-2])	sp|Q9P7G0|YKY4_SCHPO(Uncharacterized NOC2 family protein C1142.04 OS=Schizosaccharomyces pombe (strain 972 / ATCC 24843) OX=284812 GN=SPAC1142.04 PE=1 SV=1)	PF03715.13(Noc2:Noc2p family)
gene-PDE_07585	0.0540452	-4.20969	4.64644e-57	5.67655e-56	yes	down	20.5367	1.09	22.22	18.61	20.78	0.92	1.47	0.88	PDE_07585	putative alpha-L-arabinofuranosidase	GO:0005975(biological_process:carbohydrate metabolic process); GO:0004553(molecular_function:hydrolase activity, hydrolyzing O-glycosyl compounds)				ENOG4110WB0(G:Carbohydrate transport and metabolism); COG3507(G:Carbohydrate transport and metabolism)	EPS32625.1(putative alpha-L-arabinofuranosidase [Penicillium oxalicum 114-2])	sp|A5IKD4|EABN_THEP1(Extracellular endo-alpha-(1->5)-L-arabinanase OS=Thermotoga petrophila (strain RKU-1 / ATCC BAA-488 / DSM 13995) OX=390874 GN=Tpet_0637 PE=1 SV=1)	PF04616.14(Glyco_hydro_43:Glycosyl hydrolases family 43)
gene-PDE_05645	0.456545	-1.13117	9.52865e-57	1.16108e-55	yes	down	23.4267	11.02	23.07	24.25	22.96	11.88	11.81	9.37	PDE_05645	hypothetical protein	GO:1990816(cellular_component:vacuole-mitochondrion membrane contact site); GO:0006811(biological_process:ion transport); GO:0055085(biological_process:transmembrane transport); GO:0034486(biological_process:vacuolar transmembrane transport); GO:0055075(biological_process:potassium ion homeostasis); GO:0031166(cellular_component:integral component of vacuolar membrane); GO:0015379(molecular_funct…	K14429	SLC12A9, CCC6		COG0531(I:Lipid transport and metabolism)	EPS30693.1(hypothetical protein PDE_05645 [Penicillium oxalicum 114-2])	sp|P38329|VHC1_YEAST(Vacuolar cation-chloride cotransporter 1 OS=Saccharomyces cerevisiae (strain ATCC 204508 / S288c) OX=559292 GN=VHC1 PE=1 SV=1)	PF00324.21(AA_permease:Amino acid permease); PF03522.15(SLC12:Solute carrier family 12)
gene-PDE_00792	0.000819655	-10.2527	5.18614e-56	6.26222e-55	yes	down	172.42	0.136667	181.36	168.13	167.77	0.08	0.09	0.24	PDE_00792	hypothetical protein	GO:0016765(molecular_function:transferase activity, transferring alkyl or aryl (other than methyl) groups); GO:0046872(molecular_function:metal ion binding); GO:0051213(molecular_function:dioxygenase activity); GO:0009820(biological_process:alkaloid metabolic process)				COG5285(S:Function unknown)	EPS25856.1(hypothetical protein PDE_00792 [Penicillium oxalicum 114-2])	sp|A0A0A2JYK3|CNSJ_PENEN(Dioxygenase cnsJ OS=Penicillium expansum OX=27334 GN=cnsJ PE=1 SV=1)	PF05721.13(PhyH:Phytanoyl-CoA dioxygenase (PhyH))
gene-PDE_03989	0.411536	-1.28091	1.00466e-55	1.21e-54	yes	down	71.1067	28.6	70.57	71.15	71.6	27.57	28.46	29.77	PDE_03989	hypothetical protein	GO:0016740(molecular_function:transferase activity)				ENOG410YD2K(S:Function unknown)	EPS29042.1(hypothetical protein PDE_03989 [Penicillium oxalicum 114-2])	None	PF01636.23(APH:Phosphotransferase enzyme family)
gene-PDE_06166	0.292906	-1.77149	1.37913e-55	1.65886e-54	yes	down	45.8467	13.14	45.69	45.04	46.81	13.36	14.6	11.46	PDE_06166	hypothetical protein					ENOG410YITU(S:Function unknown)	EPS31211.1(hypothetical protein PDE_06166 [Penicillium oxalicum 114-2])	None	PF10419.9(TFIIIC_sub6:TFIIIC subunit triple barrel domain)
gene-PDE_09099	0.203059	-2.30003	2.03379e-55	2.44316e-54	yes	down	37.3	7.39333	37.55	37.91	36.44	6.72	8.68	6.78	PDE_09099	hypothetical protein	GO:0032366(biological_process:intracellular sterol transport); GO:0016021(cellular_component:integral component of membrane); GO:0016301(molecular_function:kinase activity); GO:0055085(biological_process:transmembrane transport); GO:0005623(cellular_component:cell)				ENOG410YFVE(S:Function unknown)	EPS34137.1(hypothetical protein PDE_09099 [Penicillium oxalicum 114-2])	None	PF01636.23(APH:Phosphotransferase enzyme family); PF01633.20(Choline_kinase:Choline/ethanolamine kinase)
gene-PDE_05644	0.267937	-1.90004	3.03155e-55	3.62776e-54	yes	down	51.5133	13.58	51.7	50.62	52.22	14.93	15.37	10.44	PDE_05644	hypothetical protein	GO:0016126(biological_process:sterol biosynthetic process); GO:0005737(cellular_component:cytoplasm); GO:0004496(molecular_function:mevalonate kinase activity); GO:0019287(biological_process:isopentenyl diphosphate biosynthetic process, mevalonate pathway); GO:0005524(molecular_function:ATP binding)	K00869	E2.7.1.36, MVK, mvaK1	map04146(Peroxisome); map00900(Terpenoid backbone biosynthesis)	COG1577(I:Lipid transport and metabolism)	EPS30692.1(hypothetical protein PDE_05644 [Penicillium oxalicum 114-2])	sp|Q09780|KIME_SCHPO(Putative mevalonate kinase OS=Schizosaccharomyces pombe (strain 972 / ATCC 24843) OX=284812 GN=erg12 PE=2 SV=1)	PF00288.26(GHMP_kinases_N:GHMP kinases N terminal domain); PF08544.13(GHMP_kinases_C:GHMP kinases C terminal); PF10509.9(GalKase_gal_bdg:Galactokinase galactose-binding signature)
gene-PDE_01779	0.010272	-6.60514	4.54281e-55	5.42929e-54	yes	down	19.55	0.196667	19.75	20.38	18.52	0.18	0.19	0.22	PDE_01779	putative chitinase	GO:0005975(biological_process:carbohydrate metabolic process); GO:0008061(molecular_function:chitin binding); GO:0004553(molecular_function:hydrolase activity, hydrolyzing O-glycosyl compounds)	K01183	E3.2.1.14	map00520(Amino sugar and nucleotide sugar metabolism)	COG3325(S:Function unknown)	EPS26840.1(putative chitinase [Penicillium oxalicum 114-2])	sp|P20533|CHIA1_BACCI(Chitinase A1 OS=Bacillus circulans OX=1397 GN=chiA1 PE=1 SV=1)	PF00704.28(Glyco_hydro_18:Glycosyl hydrolases family 18); PF00187.19(Chitin_bind_1:Chitin recognition protein)
gene-PDE_00828	0.286354	-1.80413	5.11355e-55	6.10361e-54	yes	down	13.6067	4.01667	13.57	13.87	13.38	3.62	4.24	4.19	PDE_00828	hypothetical protein	GO:0022857(molecular_function:transmembrane transporter activity); GO:0006865(biological_process:amino acid transport); GO:0016021(cellular_component:integral component of membrane)					EPS25892.1(hypothetical protein PDE_00828 [Penicillium oxalicum 114-2])	sp|P19807|HNM1_YEAST(Choline transport protein OS=Saccharomyces cerevisiae (strain ATCC 204508 / S288c) OX=559292 GN=HNM1 PE=1 SV=1)	PF13520.6(AA_permease_2:Amino acid permease); PF00324.21(AA_permease:Amino acid permease)
gene-PDE_08972	0.140625	-2.83007	6.26667e-55	7.45144e-54	yes	down	22.6433	1.31	21.02	22.6	24.31	1.31	0.95	1.67	PDE_08972	putative alpha-L-arabinofuranosidase	GO:0031222(biological_process:arabinan catabolic process); GO:0046558(molecular_function:arabinan endo-1,5-alpha-L-arabinosidase activity); GO:0005975(biological_process:carbohydrate metabolic process); GO:0016021(cellular_component:integral component of membrane); GO:0004553(molecular_function:hydrolase activity, hydrolyzing O-glycosyl compounds)	K06113	abnA		COG3507(F:Nucleotide transport and metabolism)	EPS34010.1(putative alpha-L-arabinofuranosidase [Penicillium oxalicum 114-2])	sp|A5AAG2|ABNC_ASPNC(Probable arabinan endo-1,5-alpha-L-arabinosidase C OS=Aspergillus niger (strain CBS 513.88 / FGSC A1513) OX=425011 GN=abnC PE=3 SV=1)	PF04616.14(Glyco_hydro_43:Glycosyl hydrolases family 43)
gene-PDE_03753	0.259936	-1.94377	2.61022e-54	3.08019e-53	yes	down	5.31	3.98667	5.21	5.34	5.38	4.37	4.64	2.95	PDE_03753	hypothetical protein						EPS28807.1(hypothetical protein PDE_03753 [Penicillium oxalicum 114-2])	None
gene-PDE_01256	0.248923	-2.00623	2.36688e-53	2.75135e-52	yes	down	23.1633	5.66667	23.69	23.16	22.64	6.04	6.37	4.59	PDE_01256	putative alpha-1,6-mannanase	GO:0016021(cellular_component:integral component of membrane); GO:0016052(biological_process:carbohydrate catabolic process); GO:0055085(biological_process:transmembrane transport); GO:0008496(molecular_function:mannan endo-1,6-alpha-mannosidase activity)	K08257	E3.2.1.101		ENOG410XTMT(G:Carbohydrate transport and metabolism)	EPS26320.1(putative alpha-1,6-mannanase [Penicillium oxalicum 114-2])	sp|P36091|DCW1_YEAST(Mannan endo-1,6-alpha-mannosidase DCW1 OS=Saccharomyces cerevisiae (strain ATCC 204508 / S288c) OX=559292 GN=DCW1 PE=1 SV=1)	PF03663.14(Glyco_hydro_76:Glycosyl hydrolase family 76)
gene-PDE_04474	0.0935293	-3.41844	2.52908e-53	2.93625e-52	yes	down	21.0867	1.91667	19.1	23.64	20.52	1.78	1.89	2.08	PDE_04474	hypothetical protein					ENOG410YDW6(S:Function unknown)	EPS29524.1(hypothetical protein PDE_04474 [Penicillium oxalicum 114-2])	None
gene-PDE_05971	0.133341	-2.9068	8.63565e-53	9.92727e-52	yes	down	64.4433	8.19333	66.36	64.25	62.72	9.26	8.11	7.21	PDE_05971	hypothetical protein	GO:0016021(cellular_component:integral component of membrane)				ENOG4111RZE(S:Function unknown)	EPS31017.1(hypothetical protein PDE_05971 [Penicillium oxalicum 114-2])	None
gene-PDE_04823	0.473549	-1.07841	1.34298e-52	1.54006e-51	yes	down	41.1933	29.7533	40.31	45.57	37.7	31.57	28.25	29.44	PDE_04823	hypothetical protein	GO:0016126(biological_process:sterol biosynthetic process); GO:0004421(molecular_function:hydroxymethylglutaryl-CoA synthase activity); GO:0008299(biological_process:isoprenoid biosynthetic process)	K01641	E2.3.3.10	map00650(Butanoate metabolism); map00280(Valine, leucine and isoleucine degradation); map00072(Synthesis and degradation of ketone bodies); map00900(Terpenoid backbone biosynthesis)	COG3425(I:Lipid transport and metabolism)	EPS29873.1(hypothetical protein PDE_04823 [Penicillium oxalicum 114-2])	sp|P54839|HMCS_YEAST(Hydroxymethylglutaryl-CoA synthase OS=Saccharomyces cerevisiae (strain ATCC 204508 / S288c) OX=559292 GN=ERG13 PE=1 SV=1)	PF08540.10(HMG_CoA_synt_C:Hydroxymethylglutaryl-coenzyme A synthase C terminal); PF01154.17(HMG_CoA_synt_N:Hydroxymethylglutaryl-coenzyme A synthase N terminal)
gene-PDE_05078	0.395212	-1.3393	1.02089e-51	1.16498e-50	yes	down	122.1	46.5433	122.01	128.79	115.5	45.89	51.2	42.54	PDE_05078	hypothetical protein					ENOG410YY9C(S:Function unknown)	EPS30128.1(hypothetical protein PDE_05078 [Penicillium oxalicum 114-2])	None
gene-PDE_05573	0.497417	-1.00747	1.40497e-51	1.60132e-50	yes	down	28.0567	24.77	29.77	26.75	27.65	26.02	23.65	24.64	PDE_05573	hypothetical protein	GO:0009298(biological_process:GDP-mannose biosynthetic process); GO:0005975(biological_process:carbohydrate metabolic process); GO:0004476(molecular_function:mannose-6-phosphate isomerase activity); GO:0008270(molecular_function:zinc ion binding)	K01809	manA, MPI	map00520(Amino sugar and nucleotide sugar metabolism); map00051(Fructose and mannose metabolism)	COG1482(S:Function unknown)	EPS30621.1(hypothetical protein PDE_05573 [Penicillium oxalicum 114-2])	sp|O43014|MPI_SCHPO(Mannose-6-phosphate isomerase OS=Schizosaccharomyces pombe (strain 972 / ATCC 24843) OX=284812 GN=pmi40 PE=3 SV=1)	PF01238.21(PMI_typeI:Phosphomannose isomerase type I)
gene-PDE_04341	0.457701	-1.12752	6.03797e-51	6.8484e-50	yes	down	53.7133	24.0367	55.89	54.09	51.16	25.21	25.4	21.5	PDE_04341	hypothetical protein	GO:0071162(cellular_component:CMG complex); GO:0033679(molecular_function:3'-5' DNA/RNA helicase activity); GO:0006267(biological_process:pre-replicative complex assembly involved in nuclear cell cycle DNA replication); GO:0003677(molecular_function:DNA binding); GO:0003678(molecular_function:DNA helicase activity); GO:0005737(cellular_component:cytoplasm); GO:0042555(cellular_component:MCM compl…	K02212	MCM4, CDC54	map04111(Cell cycle - yeast); map04113(Meiosis - yeast); map03030(DNA replication)	COG1241(O:Posttranslational modification, protein turnover, chaperones)	EPS29392.1(hypothetical protein PDE_04341 [Penicillium oxalicum 114-2])	sp|P29458|MCM4_SCHPO(DNA replication licensing factor mcm4 OS=Schizosaccharomyces pombe (strain 972 / ATCC 24843) OX=284812 GN=mcm4 PE=1 SV=2)	PF00493.23(MCM:MCM P-loop domain); PF17207.3(MCM_OB:MCM OB domain); PF17855.1(MCM_lid:MCM AAA-lid domain); PF14551.6(MCM_N:MCM N-terminal domain); PF07728.14(AAA_5:AAA domain (dynein-related subfamily)); PF01078.21(Mg_chelatase:Magnesium chelatase, subunit ChlI)
gene-PDE_06163	0.407886	-1.29376	7.83608e-51	8.87709e-50	yes	down	31.3333	12.53	31.65	30.67	31.68	13.08	12.69	11.82	PDE_06163	hypothetical protein	GO:0016021(cellular_component:integral component of membrane)	K14553	UTP18	map03008(Ribosome biogenesis in eukaryotes)	ENOG410YBWP(S:Function unknown)	EPS31208.1(hypothetical protein PDE_06163 [Penicillium oxalicum 114-2])	sp|P78750|UTP18_SCHPO(Probable U3 small nucleolar RNA-associated protein 18 OS=Schizosaccharomyces pombe (strain 972 / ATCC 24843) OX=284812 GN=SPBC29A3.06 PE=2 SV=3)
gene-PDE_05597	0.411959	-1.27943	8.12175e-51	9.18958e-50	yes	down	56.6333	22.8667	59.22	59.51	51.17	21.85	24.61	22.14	PDE_05597	hypothetical protein	GO:0005730(cellular_component:nucleolus); GO:0030687(cellular_component:preribosome, large subunit precursor); GO:0005654(cellular_component:nucleoplasm); GO:0000463(biological_process:maturation of LSU-rRNA from tricistronic rRNA transcript (SSU-rRNA, 5.8S rRNA, LSU-rRNA)); GO:0000466(biological_process:maturation of 5.8S rRNA from tricistronic rRNA transcript (SSU-rRNA, 5.8S rRNA, LSU-rRNA)); G…	K14843	PES1, NOP7		COG5163(J:Translation, ribosomal structure and biogenesis)	EPS30645.1(hypothetical protein PDE_05597 [Penicillium oxalicum 114-2])	sp|A1CHD1|PESC_ASPCL(Pescadillo homolog OS=Aspergillus clavatus (strain ATCC 1007 / CBS 513.65 / DSM 816 / NCTC 3887 / NRRL 1) OX=344612 GN=nop7 PE=3 SV=1)	PF06732.11(Pescadillo_N:Pescadillo N-terminus); PF16589.5(BRCT_2:BRCT domain, a BRCA1 C-terminus domain)
gene-PDE_04012	0.078395	-3.67309	8.25835e-51	9.33283e-50	yes	down	16.7633	1.27333	16.8	17.69	15.8	1.25	1.13	1.44	PDE_04012	hypothetical protein	GO:0046983(molecular_function:protein dimerization activity)					EPS29065.1(hypothetical protein PDE_04012 [Penicillium oxalicum 114-2])	None	PF00010.26(HLH:Helix-loop-helix DNA-binding domain)
gene-PDE_03993	0.0805088	-3.63471	9.10453e-51	1.02767e-49	yes	down	12.21	0.96	11.6	13.5	11.53	0.78	1.06	1.04	PDE_03993	hypothetical protein	GO:0008237(molecular_function:metallopeptidase activity); GO:0016021(cellular_component:integral component of membrane); GO:0005739(cellular_component:mitochondrion); GO:0034551(biological_process:mitochondrial respiratory chain complex III assembly); GO:0005524(molecular_function:ATP binding)	K08900	BCS1			EPS29046.1(hypothetical protein PDE_03993 [Penicillium oxalicum 114-2])	sp|Q54DY9|BCS1B_DICDI(Probable mitochondrial chaperone BCS1-B OS=Dictyostelium discoideum OX=44689 GN=bcsl1b PE=3 SV=1)	PF08740.11(BCS1_N:BCS1 N terminal); PF00004.29(AAA:ATPase family associated with various cellular activities (AAA))
gene-PDE_09323	0.122591	-3.02808	9.14143e-51	1.03059e-49	yes	down	7.58667	0.923333	7.59	7.9	7.27	0.91	1.05	0.81	PDE_09323	hypothetical protein	GO:0022857(molecular_function:transmembrane transporter activity); GO:0016021(cellular_component:integral component of membrane)				COG0531(U:Intracellular trafficking, secretion, and vesicular transport)	EPS34359.1(hypothetical protein PDE_09323 [Penicillium oxalicum 114-2])	sp|P32837|UGA4_YEAST(GABA-specific permease OS=Saccharomyces cerevisiae (strain ATCC 204508 / S288c) OX=559292 GN=UGA4 PE=1 SV=1)	PF13520.6(AA_permease_2:Amino acid permease)
gene-PDE_09452	0.00265146	-8.559	9.87377e-51	1.11181e-49	yes	down	214.16	0.55	215.48	212.32	214.68	1.08	0.38	0.19	PDE_09452	hypothetical protein	GO:0016787(molecular_function:hydrolase activity)				ENOG410Y97B(S:Function unknown)	EPS34488.1(hypothetical protein PDE_09452 [Penicillium oxalicum 114-2])	sp|Q4WZB3|AYG1_ASPFU(Heptaketide hydrolyase ayg1 OS=Neosartorya fumigata (strain ATCC MYA-4609 / Af293 / CBS 101355 / FGSC A1100) OX=330879 GN=ayg1 PE=1 SV=1)	PF06500.11(DUF1100:Alpha/beta hydrolase of unknown function (DUF1100)); PF02129.18(Peptidase_S15:X-Pro dipeptidyl-peptidase (S15 family)); PF00326.21(Peptidase_S9:Prolyl oligopeptidase family); PF00756.20(Esterase:Putative esterase)
gene-PDE_08794	0.409887	-1.2867	1.59368e-50	1.78378e-49	yes	down	30.9967	10.9967	31.75	31.85	29.39	11.97	11.67	9.35	PDE_08794	hypothetical protein	GO:0000155(molecular_function:phosphorelay sensor kinase activity)				COG0784(O:Posttranslational modification, protein turnover, chaperones); COG0642(O:Posttranslational modification, protein turnover, chaperones)	EPS33832.1(hypothetical protein PDE_08794 [Penicillium oxalicum 114-2])	sp|P48027|GACS_PSESY(Sensor protein GacS OS=Pseudomonas syringae pv. syringae OX=321 GN=gacS PE=3 SV=1)	PF00072.24(Response_reg:Response regulator receiver domain); PF02518.26(HATPase_c:Histidine kinase-, DNA gyrase B-, and HSP90-like ATPase); PF00512.25(HisKA:His Kinase A (phospho-acceptor) domain)
gene-PDE_08145	0.305911	-1.70882	3.15847e-50	3.51836e-49	yes	down	76.74	19.9933	76.08	81.23	72.91	22.04	23	14.94	PDE_08145	hypothetical protein					ENOG4110BF2(S:Function unknown)	EPS33183.1(hypothetical protein PDE_08145 [Penicillium oxalicum 114-2])	None
gene-PDE_07889	0.447805	-1.15906	4.19452e-50	4.66136e-49	yes	down	24.9467	10.97	25.52	25.34	23.98	10.84	11.6	10.47	PDE_07889	hypothetical protein					ENOG4111HA6(S:Function unknown)	EPS32928.1(hypothetical protein PDE_07889 [Penicillium oxalicum 114-2])	sp|P0CT47|Y1780_CHATD(Uncharacterized protein CTHT_0071780 OS=Chaetomium thermophilum (strain DSM 1495 / CBS 144.50 / IMI 039719) OX=759272 GN=CTHT_0071780 PE=4 SV=1)	PF10395.9(Utp8:Utp8 family)
gene-PDE_03034	0.0398112	-4.65068	6.38746e-50	7.05641e-49	yes	down	6.39667	0.253333	7.15	6.36	5.68	0.22	0.29	0.25	PDE_03034	hypothetical protein						EPS28088.1(hypothetical protein PDE_03034 [Penicillium oxalicum 114-2])	None
gene-PDE_09017	0.121855	-3.03677	2.02556e-49	2.22454e-48	yes	down	10.56	1.26333	10.19	10.01	11.48	1.02	1.75	1.02	PDE_09017	hypothetical protein	GO:0016829(molecular_function:lyase activity)	K02295	CRY		COG0415(L:Replication, recombination and repair)	EPS34055.1(hypothetical protein PDE_09017 [Penicillium oxalicum 114-2])	sp|Q8QG60|CRY2_CHICK(Cryptochrome-2 OS=Gallus gallus OX=9031 GN=CRY2 PE=2 SV=2)	PF03441.14(FAD_binding_7:FAD binding domain of DNA photolyase); PF00875.18(DNA_photolyase:DNA photolyase)
gene-PDE_04830	0.168513	-2.56907	2.3279e-49	2.55359e-48	yes	down	11.5967	1.92667	11.21	11.62	11.96	1.65	2.53	1.6	PDE_04830	hypothetical protein	GO:0016021(cellular_component:integral component of membrane)				ENOG410Y8QC(S:Function unknown)	EPS29880.1(hypothetical protein PDE_04830 [Penicillium oxalicum 114-2])	None	PF05730.11(CFEM:CFEM domain)
gene-PDE_08596	0.273983	-1.86784	2.71145e-49	2.97084e-48	yes	down	17.0833	4.14667	17.29	18.02	15.94	4.77	4.51	3.16	PDE_08596	hypothetical protein	GO:0005634(cellular_component:nucleus); GO:0006260(biological_process:DNA replication); GO:0005815(cellular_component:microtubule organizing center)				ENOG410YC1E(S:Function unknown)	EPS33634.1(hypothetical protein PDE_08596 [Penicillium oxalicum 114-2])	None	PF07989.11(Cnn_1N:Centrosomin N-terminal motif 1)
gene-PDE_07219	0.360154	-1.47331	3.74717e-49	4.09124e-48	yes	down	23.3567	8.27667	23.25	23.06	23.76	9.51	8.35	6.97	PDE_07219	hypothetical protein	GO:0042254(biological_process:ribosome biogenesis)	K14832	MAK21, NOC1, CEBPZ		COG5593(J:Translation, ribosomal structure and biogenesis)	EPS32259.1(hypothetical protein PDE_07219 [Penicillium oxalicum 114-2])	sp|G0SEQ5|NOC1_CHATD(Ribosome biogenesis protein NOC1 OS=Chaetomium thermophilum (strain DSM 1495 / CBS 144.50 / IMI 039719) OX=759272 GN=NOC1 PE=3 SV=2)	PF03914.17(CBF:CBF/Mak21 family)
gene-PDE_07992	0.367865	-1.44275	5.14747e-49	5.60702e-48	yes	down	16.91	6.10667	17.26	17.32	16.15	6.32	6.25	5.75	PDE_07992	hypothetical protein	GO:0003723(molecular_function:RNA binding); GO:0005524(molecular_function:ATP binding); GO:0004386(molecular_function:helicase activity)	K14776	DDX10, DBP4		COG0513(E:Amino acid transport and metabolism)	EPS33031.1(hypothetical protein PDE_07992 [Penicillium oxalicum 114-2])	sp|Q2UHB7|DBP4_ASPOR(ATP-dependent RNA helicase dbp4 OS=Aspergillus oryzae (strain ATCC 42149 / RIB 40) OX=510516 GN=dbp4 PE=3 SV=1)	PF00270.29(DEAD:DEAD/DEAH box helicase); PF00271.31(Helicase_C:Helicase conserved C-terminal domain); PF13959.6(DUF4217:Domain of unknown function (DUF4217)); PF04851.15(ResIII:Type III restriction enzyme, res subunit)
gene-PDE_00552	0.00623227	-7.32603	6.08697e-49	6.61498e-48	yes	down	369.153	1.97667	383.4	377.49	346.57	1.46	0.74	3.73	PDE_00552	hypothetical protein						EPS25618.1(hypothetical protein PDE_00552 [Penicillium oxalicum 114-2])	None
gene-PDE_03181	0.291554	-1.77817	9.63251e-49	1.04196e-47	yes	down	12.7	3.63	12.5	13.58	12.02	3.43	3.71	3.75	PDE_03181	putative cell-wall beta-1,6-glucan active enzyme	GO:0030246(molecular_function:carbohydrate binding); GO:0016021(cellular_component:integral component of membrane); GO:0006078(biological_process:(1->6)-beta-D-glucan biosynthetic process); GO:0004553(molecular_function:hydrolase activity, hydrolyzing O-glycosyl compounds)				COG2273(S:Function unknown)	EPS28235.1(putative cell-wall beta-1,6-glucan active enzyme [Penicillium oxalicum 114-2])	sp|P32486|KRE6_YEAST(Beta-glucan synthesis-associated protein KRE6 OS=Saccharomyces cerevisiae (strain ATCC 204508 / S288c) OX=559292 GN=KRE6 PE=1 SV=2)	PF03935.15(SKN1:Beta-glucan synthesis-associated protein (SKN1))
gene-PDE_07738	0.385251	-1.37613	1.17177e-48	1.26314e-47	yes	down	17.62	6.68667	18.13	17.91	16.82	7.36	7.11	5.59	PDE_07738	hypothetical protein	GO:0006629(biological_process:lipid metabolic process); GO:0006396(biological_process:RNA processing); GO:0003676(molecular_function:nucleic acid binding); GO:0008081(molecular_function:phosphoric diester hydrolase activity)	K14792	RRP5, PDCD11		COG0539(J:Translation, ribosomal structure and biogenesis)	EPS32778.1(hypothetical protein PDE_07738 [Penicillium oxalicum 114-2])	sp|O74835|RRP5_SCHPO(rRNA biogenesis protein rrp5 OS=Schizosaccharomyces pombe (strain 972 / ATCC 24843) OX=284812 GN=rrp5 PE=1 SV=1)	PF00575.23(S1:S1 RNA binding domain); PF14559.6(TPR_19:Tetratricopeptide repeat)
gene-PDE_03332	0.21316	-2.22999	1.58108e-48	1.69848e-47	yes	down	7.38	1.71667	6.73	7.78	7.63	1.89	1.4	1.86	PDE_03332	hypothetical protein						EPS28386.1(hypothetical protein PDE_03332 [Penicillium oxalicum 114-2])	None
gene-PDE_07654	0.281662	-1.82797	2.20527e-48	2.35818e-47	yes	down	17.0633	4.71	17.25	16.23	17.71	5.16	4.49	4.48	PDE_07654	hypothetical protein	GO:0004497(molecular_function:monooxygenase activity); GO:0071949(molecular_function:FAD binding)				COG0654(S:Function unknown)	EPS32694.1(hypothetical protein PDE_07654 [Penicillium oxalicum 114-2])	sp|P15245|PHHY_TRICU(Phenol hydroxylase OS=Trichosporon cutaneum OX=5554 PE=1 SV=3)	PF01494.19(FAD_binding_3:FAD binding domain); PF07976.12(Phe_hydrox_dim:Phenol hydroxylase, C-terminal dimerisation domain)
gene-PDE_09401	0.487674	-1.03601	2.34118e-48	2.4978e-47	yes	down	66.78	31.86	67.55	66.85	65.94	32.06	33.3	30.22	PDE_09401	hypothetical protein					ENOG410XRSQ(S:Function unknown)	EPS34437.1(hypothetical protein PDE_09401 [Penicillium oxalicum 114-2])	sp|Q75DK1|SEC14_ASHGO(SEC14 cytosolic factor OS=Ashbya gossypii (strain ATCC 10895 / CBS 109.51 / FGSC 9923 / NRRL Y-1056) OX=284811 GN=SEC14 PE=3 SV=2)	PF00650.20(CRAL_TRIO:CRAL/TRIO domain); PF03765.15(CRAL_TRIO_N:CRAL/TRIO, N-terminal domain)
gene-PDE_01684	0.485224	-1.04328	3.28724e-48	3.50314e-47	yes	down	160.703	76.58	162.77	159.67	159.67	81.92	81.77	66.05	PDE_01684	hypothetical protein	GO:0015105(molecular_function:arsenite transmembrane transporter activity); GO:0016021(cellular_component:integral component of membrane); GO:0055085(biological_process:transmembrane transport)				ENOG4110CVK(S:Function unknown)	EPS26745.1(hypothetical protein PDE_01684 [Penicillium oxalicum 114-2])	None	PF03600.16(CitMHS:Citrate transporter); PF02040.15(ArsB:Arsenical pump membrane protein)
gene-PDE_00626	0.410169	-1.28571	3.78081e-48	4.02454e-47	yes	down	48.3533	19.4967	50.75	46.58	47.73	20.51	21.2	16.78	PDE_00626	hypothetical protein		K14767	UTP3, SAS10		ENOG410XSPX(S:Function unknown)	EPS25692.1(hypothetical protein PDE_00626 [Penicillium oxalicum 114-2])	sp|Q1MTS0|YBH9_SCHPO(Uncharacterized protein C3B8.09 OS=Schizosaccharomyces pombe (strain 972 / ATCC 24843) OX=284812 GN=SPBC3B8.09 PE=1 SV=1)	PF09368.10(Sas10:Sas10 C-terminal domain); PF04000.15(Sas10_Utp3:Sas10/Utp3/C1D family)
gene-PDE_04589	0.408224	-1.29257	3.95388e-48	4.20398e-47	yes	down	49.3933	19.7833	50.89	49.71	47.58	21.76	20.42	17.17	PDE_04589	hypothetical protein		K14791	PWP1		ENOG410XT1V(S:Function unknown)	EPS29639.1(hypothetical protein PDE_04589 [Penicillium oxalicum 114-2])	sp|Q9P775|YBEG_SCHPO(Uncharacterized WD repeat-containing protein C17D11.16 OS=Schizosaccharomyces pombe (strain 972 / ATCC 24843) OX=284812 GN=SPBC1711.16 PE=1 SV=1)	PF00400.32(WD40:WD domain, G-beta repeat); PF11715.8(Nup160:Nucleoporin Nup120/160)
gene-PDE_09999	0.000216112	-12.1759	4.2156e-48	4.47716e-47	yes	down	147.943	0.0366667	146.54	146.57	150.72	0.04	0	0.07	PDE_09999	hypothetical protein	GO:0004497(molecular_function:monooxygenase activity); GO:0016021(cellular_component:integral component of membrane); GO:0018658(molecular_function:salicylate 1-monooxygenase activity); GO:0071949(molecular_function:FAD binding)	K18386;K00480	PAXM, ATMM, LTMM;E1.14.13.1	map00403(Indole diterpene alkaloid biosynthesis)	COG0654(S:Function unknown)	EPS35034.1(hypothetical protein PDE_09999 [Penicillium oxalicum 114-2])	sp|A0A0E3D8L6|PENM_PENCR(FAD-dependent monooxygenase penM OS=Penicillium crustosum OX=36656 GN=penM PE=3 SV=1)	PF01494.19(FAD_binding_3:FAD binding domain)
gene-PDE_07138	0.3654	-1.45245	6.24477e-48	6.60221e-47	yes	down	26.7033	9.58667	27.36	28.67	24.08	9.92	10.39	8.45	PDE_07138	hypothetical protein	GO:0016021(cellular_component:integral component of membrane)				ENOG4110Y56(S:Function unknown)	EPS32178.1(hypothetical protein PDE_07138 [Penicillium oxalicum 114-2])	None
gene-PDE_00946	0.382592	-1.38612	9.85096e-48	1.04031e-46	yes	down	30.66	11.55	31.72	30.63	29.63	11.89	13.07	9.69	PDE_00946	hypothetical protein	GO:0032040(cellular_component:small-subunit processome)	K14766	NOP14, UTP2		ENOG410XNWY(S:Function unknown)	EPS26010.1(hypothetical protein PDE_00946 [Penicillium oxalicum 114-2])	sp|Q6C2F4|NOP14_YARLI(Probable nucleolar complex protein 14 OS=Yarrowia lipolytica (strain CLIB 122 / E 150) OX=284591 GN=NOP14 PE=3 SV=1)	PF04147.12(Nop14:Nop14-like family)
gene-PDE_04604	0.399563	-1.3235	1.69943e-47	1.7846e-46	yes	down	148.573	60.96	155.8	144.65	145.27	64.13	54.44	64.31	PDE_04604	hypothetical protein	GO:0016491(molecular_function:oxidoreductase activity)				COG1028(S:Function unknown)	EPS29654.1(hypothetical protein PDE_04604 [Penicillium oxalicum 114-2])	sp|Q5C9I9|ISPD_MENPI((-)-isopiperitenol/(-)-carveol dehydrogenase, mitochondrial OS=Mentha piperita OX=34256 PE=1 SV=1)	PF00106.25(adh_short:short chain dehydrogenase); PF13561.6(adh_short_C2:Enoyl-(Acyl carrier protein) reductase); PF08659.10(KR:KR domain)
gene-PDE_07353	0.00143912	-9.4406	1.98025e-47	2.07716e-46	yes	down	75.1267	0.11	71.69	79.19	74.5	0.13	0.2	0	PDE_07353	hypothetical protein	GO:0016021(cellular_component:integral component of membrane)				ENOG4111BV2(S:Function unknown); ENOG4110BB6(S:Function unknown)	EPS32393.1(hypothetical protein PDE_07353 [Penicillium oxalicum 114-2])	None
gene-PDE_02988	0.216197	-2.20958	3.59821e-47	3.75322e-46	yes	down	18.68	3.66333	18.45	15.72	21.87	3.81	3.33	3.85	PDE_02988	hypothetical protein	GO:0016021(cellular_component:integral component of membrane); GO:0006629(biological_process:lipid metabolic process); GO:0008081(molecular_function:phosphoric diester hydrolase activity)				ENOG4111N1N(S:Function unknown); ENOG410XZ22(S:Function unknown)	EPS28042.1(hypothetical protein PDE_02988 [Penicillium oxalicum 114-2])	sp|D4AK17|PLCX1_ARTBC(PI-PLC X domain-containing protein 1 OS=Arthroderma benhamiae (strain ATCC MYA-4681 / CBS 112371) OX=663331 GN=ARB_04618 PE=1 SV=1)
gene-PDE_01701	0.244614	-2.03142	3.9596e-47	4.12558e-46	yes	down	46.4633	9.49667	45.31	45.73	48.35	10.53	8.27	9.69	PDE_01701	hypothetical protein	GO:0034599(biological_process:cellular response to oxidative stress); GO:0016657(molecular_function:oxidoreductase activity, acting on NAD(P)H, nitrogenous group as acceptor)	K07078	K07078		COG3560(S:Function unknown)	EPS26762.1(hypothetical protein PDE_01701 [Penicillium oxalicum 114-2])	sp|P37261|FRM2_YEAST(Fatty acid repression mutant protein 2 OS=Saccharomyces cerevisiae (strain ATCC 204508 / S288c) OX=559292 GN=FRM2 PE=1 SV=2)	PF00881.24(Nitroreductase:Nitroreductase family)
gene-PDE_00213	0.306925	-1.70404	4.09384e-47	4.2607e-46	yes	down	32.5167	4.44	37.17	32.45	27.93	4.86	4.73	3.73	PDE_00213	hypothetical protein	GO:0016021(cellular_component:integral component of membrane); GO:0016628(molecular_function:oxidoreductase activity, acting on the CH-CH group of donors, NAD or NADP as acceptor)					EPS25280.1(hypothetical protein PDE_00213 [Penicillium oxalicum 114-2])	None
gene-PDE_09653	0.346433	-1.52935	4.71331e-47	4.89451e-46	yes	down	34.15	11.57	32.86	34.94	34.65	11.4	12.19	11.12	PDE_09653	hypothetical protein	GO:0022857(molecular_function:transmembrane transporter activity); GO:0016021(cellular_component:integral component of membrane)	K15287	SLC35F1_2		COG0697(S:Function unknown)	EPS34689.1(hypothetical protein PDE_09653 [Penicillium oxalicum 114-2])	sp|O59785|YCN8_SCHPO(Uncharacterized solute carrier family 35 member C320.08 OS=Schizosaccharomyces pombe (strain 972 / ATCC 24843) OX=284812 GN=SPCC320.08 PE=1 SV=1)	PF06027.12(SLC35F:Solute carrier family 35); PF08627.10(CRT-like:CRT-like, chloroquine-resistance transporter-like); PF00892.20(EamA:EamA-like transporter family)
gene-PDE_00283	0.454628	-1.13724	5.24711e-47	5.43675e-46	yes	down	32.97	14.7267	33.76	31.87	33.28	14.05	15.98	14.15	PDE_00283	hypothetical protein	GO:0003723(molecular_function:RNA binding); GO:0016428(molecular_function:tRNA (cytosine-5-)-methyltransferase activity)	K15334	NCL1, TRM4		COG0144(G:Carbohydrate transport and metabolism)	EPS25350.1(hypothetical protein PDE_00283 [Penicillium oxalicum 114-2])	sp|P38205|NCL1_YEAST(Multisite-specific tRNA:(cytosine-C(5))-methyltransferase OS=Saccharomyces cerevisiae (strain ATCC 204508 / S288c) OX=559292 GN=NCL1 PE=1 SV=1)	PF01189.17(Methyltr_RsmB-F:16S rRNA methyltransferase RsmB/F)
gene-PDE_04979	0.386045	-1.37316	5.64747e-47	5.8451e-46	yes	down	27.1867	12.31	25.11	30.72	25.73	11.35	14.71	10.87	PDE_04979	hypothetical protein						EPS30029.1(hypothetical protein PDE_04979 [Penicillium oxalicum 114-2])	None
gene-PDE_07180	0.421272	-1.24718	6.10706e-47	6.31378e-46	yes	down	27.45	11.3533	26.92	27.34	28.09	11.34	12.06	10.66	PDE_07180	hypothetical protein	GO:0016021(cellular_component:integral component of membrane); GO:0003723(molecular_function:RNA binding)	K14844	PUF6		ENOG410XSHY(S:Function unknown)	EPS32220.1(hypothetical protein PDE_07180 [Penicillium oxalicum 114-2])	sp|Q9UU76|PUF6_SCHPO(Pumilio homology domain family member 6 OS=Schizosaccharomyces pombe (strain 972 / ATCC 24843) OX=284812 GN=puf6 PE=1 SV=1)	PF08144.11(CPL:CPL (NUC119) domain); PF10148.9(SCHIP-1:Schwannomin-interacting protein 1)
gene-PDE_09281	0.460129	-1.11989	6.20853e-47	6.41159e-46	yes	down	64.2467	29.0033	63.67	65.98	63.09	27.88	32.33	26.8	PDE_09281	hypothetical protein	GO:0005737(cellular_component:cytoplasm); GO:0051536(molecular_function:iron-sulfur cluster binding); GO:0004402(molecular_function:histone acetyltransferase activity); GO:0033588(cellular_component:Elongator holoenzyme complex); GO:0006357(biological_process:regulation of transcription from RNA polymerase II promoter); GO:0046872(molecular_function:metal ion binding); GO:0005634(cellular_compone…	K07739	ELP3, KAT9		COG1243(B:Chromatin structure and dynamics); COG1243(K:Transcription)	EPS34317.1(hypothetical protein PDE_09281 [Penicillium oxalicum 114-2])	sp|Q02908|ELP3_YEAST(Elongator complex protein 3 OS=Saccharomyces cerevisiae (strain ATCC 204508 / S288c) OX=559292 GN=ELP3 PE=1 SV=1)	PF16199.5(Radical_SAM_C:Radical_SAM C-terminal domain); PF04055.21(Radical_SAM:Radical SAM superfamily); PF00583.25(Acetyltransf_1:Acetyltransferase (GNAT) family); PF13673.7(Acetyltransf_10:Acetyltransferase (GNAT) domain)
gene-PDE_00800	0.00148978	-9.39069	6.48321e-47	6.68663e-46	yes	down	43.59	0.0666667	45.81	41.23	43.73	0.04	0.12	0.04	PDE_00800	hypothetical protein	GO:0004497(molecular_function:monooxygenase activity); GO:0016021(cellular_component:integral component of membrane); GO:0071949(molecular_function:FAD binding)				COG0654(S:Function unknown)	EPS25864.1(hypothetical protein PDE_00800 [Penicillium oxalicum 114-2])	sp|B6HJU4|ROQM_PENRW(FAD-dependent monooxygenase roqM OS=Penicillium rubens (strain ATCC 28089 / DSM 1075 / NRRL 1951 / Wisconsin 54-1255) OX=500485 GN=roqM PE=1 SV=1)	PF01494.19(FAD_binding_3:FAD binding domain); PF01266.24(DAO:FAD dependent oxidoreductase); PF00890.24(FAD_binding_2:FAD binding domain)
gene-PDE_04003	0.475738	-1.07176	6.48917e-47	6.68663e-46	yes	down	46.3067	21.6433	47.04	45.42	46.46	23.67	21.71	19.55	PDE_04003	hypothetical protein	GO:0003824(molecular_function:catalytic activity); GO:0009116(biological_process:nucleoside metabolic process); GO:0005524(molecular_function:ATP binding); GO:0004672(molecular_function:protein kinase activity)					EPS29056.1(hypothetical protein PDE_04003 [Penicillium oxalicum 114-2])	sp|Q80YP0|CDK3_MOUSE(Cyclin-dependent kinase 3 OS=Mus musculus OX=10090 GN=Cdk3 PE=1 SV=2)	PF00069.25(Pkinase:Protein kinase domain); PF07714.17(Pkinase_Tyr:Protein tyrosine kinase); PF01048.20(PNP_UDP_1:Phosphorylase superfamily)
gene-PDE_05425	0.258753	-1.95035	1.81242e-46	1.85529e-45	yes	down	17.21	4.37333	16.53	17.23	17.87	3.92	5.06	4.14	PDE_05425	hypothetical protein	GO:0071013(cellular_component:catalytic step 2 spliceosome); GO:0000398(biological_process:mRNA splicing, via spliceosome)	K12816	CDC40, PRP17	map03040(Spliceosome)	ENOG410XP87(A:RNA processing and modification)	EPS30474.1(hypothetical protein PDE_05425 [Penicillium oxalicum 114-2])	sp|Q9DC48|PRP17_MOUSE(Pre-mRNA-processing factor 17 OS=Mus musculus OX=10090 GN=Cdc40 PE=2 SV=1)	PF00400.32(WD40:WD domain, G-beta repeat); PF12894.7(ANAPC4_WD40:Anaphase-promoting complex subunit 4 WD40 domain)
gene-PDE_03118	0.220774	-2.17936	5.69471e-46	5.79769e-45	yes	down	14.2867	3.08333	13.2	14.86	14.8	3.15	3.18	2.92	PDE_03118	hypothetical protein	GO:0006914(biological_process:autophagy); GO:0006865(biological_process:amino acid transport); GO:0016021(cellular_component:integral component of membrane); GO:0005774(cellular_component:vacuolar membrane)				COG2270(S:Function unknown)	EPS28172.1(hypothetical protein PDE_03118 [Penicillium oxalicum 114-2])	sp|Q6CUZ1|ATG22_KLULA(Autophagy-related protein 22 OS=Kluyveromyces lactis (strain ATCC 8585 / CBS 2359 / DSM 70799 / NBRC 1267 / NRRL Y-1140 / WM37) OX=284590 GN=ATG22 PE=3 SV=1)	PF11700.8(ATG22:Vacuole effluxer Atg22 like); PF07690.16(MFS_1:Major Facilitator Superfamily)
gene-PDE_01717	0.000266001	-11.8763	8.05859e-46	8.17758e-45	yes	down	240.75	0.06	239.62	237.14	245.49	0.12	0	0.06	PDE_01717	hypothetical protein	GO:0016838(molecular_function:carbon-oxygen lyase activity, acting on phosphates)				ENOG410ZF6S(S:Function unknown); ENOG410YEIS(S:Function unknown)	EPS26778.1(hypothetical protein PDE_01717 [Penicillium oxalicum 114-2])	sp|Q8NIH6|TRI5_FUSAS(Trichodiene synthase OS=Fusarium asiaticum OX=282267 GN=TRI5 PE=3 SV=1)	PF06330.11(TRI5:Trichodiene synthase (TRI5))
gene-PDE_08287	0.182547	-2.45366	8.56158e-46	8.67819e-45	yes	down	56.8467	9.88667	56.51	60.97	53.06	8.98	9.75	10.93	PDE_08287	hypothetical protein	GO:0016021(cellular_component:integral component of membrane)				ENOG41119DM(S:Function unknown); ENOG4110VEY(S:Function unknown)	EPS33325.1(hypothetical protein PDE_08287 [Penicillium oxalicum 114-2])	None	PF06140.13(Ifi-6-16:Interferon-induced 6-16 family)
gene-PDE_00009	0.0180152	-5.79465	1.05456e-45	1.06666e-44	yes	down	22.11	0.366667	22.1	22.12	22.11	0.45	0.08	0.57	PDE_00009	hypothetical protein	GO:0046872(molecular_function:metal ion binding); GO:0016021(cellular_component:integral component of membrane); GO:0008171(molecular_function:O-methyltransferase activity); GO:0005524(molecular_function:ATP binding)	K00545	COMT	map00350(Tyrosine metabolism)	COG4122(E:Amino acid transport and metabolism)	EPS25078.1(hypothetical protein PDE_00009 [Penicillium oxalicum 114-2])	sp|Q8NKC1|COMT2_SCHPO(Probable catechol O-methyltransferase 2 OS=Schizosaccharomyces pombe (strain 972 / ATCC 24843) OX=284812 GN=SPBPB21E7.04c PE=3 SV=1)	PF01596.17(Methyltransf_3:O-methyltransferase); PF13578.6(Methyltransf_24:Methyltransferase domain)
gene-PDE_06813	0.150393	-2.73319	2.73938e-45	2.75886e-44	yes	down	13.7067	1.98667	13.3	14.01	13.81	1.54	2.33	2.09	PDE_06813	hypothetical protein	GO:0016787(molecular_function:hydrolase activity); GO:0016021(cellular_component:integral component of membrane); GO:0006629(biological_process:lipid metabolic process); GO:0016042(biological_process:lipid catabolic process)	K01046	lip, TGL2	map00561(Glycerolipid metabolism)	COG3675(S:Function unknown)	EPS31855.1(hypothetical protein PDE_06813 [Penicillium oxalicum 114-2])	sp|O59952|LIP_THELA(Lipase OS=Thermomyces lanuginosus OX=5541 GN=LIP PE=1 SV=1)	PF01764.25(Lipase_3:Lipase (class 3)); PF03893.16(Lipase3_N:Lipase 3 N-terminal region); PF12146.8(Hydrolase_4:Serine aminopeptidase, S33); PF12697.7(Abhydrolase_6:Alpha/beta hydrolase family); PF00756.20(Esterase:Putative esterase)
gene-PDE_05441	0.377472	-1.40556	7.57877e-45	7.59177e-44	yes	down	7.50333	2.91667	7.48	7.38	7.65	2.98	2.9	2.87	PDE_05441	hypothetical protein						EPS30490.1(hypothetical protein PDE_05441 [Penicillium oxalicum 114-2])	None
gene-PDE_06466	0.0511407	-4.28938	1.34341e-44	1.34427e-43	yes	down	19.96	0.993333	19.53	19.95	20.4	0.9	1.14	0.94	PDE_06466	hypothetical protein					ENOG410YUHQ(S:Function unknown)	EPS31511.1(hypothetical protein PDE_06466 [Penicillium oxalicum 114-2])	None	PF10342.9(GPI-anchored:Ser-Thr-rich glycosyl-phosphatidyl-inositol-anchored membrane family)
gene-PDE_09238	4.96419e-05	-14.2981	1.63527e-44	1.63282e-43	yes	down	945.627	0.0433333	957.84	947.62	931.42	0	0	0.13	PDE_09238	hypothetical protein	GO:0016787(molecular_function:hydrolase activity)				COG0491(Q:Secondary metabolites biosynthesis, transport and catabolism)	EPS34274.1(hypothetical protein PDE_09238 [Penicillium oxalicum 114-2])	sp|Q5BH31|MDPF_EMENI(Atrochrysone carboxyl ACP thioesterase OS=Emericella nidulans (strain FGSC A4 / ATCC 38163 / CBS 112.46 / NRRL 194 / M139) OX=227321 GN=mdpF PE=3 SV=1)	PF00753.27(Lactamase_B:Metallo-beta-lactamase superfamily); PF12706.7(Lactamase_B_2:Beta-lactamase superfamily domain)
gene-PDE_08773	0.291508	-1.77839	3.28094e-44	3.26904e-43	yes	down	43.7567	10.8833	41.66	46.61	43	12.65	11.24	8.76	PDE_08773	hypothetical protein					ENOG410Z2YJ(S:Function unknown); ENOG4111E4U(S:Function unknown); ENOG41117P2(S:Function unknown)	EPS33811.1(hypothetical protein PDE_08773 [Penicillium oxalicum 114-2])	sp|Q5AVR1|CALA_EMENI(Secreted thaumatin-like protein calA OS=Emericella nidulans (strain FGSC A4 / ATCC 38163 / CBS 112.46 / NRRL 194 / M139) OX=227321 GN=calA PE=2 SV=1)
gene-PDE_05631	0.477612	-1.06609	4.14424e-44	4.10297e-43	yes	down	52.3333	24.55	51.23	52.69	53.08	25.57	24.15	23.93	PDE_05631	hypothetical protein	GO:0003887(molecular_function:DNA-directed DNA polymerase activity); GO:0006260(biological_process:DNA replication); GO:0003677(molecular_function:DNA binding)	K02328	POLD2	map00230(Purine metabolism); map03430(Mismatch repair); map03420(Nucleotide excision repair); map00240(Pyrimidine metabolism); map03410(Base excision repair); map03030(DNA replication); map03440(Homologous recombination)	COG1311(L:Replication, recombination and repair)	EPS30679.1(hypothetical protein PDE_05631 [Penicillium oxalicum 114-2])	sp|P87324|DPOD2_SCHPO(DNA polymerase subunit delta-2 OS=Schizosaccharomyces pombe (strain 972 / ATCC 24843) OX=284812 GN=cdc1 PE=1 SV=1)	PF04042.16(DNA_pol_E_B:DNA polymerase alpha/epsilon subunit B); PF18018.1(DNA_pol_D_N:DNA polymerase delta subunit OB-fold domain)
gene-PDE_04980	0.1896	-2.39897	4.25776e-44	4.2109e-43	yes	down	32.93	7.90333	29.09	34.96	34.74	9.33	7.19	7.19	PDE_04980	hypothetical protein						EPS30030.1(hypothetical protein PDE_04980 [Penicillium oxalicum 114-2])	None
gene-PDE_09245	0.0517392	-4.2726	4.7412e-44	4.68407e-43	yes	down	14.4267	0.686667	16.16	14.26	12.86	0.6	0.59	0.87	PDE_09245	hypothetical protein					ENOG4110AYD(S:Function unknown); ENOG4110BN5(S:Function unknown); ENOG410YPB5(S:Function unknown)	EPS34281.1(hypothetical protein PDE_09245 [Penicillium oxalicum 114-2])	None
gene-PDE_02992	0.410769	-1.2836	5.84261e-44	5.76611e-43	yes	down	27.6433	11.1767	27.77	27.33	27.83	12.28	11.85	9.4	PDE_02992	hypothetical protein	GO:0051391(biological_process:tRNA acetylation); GO:0030688(cellular_component:preribosome, small subunit precursor); GO:0008080(molecular_function:N-acetyltransferase activity); GO:0005730(cellular_component:nucleolus); GO:0000154(biological_process:rRNA modification); GO:0042274(biological_process:ribosomal small subunit biogenesis); GO:1990883(molecular_function:rRNA cytidine N-acetyltransfera…	K14521	NAT10, KRE33	map03008(Ribosome biogenesis in eukaryotes)	COG1444(S:Function unknown)	EPS28046.1(hypothetical protein PDE_02992 [Penicillium oxalicum 114-2])	sp|P53914|NAT10_YEAST(RNA cytidine acetyltransferase OS=Saccharomyces cerevisiae (strain ATCC 204508 / S288c) OX=559292 GN=KRE33 PE=1 SV=1)	PF13718.6(GNAT_acetyltr_2:GNAT acetyltransferase 2); PF13725.6(tRNA_bind_2:Possible tRNA binding domain); PF05127.14(Helicase_RecD:Helicase); PF08351.11(DUF1726:Domain of unknown function (DUF1726))
gene-PDE_06349	0.323705	-1.62725	1.72406e-43	1.689e-42	yes	down	5.78333	1.84333	6.2	5.87	5.28	1.85	2.14	1.54	PDE_06349	hypothetical protein	GO:0003700(molecular_function:transcription factor activity, sequence-specific DNA binding); GO:0005634(cellular_component:nucleus); GO:0046872(molecular_function:metal ion binding); GO:0008270(molecular_function:zinc ion binding)				COG1112(S:Function unknown)	EPS31394.1(hypothetical protein PDE_06349 [Penicillium oxalicum 114-2])	sp|Q9P2E3|ZNFX1_HUMAN(NFX1-type zinc finger-containing protein 1 OS=Homo sapiens OX=9606 GN=ZNFX1 PE=2 SV=2)	PF13087.6(AAA_12:AAA domain); PF13086.6(AAA_11:AAA domain); PF13245.6(AAA_19:AAA domain); PF09848.9(DUF2075:Uncharacterized conserved protein (DUF2075)); PF18044.1(zf-CCCH_4:CCCH-type zinc finger); PF00642.24(zf-CCCH:Zinc finger C-x8-C-x5-C-x3-H type (and similar)); PF18345.1(zf_CCCH_4:Zinc finger domain); PF16131.5(Torus:Torus domain)
gene-PDE_04565	0.000946084	-10.0457	1.81978e-43	1.78091e-42	yes	down	84.4033	0.0766667	84.95	82.66	85.6	0.17	0.06	0	PDE_04565	hypothetical protein	GO:0016021(cellular_component:integral component of membrane)				ENOG4110BB6(S:Function unknown); ENOG4111BV2(S:Function unknown)	EPS29615.1(hypothetical protein PDE_04565 [Penicillium oxalicum 114-2])	sp|A0A084B9Z2|SAT4_STACB(Satratoxin biosynthesis SC1 cluster protein 4 OS=Stachybotrys chartarum (strain CBS 109288 / IBT 7711) OX=1280523 GN=SAT4 PE=3 SV=1)
gene-PDE_00316	0.193941	-2.36631	2.64641e-43	2.58177e-42	yes	down	12.4033	2.34333	12.62	12.04	12.55	2.59	1.75	2.69	PDE_00316	hypothetical protein						EPS25383.1(hypothetical protein PDE_00316 [Penicillium oxalicum 114-2])	None
gene-PDE_07529	0.452245	-1.14482	3.0909e-43	3.01226e-42	yes	down	47.7333	21.2167	47.52	48.55	47.13	23.17	22.21	18.27	PDE_07529	hypothetical protein	GO:0003676(molecular_function:nucleic acid binding); GO:0000390(biological_process:spliceosomal complex disassembly); GO:0071014(cellular_component:post-mRNA release spliceosomal complex); GO:0004004(molecular_function:ATP-dependent RNA helicase activity); GO:0004386(molecular_function:helicase activity); GO:0000462(biological_process:maturation of SSU-rRNA from tricistronic rRNA transcript (SSU-…	K12820	DHX15, PRP43	map03040(Spliceosome)	COG1643(L:Replication, recombination and repair)	EPS32569.1(hypothetical protein PDE_07529 [Penicillium oxalicum 114-2])	sp|O42945|DHX15_SCHPO(Probable pre-mRNA-splicing factor ATP-dependent RNA helicase prp43 OS=Schizosaccharomyces pombe (strain 972 / ATCC 24843) OX=284812 GN=prp43 PE=3 SV=1)	PF07717.16(OB_NTP_bind:Oligonucleotide/oligosaccharide-binding (OB)-fold); PF04408.23(HA2:Helicase associated domain (HA2)); PF00271.31(Helicase_C:Helicase conserved C-terminal domain); PF00270.29(DEAD:DEAD/DEAH box helicase); PF13401.6(AAA_22:AAA domain); PF00448.22(SRP54:SRP54-type protein, GTPase domain)
gene-PDE_00096	0.478517	-1.06336	4.14245e-43	4.03285e-42	yes	down	55.3133	23.0333	57.53	54.64	53.77	25.23	23.94	19.93	PDE_00096	hypothetical protein	GO:0016021(cellular_component:integral component of membrane); GO:0008324(molecular_function:cation transmembrane transporter activity); GO:0015079(molecular_function:potassium ion transmembrane transporter activity); GO:0030007(biological_process:cellular potassium ion homeostasis); GO:0005887(cellular_component:integral component of plasma membrane)				COG0168(S:Function unknown)	EPS25165.1(hypothetical protein PDE_00096 [Penicillium oxalicum 114-2])	sp|P28584|TRK2_YEAST(Low-affinity potassium transport protein OS=Saccharomyces cerevisiae (strain ATCC 204508 / S288c) OX=559292 GN=TRK2 PE=1 SV=1)	PF02386.16(TrkH:Cation transport protein)
gene-PDE_07350	0.428416	-1.22292	4.15593e-43	4.04176e-42	yes	down	54.9067	22.6233	59.88	56.9	47.94	21.97	24.21	21.69	PDE_07350	hypothetical protein	GO:0016021(cellular_component:integral component of membrane)					EPS32390.1(hypothetical protein PDE_07350 [Penicillium oxalicum 114-2])	sp|Q9SUV2|PT432_ARATH(Probable sugar phosphate/phosphate translocator At4g32390 OS=Arabidopsis thaliana OX=3702 GN=At4g32390 PE=3 SV=1)	PF03151.16(TPT:Triose-phosphate Transporter family); PF08449.11(UAA:UAA transporter family)
gene-PDE_09569	0.400656	-1.31956	5.10684e-43	4.95623e-42	yes	down	77.3867	30.2033	75.68	75.01	81.47	29.96	29.8	30.85	PDE_09569	hypothetical protein					ENOG4110B75(S:Function unknown); ENOG4110B38(S:Function unknown)	EPS34605.1(hypothetical protein PDE_09569 [Penicillium oxalicum 114-2])	None
gene-PDE_09551	0.0102109	-6.61375	5.8434e-43	5.66519e-42	yes	down	17.1533	0.166667	17.17	17.75	16.54	0.05	0.16	0.29	PDE_09551	hypothetical protein	GO:0016021(cellular_component:integral component of membrane)				ENOG410YDBI(S:Function unknown); ENOG4111RNB(S:Function unknown)	EPS34587.1(hypothetical protein PDE_09551 [Penicillium oxalicum 114-2])	None
gene-PDE_06783	0.469987	-1.08931	6.19954e-43	6.00424e-42	yes	down	45.0233	20.8033	45.62	44.89	44.56	20.35	23.36	18.7	PDE_06783	hypothetical protein	GO:0005730(cellular_component:nucleolus); GO:0030687(cellular_component:preribosome, large subunit precursor); GO:0005654(cellular_component:nucleoplasm); GO:0000463(biological_process:maturation of LSU-rRNA from tricistronic rRNA transcript (SSU-rRNA, 5.8S rRNA, LSU-rRNA)); GO:0000466(biological_process:maturation of 5.8S rRNA from tricistronic rRNA transcript (SSU-rRNA, 5.8S rRNA, LSU-rRNA)); G…	K14824	ERB1, BOP1		ENOG410XRBX(J:Translation, ribosomal structure and biogenesis)	EPS31825.1(hypothetical protein PDE_06783 [Penicillium oxalicum 114-2])	sp|A1CQI9|ERB1_ASPCL(Ribosome biogenesis protein erb1 OS=Aspergillus clavatus (strain ATCC 1007 / CBS 513.65 / DSM 816 / NCTC 3887 / NRRL 1) OX=344612 GN=erb1 PE=3 SV=1)	PF08145.12(BOP1NT:BOP1NT (NUC169) domain); PF00400.32(WD40:WD domain, G-beta repeat); PF12894.7(ANAPC4_WD40:Anaphase-promoting complex subunit 4 WD40 domain)
gene-PDE_08726	0.425158	-1.23393	9.40918e-43	9.08452e-42	yes	down	26.2967	10.9667	25.67	28.48	24.74	11.13	11.46	10.31	PDE_08726	hypothetical protein	GO:0005634(cellular_component:nucleus); GO:0042254(biological_process:ribosome biogenesis)	K14799	TSR1		COG5177(S:Function unknown)	EPS33764.1(hypothetical protein PDE_08726 [Penicillium oxalicum 114-2])	sp|O13956|TSR1_SCHPO(Ribosome biogenesis protein tsr1 OS=Schizosaccharomyces pombe (strain 972 / ATCC 24843) OX=284812 GN=tsr1 PE=3 SV=1)	PF04950.12(RIBIOP_C:40S ribosome biogenesis protein Tsr1 and BMS1 C-terminal); PF08142.12(AARP2CN:AARP2CN (NUC121) domain)
gene-PDE_03566	0.338082	-1.56455	1.18265e-42	1.13832e-41	yes	down	61.5267	15.4067	62.56	67.05	54.97	17.16	15.85	13.21	PDE_03566	hypothetical protein	GO:0003723(molecular_function:RNA binding)	K17944	PUF3		COG5099(S:Function unknown)	EPS28620.1(hypothetical protein PDE_03566 [Penicillium oxalicum 114-2])	sp|Q8TB72|PUM2_HUMAN(Pumilio homolog 2 OS=Homo sapiens OX=9606 GN=PUM2 PE=1 SV=2)	PF00806.19(PUF:Pumilio-family RNA binding repeat)
gene-PDE_09609	0.460693	-1.11812	1.26295e-42	1.21436e-41	yes	down	1017.81	359.953	1037.24	1065.96	950.22	354.44	369.51	355.91	PDE_09609	hypothetical protein	GO:0016787(molecular_function:hydrolase activity)				COG0637(S:Function unknown)	EPS34645.1(hypothetical protein PDE_09609 [Penicillium oxalicum 114-2])	sp|P31467|YIEH_ECOLI(6-phosphogluconate phosphatase OS=Escherichia coli (strain K12) OX=83333 GN=yieH PE=1 SV=1)	PF13419.6(HAD_2:Haloacid dehalogenase-like hydrolase); PF00702.26(Hydrolase:haloacid dehalogenase-like hydrolase); PF13242.6(Hydrolase_like:HAD-hyrolase-like); PF12710.7(HAD:haloacid dehalogenase-like hydrolase)
gene-PDE_06156	0.311227	-1.68396	4.00384e-42	3.81836e-41	yes	down	7.47333	2.76333	7.28	7.12	8.02	2.74	2.71	2.84	PDE_06156	putative beta-fructofuranosidase	GO:0005975(biological_process:carbohydrate metabolic process); GO:0030246(molecular_function:carbohydrate binding); GO:0004553(molecular_function:hydrolase activity, hydrolyzing O-glycosyl compounds)	K01193	INV, sacA	map00500(Starch and sucrose metabolism); map00052(Galactose metabolism)	COG1621(G:Carbohydrate transport and metabolism)	EPS31201.1(putative beta-fructofuranosidase [Penicillium oxalicum 114-2])	sp|A2R0E0|INUE_ASPNC(Extracellular exo-inulinase inuE OS=Aspergillus niger (strain CBS 513.88 / FGSC A1513) OX=425011 GN=inuE PE=2 SV=1)	PF00251.20(Glyco_hydro_32N:Glycosyl hydrolases family 32 N-terminal domain); PF08244.12(Glyco_hydro_32C:Glycosyl hydrolases family 32 C terminal); PF16346.5(DUF4975:Domain of unknown function (DUF4975))
gene-PDE_00791	0.476051	-1.07081	4.54525e-42	4.32146e-41	yes	down	70.0833	32.6967	70.77	71.03	68.45	31.95	36.33	29.81	PDE_00791	hypothetical protein	GO:0003824(molecular_function:catalytic activity); GO:0008483(molecular_function:transaminase activity)	K20247	EGT2	map00340(Histidine metabolism)		EPS25855.1(hypothetical protein PDE_00791 [Penicillium oxalicum 114-2])	sp|A7UX13|EGT2_NEUCR(Hercynylcysteine sulfoxide lyase OS=Neurospora crassa (strain ATCC 24698 / 74-OR23-1A / CBS 708.71 / DSM 1257 / FGSC 987) OX=367110 GN=egt-2 PE=1 SV=1)	PF00266.19(Aminotran_5:Aminotransferase class-V)
gene-PDE_05440	0.294649	-1.76293	5.00218e-42	4.75106e-41	yes	down	33.2	10.8033	34.9	33.1	31.6	10.44	11.03	10.94	PDE_05440	hypothetical protein						EPS30489.1(hypothetical protein PDE_05440 [Penicillium oxalicum 114-2])	None
gene-PDE_03869	0.361676	-1.46723	5.29008e-42	5.0194e-41	yes	down	10.9667	3.91333	11.45	10.36	11.09	3.88	4.58	3.28	PDE_03869	hypothetical protein	GO:0016874(molecular_function:ligase activity); GO:0061630(molecular_function:ubiquitin protein ligase activity); GO:0008270(molecular_function:zinc ion binding); GO:0071596(biological_process:ubiquitin-dependent protein catabolic process via the N-end rule pathway); GO:0008168(molecular_function:methyltransferase activity)	K10625	UBR1		ENOG410XPQU(O:Posttranslational modification, protein turnover, chaperones)	EPS28923.1(hypothetical protein PDE_03869 [Penicillium oxalicum 114-2])	sp|O60152|UBR1_SCHPO(E3 ubiquitin-protein ligase ubr1 OS=Schizosaccharomyces pombe (strain 972 / ATCC 24843) OX=284812 GN=ubr1 PE=3 SV=1)	PF02207.20(zf-UBR:Putative zinc finger in N-recognin (UBR box)); PF02617.17(ClpS:ATP-dependent Clp protease adaptor protein ClpS)
gene-PDE_00420	0.284481	-1.81359	8.63341e-42	8.18335e-41	yes	down	10.31	2.89	10.41	10.36	10.16	2.62	3.49	2.56	PDE_00420	hypothetical protein	GO:0005524(molecular_function:ATP binding)	K10877	RAD54B	map03440(Homologous recombination)	COG0553(O:Posttranslational modification, protein turnover, chaperones)	EPS25487.1(hypothetical protein PDE_00420 [Penicillium oxalicum 114-2])	sp|Q9DG67|RA54B_CHICK(DNA repair and recombination protein RAD54B OS=Gallus gallus OX=9031 GN=RAD54B PE=2 SV=1)	PF00176.23(SNF2_N:SNF2 family N-terminal domain); PF00271.31(Helicase_C:Helicase conserved C-terminal domain); PF04851.15(ResIII:Type III restriction enzyme, res subunit)
gene-PDE_05591	0.454812	-1.13666	1.2124e-41	1.14687e-40	yes	down	31.3	14.0033	32.42	32.12	29.36	15.25	14.59	12.17	PDE_05591	hypothetical protein	GO:0006298(biological_process:mismatch repair); GO:0005524(molecular_function:ATP binding); GO:0030983(molecular_function:mismatched DNA binding)	K08737	MSH6	map03430(Mismatch repair)	COG0249(S:Function unknown)	EPS30639.1(hypothetical protein PDE_05591 [Penicillium oxalicum 114-2])	sp|O74502|MSH6_SCHPO(DNA mismatch repair protein msh6 OS=Schizosaccharomyces pombe (strain 972 / ATCC 24843) OX=284812 GN=msh6 PE=1 SV=1)	PF00488.21(MutS_V:MutS domain V); PF05192.18(MutS_III:MutS domain III); PF01624.20(MutS_I:MutS domain I); PF05190.18(MutS_IV:MutS family domain IV); PF05188.17(MutS_II:MutS domain II)
gene-PDE_01504	0.361845	-1.46656	1.35646e-41	1.28055e-40	yes	down	13.66	4.86333	14.46	13.64	12.88	5.38	5.06	4.15	PDE_01504	hypothetical protein	GO:0005730(cellular_component:nucleolus); GO:0003723(molecular_function:RNA binding); GO:0006364(biological_process:rRNA processing)	K14544	UTP22, NOL6	map03008(Ribosome biogenesis in eukaryotes)	ENOG410XPP9(S:Function unknown)	EPS26567.1(hypothetical protein PDE_01504 [Penicillium oxalicum 114-2])	sp|O94676|UTP22_SCHPO(U3 small nucleolar RNA-associated protein 22 OS=Schizosaccharomyces pombe (strain 972 / ATCC 24843) OX=284812 GN=utp22 PE=3 SV=1)	PF17405.2(Nrap_D4:Nrap protein nucleotidyltransferase domain 4); PF17406.2(Nrap_D5:Nrap protein PAP/OAS1-like domain 5); PF17403.2(Nrap_D2:Nrap protein PAP/OAS-like domain); PF03813.14(Nrap:Nrap protein domain 1); PF17404.2(Nrap_D3:Nrap protein domain 3); PF17407.2(Nrap_D6:Nrap protein domain 6)
gene-PDE_09580	0.104013	-3.26516	1.38529e-41	1.30645e-40	yes	down	11.0133	0.423333	9.73	9.14	14.17	0.45	0.23	0.59	PDE_09580	hypothetical protein						EPS34616.1(hypothetical protein PDE_09580 [Penicillium oxalicum 114-2])	None
gene-PDE_00066	0.41207	-1.27904	1.41714e-41	1.33514e-40	yes	down	57.9333	23.2767	59.49	57.88	56.43	25.03	22.23	22.57	PDE_00066	hypothetical protein	GO:0016021(cellular_component:integral component of membrane); GO:0022889(molecular_function:serine transmembrane transporter activity); GO:0031966(cellular_component:mitochondrial membrane); GO:0015075(molecular_function:ion transmembrane transporter activity); GO:0006730(biological_process:one-carbon metabolic process); GO:0140300(deleted:old GO)				ENOG410YU8V(U:Intracellular trafficking, secretion, and vesicular transport)	EPS25135.1(hypothetical protein PDE_00066 [Penicillium oxalicum 114-2])	sp|O13793|FSF1_SCHPO(Sideroflexin fsf1 OS=Schizosaccharomyces pombe (strain 972 / ATCC 24843) OX=284812 GN=fsf1 PE=3 SV=2)	PF03820.17(Mtc:Tricarboxylate carrier)
gene-PDE_04139	0.418792	-1.25569	2.74876e-41	2.57414e-40	yes	down	29.2233	17.3	30.03	29.57	28.07	18.66	17.83	15.41	PDE_04139	hypothetical protein	GO:0016021(cellular_component:integral component of membrane); GO:0005634(cellular_component:nucleus); GO:0006351(biological_process:transcription, DNA-templated); GO:0003677(molecular_function:DNA binding); GO:0055085(biological_process:transmembrane transport); GO:0000981(molecular_function:RNA polymerase II transcription factor activity, sequence-specific DNA binding); GO:0008270(molecular_fun…				ENOG410ZNGN(S:Function unknown)	EPS29190.1(hypothetical protein PDE_04139 [Penicillium oxalicum 114-2])	sp|Q05854|YL278_YEAST(Uncharacterized transcriptional regulatory protein YLR278C OS=Saccharomyces cerevisiae (strain ATCC 204508 / S288c) OX=559292 GN=YLR278C PE=1 SV=1)	PF04082.18(Fungal_trans:Fungal specific transcription factor domain); PF00172.18(Zn_clus:Fungal Zn(2)-Cys(6) binuclear cluster domain)
gene-PDE_00921	0.491107	-1.02589	4.95759e-41	4.62411e-40	yes	down	45.7367	22	46.97	45.01	45.23	22.1	22.53	21.37	PDE_00921	hypothetical protein	GO:0003723(molecular_function:RNA binding)	K14837	NOP12		COG0724(S:Function unknown)	EPS25985.1(hypothetical protein PDE_00921 [Penicillium oxalicum 114-2])	sp|Q4WCH5|NOP12_ASPFU(Nucleolar protein 12 OS=Neosartorya fumigata (strain ATCC MYA-4609 / Af293 / CBS 101355 / FGSC A1100) OX=330879 GN=nop12 PE=3 SV=1)	PF00076.22(RRM_1:RNA recognition motif. (a.k.a. RRM, RBD, or RNP domain))
gene-PDE_04496	0.00118574	-9.72	9.82701e-41	9.12955e-40	yes	down	216.243	0.23	215.59	216.89	216.25	0	0	0.69	PDE_04496	hypothetical protein	GO:0030411(molecular_function:scytalone dehydratase activity); GO:0006582(biological_process:melanin metabolic process)	K17740	SCD1		ENOG4111G58(S:Function unknown)	EPS29546.1(hypothetical protein PDE_04496 [Penicillium oxalicum 114-2])	sp|O14434|ARP1_ASPFU(Scytalone dehydratase arp1 OS=Neosartorya fumigata (strain ATCC MYA-4609 / Af293 / CBS 101355 / FGSC A1100) OX=330879 GN=arp1 PE=2 SV=1)	PF02982.14(Scytalone_dh:Scytalone dehydratase); PF13577.6(SnoaL_4:SnoaL-like domain)
gene-PDE_04665	0.00118553	-9.72025	1.43986e-40	1.33237e-39	yes	down	1511.75	1.66	1631.26	1444.61	1459.37	1.25	3.73	0	PDE_04665	hypothetical protein						EPS29715.1(hypothetical protein PDE_04665 [Penicillium oxalicum 114-2])	None
gene-PDE_02644	0.429991	-1.21762	1.46659e-40	1.35467e-39	yes	down	21.6333	9.14667	20.28	22.37	22.25	9.97	9.29	8.18	PDE_02644	hypothetical protein	GO:0070124(biological_process:mitochondrial translational initiation); GO:0003924(molecular_function:GTPase activity); GO:0005525(molecular_function:GTP binding); GO:0005739(cellular_component:mitochondrion); GO:0046872(molecular_function:metal ion binding); GO:0003743(molecular_function:translation initiation factor activity)	K02519	infB, MTIF2		COG0532(J:Translation, ribosomal structure and biogenesis)	EPS27700.1(hypothetical protein PDE_02644 [Penicillium oxalicum 114-2])	sp|P25038|IF2M_YEAST(Translation initiation factor IF-2, mitochondrial OS=Saccharomyces cerevisiae (strain ATCC 204508 / S288c) OX=559292 GN=IFM1 PE=1 SV=2)	PF00009.27(GTP_EFTU:Elongation factor Tu GTP binding domain); PF11987.8(IF-2:Translation-initiation factor 2); PF04760.15(IF2_N:Translation initiation factor IF-2, N-terminal region); PF01926.23(MMR_HSR1:50S ribosome-binding GTPase); PF00641.18(zf-RanBP:Zn-finger in Ran binding protein and others); PF09439.10(SRPRB:Signal recognition particle receptor beta subunit)
gene-PDE_06926	0.43388	-1.20463	1.65075e-40	1.51999e-39	yes	down	58.55	24.9267	56.96	61.48	57.21	25.41	23.17	26.2	PDE_06926	hypothetical protein	GO:0005654(cellular_component:nucleoplasm); GO:0005730(cellular_component:nucleolus); GO:0000027(biological_process:ribosomal large subunit assembly)	K14840	NOP53, GLTSCR2		ENOG4111GSN(S:Function unknown)	EPS31967.1(hypothetical protein PDE_06926 [Penicillium oxalicum 114-2])	sp|Q9UUI4|NOP53_SCHPO(Ribosome biogenesis protein NOP53 OS=Schizosaccharomyces pombe (strain 972 / ATCC 24843) OX=284812 GN=rrp16 PE=1 SV=1)	PF07767.11(Nop53:Nop53 (60S ribosomal biogenesis))
gene-PDE_07265	0.0379897	-4.71825	2.05192e-40	1.88752e-39	yes	down	8.14333	0.293333	8.21	6.95	9.27	0.26	0.19	0.43	PDE_07265	hypothetical protein	GO:0008171(molecular_function:O-methyltransferase activity)				ENOG4111K6Z(S:Function unknown); ENOG410ZJAR(S:Function unknown)	EPS32305.1(hypothetical protein PDE_07265 [Penicillium oxalicum 114-2])	sp|C7ZC16|PEP2_NECH7(Pea pathogenicity protein 2 OS=Nectria haematococca (strain 77-13-4 / ATCC MYA-4622 / FGSC 9596 / MPVI) OX=660122 GN=PEP2 PE=3 SV=1)	PF00891.18(Methyltransf_2:O-methyltransferase domain); PF13577.6(SnoaL_4:SnoaL-like domain)
gene-PDE_08478	1.9086e-05	-15.6771	2.66689e-40	2.4484e-39	yes	down	123.803	0	129.34	125.01	117.06	0	0	0	PDE_08478	hypothetical protein					ENOG410Y7XE(S:Function unknown)	EPS33516.1(hypothetical protein PDE_08478 [Penicillium oxalicum 114-2])	None
gene-PDE_07011	0.487743	-1.03581	3.78259e-40	3.45911e-39	yes	down	507.14	240.13	511.39	493.98	516.05	233.75	234.03	252.61	PDE_07011	hypothetical protein	GO:0016787(molecular_function:hydrolase activity)				ENOG410XSGW(S:Function unknown)	EPS32052.1(hypothetical protein PDE_07011 [Penicillium oxalicum 114-2])	sp|Q09788|ASL1_SCHPO(Alkali-sensitive linkage protein 1 OS=Schizosaccharomyces pombe (strain 972 / ATCC 24843) OX=284812 GN=asl1 PE=1 SV=1)	PF11790.8(Glyco_hydro_cc:Glycosyl hydrolase catalytic core)
gene-PDE_01174	0.338412	-1.56315	4.01579e-40	3.66519e-39	yes	down	34.3733	11.3433	34.92	33.11	35.09	11.1	10.63	12.3	PDE_01174	hypothetical protein	GO:0016813(molecular_function:hydrolase activity, acting on carbon-nitrogen (but not peptide) bonds, in linear amidines); GO:0046872(molecular_function:metal ion binding)	K01480	speB	map00330(Arginine and proline metabolism)	COG0010(A:RNA processing and modification)	EPS26238.1(hypothetical protein PDE_01174 [Penicillium oxalicum 114-2])	sp|O42887|SPEB2_SCHPO(Putative agmatinase 2 OS=Schizosaccharomyces pombe (strain 972 / ATCC 24843) OX=284812 GN=SPBC8E4.03 PE=3 SV=1)	PF00491.21(Arginase:Arginase family)
gene-PDE_04535	0.468224	-1.09473	4.35451e-40	3.97047e-39	yes	down	116.93	53.9467	117.91	118.69	114.19	58.01	58.92	44.91	PDE_04535	putative glycogen debranching enzyme	GO:0004367(molecular_function:glycerol-3-phosphate dehydrogenase [NAD+] activity); GO:0009331(cellular_component:glycerol-3-phosphate dehydrogenase complex); GO:0046168(biological_process:glycerol-3-phosphate catabolic process); GO:0005980(biological_process:glycogen catabolic process); GO:0005978(biological_process:glycogen biosynthetic process); GO:0004134(molecular_function:4-alpha-glucanotran…	K01196	AGL	map00500(Starch and sucrose metabolism)	COG3408(G:Carbohydrate transport and metabolism)	EPS29585.1(putative glycogen debranching enzyme [Penicillium oxalicum 114-2])	sp|Q06625|GDE_YEAST(Glycogen debranching enzyme OS=Saccharomyces cerevisiae (strain ATCC 204508 / S288c) OX=559292 GN=GDB1 PE=1 SV=1)	PF14701.6(hDGE_amylase:Glycogen debranching enzyme, glucanotransferase domain); PF06202.14(GDE_C:Amylo-alpha-1,6-glucosidase); PF14702.6(hGDE_central:Central domain of human glycogen debranching enzyme); PF14699.6(hGDE_N:N-terminal domain from the human glycogen debranching enzyme)
gene-PDE_06357	0.399897	-1.3223	1.35277e-39	1.22509e-38	yes	down	32.3933	12.6967	32.48	32.38	32.32	12.27	13.11	12.71	PDE_06357	hypothetical protein	GO:0016021(cellular_component:integral component of membrane); GO:0055085(biological_process:transmembrane transport)				COG0477(O:Posttranslational modification, protein turnover, chaperones); ENOG4111HSW(G:Carbohydrate transport and metabolism)	EPS31402.1(hypothetical protein PDE_06357 [Penicillium oxalicum 114-2])	sp|B8N0F1|ASAE_ASPFN(MFS transporter asaE OS=Aspergillus flavus (strain ATCC 200026 / FGSC A1120 / NRRL 3357 / JCM 12722 / SRRC 167) OX=332952 GN=asaE PE=2 SV=1)	PF07690.16(MFS_1:Major Facilitator Superfamily); PF06779.14(MFS_4:Uncharacterised MFS-type transporter YbfB)
gene-PDE_08735	0.323112	-1.62989	1.42905e-39	1.29167e-38	yes	down	4.93	1.56	4.98	5.05	4.76	1.48	1.59	1.61	PDE_08735	hypothetical protein					ENOG41127XD(S:Function unknown)	EPS33773.1(hypothetical protein PDE_08735 [Penicillium oxalicum 114-2])	None
gene-PDE_06528	0.33952	-1.55843	1.65507e-39	1.49308e-38	yes	down	158.43	53.0633	158.31	159.09	157.89	58.47	61.22	39.5	PDE_06528	hypothetical protein	GO:0097038(cellular_component:perinuclear endoplasmic reticulum); GO:0006884(biological_process:cell volume homeostasis); GO:0006874(biological_process:cellular calcium ion homeostasis); GO:0016021(cellular_component:integral component of membrane); GO:0070588(biological_process:calcium ion transmembrane transport); GO:0015275(molecular_function:stretch-activated, cation-selective, calcium channe…				COG0668(M:Cell wall/membrane/envelope biogenesis)	EPS31573.1(hypothetical protein PDE_06528 [Penicillium oxalicum 114-2])	sp|O74839|MSY1_SCHPO(Mechanosensitive ion channel protein Msy1 OS=Schizosaccharomyces pombe (strain 972 / ATCC 24843) OX=284812 GN=msy1 PE=1 SV=1)	PF00924.18(MS_channel:Mechanosensitive ion channel); PF13202.6(EF-hand_5:EF hand)
gene-PDE_04878	0.413357	-1.27454	1.89704e-39	1.70643e-38	yes	down	19.97	8.10333	20.23	19.75	19.93	7.85	8.8	7.66	PDE_04878	hypothetical protein	GO:0005730(cellular_component:nucleolus); GO:0003723(molecular_function:RNA binding); GO:0006364(biological_process:rRNA processing)	K14790	NOP9		ENOG410YSWC(J:Translation, ribosomal structure and biogenesis); COG5184(D:Cell cycle control, cell division, chromosome partitioning); COG5184(Z:Cytoskeleton)	EPS29928.1(hypothetical protein PDE_04878 [Penicillium oxalicum 114-2])	sp|B6H3T4|NOP9_PENRW(Nucleolar protein 9 OS=Penicillium rubens (strain ATCC 28089 / DSM 1075 / NRRL 1951 / Wisconsin 54-1255) OX=500485 GN=nop9 PE=3 SV=1)
gene-PDE_04899	0.203118	-2.29961	2.33486e-39	2.09823e-38	yes	down	52.46	10.2733	55.97	52.98	48.43	11.33	10.65	8.84	PDE_04899	hypothetical protein					ENOG410YNKN(S:Function unknown)	EPS29949.1(hypothetical protein PDE_04899 [Penicillium oxalicum 114-2])	None
gene-PDE_06114	0.0180753	-5.78984	2.82234e-39	2.53387e-38	yes	down	19.63	0.343333	17.26	20.22	21.41	0.54	0.26	0.23	PDE_06114	hypothetical protein						EPS31159.1(hypothetical protein PDE_06114 [Penicillium oxalicum 114-2])	None
gene-PDE_07537	0.292374	-1.77411	4.17775e-39	3.73282e-38	yes	down	19.9633	5.73333	19.24	21.11	19.54	5.33	6.88	4.99	PDE_07537	hypothetical protein	GO:0030697(molecular_function:S-adenosylmethionine-dependent tRNA (m5U54) methyltransferase activity)	K15331	TRMT2B, TRM2		COG2265(J:Translation, ribosomal structure and biogenesis)	EPS32577.1(hypothetical protein PDE_07537 [Penicillium oxalicum 114-2])	sp|Q09833|YAD7_SCHPO(tRNA (uracil(54)-C(5))-methyltransferase OS=Schizosaccharomyces pombe (strain 972 / ATCC 24843) OX=284812 GN=SPAC4G8.07c PE=3 SV=1)	PF05958.11(tRNA_U5-meth_tr:tRNA (Uracil-5-)-methyltransferase)
gene-PDE_03503	0.416542	-1.26347	7.10282e-39	6.32821e-38	yes	down	50.97	20.9	49.44	53.46	50.01	21.49	23.73	17.48	PDE_03503	hypothetical protein	GO:0009113(biological_process:purine nucleobase biosynthetic process); GO:0004044(molecular_function:amidophosphoribosyltransferase activity); GO:0046872(molecular_function:metal ion binding); GO:0006189(biological_process:'de novo' IMP biosynthetic process); GO:0009116(biological_process:nucleoside metabolic process)	K00764	purF, PPAT	map00250(Alanine, aspartate and glutamate metabolism); map00230(Purine metabolism)	COG0034(F:Nucleotide transport and metabolism)	EPS28557.1(hypothetical protein PDE_03503 [Penicillium oxalicum 114-2])	sp|P41390|PUR1_SCHPO(Amidophosphoribosyltransferase OS=Schizosaccharomyces pombe (strain 972 / ATCC 24843) OX=284812 GN=ade4 PE=1 SV=1)	PF13522.6(GATase_6:Glutamine amidotransferase domain); PF13537.6(GATase_7:Glutamine amidotransferase domain); PF00156.27(Pribosyltran:Phosphoribosyl transferase domain); PF13230.6(GATase_4:Glutamine amidotransferases class-II)
gene-PDE_04497	0.243027	-2.04081	7.28787e-39	6.48072e-38	yes	down	38.6033	9.11667	38.63	37.18	40	7.42	9.28	10.65	PDE_04497	hypothetical protein	GO:0016787(molecular_function:hydrolase activity)	K01046	lip, TGL2	map00561(Glycerolipid metabolism)	COG0657(S:Function unknown)	EPS29547.1(hypothetical protein PDE_04497 [Penicillium oxalicum 114-2])	sp|Q9US38|YFZ3_SCHPO(AB hydrolase superfamily protein C1039.03 OS=Schizosaccharomyces pombe (strain 972 / ATCC 24843) OX=284812 GN=SPAC1039.03 PE=3 SV=1)	PF07859.13(Abhydrolase_3:alpha/beta hydrolase fold); PF00326.21(Peptidase_S9:Prolyl oligopeptidase family); PF00135.28(COesterase:Carboxylesterase family); PF10340.9(Say1_Mug180:Steryl acetyl hydrolase)
gene-PDE_04744	0.339553	-1.55829	8.38261e-39	7.42596e-38	yes	down	20.17	6.86	21.48	19.73	19.3	7.85	7.35	5.38	PDE_04744	hypothetical protein	GO:0005634(cellular_component:nucleus); GO:0003690(molecular_function:double-stranded DNA binding); GO:0006270(biological_process:DNA replication initiation); GO:0003697(molecular_function:single-stranded DNA binding)	K10736	MCM10		ENOG41100ZT(S:Function unknown)	EPS29794.1(hypothetical protein PDE_04744 [Penicillium oxalicum 114-2])	sp|O42709|MCM10_SCHPO(DNA replication licensing factor mcm10 OS=Schizosaccharomyces pombe (strain 972 / ATCC 24843) OX=284812 GN=mcm10 PE=1 SV=1)	PF09329.11(zf-primase:Primase zinc finger)
gene-PDE_00741	0.486238	-1.04027	1.26493e-38	1.11845e-37	yes	down	96.8167	48.2933	98.96	97.72	93.77	48.19	46.04	50.65	PDE_00741	hypothetical protein	GO:0016740(molecular_function:transferase activity); GO:0016746(molecular_function:transferase activity, transferring acyl groups)				ENOG4111FRC(S:Function unknown); ENOG410ZRM2(S:Function unknown); ENOG4112CR9(S:Function unknown)	EPS25805.1(hypothetical protein PDE_00741 [Penicillium oxalicum 114-2])	None	PF13673.7(Acetyltransf_10:Acetyltransferase (GNAT) domain); PF13508.7(Acetyltransf_7:Acetyltransferase (GNAT) domain); PF00583.25(Acetyltransf_1:Acetyltransferase (GNAT) family); PF08445.10(FR47:FR47-like protein); PF14542.6(Acetyltransf_CG:GCN5-related N-acetyl-transferase)
gene-PDE_04442	0.425823	-1.23167	2.69418e-38	2.37098e-37	yes	down	33.5633	15.28	32.97	35.5	32.22	15.3	15.39	15.15	PDE_04442	hypothetical protein	GO:0016787(molecular_function:hydrolase activity); GO:0008236(molecular_function:serine-type peptidase activity)				ENOG4111Y47(I:Lipid transport and metabolism); COG0657(I:Lipid transport and metabolism)	EPS29492.1(hypothetical protein PDE_04442 [Penicillium oxalicum 114-2])	None	PF07859.13(Abhydrolase_3:alpha/beta hydrolase fold); PF00326.21(Peptidase_S9:Prolyl oligopeptidase family); PF12740.7(Chlorophyllase2:Chlorophyllase enzyme); PF07224.11(Chlorophyllase:Chlorophyllase); PF02129.18(Peptidase_S15:X-Pro dipeptidyl-peptidase (S15 family))
gene-PDE_04861	0.485694	-1.04188	2.94262e-38	2.58718e-37	yes	down	202.12	94.87	203.55	203.36	199.45	95.17	91.33	98.11	PDE_04861	hypothetical protein	GO:0006434(biological_process:seryl-tRNA aminoacylation); GO:0016021(cellular_component:integral component of membrane); GO:0004828(molecular_function:serine-tRNA ligase activity); GO:0005524(molecular_function:ATP binding); GO:0055114(biological_process:oxidation-reduction process)				COG0172(J:Translation, ribosomal structure and biogenesis); ENOG4112C2X(S:Function unknown)	EPS29911.1(hypothetical protein PDE_04861 [Penicillium oxalicum 114-2])	None	PF03188.16(Cytochrom_B561:Eukaryotic cytochrome b561)
gene-PDE_00469	0.118077	-3.0822	3.94222e-38	3.44658e-37	yes	down	7.50667	0.87	8.25	7.61	6.66	1.07	0.63	0.91	PDE_00469	hypothetical protein	GO:0016021(cellular_component:integral component of membrane); GO:0055085(biological_process:transmembrane transport)				ENOG410XSE0(S:Function unknown)	EPS25536.1(hypothetical protein PDE_00469 [Penicillium oxalicum 114-2])	sp|Q4WRQ4|MFSB_ASPFU(Major facilitator superfamily multidrug transporter mfsB OS=Neosartorya fumigata (strain ATCC MYA-4609 / Af293 / CBS 101355 / FGSC A1100) OX=330879 GN=mfsB PE=2 SV=1)	PF07690.16(MFS_1:Major Facilitator Superfamily); PF00083.24(Sugar_tr:Sugar (and other) transporter)
gene-PDE_08772	0.286474	-1.80353	7.07035e-38	6.14122e-37	yes	down	10.7	2.75	11.75	10.53	9.82	2.35	3.09	2.81	PDE_08772	hypothetical protein	GO:0016787(molecular_function:hydrolase activity)	K10759	E3.1.1.20		ENOG410Y9GP(S:Function unknown)	EPS33810.1(hypothetical protein PDE_08772 [Penicillium oxalicum 114-2])	sp|P78581|TAN_ASPOR(Tannase OS=Aspergillus oryzae (strain ATCC 42149 / RIB 40) OX=510516 GN=AO090103000074 PE=1 SV=1)	PF07519.11(Tannase:Tannase and feruloyl esterase)
gene-PDE_03319	0.394683	-1.34123	7.22653e-38	6.27105e-37	yes	down	33.4033	12.7567	33.06	32.72	34.43	14.04	12.62	11.61	PDE_03319	hypothetical protein	GO:0016021(cellular_component:integral component of membrane)				ENOG4110MTT(G:Carbohydrate transport and metabolism)	EPS28373.1(hypothetical protein PDE_03319 [Penicillium oxalicum 114-2])	None
gene-PDE_08662	0.419744	-1.25242	8.64683e-38	7.48964e-37	yes	down	146.227	60.6467	149.54	146.84	142.3	65.39	68.47	48.08	PDE_08662	putative chitin synthase	GO:0016021(cellular_component:integral component of membrane); GO:0003779(molecular_function:actin binding); GO:0016459(cellular_component:myosin complex); GO:0016758(molecular_function:transferase activity, transferring hexosyl groups); GO:0003774(molecular_function:motor activity); GO:0005524(molecular_function:ATP binding)	K00698	CHS1	map00520(Amino sugar and nucleotide sugar metabolism)	COG1215(Q:Secondary metabolites biosynthesis, transport and catabolism)	EPS33700.1(putative chitin synthase [Penicillium oxalicum 114-2])	sp|Q4P9K9|CHS8_USTMA(Chitin synthase 8 OS=Ustilago maydis (strain 521 / FGSC 9021) OX=237631 GN=CHS8 PE=3 SV=1)	PF03142.15(Chitin_synth_2:Chitin synthase); PF00063.21(Myosin_head:Myosin head (motor domain)); PF08766.11(DEK_C:DEK C terminal domain); PF00173.28(Cyt-b5:Cytochrome b5-like Heme/Steroid binding domain); PF13641.6(Glyco_tranf_2_3:Glycosyltransferase like family 2); PF13632.6(Glyco_trans_2_3:Glycosyl transferase family group 2)
gene-PDE_09442	0.258856	-1.94978	9.36187e-38	8.10148e-37	yes	down	5.15333	1.31	4.91	5.32	5.23	1.28	1.37	1.28	PDE_09442	hypothetical protein	GO:0016021(cellular_component:integral component of membrane)				ENOG4111MV6(S:Function unknown); ENOG410YGZM(S:Function unknown)	EPS34478.1(hypothetical protein PDE_09442 [Penicillium oxalicum 114-2])	None	PF11915.8(DUF3433:Protein of unknown function (DUF3433))
gene-PDE_05082	0.407206	-1.29617	1.08017e-37	9.33886e-37	yes	down	947.147	382.913	1015.89	911.46	914.09	405.45	413.1	330.19	PDE_05082	hypothetical protein	GO:0016021(cellular_component:integral component of membrane)				ENOG4111MV9(S:Function unknown)	EPS30132.1(hypothetical protein PDE_05082 [Penicillium oxalicum 114-2])	None	PF05730.11(CFEM:CFEM domain)
gene-PDE_00795	0.000585046	-10.7392	1.11934e-37	9.66473e-37	yes	down	61.9567	0.04	62.86	60.23	62.78	0.04	0.08	0	PDE_00795	hypothetical protein	GO:0016765(molecular_function:transferase activity, transferring alkyl or aryl (other than methyl) groups); GO:0016021(cellular_component:integral component of membrane); GO:0016747(molecular_function:transferase activity, transferring acyl groups other than amino-acyl groups); GO:0009820(biological_process:alkaloid metabolic process)				ENOG410YBC1(S:Function unknown); ENOG410YG5C(S:Function unknown); ENOG410Z8W6(S:Function unknown)	EPS25859.1(hypothetical protein PDE_00795 [Penicillium oxalicum 114-2])	sp|B6HV38|ADRJ_PENRW(Acetyltransferase adrJ OS=Penicillium rubens (strain ATCC 28089 / DSM 1075 / NRRL 1951 / Wisconsin 54-1255) OX=500485 GN=adrJ PE=1 SV=1)
gene-PDE_07217	0.453339	-1.14134	1.11993e-37	9.66473e-37	yes	down	52.97	23.45	53.48	54.86	50.57	22.38	23.56	24.41	PDE_07217	hypothetical protein	GO:0004047(molecular_function:aminomethyltransferase activity); GO:0006546(biological_process:glycine catabolic process); GO:0005739(cellular_component:mitochondrion); GO:0008483(molecular_function:transaminase activity)	K00605	gcvT, AMT	map00630(Glyoxylate and dicarboxylate metabolism); map00670(One carbon pool by folate); map00260(Glycine, serine and threonine metabolism)	COG0404(S:Function unknown)	EPS32257.1(hypothetical protein PDE_07217 [Penicillium oxalicum 114-2])	sp|P48015|GCST_YEAST(Aminomethyltransferase, mitochondrial OS=Saccharomyces cerevisiae (strain ATCC 204508 / S288c) OX=559292 GN=GCV1 PE=1 SV=2)	PF01571.21(GCV_T:Aminomethyltransferase folate-binding domain); PF08669.11(GCV_T_C:Glycine cleavage T-protein C-terminal barrel domain)
gene-PDE_08661	0.361894	-1.46636	1.2113e-37	1.04436e-36	yes	down	95.95	34.2767	96.04	97.69	94.12	38.63	38.32	25.88	PDE_08661	putative chitin synthase	GO:0016021(cellular_component:integral component of membrane); GO:0003779(molecular_function:actin binding); GO:0016459(cellular_component:myosin complex); GO:0016758(molecular_function:transferase activity, transferring hexosyl groups); GO:0003774(molecular_function:motor activity); GO:0005524(molecular_function:ATP binding)	K00698	CHS1	map00520(Amino sugar and nucleotide sugar metabolism)	COG1215(Q:Secondary metabolites biosynthesis, transport and catabolism)	EPS33699.1(putative chitin synthase [Penicillium oxalicum 114-2])	sp|O13395|CHS6_USTMA(Chitin synthase 6 OS=Ustilago maydis (strain 521 / FGSC 9021) OX=237631 GN=CHS6 PE=3 SV=2)	PF03142.15(Chitin_synth_2:Chitin synthase); PF08766.11(DEK_C:DEK C terminal domain); PF00173.28(Cyt-b5:Cytochrome b5-like Heme/Steroid binding domain); PF13632.6(Glyco_trans_2_3:Glycosyl transferase family group 2); PF13641.6(Glyco_tranf_2_3:Glycosyltransferase like family 2); PF00063.21(Myosin_head:Myosin head (motor domain)); PF13506.6(Glyco_transf_21:Glycosyl transferase family 21)
gene-PDE_05310	0.193058	-2.37289	2.48324e-37	2.12725e-36	yes	down	14.13	2.54333	14.53	13.57	14.29	1.83	2.98	2.82	PDE_05310	hypothetical protein	GO:0016810(molecular_function:hydrolase activity, acting on carbon-nitrogen (but not peptide) bonds); GO:0016021(cellular_component:integral component of membrane); GO:0030196(molecular_function:cyanide hydratase activity); GO:0055085(biological_process:transmembrane transport); GO:0019500(biological_process:cyanide catabolic process)	K10675	E4.2.1.66	map00460(Cyanoamino acid metabolism)	COG0388(U:Intracellular trafficking, secretion, and vesicular transport)	EPS30359.1(hypothetical protein PDE_05310 [Penicillium oxalicum 114-2])	sp|B6HCY4|CHT_PENRW(Cyanide hydratase OS=Penicillium rubens (strain ATCC 28089 / DSM 1075 / NRRL 1951 / Wisconsin 54-1255) OX=500485 GN=PCH_Pc18g02620 PE=1 SV=1)	PF00795.22(CN_hydrolase:Carbon-nitrogen hydrolase)
gene-PDE_07966	0.429997	-1.2176	2.93047e-37	2.49892e-36	yes	down	28.1467	14.8833	28.31	27.22	28.91	15.79	17.18	11.68	PDE_07966	hypothetical protein	GO:0003824(molecular_function:catalytic activity); GO:0016874(molecular_function:ligase activity)				COG0318(P:Inorganic ion transport and metabolism)	EPS33005.1(hypothetical protein PDE_07966 [Penicillium oxalicum 114-2])	sp|Q4G176|ACSF3_HUMAN(Acyl-CoA synthetase family member 3, mitochondrial OS=Homo sapiens OX=9606 GN=ACSF3 PE=1 SV=3)	PF00501.28(AMP-binding:AMP-binding enzyme); PF13193.6(AMP-binding_C:AMP-binding enzyme C-terminal domain)
gene-PDE_02784	0.494711	-1.01534	3.80926e-37	3.23061e-36	yes	down	51.24	24.8167	53.9	50	49.82	23.89	25.3	25.26	PDE_02784	hypothetical protein	GO:0000447(biological_process:endonucleolytic cleavage in ITS1 to separate SSU-rRNA from 5.8S rRNA and LSU-rRNA from tricistronic rRNA transcript (SSU-rRNA, 5.8S rRNA, LSU-rRNA)); GO:0030686(cellular_component:90S preribosome); GO:0005730(cellular_component:nucleolus)	K14786	KRI1		ENOG410XR4G(S:Function unknown)	EPS27840.1(hypothetical protein PDE_02784 [Penicillium oxalicum 114-2])	sp|Q09799|KRI1_SCHPO(Protein kri1 OS=Schizosaccharomyces pombe (strain 972 / ATCC 24843) OX=284812 GN=kri1 PE=1 SV=1)	PF12936.7(Kri1_C:KRI1-like family C-terminal); PF05178.12(Kri1:KRI1-like family)
gene-PDE_07273	0.443429	-1.17323	5.57366e-37	4.71842e-36	yes	down	101.667	40.22	107.62	105.8	91.58	39.94	40.96	39.76	PDE_07273	hypothetical protein	GO:0016021(cellular_component:integral component of membrane); GO:0016491(molecular_function:oxidoreductase activity)				ENOG410YRD6(S:Function unknown)	EPS32313.1(hypothetical protein PDE_07273 [Penicillium oxalicum 114-2])	None
gene-PDE_09086	0.42481	-1.23511	7.39604e-37	6.24985e-36	yes	down	30.38	12.6633	27.8	31.21	32.13	13.34	12.86	11.79	PDE_09086	hypothetical protein	GO:0005732(cellular_component:small nucleolar ribonucleoprotein complex); GO:0006364(biological_process:rRNA processing); GO:0034457(cellular_component:Mpp10 complex)	K14559	MPP10	map03008(Ribosome biogenesis in eukaryotes)	COG5384(J:Translation, ribosomal structure and biogenesis)	EPS34124.1(hypothetical protein PDE_09086 [Penicillium oxalicum 114-2])	sp|O13910|MPP10_SCHPO(U3 small nucleolar ribonucleoprotein protein mpp10 OS=Schizosaccharomyces pombe (strain 972 / ATCC 24843) OX=284812 GN=mpp10 PE=1 SV=1)	PF04006.12(Mpp10:Mpp10 protein)
gene-PDE_03102	0.440391	-1.18314	7.70144e-37	6.50205e-36	yes	down	30.2233	13.09	29.98	28.97	31.72	13.21	14.5	11.56	PDE_03102	hypothetical protein	GO:0003861(molecular_function:3-isopropylmalate dehydratase activity); GO:0009316(cellular_component:3-isopropylmalate dehydratase complex); GO:0051539(molecular_function:4 iron, 4 sulfur cluster binding); GO:0009098(biological_process:leucine biosynthetic process)	K01702	LEU1	map00290(Valine, leucine and isoleucine biosynthesis)	COG0065(E:Amino acid transport and metabolism); COG0066(E:Amino acid transport and metabolism)	EPS28156.1(hypothetical protein PDE_03102 [Penicillium oxalicum 114-2])	sp|P55251|LEUC_RHIPU(3-isopropylmalate dehydratase OS=Rhizomucor pusillus OX=4840 GN=LEUA PE=3 SV=1)	PF00330.20(Aconitase:Aconitase family (aconitate hydratase)); PF00694.19(Aconitase_C:Aconitase C-terminal domain)
gene-PDE_01933	0.368264	-1.44119	7.78531e-37	6.56693e-36	yes	down	9.56333	3.46667	9.19	9.75	9.75	3.61	3.75	3.04	PDE_01933	hypothetical protein	GO:0005524(molecular_function:ATP binding); GO:0004386(molecular_function:helicase activity)	K14439	SMARCAD1		ENOG410XNUT(U:Intracellular trafficking, secretion, and vesicular transport)	EPS26992.1(hypothetical protein PDE_01933 [Penicillium oxalicum 114-2])	sp|O74842|FFT2_SCHPO(ATP-dependent helicase fft2 OS=Schizosaccharomyces pombe (strain 972 / ATCC 24843) OX=284812 GN=fft2 PE=1 SV=1)	PF00176.23(SNF2_N:SNF2 family N-terminal domain); PF00271.31(Helicase_C:Helicase conserved C-terminal domain); PF04851.15(ResIII:Type III restriction enzyme, res subunit); PF00270.29(DEAD:DEAD/DEAH box helicase); PF16203.5(ERCC3_RAD25_C:ERCC3/RAD25/XPB C-terminal helicase)
gene-PDE_07704	0.213585	-2.22712	8.09527e-37	6.81607e-36	yes	down	20.7967	4.36	19.53	20.08	22.78	4.47	5.12	3.49	PDE_07704	hypothetical protein						EPS32744.1(hypothetical protein PDE_07704 [Penicillium oxalicum 114-2])	None
gene-PDE_06511	0.396338	-1.3352	8.87269e-37	7.45721e-36	yes	down	25.17	9.80333	26.38	24.84	24.29	9.72	11.08	8.61	PDE_06511	putative beta-1,6-N-acetylglucosaminidase	GO:0004563(molecular_function:beta-N-acetylhexosaminidase activity); GO:0005975(biological_process:carbohydrate metabolic process); GO:0102148(deleted:old GO)	K12373	HEXA_B	map00513(Various types of N-glycan biosynthesis); map00520(Amino sugar and nucleotide sugar metabolism); map00603(Glycosphingolipid biosynthesis - globo and isoglobo series); map00531(Glycosaminoglycan degradation); map00511(Other glycan degradation)	COG3525(G:Carbohydrate transport and metabolism)	EPS31556.1(putative beta-1,6-N-acetylglucosaminidase [Penicillium oxalicum 114-2])	sp|E9DFH0|HEX1_COCPS(Beta-hexosaminidase 1 OS=Coccidioides posadasii (strain RMSCC 757 / Silveira) OX=443226 GN=HEX1 PE=1 SV=1)	PF00728.22(Glyco_hydro_20:Glycosyl hydrolase family 20, catalytic domain); PF14845.6(Glycohydro_20b2:beta-acetyl hexosaminidase like); PF02838.15(Glyco_hydro_20b:Glycosyl hydrolase family 20, domain 2)
gene-PDE_08777	0.49375	-1.01815	9.80461e-37	8.22566e-36	yes	down	144.41	65.95	144.04	140.37	148.82	66.4	63.67	67.78	PDE_08777	hypothetical protein	GO:0005685(cellular_component:U1 snRNP); GO:0006376(biological_process:mRNA splice site selection); GO:0003729(molecular_function:mRNA binding)				COG5200(A:RNA processing and modification)	EPS33815.1(hypothetical protein PDE_08777 [Penicillium oxalicum 114-2])	sp|Q9USM4|LUC7_SCHPO(U1 snRNP-associated protein usp106 OS=Schizosaccharomyces pombe (strain 972 / ATCC 24843) OX=284812 GN=usp106 PE=1 SV=1)	PF03194.15(LUC7:LUC7 N_terminus)
gene-PDE_00804	0.000648272	-10.5911	1.09111e-36	9.13754e-36	yes	down	100.88	0.0633333	101.42	103.17	98.05	0.19	0	0	PDE_00804	hypothetical protein					COG0702(G:Carbohydrate transport and metabolism); COG0702(M:Cell wall/membrane/envelope biogenesis)	EPS25868.1(hypothetical protein PDE_00804 [Penicillium oxalicum 114-2])	sp|A0A2Z5TWF0|HIMF_ASPJA(NmrA-like family domain-containing oxidoreductase himF OS=Aspergillus japonicus OX=34381 GN=himF PE=3 SV=1)	PF05368.13(NmrA:NmrA-like family); PF13460.6(NAD_binding_10:NAD(P)H-binding); PF01370.21(Epimerase:NAD dependent epimerase/dehydratase family); PF02254.18(TrkA_N:TrkA-N domain)
gene-PDE_04039	0.000685007	-10.5116	3.77078e-36	3.13539e-35	yes	down	51.4567	0.03	52.47	52.08	49.82	0	0.03	0.06	PDE_04039	hypothetical protein	GO:0003824(molecular_function:catalytic activity); GO:0006596(biological_process:polyamine biosynthetic process)	K01581	E4.1.1.17, ODC1, speC, speF	map00480(Glutathione metabolism); map00330(Arginine and proline metabolism)	COG0019(E:Amino acid transport and metabolism)	EPS29090.1(hypothetical protein PDE_04039 [Penicillium oxalicum 114-2])	sp|Q9UQW9|DCOR_SCHPO(Ornithine decarboxylase OS=Schizosaccharomyces pombe (strain 972 / ATCC 24843) OX=284812 GN=spe1 PE=2 SV=1)	PF02784.16(Orn_Arg_deC_N:Pyridoxal-dependent decarboxylase, pyridoxal binding domain); PF00278.22(Orn_DAP_Arg_deC:Pyridoxal-dependent decarboxylase, C-terminal sheet domain)
gene-PDE_01719	0.443597	-1.17268	4.37652e-36	3.63582e-35	yes	down	27.0133	11.6633	26.83	27.55	26.66	11.91	12.16	10.92	PDE_01719	hypothetical protein	GO:0005506(molecular_function:iron ion binding); GO:0016705(molecular_function:oxidoreductase activity, acting on paired donors, with incorporation or reduction of molecular oxygen); GO:0016021(cellular_component:integral component of membrane); GO:0004497(molecular_function:monooxygenase activity); GO:0020037(molecular_function:heme binding)				COG2124(H:Coenzyme transport and metabolism); ENOG4111P7V(U:Intracellular trafficking, secretion, and vesicular transport)	EPS26780.1(hypothetical protein PDE_01719 [Penicillium oxalicum 114-2])	sp|A0A2I6PJ00|NODJ_HYPPI(Cytochrome P450 monooxygenase nodJ OS=Hypoxylon pulicicidum OX=1243767 GN=nodJ PE=3 SV=1)	PF00067.22(p450:Cytochrome P450)
gene-PDE_01597	0.418875	-1.25541	6.01539e-36	4.97961e-35	yes	down	56.7033	23.2267	54.96	57.24	57.91	24.72	24.78	20.18	PDE_01597	hypothetical protein	GO:0003723(molecular_function:RNA binding)	K14789	NOP6		COG0724(S:Function unknown); ENOG411254S(S:Function unknown)	EPS26659.1(hypothetical protein PDE_01597 [Penicillium oxalicum 114-2])	sp|Q9Y7Y3|YGR4_SCHPO(Uncharacterized RNA-binding protein C365.04c OS=Schizosaccharomyces pombe (strain 972 / ATCC 24843) OX=284812 GN=SPBC365.04c PE=4 SV=1)	PF00076.22(RRM_1:RNA recognition motif. (a.k.a. RRM, RBD, or RNP domain))
gene-PDE_00589	0.453755	-1.14001	6.90754e-36	5.70299e-35	yes	down	28.2033	12.0733	30.43	27.44	26.74	13.24	11.82	11.16	PDE_00589	hypothetical protein	GO:0003677(molecular_function:DNA binding)	K15263	LYER		ENOG411081U(S:Function unknown); ENOG4111T7Q(S:Function unknown)	EPS25655.1(hypothetical protein PDE_00589 [Penicillium oxalicum 114-2])	sp|O94311|YH56_SCHPO(UPF0743 protein C215.06c OS=Schizosaccharomyces pombe (strain 972 / ATCC 24843) OX=284812 GN=SPBC215.06c PE=1 SV=2)	PF08790.11(zf-LYAR:LYAR-type C2HC zinc finger)
gene-PDE_01065	3.65343e-05	-14.7404	8.0116e-36	6.59704e-35	yes	down	387.217	0	383.9	384.08	393.67	0	0	0	PDE_01065	hypothetical protein	GO:0008168(molecular_function:methyltransferase activity); GO:0016787(molecular_function:hydrolase activity)				ENOG4111ZG1(S:Function unknown); ENOG410XXS8(S:Function unknown)	EPS26129.1(hypothetical protein PDE_01065 [Penicillium oxalicum 114-2])	sp|B6HJU2|ROQN_PENRW(Glandicoline B O-methyltransferase roqN OS=Penicillium rubens (strain ATCC 28089 / DSM 1075 / NRRL 1951 / Wisconsin 54-1255) OX=500485 GN=roqN PE=1 SV=1)	PF13649.6(Methyltransf_25:Methyltransferase domain); PF08241.12(Methyltransf_11:Methyltransferase domain); PF01209.18(Ubie_methyltran:ubiE/COQ5 methyltransferase family); PF13847.6(Methyltransf_31:Methyltransferase domain); PF08242.12(Methyltransf_12:Methyltransferase domain); PF13489.6(Methyltransf_23:Methyltransferase domain)
gene-PDE_07986	0.320926	-1.63969	1.03522e-35	8.49442e-35	yes	down	12.7567	4.02667	12.43	13.2	12.64	4.74	4.09	3.25	PDE_07986	hypothetical protein	GO:0006364(biological_process:rRNA processing); GO:0005730(cellular_component:nucleolus); GO:0004004(molecular_function:ATP-dependent RNA helicase activity); GO:0005524(molecular_function:ATP binding); GO:0003723(molecular_function:RNA binding)	K14808	DDX54, DBP10		ENOG410XQE5(L:Replication, recombination and repair)	EPS33025.1(hypothetical protein PDE_07986 [Penicillium oxalicum 114-2])	sp|A2QRY2|DBP10_ASPNC(ATP-dependent RNA helicase dbp10 OS=Aspergillus niger (strain CBS 513.88 / FGSC A1513) OX=425011 GN=dbp10 PE=3 SV=1)	PF00270.29(DEAD:DEAD/DEAH box helicase); PF00271.31(Helicase_C:Helicase conserved C-terminal domain); PF08147.12(DBP10CT:DBP10CT (NUC160) domain)
gene-PDE_09296	0.382111	-1.38794	2.37086e-35	1.9352e-34	yes	down	34.72	13	37.4	36.84	29.92	13.98	13.51	11.51	PDE_09296	hypothetical protein	GO:0005759(cellular_component:mitochondrial matrix); GO:0006782(biological_process:protoporphyrinogen IX biosynthetic process); GO:0003870(molecular_function:5-aminolevulinate synthase activity); GO:0030170(molecular_function:pyridoxal phosphate binding); GO:0008483(molecular_function:transaminase activity)	K00643	E2.3.1.37, ALAS	map00860(Porphyrin and chlorophyll metabolism); map00260(Glycine, serine and threonine metabolism)	COG0156(E:Amino acid transport and metabolism)	EPS34332.1(hypothetical protein PDE_09296 [Penicillium oxalicum 114-2])	sp|P38092|HEM1_EMENI(5-aminolevulinate synthase, mitochondrial OS=Emericella nidulans (strain FGSC A4 / ATCC 38163 / CBS 112.46 / NRRL 194 / M139) OX=227321 GN=hemA PE=3 SV=2)	PF00155.21(Aminotran_1_2:Aminotransferase class I and II); PF01041.17(DegT_DnrJ_EryC1:DegT/DnrJ/EryC1/StrS aminotransferase family); PF01053.20(Cys_Met_Meta_PP:Cys/Met metabolism PLP-dependent enzyme); PF00266.19(Aminotran_5:Aminotransferase class-V)
gene-PDE_09356	0.438451	-1.18951	2.70936e-35	2.20764e-34	yes	down	38.3067	12.71	39.25	38.87	36.8	12.54	12.18	13.41	PDE_09356	hypothetical protein	GO:0003676(molecular_function:nucleic acid binding)				ENOG4111TX5(S:Function unknown)	EPS34392.1(hypothetical protein PDE_09356 [Penicillium oxalicum 114-2])	sp|Q6P0X2|ZN511_MOUSE(Zinc finger protein 511 OS=Mus musculus OX=10090 GN=Znf511 PE=1 SV=2)
gene-PDE_03888	0.080053	-3.6429	3.56386e-35	2.89886e-34	yes	down	2.72333	0.213333	2.59	3.12	2.46	0.21	0.27	0.16	PDE_03888	hypothetical protein		K15361	WDR48, UAF1		ENOG410XRJ5(S:Function unknown)	EPS28942.1(hypothetical protein PDE_03888 [Penicillium oxalicum 114-2])	sp|Q09731|BU107_SCHPO(UBP9-binding protein bun107 OS=Schizosaccharomyces pombe (strain 972 / ATCC 24843) OX=284812 GN=bun107 PE=1 SV=1)	PF11816.8(DUF3337:Domain of unknown function (DUF3337))
gene-PDE_07594	0.455045	-1.13592	4.43866e-35	3.5979e-34	yes	down	23.2567	10.3733	23.8	23.04	22.93	10.69	10.27	10.16	PDE_07594	hypothetical protein					ENOG410XNYW(O:Posttranslational modification, protein turnover, chaperones); ENOG4110S6T(O:Posttranslational modification, protein turnover, chaperones)	EPS32634.1(hypothetical protein PDE_07594 [Penicillium oxalicum 114-2])	None	PF02338.19(OTU:OTU-like cysteine protease)
gene-PDE_04950	0.475023	-1.07393	7.17421e-35	5.79017e-34	yes	down	31.4833	17.38	31.87	31.06	31.52	17.25	19.04	15.85	PDE_04950	hypothetical protein	GO:0030328(biological_process:prenylcysteine catabolic process); GO:0016829(molecular_function:lyase activity); GO:0001735(molecular_function:prenylcysteine oxidase activity)	K05906	PCYOX1, FCLY	map00900(Terpenoid backbone biosynthesis)	ENOG410Y3UN(O:Posttranslational modification, protein turnover, chaperones)	EPS30000.1(hypothetical protein PDE_04950 [Penicillium oxalicum 114-2])	sp|Q99ML5|PCYOX_RAT(Prenylcysteine oxidase OS=Rattus norvegicus OX=10116 GN=Pcyox1 PE=1 SV=1)	PF07156.14(Prenylcys_lyase:Prenylcysteine lyase); PF13450.6(NAD_binding_8:NAD(P)-binding Rossmann-like domain); PF01593.24(Amino_oxidase:Flavin containing amine oxidoreductase); PF01266.24(DAO:FAD dependent oxidoreductase)
gene-PDE_09294	0.373559	-1.42059	8.13829e-35	6.54565e-34	yes	down	24.8933	9.10333	24.92	25.99	23.77	8.79	10.41	8.11	PDE_09294	hypothetical protein	GO:0003899(molecular_function:DNA-directed RNA polymerase activity); GO:0005634(cellular_component:nucleus); GO:0006351(biological_process:transcription, DNA-templated); GO:0003677(molecular_function:DNA binding)	K03005	RPA49, POLR1E	map00240(Pyrimidine metabolism); map03020(RNA polymerase); map00230(Purine metabolism)	ENOG410XSWJ(K:Transcription)	EPS34330.1(hypothetical protein PDE_09294 [Penicillium oxalicum 114-2])	None	PF06870.12(RNA_pol_I_A49:A49-like RNA polymerase I associated factor)
gene-PDE_09430	0.327579	-1.61009	1.12305e-34	9.00947e-34	yes	down	32.8467	10.4333	32.27	33.96	32.31	9.71	10.42	11.17	PDE_09430	hypothetical protein	GO:0005871(cellular_component:kinesin complex); GO:0005506(molecular_function:iron ion binding); GO:0016705(molecular_function:oxidoreductase activity, acting on paired donors, with incorporation or reduction of molecular oxygen); GO:0003777(molecular_function:microtubule motor activity); GO:0020037(molecular_function:heme binding)					EPS34466.1(hypothetical protein PDE_09430 [Penicillium oxalicum 114-2])	None	PF17111.5(Helo_like_N:Fungal N-terminal domain of STAND proteins)
gene-PDE_03512	0.385931	-1.37358	1.81795e-34	1.45343e-33	yes	down	337.633	123.497	331.39	332.77	348.74	123.72	113.65	133.12	PDE_03512	hypothetical protein	GO:0003735(molecular_function:structural constituent of ribosome); GO:0005840(cellular_component:ribosome); GO:0003723(molecular_function:RNA binding); GO:0006412(biological_process:translation)	K02875	RP-L14e, RPL14	map03010(Ribosome)	COG2163(K:Transcription)	EPS28566.1(hypothetical protein PDE_03512 [Penicillium oxalicum 114-2])	sp|O94238|RL14_SCHPO(60S ribosomal protein L14 OS=Schizosaccharomyces pombe (strain 972 / ATCC 24843) OX=284812 GN=rpl14 PE=2 SV=1)	PF01929.17(Ribosomal_L14e:Ribosomal protein L14); PF00467.29(KOW:KOW motif)
gene-PDE_05659	0.406476	-1.29876	3.51328e-34	2.78973e-33	yes	down	893.34	340.833	898.65	879.33	902.04	361.26	298.66	362.58	PDE_05659	hypothetical protein					ENOG410Y4V6(S:Function unknown); ENOG4111XZZ(S:Function unknown)	EPS30707.1(hypothetical protein PDE_05659 [Penicillium oxalicum 114-2])	None
gene-PDE_00474	0.47642	-1.06969	4.08947e-34	3.23625e-33	yes	down	33.99	15.91	32.94	35.32	33.71	16.27	17.41	14.05	PDE_00474	hypothetical protein	GO:0003676(molecular_function:nucleic acid binding); GO:0005524(molecular_function:ATP binding); GO:0004386(molecular_function:helicase activity)	K17679	MSS116		COG0513(F:Nucleotide transport and metabolism)	EPS25540.1(hypothetical protein PDE_00474 [Penicillium oxalicum 114-2])	sp|Q4WRP2|MS116_ASPFU(ATP-dependent RNA helicase mss116, mitochondrial OS=Neosartorya fumigata (strain ATCC MYA-4609 / Af293 / CBS 101355 / FGSC A1100) OX=330879 GN=mss116 PE=3 SV=1)	PF00270.29(DEAD:DEAD/DEAH box helicase); PF00271.31(Helicase_C:Helicase conserved C-terminal domain); PF04851.15(ResIII:Type III restriction enzyme, res subunit)
gene-PDE_07573	0.435472	-1.19935	4.63486e-34	3.66476e-33	yes	down	29.3433	12.5733	28.34	32.82	26.87	12.5	12.86	12.36	PDE_07573	hypothetical protein	GO:0000213(molecular_function:tRNA-intron endonuclease activity); GO:0016829(molecular_function:lyase activity); GO:0000214(cellular_component:tRNA-intron endonuclease complex); GO:0003676(molecular_function:nucleic acid binding); GO:0006388(biological_process:tRNA splicing, via endonucleolytic cleavage and ligation); GO:0000379(biological_process:tRNA-type intron splice site recognition and clea…	K15323	TSEN34		COG1676(J:Translation, ribosomal structure and biogenesis)	EPS32613.1(hypothetical protein PDE_07573 [Penicillium oxalicum 114-2])	sp|Q7SAK9|SEN34_NEUCR(Probable tRNA-splicing endonuclease subunit tsp-4 OS=Neurospora crassa (strain ATCC 24698 / 74-OR23-1A / CBS 708.71 / DSM 1257 / FGSC 987) OX=367110 GN=tsp-4 PE=3 SV=1)	PF01974.17(tRNA_int_endo:tRNA intron endonuclease, catalytic C-terminal domain)
gene-PDE_06706	0.479218	-1.06125	6.34343e-34	5.00301e-33	yes	down	415.877	145.643	430.97	413.15	403.51	147.83	153.62	135.48	PDE_06706	hypothetical protein	GO:0016853(molecular_function:isomerase activity); GO:0020037(molecular_function:heme binding); GO:0052878(molecular_function:linoleate 8R-lipoxygenase activity); GO:0016705(molecular_function:oxidoreductase activity, acting on paired donors, with incorporation or reduction of molecular oxygen); GO:0033751(molecular_function:linoleate diol synthase activity); GO:0006979(biological_process:respons…	K17863	PPOA	map00591(Linoleic acid metabolism)	ENOG410ZQ7D(I:Lipid transport and metabolism); ENOG410XPZ3(S:Function unknown)	EPS31749.1(hypothetical protein PDE_06706 [Penicillium oxalicum 114-2])	sp|B0Y6R2|PPOA_ASPFC(Psi-producing oxygenase A OS=Neosartorya fumigata (strain CEA10 / CBS 144.89 / FGSC A1163) OX=451804 GN=ppoA PE=3 SV=1)	PF03098.15(An_peroxidase:Animal haem peroxidase); PF00067.22(p450:Cytochrome P450)
gene-PDE_08399	0.221138	-2.17698	6.35356e-34	5.00678e-33	yes	down	6.91	1.50333	7.28	6.84	6.61	1.47	1.73	1.31	PDE_08399	hypothetical protein	GO:0016021(cellular_component:integral component of membrane)				ENOG41119MC(S:Function unknown)	EPS33437.1(hypothetical protein PDE_08399 [Penicillium oxalicum 114-2])	None
gene-PDE_05820	0.387007	-1.36957	7.38246e-34	5.80778e-33	yes	down	25.58	9.75667	26.59	24.12	26.03	10.44	11.01	7.82	PDE_05820	hypothetical protein		K14552	NAN1, UTP17, WDR75	map03008(Ribosome biogenesis in eukaryotes)	ENOG410YY9G(S:Function unknown)	EPS30868.1(hypothetical protein PDE_05820 [Penicillium oxalicum 114-2])	sp|O13878|UTP17_SCHPO(U3 small nucleolar RNA-associated protein 17 OS=Schizosaccharomyces pombe (strain 972 / ATCC 24843) OX=284812 GN=utp17 PE=3 SV=3)
gene-PDE_00171	0.219962	-2.18468	7.45253e-34	5.85798e-33	yes	down	22.3567	4.78333	21.85	21.19	24.03	5.09	4.39	4.87	PDE_00171	hypothetical protein	GO:0016491(molecular_function:oxidoreductase activity)				COG1028(S:Function unknown)	EPS25238.1(hypothetical protein PDE_00171 [Penicillium oxalicum 114-2])	sp|Q9RPT1|RHLG_PSEAE(Rhamnolipids biosynthesis 3-oxoacyl-[acyl-carrier-protein] reductase OS=Pseudomonas aeruginosa (strain ATCC 15692 / DSM 22644 / CIP 104116 / JCM 14847 / LMG 12228 / 1C / PRS 101 / PAO1) OX=208964 GN=rhlG PE=1 SV=1)	PF13561.6(adh_short_C2:Enoyl-(Acyl carrier protein) reductase); PF00106.25(adh_short:short chain dehydrogenase); PF08659.10(KR:KR domain)
gene-PDE_08790	0.463267	-1.11008	1.34378e-33	1.05096e-32	yes	down	19.1167	8.69333	19.11	19.57	18.67	8.83	9.21	8.04	PDE_08790	hypothetical protein	GO:0005730(cellular_component:nucleolus); GO:0004386(molecular_function:helicase activity); GO:0003723(molecular_function:RNA binding); GO:0003676(molecular_function:nucleic acid binding); GO:0005524(molecular_function:ATP binding); GO:0006364(biological_process:rRNA processing)	K14805	DDX24, MAK5		ENOG410XS03(L:Replication, recombination and repair)	EPS33828.1(hypothetical protein PDE_08790 [Penicillium oxalicum 114-2])	sp|Q4WMS3|MAK5_ASPFU(ATP-dependent RNA helicase mak5 OS=Neosartorya fumigata (strain ATCC MYA-4609 / Af293 / CBS 101355 / FGSC A1100) OX=330879 GN=mak5 PE=3 SV=2)	PF00270.29(DEAD:DEAD/DEAH box helicase); PF00271.31(Helicase_C:Helicase conserved C-terminal domain); PF04851.15(ResIII:Type III restriction enzyme, res subunit)
gene-PDE_00310	0.334143	-1.58146	1.62708e-33	1.2704e-32	yes	down	24.64	8.21333	24.31	26.74	22.87	9.32	9.13	6.19	PDE_00310	putative exo-beta-1,3-glucanase	GO:0016829(molecular_function:lyase activity)				ENOG410XTFG(S:Function unknown); ENOG410XNSB(S:Function unknown)	EPS25377.1(putative exo-beta-1,3-glucanase [Penicillium oxalicum 114-2])	sp|D4B0V1|E13B_ARTBC(Probable glucan endo-1,3-beta-glucosidase ARB_02077 OS=Arthroderma benhamiae (strain ATCC MYA-4681 / CBS 112371) OX=663331 GN=ARB_02077 PE=1 SV=1)	PF12708.7(Pectate_lyase_3:Pectate lyase superfamily protein); PF12218.8(End_N_terminal:N terminal extension of bacteriophage endosialidase)
gene-PDE_02945	0.467376	-1.09735	1.99042e-33	1.55021e-32	yes	down	19.0867	8.50667	19.08	19.45	18.73	9.25	8.44	7.83	PDE_02945	hypothetical protein		K16743	ASPM, ASP		ENOG410XSAR(Z:Cytoskeleton)	EPS28000.1(hypothetical protein PDE_02945 [Penicillium oxalicum 114-2])	sp|P62286|ASPM_CANLF(Abnormal spindle-like microcephaly-associated protein homolog OS=Canis lupus familiaris OX=9615 GN=ASPM PE=2 SV=2)
gene-PDE_00546	0.465249	-1.10392	2.20537e-33	1.71333e-32	yes	down	25.7933	11.76	24.41	28.01	24.96	12.03	11.74	11.51	PDE_00546	hypothetical protein	GO:0005730(cellular_component:nucleolus); GO:0042254(biological_process:ribosome biogenesis); GO:0004386(molecular_function:helicase activity); GO:0003723(molecular_function:RNA binding); GO:0003676(molecular_function:nucleic acid binding); GO:0005524(molecular_function:ATP binding)	K13181	DDX27, DRS1		COG0513(S:Function unknown)	EPS25612.1(hypothetical protein PDE_00546 [Penicillium oxalicum 114-2])	sp|Q4WRV2|DRS1_ASPFU(ATP-dependent RNA helicase drs1 OS=Neosartorya fumigata (strain ATCC MYA-4609 / Af293 / CBS 101355 / FGSC A1100) OX=330879 GN=drs1 PE=3 SV=1)	PF00270.29(DEAD:DEAD/DEAH box helicase); PF00271.31(Helicase_C:Helicase conserved C-terminal domain); PF06862.12(UTP25:Utp25, U3 small nucleolar RNA-associated SSU processome protein 25)
gene-PDE_05462	0.369154	-1.43771	3.04921e-33	2.35714e-32	yes	down	30.6933	8.24	33.38	28.54	30.16	8.56	7.37	8.79	PDE_05462	hypothetical protein	GO:0016021(cellular_component:integral component of membrane)				ENOG4110BHE(S:Function unknown)	EPS30511.1(hypothetical protein PDE_05462 [Penicillium oxalicum 114-2])	None
gene-PDE_02190	0.302119	-1.72681	4.60571e-33	3.54571e-32	yes	down	42.63	12.5133	40.95	43.41	43.53	13.09	13.23	11.22	PDE_02190	hypothetical protein	GO:0016021(cellular_component:integral component of membrane); GO:0006458(biological_process:'de novo' protein folding); GO:0005789(cellular_component:endoplasmic reticulum membrane)				ENOG4111IZT(U:Intracellular trafficking, secretion, and vesicular transport)	EPS27247.1(hypothetical protein PDE_02190 [Penicillium oxalicum 114-2])	sp|Q0CJ00|ROT1_ASPTN(Protein rot1 OS=Aspergillus terreus (strain NIH 2624 / FGSC A1156) OX=341663 GN=rot1 PE=3 SV=1)	PF10681.9(Rot1:Chaperone for protein-folding within the ER, fungal)
gene-PDE_04453	0.411727	-1.28024	6.3511e-33	4.86536e-32	yes	down	27.3533	11.0267	29.3	25.66	27.1	11.84	10.42	10.82	PDE_04453	hypothetical protein	GO:0042128(biological_process:nitrate assimilation); GO:0030151(molecular_function:molybdenum ion binding); GO:0016491(molecular_function:oxidoreductase activity)	K00387	SUOX	map00920(Sulfur metabolism)		EPS29503.1(hypothetical protein PDE_04453 [Penicillium oxalicum 114-2])	sp|P07850|SUOX_CHICK(Sulfite oxidase OS=Gallus gallus OX=9031 GN=SUOX PE=1 SV=3)	PF00174.19(Oxidored_molyb:Oxidoreductase molybdopterin binding domain); PF03404.16(Mo-co_dimer:Mo-co oxidoreductase dimerisation domain); PF00173.28(Cyt-b5:Cytochrome b5-like Heme/Steroid binding domain)
gene-PDE_01046	0.496229	-1.01092	1.03812e-32	7.88806e-32	yes	down	26.4833	12.8067	27.71	26.95	24.79	12.82	12.72	12.88	PDE_01046	hypothetical protein	GO:0019878(biological_process:lysine biosynthetic process via aminoadipic acid); GO:0051539(molecular_function:4 iron, 4 sulfur cluster binding); GO:0004409(molecular_function:homoaconitate hydratase activity); GO:0005739(cellular_component:mitochondrion); GO:0046872(molecular_function:metal ion binding); GO:0016491(molecular_function:oxidoreductase activity)	K01705	LYS4	map00300(Lysine biosynthesis)	COG1048(C:Energy production and conversion)	EPS26110.1(hypothetical protein PDE_01046 [Penicillium oxalicum 114-2])	sp|Q2U9G3|LYS4_ASPOR(Homoaconitase, mitochondrial OS=Aspergillus oryzae (strain ATCC 42149 / RIB 40) OX=510516 GN=lys4 PE=3 SV=1)	PF00330.20(Aconitase:Aconitase family (aconitate hydratase)); PF00694.19(Aconitase_C:Aconitase C-terminal domain)
gene-PDE_03261	0.490272	-1.02834	1.16192e-32	8.81438e-32	yes	down	48.9667	23.9733	46.69	47.98	52.23	24.19	25.28	22.45	PDE_03261	hypothetical protein	GO:0005634(cellular_component:nucleus)	K14782	AATF, BFR2		ENOG410XWGK(K:Transcription)	EPS28315.1(hypothetical protein PDE_03261 [Penicillium oxalicum 114-2])	sp|Q4WMI1|BFR2_ASPFU(Protein bfr2 OS=Neosartorya fumigata (strain ATCC MYA-4609 / Af293 / CBS 101355 / FGSC A1100) OX=330879 GN=bfr2 PE=3 SV=1)	PF08164.12(TRAUB:Apoptosis-antagonizing transcription factor, C-terminal); PF13339.6(AATF-Che1:Apoptosis antagonizing transcription factor)
gene-PDE_00033	0.274942	-1.8628	1.35496e-32	1.02704e-31	yes	down	23.5167	5.86	25.54	21.27	23.74	7.67	6.07	3.84	PDE_00033	hypothetical protein						EPS25102.1(hypothetical protein PDE_00033 [Penicillium oxalicum 114-2])	None
gene-PDE_00133	0.396871	-1.33326	1.80137e-32	1.3621e-31	yes	down	16.5233	6.44333	16.22	15.9	17.45	5.84	7.29	6.2	PDE_00133	hypothetical protein	GO:0005524(molecular_function:ATP binding); GO:0004386(molecular_function:helicase activity)	K19001	HELLS, DDM1		COG0553(Z:Cytoskeleton)	EPS25201.1(hypothetical protein PDE_00133 [Penicillium oxalicum 114-2])	sp|Q60848|HELLS_MOUSE(Lymphocyte-specific helicase OS=Mus musculus OX=10090 GN=Hells PE=1 SV=2)	PF00176.23(SNF2_N:SNF2 family N-terminal domain); PF00271.31(Helicase_C:Helicase conserved C-terminal domain); PF04851.15(ResIII:Type III restriction enzyme, res subunit); PF16203.5(ERCC3_RAD25_C:ERCC3/RAD25/XPB C-terminal helicase)
gene-PDE_04547	0.468907	-1.09263	3.52914e-32	2.65995e-31	yes	down	56.7867	25.97	56.3	59.05	55.01	27.36	24.74	25.81	PDE_04547	hypothetical protein	GO:0008097(molecular_function:5S rRNA binding); GO:0042134(molecular_function:rRNA primary transcript binding); GO:0005730(cellular_component:nucleolus); GO:0016021(cellular_component:integral component of membrane); GO:0030687(cellular_component:preribosome, large subunit precursor); GO:0000464(biological_process:endonucleolytic cleavage in ITS1 upstream of 5.8S rRNA from tricistronic rRNA trans…	K14820	BRX1, BRIX1		COG5154(J:Translation, ribosomal structure and biogenesis)	EPS29597.1(hypothetical protein PDE_04547 [Penicillium oxalicum 114-2])	sp|Q08235|BRX1_YEAST(Ribosome biogenesis protein BRX1 OS=Saccharomyces cerevisiae (strain ATCC 204508 / S288c) OX=559292 GN=BRX1 PE=1 SV=2)	PF04427.18(Brix:Brix domain)
gene-PDE_01165	0.400607	-1.31974	5.70402e-32	4.27504e-31	yes	down	344.283	130.14	348.72	339.31	344.82	122.17	127.74	140.51	PDE_01165	hypothetical protein					COG1917(S:Function unknown)	EPS26229.1(hypothetical protein PDE_01165 [Penicillium oxalicum 114-2])	None	PF07883.11(Cupin_2:Cupin domain)
gene-PDE_05169	0.40186	-1.31524	7.34443e-32	5.50008e-31	yes	down	25.08	9.88333	25.1	25.14	25	8.53	11.1	10.02	PDE_05169	hypothetical protein					ENOG41117A6(O:Posttranslational modification, protein turnover, chaperones)	EPS30219.1(hypothetical protein PDE_05169 [Penicillium oxalicum 114-2])	None	PF11951.8(Fungal_trans_2:Fungal specific transcription factor domain)
gene-PDE_06037	0.466716	-1.09938	9.75196e-32	7.28552e-31	yes	down	32.19	14.7067	31.99	32.15	32.43	15.08	13.49	15.55	PDE_06037	hypothetical protein	GO:0005634(cellular_component:nucleus); GO:0003677(molecular_function:DNA binding)					EPS31083.1(hypothetical protein PDE_06037 [Penicillium oxalicum 114-2])	None	PF13921.6(Myb_DNA-bind_6:Myb-like DNA-binding domain)
gene-PDE_04447	0.109653	-3.18898	1.05475e-31	7.87359e-31	yes	down	2.58333	0.29	2.78	2.26	2.71	0.27	0.35	0.25	PDE_04447	hypothetical protein	GO:0016021(cellular_component:integral component of membrane); GO:0005524(molecular_function:ATP binding)	K01539	ATP1A		COG0474(S:Function unknown)	EPS29497.1(hypothetical protein PDE_04447 [Penicillium oxalicum 114-2])	sp|Q08DA1|AT1A1_BOVIN(Sodium/potassium-transporting ATPase subunit alpha-1 OS=Bos taurus OX=9913 GN=ATP1A1 PE=1 SV=1)	PF00689.21(Cation_ATPase_C:Cation transporting ATPase, C-terminus); PF00122.20(E1-E2_ATPase:E1-E2 ATPase); PF00702.26(Hydrolase:haloacid dehalogenase-like hydrolase); PF13246.6(Cation_ATPase:Cation transport ATPase (P-type)); PF00690.26(Cation_ATPase_N:Cation transporter/ATPase, N-terminus); PF08282.12(Hydrolase_3:haloacid dehalogenase-like hydrolase)
gene-PDE_08382	0.0530473	-4.23658	1.3924e-31	1.03692e-30	yes	down	13.6067	0.736667	14.27	13.63	12.92	0.91	0.87	0.43	PDE_08382	hypothetical protein					ENOG41125T5(S:Function unknown)	EPS33420.1(hypothetical protein PDE_08382 [Penicillium oxalicum 114-2])	None	PF11937.8(DUF3455:Protein of unknown function (DUF3455))
gene-PDE_07267	0.0526246	-4.24812	1.63744e-31	1.2165e-30	yes	down	14.0367	0.723333	15.77	12.29	14.05	0.52	1	0.65	PDE_07267	hypothetical protein						EPS32307.1(hypothetical protein PDE_07267 [Penicillium oxalicum 114-2])	None
gene-PDE_03823	0.425943	-1.23127	1.69935e-31	1.26148e-30	yes	down	179.867	73.3467	176.13	182.18	181.29	73.82	68.81	77.41	PDE_03823	hypothetical protein		K09983	K09983		COG3812(G:Carbohydrate transport and metabolism)	EPS28877.1(hypothetical protein PDE_03823 [Penicillium oxalicum 114-2])	None	PF09351.10(DUF1993:Domain of unknown function (DUF1993))
gene-PDE_03696	0.292063	-1.77565	1.72179e-31	1.27611e-30	yes	down	13.02	3.73333	13.57	13.18	12.31	3.85	4.18	3.17	PDE_03696	hypothetical protein	GO:0016021(cellular_component:integral component of membrane); GO:0015299(molecular_function:solute:proton antiporter activity)				ENOG410XQN6(S:Function unknown)	EPS28750.1(hypothetical protein PDE_03696 [Penicillium oxalicum 114-2])	None	PF00975.20(Thioesterase:Thioesterase domain); PF12697.7(Abhydrolase_6:Alpha/beta hydrolase family)
gene-PDE_06767	0.444135	-1.17093	2.01996e-31	1.49474e-30	yes	down	18.1533	7.9	17.61	19.07	17.78	7.86	8.02	7.82	PDE_06767	hypothetical protein	GO:0006364(biological_process:rRNA processing); GO:0005730(cellular_component:nucleolus)	K14774	UTP25, DEF		ENOG410XP00(J:Translation, ribosomal structure and biogenesis)	EPS31809.1(hypothetical protein PDE_06767 [Penicillium oxalicum 114-2])	sp|B6H768|UTP25_PENRW(U3 small nucleolar RNA-associated protein 25 OS=Penicillium rubens (strain ATCC 28089 / DSM 1075 / NRRL 1951 / Wisconsin 54-1255) OX=500485 GN=utp25 PE=3 SV=1)	PF06862.12(UTP25:Utp25, U3 small nucleolar RNA-associated SSU processome protein 25)
gene-PDE_00786	0.181688	-2.46046	2.40949e-31	1.78017e-30	yes	down	11.4867	2.03333	10.68	12.14	11.64	1.63	2.02	2.45	PDE_00786	hypothetical protein	GO:0004674(molecular_function:protein serine/threonine kinase activity); GO:0005524(molecular_function:ATP binding); GO:0004672(molecular_function:protein kinase activity)	K08286	E2.7.11.-		ENOG410XQ0D(S:Function unknown)	EPS25850.1(hypothetical protein PDE_00786 [Penicillium oxalicum 114-2])	sp|P25333|HAL4_YEAST(Serine/threonine-protein kinase HAL4/SAT4 OS=Saccharomyces cerevisiae (strain ATCC 204508 / S288c) OX=559292 GN=SAT4 PE=1 SV=1)	PF00069.25(Pkinase:Protein kinase domain); PF07714.17(Pkinase_Tyr:Protein tyrosine kinase)
gene-PDE_09247	0.248221	-2.0103	2.82492e-31	2.0838e-30	yes	down	8.15	1.73667	8.28	7.97	8.2	1.76	2.18	1.27	PDE_09247	hypothetical protein						EPS34283.1(hypothetical protein PDE_09247 [Penicillium oxalicum 114-2])	None
gene-PDE_06986	0.350509	-1.51248	4.19459e-31	3.08439e-30	yes	down	11.13	3.85667	11.32	10.61	11.46	4.1	4.59	2.88	PDE_06986	hypothetical protein		K14772	UTP20		ENOG410XSRE(S:Function unknown)	EPS32027.1(hypothetical protein PDE_06986 [Penicillium oxalicum 114-2])	sp|O60055|UTP20_SCHPO(U3 small nucleolar RNA-associated protein 20 OS=Schizosaccharomyces pombe (strain 972 / ATCC 24843) OX=284812 GN=utp20 PE=3 SV=1)	PF07539.12(DRIM:Down-regulated in metastasis); PF02985.22(HEAT:HEAT repeat)
gene-PDE_03564	0.387629	-1.36725	4.64298e-31	3.40339e-30	yes	down	9.14333	3.49	9.42	9.41	8.6	3.77	3.77	2.93	PDE_03564	hypothetical protein	GO:0003676(molecular_function:nucleic acid binding); GO:0005524(molecular_function:ATP binding); GO:0004386(molecular_function:helicase activity)	K14780	DHX37, DHR1		COG1643(S:Function unknown)	EPS28618.1(hypothetical protein PDE_03564 [Penicillium oxalicum 114-2])	sp|Q04217|DHR1_YEAST(Probable ATP-dependent RNA helicase DHR1 OS=Saccharomyces cerevisiae (strain ATCC 204508 / S288c) OX=559292 GN=ECM16 PE=1 SV=1)	PF04408.23(HA2:Helicase associated domain (HA2)); PF00271.31(Helicase_C:Helicase conserved C-terminal domain); PF00270.29(DEAD:DEAD/DEAH box helicase); PF07717.16(OB_NTP_bind:Oligonucleotide/oligosaccharide-binding (OB)-fold)
gene-PDE_04323	0.373774	-1.41976	5.45958e-31	3.99258e-30	yes	down	18.9633	6.95333	18.3	20.11	18.48	5.89	7.99	6.98	PDE_04323	hypothetical protein	GO:0005730(cellular_component:nucleolus); GO:0000462(biological_process:maturation of SSU-rRNA from tricistronic rRNA transcript (SSU-rRNA, 5.8S rRNA, LSU-rRNA)); GO:0004386(molecular_function:helicase activity); GO:0003724(molecular_function:RNA helicase activity); GO:0005524(molecular_function:ATP binding); GO:0042802(molecular_function:identical protein binding)	K14781	DHR2		COG1643(T:Signal transduction mechanisms)	EPS29374.1(hypothetical protein PDE_04323 [Penicillium oxalicum 114-2])	sp|Q03319|PRH1_SCHPO(Probable ATP-dependent RNA helicase prh1 OS=Schizosaccharomyces pombe (strain 972 / ATCC 24843) OX=284812 GN=prh1 PE=3 SV=2)	PF04408.23(HA2:Helicase associated domain (HA2)); PF07717.16(OB_NTP_bind:Oligonucleotide/oligosaccharide-binding (OB)-fold); PF00271.31(Helicase_C:Helicase conserved C-terminal domain)
gene-PDE_01431	0.0284836	-5.13372	1.22422e-30	8.86942e-30	yes	down	12.5167	0.346667	12.37	11.1	14.08	0.3	0.24	0.5	PDE_01431	hypothetical protein	GO:0016021(cellular_component:integral component of membrane)				ENOG4111Q30(S:Function unknown)	EPS26494.1(hypothetical protein PDE_01431 [Penicillium oxalicum 114-2])	None
gene-PDE_10001	8.43855e-05	-13.5326	2.08461e-30	1.50563e-29	yes	down	102.56	0	102.96	98.7	106.02	0	0	0	PDE_10001	hypothetical protein	GO:0016740(molecular_function:transferase activity); GO:0008299(biological_process:isoprenoid biosynthetic process)	K18385;K00804	PAXC, ATMC, LTMC;GGPS1	map00403(Indole diterpene alkaloid biosynthesis); map00900(Terpenoid backbone biosynthesis)	COG0142(S:Function unknown)	EPS35036.1(hypothetical protein PDE_10001 [Penicillium oxalicum 114-2])	sp|Q672V6|ATMG_ASPFL(Geranylgeranyl pyrophosphate synthase atmG OS=Aspergillus flavus OX=5059 GN=atmG PE=2 SV=1)	PF00348.17(polyprenyl_synt:Polyprenyl synthetase)
gene-PDE_03469	0.232395	-2.10535	2.86211e-30	2.06399e-29	yes	down	6.26667	1.31	6.1	5.59	7.11	1.09	1.36	1.48	PDE_03469	hypothetical protein	GO:0004497(molecular_function:monooxygenase activity); GO:0071949(molecular_function:FAD binding)				COG0654(S:Function unknown)	EPS28523.1(hypothetical protein PDE_03469 [Penicillium oxalicum 114-2])	sp|P15245|PHHY_TRICU(Phenol hydroxylase OS=Trichosporon cutaneum OX=5554 PE=1 SV=3)	PF01494.19(FAD_binding_3:FAD binding domain); PF07976.12(Phe_hydrox_dim:Phenol hydroxylase, C-terminal dimerisation domain)
gene-PDE_09554	0.494938	-1.01468	3.17262e-30	2.28439e-29	yes	down	38.3833	18.61	39.84	38.3	37.01	20.29	18.31	17.23	PDE_09554	hypothetical protein	GO:0000213(molecular_function:tRNA-intron endonuclease activity); GO:0016829(molecular_function:lyase activity); GO:0000214(cellular_component:tRNA-intron endonuclease complex); GO:0003676(molecular_function:nucleic acid binding); GO:0006388(biological_process:tRNA splicing, via endonucleolytic cleavage and ligation)	K15322	TSEN2		COG1676(J:Translation, ribosomal structure and biogenesis); ENOG411075K(S:Function unknown)	EPS34590.1(hypothetical protein PDE_09554 [Penicillium oxalicum 114-2])	sp|Q9P6Y2|SEN2_NEUCR(Probable tRNA-splicing endonuclease subunit tsp-2 OS=Neurospora crassa (strain ATCC 24698 / 74-OR23-1A / CBS 708.71 / DSM 1257 / FGSC 987) OX=367110 GN=tsp-2 PE=3 SV=1)	PF01974.17(tRNA_int_endo:tRNA intron endonuclease, catalytic C-terminal domain); PF02778.14(tRNA_int_endo_N:tRNA intron endonuclease, N-terminal domain)
gene-PDE_00794	9.10236e-05	-13.4234	5.45359e-30	3.90569e-29	yes	down	261.763	0.02	268.28	255.4	261.61	0.06	0	0	PDE_00794	hypothetical protein	GO:0004497(molecular_function:monooxygenase activity); GO:0020037(molecular_function:heme binding); GO:0009820(biological_process:alkaloid metabolic process); GO:0016705(molecular_function:oxidoreductase activity, acting on paired donors, with incorporation or reduction of molecular oxygen); GO:0016765(molecular_function:transferase activity, transferring alkyl or aryl (other than methyl) groups)…				COG5285(Q:Secondary metabolites biosynthesis, transport and catabolism)	EPS25858.1(hypothetical protein PDE_00794 [Penicillium oxalicum 114-2])	sp|A0A0A2JYK3|CNSJ_PENEN(Dioxygenase cnsJ OS=Penicillium expansum OX=27334 GN=cnsJ PE=1 SV=1)	PF05721.13(PhyH:Phytanoyl-CoA dioxygenase (PhyH)); PF07350.12(DUF1479:Protein of unknown function (DUF1479))
gene-PDE_01125	0.383188	-1.38388	5.65193e-30	4.04463e-29	yes	down	41.5067	15.1233	40.1	41.92	42.5	13.74	14.56	17.07	PDE_01125	hypothetical protein	GO:0016874(molecular_function:ligase activity)					EPS26189.1(hypothetical protein PDE_01125 [Penicillium oxalicum 114-2])	None	PF12224.8(Amidoligase_2:Putative amidoligase enzyme)
gene-PDE_02592	0.0474245	-4.39822	9.5294e-30	6.79861e-29	yes	down	31.1667	1.47333	29.02	33.13	31.35	1.26	2.34	0.82	PDE_02592	hypothetical protein	GO:0003994(molecular_function:aconitate hydratase activity); GO:0006099(biological_process:tricarboxylic acid cycle); GO:0046872(molecular_function:metal ion binding); GO:0051539(molecular_function:4 iron, 4 sulfur cluster binding); GO:0005739(cellular_component:mitochondrion)	K17450	ACO2	map00300(Lysine biosynthesis)	COG1048(S:Function unknown)	EPS27648.1(hypothetical protein PDE_02592 [Penicillium oxalicum 114-2])	sp|Q4WJ90|ACON2_ASPFU(Putative aconitate hydratase, mitochondrial OS=Neosartorya fumigata (strain ATCC MYA-4609 / Af293 / CBS 101355 / FGSC A1100) OX=330879 GN=acoB PE=2 SV=1)	PF00330.20(Aconitase:Aconitase family (aconitate hydratase)); PF00694.19(Aconitase_C:Aconitase C-terminal domain)
gene-PDE_04487	0.384411	-1.37928	1.92102e-29	1.36117e-28	yes	down	36.25	13.59	35.17	35.03	38.55	13.36	13.91	13.5	PDE_04487	hypothetical protein					COG1028(U:Intracellular trafficking, secretion, and vesicular transport)	EPS29537.1(hypothetical protein PDE_04487 [Penicillium oxalicum 114-2])	sp|C8V3Y7|ATND_EMENI(Short chain dehydrogenase atnD OS=Emericella nidulans (strain FGSC A4 / ATCC 38163 / CBS 112.46 / NRRL 194 / M139) OX=227321 GN=atnD PE=2 SV=1)	PF00106.25(adh_short:short chain dehydrogenase); PF08659.10(KR:KR domain)
gene-PDE_00317	0.202445	-2.3044	2.56972e-29	1.81669e-28	yes	down	36.7	7.16333	35.21	33.02	41.87	6.26	7.05	8.18	PDE_00317	hypothetical protein	GO:0052692(molecular_function:raffinose alpha-galactosidase activity); GO:0005576(cellular_component:extracellular region); GO:0005975(biological_process:carbohydrate metabolic process); GO:0030246(molecular_function:carbohydrate binding); GO:0016301(molecular_function:kinase activity)				ENOG410XPF1(S:Function unknown); ENOG410YICS(S:Function unknown)	EPS25384.1(hypothetical protein PDE_00317 [Penicillium oxalicum 114-2])	None	PF06293.14(Kdo:Lipopolysaccharide kinase (Kdo/WaaP) family); PF01636.23(APH:Phosphotransferase enzyme family)
gene-PDE_06781	0.478092	-1.06464	3.15575e-29	2.22593e-28	yes	down	25.92	12.1633	25.53	28.1	24.13	12.45	13.03	11.01	PDE_06781	hypothetical protein	GO:0005524(molecular_function:ATP binding)	K14571	RIX7, NVL	map03008(Ribosome biogenesis in eukaryotes)	COG0464(U:Intracellular trafficking, secretion, and vesicular transport)	EPS31823.1(hypothetical protein PDE_06781 [Penicillium oxalicum 114-2])	sp|O14325|YB7A_SCHPO(Uncharacterized AAA domain-containing protein C16E9.10c OS=Schizosaccharomyces pombe (strain 972 / ATCC 24843) OX=284812 GN=SPBC16E9.10c PE=1 SV=1)	PF00004.29(AAA:ATPase family associated with various cellular activities (AAA)); PF17862.1(AAA_lid_3:AAA+ lid domain); PF05496.12(RuvB_N:Holliday junction DNA helicase RuvB P-loop domain); PF13191.6(AAA_16:AAA ATPase domain); PF07728.14(AAA_5:AAA domain (dynein-related subfamily)); PF07724.14(AAA_2:AAA domain (Cdc48 subfamily)); PF13671.6(AAA_33:AAA domain); PF06068.13(TIP49:TIP49 P-loop domain);…
gene-PDE_03748	0.115898	-3.10908	3.37501e-29	2.377e-28	yes	down	4.82667	0.616667	4.65	4.93	4.9	0.32	0.72	0.81	PDE_03748	hypothetical protein	GO:0005634(cellular_component:nucleus); GO:0008324(molecular_function:cation transmembrane transporter activity); GO:0006351(biological_process:transcription, DNA-templated); GO:0003677(molecular_function:DNA binding); GO:0016021(cellular_component:integral component of membrane); GO:0008270(molecular_function:zinc ion binding)	K14688	SLC30A1, ZNT1		COG1230(F:Nucleotide transport and metabolism)	EPS28802.1(hypothetical protein PDE_03748 [Penicillium oxalicum 114-2])	sp|P20107|ZRC1_YEAST(Zinc/cadmium resistance protein OS=Saccharomyces cerevisiae (strain ATCC 204508 / S288c) OX=559292 GN=ZRC1 PE=1 SV=2)	PF01545.21(Cation_efflux:Cation efflux family)
gene-PDE_01017	0.474404	-1.07581	3.54364e-29	2.49389e-28	yes	down	128.007	58.5667	121.8	135.21	127.01	57.75	65.25	52.7	PDE_01017	hypothetical protein					ENOG410Z9Q4(S:Function unknown)	EPS26081.1(hypothetical protein PDE_01017 [Penicillium oxalicum 114-2])	sp|O42877|FCF2_SCHPO(rRNA-processing protein fcf2 OS=Schizosaccharomyces pombe (strain 972 / ATCC 24843) OX=284812 GN=fcf2 PE=3 SV=1)	PF08698.11(Fcf2:Fcf2 pre-rRNA processing)
gene-PDE_05553	0.372321	-1.42538	7.44911e-29	5.21493e-28	yes	down	8.29667	3.05667	8.74	8.37	7.78	2.94	3.22	3.01	PDE_05553	hypothetical protein					ENOG4111B8U(S:Function unknown)	EPS30601.1(hypothetical protein PDE_05553 [Penicillium oxalicum 114-2])	None
gene-PDE_07599	0.494691	-1.0154	1.06954e-28	7.45964e-28	yes	down	23.2167	11.2667	22.32	24.95	22.38	11.58	11.76	10.46	PDE_07599	hypothetical protein	GO:0003723(molecular_function:RNA binding); GO:0005524(molecular_function:ATP binding); GO:0004386(molecular_function:helicase activity)	K14806	DDX31, DBP7		ENOG410XNT7(L:Replication, recombination and repair)	EPS32639.1(hypothetical protein PDE_07599 [Penicillium oxalicum 114-2])	sp|Q0CF43|DBP7_ASPTN(ATP-dependent RNA helicase dbp7 OS=Aspergillus terreus (strain NIH 2624 / FGSC A1156) OX=341663 GN=dbp7 PE=3 SV=2)	PF00270.29(DEAD:DEAD/DEAH box helicase); PF00271.31(Helicase_C:Helicase conserved C-terminal domain); PF13959.6(DUF4217:Domain of unknown function (DUF4217)); PF04851.15(ResIII:Type III restriction enzyme, res subunit)
gene-PDE_02679	0.340707	-1.5534	1.43676e-28	9.98359e-28	yes	down	12.12	4.00667	12.15	11.31	12.9	4	3.94	4.08	PDE_02679	hypothetical protein	GO:0030418(biological_process:nicotianamine biosynthetic process); GO:0005634(cellular_component:nucleus); GO:0030410(molecular_function:nicotianamine synthase activity); GO:0008270(molecular_function:zinc ion binding); GO:0000981(molecular_function:RNA polymerase II transcription factor activity, sequence-specific DNA binding)				ENOG4111ZG7(S:Function unknown)	EPS27735.1(hypothetical protein PDE_02679 [Penicillium oxalicum 114-2])	sp|A0A2Z5U1Z1|HIMD_ASPJA(Transcription factor himD OS=Aspergillus japonicus OX=34381 GN=himD PE=3 SV=1)
gene-PDE_04568	0.445476	-1.16658	3.06193e-28	2.1182e-27	yes	down	11.0833	4.83333	10.77	11.37	11.11	5.13	5.06	4.31	PDE_04568	hypothetical protein						EPS29618.1(hypothetical protein PDE_04568 [Penicillium oxalicum 114-2])	None
gene-PDE_00807	0.000121967	-13.0012	3.11007e-28	2.14991e-27	yes	down	145.913	0.0166667	147.73	147.21	142.8	0	0	0.05	PDE_00807	hypothetical protein	GO:0016765(molecular_function:transferase activity, transferring alkyl or aryl (other than methyl) groups); GO:0009820(biological_process:alkaloid metabolic process)	K21152	notF, brePT		ENOG4111D2Z(O:Posttranslational modification, protein turnover, chaperones); ENOG4110B5S(S:Function unknown)	EPS25871.1(hypothetical protein PDE_00807 [Penicillium oxalicum 114-2])	sp|I4AY86|BREPT_ASPVE(Brevianamide F reverse prenyltransferase OS=Aspergillus versicolor OX=46472 GN=brePT PE=1 SV=1)	PF11991.8(Trp_DMAT:Tryptophan dimethylallyltransferase); PF04659.13(Arch_fla_DE:Archaeal flagella protein)
[truncated: 401 more rows]
