# Supplementary material for: Constructing a novel expression system by specific activation of amylase expression pathway in Penicillium
Source: Microb Cell Fact. 2020 Jul 29;19:155. doi: 10.1186/s12934-020-01410-4 (PMC7391575; doi:10.1186/s12934-020-01410-4)
Supplement: Supplementary file 4 — Additional file 4: Table S4. Gene list of the 762 genes showed increase in strain Δ13A-OamyR-ΔCreA as compared to strain Δ13A-OamyR. [file 12934_2020_1410_MOESM4_ESM.xlsx]

## Sheet: 1
Gene_id	FC(Δ13A-OamyR-ΔCreA/Δ13A-OamyR)	Log2FC(Δ13A-OamyR-ΔCreA/Δ13A-Oamy)	Pvalue	Padjust	Significant	Regulate	Δ13A-OamyR	Δ13A-OamyR-ΔCreA	Δ13A-OamyR _1	Δ13A-OamyR _2	Δ13A-OamyR _3	Δ13A-OamyR-ΔCreA_1	Δ13A-OamyR-ΔCreA_2	Δ13A-OamyR-ΔCreA_3	Gene name	Gene description	GO_id	KO_id	KO_name	Pathway_id	COG	nr	swissprot	pfam
gene-PDE_09092	9.35143	3.22519	0	0	yes	up	140.893	1035.97	146.88	136.1	139.7	1049.05	1070.03	988.84	PDE_09092	hypothetical protein					ENOG4110AMK(S:Function unknown); ENOG410Y4B4(S:Function unknown)	EPS34130.1(hypothetical protein PDE_09092 [Penicillium oxalicum 114-2])	None
gene-PDE_07587	53.112	5.73096	0	0	yes	up	3.42333	145.147	3.2	3.15	3.92	144.86	134.35	156.23	PDE_07587	hypothetical protein					ENOG410Y9BT(S:Function unknown)	EPS32627.1(hypothetical protein PDE_07587 [Penicillium oxalicum 114-2])	sp|L0MZK0|FC6_PHOAM(O-glycosyltransferase PaGT OS=Phomopsis amygdali OX=1214568 GN=PaGT PE=1 SV=1)	PF05704.12(Caps_synth:Capsular polysaccharide synthesis protein); PF04488.15(Gly_transf_sug:Glycosyltransferase sugar-binding region containing DXD motif)
gene-PDE_06715	7.51142	2.90909	0	0	yes	up	601.523	3361.3	564.21	566.02	674.34	3529.1	3410.84	3143.96	PDE_06715	hypothetical protein						EPS31758.1(hypothetical protein PDE_06715 [Penicillium oxalicum 114-2])	None
gene-PDE_03926	17.4844	4.12799	0	0	yes	up	0.75	10.44	0.8	0.8	0.65	10.31	10.33	10.68	PDE_03926	hypothetical protein	GO:0016740(molecular_function:transferase activity); GO:0016746(molecular_function:transferase activity, transferring acyl groups); GO:0031177(molecular_function:phosphopantetheine binding); GO:0016491(molecular_function:oxidoreductase activity)				COG3321(S:Function unknown)	EPS28980.1(hypothetical protein PDE_03926 [Penicillium oxalicum 114-2])	sp|A0A1B4XBH3|SDNO_SORAA(Highly reducing polyketide synthase sdnO OS=Sordaria araneosa OX=573841 GN=sdnO PE=3 SV=1)	PF00755.20(Carn_acyltransf:Choline/Carnitine o-acyltransferase); PF00109.26(ketoacyl-synt:Beta-ketoacyl synthase, N-terminal domain); PF00698.21(Acyl_transf_1:Acyl transferase domain); PF08659.10(KR:KR domain); PF14765.6(PS-DH:Polyketide synthase dehydratase); PF02801.22(Ketoacyl-synt_C:Beta-ketoacyl synthase, C-terminal domain); PF13602.6(ADH_zinc_N_2:Zinc-binding dehydrogenase); PF00107.26(ADH_…
gene-PDE_08879	48.9786	5.61408	0	0	yes	up	73.1033	2908.4	74.43	70.7	74.18	2868.03	2825.31	3031.85	PDE_08879	hypothetical protein	GO:0022857(molecular_function:transmembrane transporter activity); GO:0016021(cellular_component:integral component of membrane)	K15104	SLC25A11, OGC		ENOG410XQHU(C:Energy production and conversion)	EPS33917.1(hypothetical protein PDE_08879 [Penicillium oxalicum 114-2])	sp|P0C582|M2OM_NEUCR(Putative mitochondrial 2-oxoglutarate/malate carrier protein OS=Neurospora crassa (strain ATCC 24698 / 74-OR23-1A / CBS 708.71 / DSM 1257 / FGSC 987) OX=367110 GN=mic-33 PE=3 SV=1)	PF00153.27(Mito_carr:Mitochondrial carrier protein)
gene-PDE_01599	20.3927	4.34998	0	0	yes	up	66.92	777.067	74.49	42.51	83.76	841.96	822.05	667.19	PDE_01599	hypothetical protein	GO:0004497(molecular_function:monooxygenase activity); GO:0007264(biological_process:small GTPase mediated signal transduction); GO:0003924(molecular_function:GTPase activity); GO:0005525(molecular_function:GTP binding)				ENOG4110B6J(S:Function unknown); ENOG4112A26(S:Function unknown)	EPS26661.1(hypothetical protein PDE_01599 [Penicillium oxalicum 114-2])	sp|P73602|Y1783_SYNY3(Uncharacterized protein sll1783 OS=Synechocystis sp. (strain PCC 6803 / Kazusa) OX=1111708 GN=sll1783 PE=3 SV=1)	PF03992.16(ABM:Antibiotic biosynthesis monooxygenase)
gene-PDE_02937	18.2378	4.18886	0	0	yes	up	9.25667	133.987	9.12	10.57	8.08	134.11	131.76	136.09	PDE_02937	hypothetical protein	GO:0015204(molecular_function:urea transmembrane transporter activity); GO:0016021(cellular_component:integral component of membrane)	K20989	DUR3		COG0591(E:Amino acid transport and metabolism)	EPS27992.1(hypothetical protein PDE_02937 [Penicillium oxalicum 114-2])	sp|O94469|DUR31_SCHPO(Probable urea active transporter 1 OS=Schizosaccharomyces pombe (strain 972 / ATCC 24843) OX=284812 GN=dur3-1 PE=3 SV=1)	PF00474.17(SSF:Sodium:solute symporter family)
gene-PDE_03483	7.67469	2.94011	0	0	yes	up	48.2567	280.8	48.72	47.98	48.07	274.8	281.17	286.43	PDE_03483	hypothetical protein	GO:0006099(biological_process:tricarboxylic acid cycle); GO:0006097(biological_process:glyoxylate cycle); GO:0004474(molecular_function:malate synthase activity)	K01638	aceB, glcB	map00630(Glyoxylate and dicarboxylate metabolism); map00620(Pyruvate metabolism)	COG2225(C:Energy production and conversion)	EPS28537.1(hypothetical protein PDE_03483 [Penicillium oxalicum 114-2])	sp|P28344|MASY_EMENI(Malate synthase, glyoxysomal OS=Emericella nidulans (strain FGSC A4 / ATCC 38163 / CBS 112.46 / NRRL 194 / M139) OX=227321 GN=acuE PE=3 SV=3)	PF01274.22(Malate_synthase:Malate synthase)
gene-PDE_00830	10.1808	3.34777	0	0	yes	up	22.9033	185.34	23.78	24.02	20.91	184.33	179.71	191.98	PDE_00830	hypothetical protein	GO:0022857(molecular_function:transmembrane transporter activity); GO:0006865(biological_process:amino acid transport); GO:0016021(cellular_component:integral component of membrane); GO:0055085(biological_process:transmembrane transport)	K16261	YAT			EPS25894.1(hypothetical protein PDE_00830 [Penicillium oxalicum 114-2])	sp|Q9P768|YI26_SCHPO(Uncharacterized amino-acid permease P7G5.06 OS=Schizosaccharomyces pombe (strain 972 / ATCC 24843) OX=284812 GN=SPAP7G5.06 PE=3 SV=1)	PF00324.21(AA_permease:Amino acid permease); PF13520.6(AA_permease_2:Amino acid permease)
gene-PDE_07868	7.22578	2.85315	0	0	yes	up	365.3	2075.74	370.94	359.08	365.88	2121.96	2079.54	2025.73	PDE_07868	hypothetical protein						EPS32907.1(hypothetical protein PDE_07868 [Penicillium oxalicum 114-2])	None
gene-PDE_08660	99.5935	6.63798	0	0	yes	up	17.78	1589.43	16.69	17.28	19.37	1529.6	1520.28	1718.41	PDE_08660	hypothetical protein	GO:0005506(molecular_function:iron ion binding); GO:0016705(molecular_function:oxidoreductase activity, acting on paired donors, with incorporation or reduction of molecular oxygen); GO:0016021(cellular_component:integral component of membrane); GO:0004497(molecular_function:monooxygenase activity); GO:0020037(molecular_function:heme binding)				COG2124(Q:Secondary metabolites biosynthesis, transport and catabolism)	EPS33698.1(hypothetical protein PDE_08660 [Penicillium oxalicum 114-2])	sp|A0A179H0I7|LCSI_PURLI(Cytochrome P450 monooxygenase lcsI OS=Purpureocillium lilacinum OX=33203 GN=lcsI PE=2 SV=1)	PF00067.22(p450:Cytochrome P450)
gene-PDE_05532	177.098	7.4684	0	0	yes	up	4.92667	699.043	4.65	5.19	4.94	706.11	662.99	728.03	PDE_05532	hypothetical protein	GO:0016491(molecular_function:oxidoreductase activity)				COG1028(S:Function unknown)	EPS30580.1(hypothetical protein PDE_05532 [Penicillium oxalicum 114-2])	sp|P50166|ARDH_CANTR(D-arabinitol 2-dehydrogenase [ribulose-forming] OS=Candida tropicalis OX=5482 GN=ARD PE=1 SV=1)	PF13561.6(adh_short_C2:Enoyl-(Acyl carrier protein) reductase); PF00106.25(adh_short:short chain dehydrogenase); PF08659.10(KR:KR domain); PF01370.21(Epimerase:NAD dependent epimerase/dehydratase family)
gene-PDE_05527	62.4251	5.96405	0	0	yes	up	104.72	5199.76	107.15	110.39	96.62	5151.54	5066.89	5380.86	PDE_05527	putative glucoamylase	GO:0000324(cellular_component:fungal-type vacuole); GO:0005976(biological_process:polysaccharide metabolic process); GO:0004339(molecular_function:glucan 1,4-alpha-glucosidase activity); GO:2001070(molecular_function:starch binding); GO:0000272(biological_process:polysaccharide catabolic process)	K01178	SGA1	map00500(Starch and sucrose metabolism)	COG3387(S:Function unknown)	EPS30575.1(putative glucoamylase [Penicillium oxalicum 114-2])	sp|P69327|AMYG_ASPAW(Glucoamylase OS=Aspergillus awamori OX=105351 GN=GLAA PE=1 SV=1)	PF00723.21(Glyco_hydro_15:Glycosyl hydrolases family 15); PF00686.19(CBM_20:Starch binding domain)
gene-PDE_03399	13.4009	3.74426	0	0	yes	up	13.0667	139.32	13.23	13.27	12.7	137.9	136.45	143.61	PDE_03399	hypothetical protein	GO:0046872(molecular_function:metal ion binding); GO:0003993(molecular_function:acid phosphatase activity)	K01078	PHO	map00730(Thiamine metabolism); map00740(Riboflavin metabolism)	COG1409(J:Translation, ribosomal structure and biogenesis)	EPS28453.1(hypothetical protein PDE_03399 [Penicillium oxalicum 114-2])	sp|Q12546|PPA_ASPFI(Acid phosphatase OS=Aspergillus ficuum OX=5058 GN=aphA PE=1 SV=1)	PF00149.28(Metallophos:Calcineurin-like phosphoesterase); PF14008.6(Metallophos_C:Iron/zinc purple acid phosphatase-like protein C); PF16656.5(Pur_ac_phosph_N:Purple acid Phosphatase, N-terminal domain)
gene-PDE_07927	43.5899	5.44592	0	0	yes	up	15.3767	533.19	14.87	16.66	14.6	524.29	498.49	576.79	PDE_07927	hypothetical protein	GO:0016021(cellular_component:integral component of membrane); GO:0005576(cellular_component:extracellular region); GO:0004190(molecular_function:aspartic-type endopeptidase activity)	K06004	E3.4.23.18		ENOG410XNV7(O:Posttranslational modification, protein turnover, chaperones)	EPS32966.1(hypothetical protein PDE_07927 [Penicillium oxalicum 114-2])	sp|P00798|PEPA1_PENJA(Penicillopepsin-1 OS=Penicillium janthinellum OX=5079 PE=1 SV=2)	PF00026.23(Asp:Eukaryotic aspartyl protease); PF14543.6(TAXi_N:Xylanase inhibitor N-terminal); PF13650.6(Asp_protease_2:Aspartyl protease)
gene-PDE_03966	9.54559	3.25484	0	0	yes	up	89.6033	715.257	96.41	94.5	77.9	685.8	691.19	768.78	PDE_03966	putative alpha-glucosidase	GO:0005975(biological_process:carbohydrate metabolic process); GO:0030246(molecular_function:carbohydrate binding); GO:0004553(molecular_function:hydrolase activity, hydrolyzing O-glycosyl compounds)	K01187	malZ	map00500(Starch and sucrose metabolism); map00052(Galactose metabolism)	COG1501(K:Transcription)	EPS29020.1(putative alpha-glucosidase [Penicillium oxalicum 114-2])	sp|Q12558|AGLU_ASPOR(Alpha-glucosidase OS=Aspergillus oryzae (strain ATCC 42149 / RIB 40) OX=510516 GN=agdA PE=2 SV=1)	PF01055.26(Glyco_hydro_31:Glycosyl hydrolases family 31); PF16863.5(NtCtMGAM_N:N-terminal barrel of NtMGAM and CtMGAM, maltase-glucoamylase)
gene-PDE_06649	57.4992	5.84547	0	0	yes	up	8.64333	395.743	8.57	7.57	9.79	415.84	405.44	365.95	PDE_06649	putative feruloyl esterase	GO:0030638(biological_process:polyketide metabolic process); GO:0030248(molecular_function:cellulose binding); GO:0005975(biological_process:carbohydrate metabolic process); GO:0005576(cellular_component:extracellular region); GO:0030600(molecular_function:feruloyl esterase activity); GO:0004553(molecular_function:hydrolase activity, hydrolyzing O-glycosyl compounds); GO:0008236(molecular_functio…				ENOG410XR9K(S:Function unknown); ENOG4111X5J(S:Function unknown)	EPS31692.1(putative feruloyl esterase [Penicillium oxalicum 114-2])	sp|Q7RWX8|FAED_NEUCR(Feruloyl esterase D OS=Neurospora crassa (strain ATCC 24698 / 74-OR23-1A / CBS 708.71 / DSM 1257 / FGSC 987) OX=367110 GN=faeD-3.544 PE=1 SV=1)	PF00734.18(CBM_1:Fungal cellulose binding domain); PF00326.21(Peptidase_S9:Prolyl oligopeptidase family); PF00756.20(Esterase:Putative esterase); PF02230.16(Abhydrolase_2:Phospholipase/Carboxylesterase); PF10503.9(Esterase_phd:Esterase PHB depolymerase)
gene-PDE_03369	13.9585	3.80307	0	0	yes	up	19.5733	217.207	20.27	18.75	19.7	225.85	211.21	214.56	PDE_03369	hypothetical protein					COG0667(G:Carbohydrate transport and metabolism)	EPS28423.1(hypothetical protein PDE_03369 [Penicillium oxalicum 114-2])	sp|P42884|AAD14_YEAST(Putative aryl-alcohol dehydrogenase AAD14 OS=Saccharomyces cerevisiae (strain ATCC 204508 / S288c) OX=559292 GN=AAD14 PE=1 SV=1)	PF00248.21(Aldo_ket_red:Aldo/keto reductase family)
gene-PDE_00607	424.742	8.73044	0	0	yes	up	10.4233	5125.43	11.07	10.73	9.47	4953.93	4902.19	5520.17	PDE_00607	cellodextrin transporter CdtC	GO:0022857(molecular_function:transmembrane transporter activity); GO:0016021(cellular_component:integral component of membrane)				ENOG410XNQK(S:Function unknown)	AGN74920.1(cellodextrin transporter cdt-c [Penicillium decumbens])	sp|P07921|LACP_KLULA(Lactose permease OS=Kluyveromyces lactis (strain ATCC 8585 / CBS 2359 / DSM 70799 / NBRC 1267 / NRRL Y-1140 / WM37) OX=284590 GN=LAC12 PE=3 SV=1)	PF00083.24(Sugar_tr:Sugar (and other) transporter); PF07690.16(MFS_1:Major Facilitator Superfamily)
gene-PDE_05880	6.93824	2.79457	0	0	yes	up	312.197	1660.79	343.06	290.65	302.88	1597.93	1864.5	1519.95	PDE_05880	hypothetical protein	GO:0051537(molecular_function:2 iron, 2 sulfur cluster binding); GO:0050660(molecular_function:flavin adenine dinucleotide binding); GO:0016491(molecular_function:oxidoreductase activity)				COG2146(C:Energy production and conversion)	EPS30927.1(hypothetical protein PDE_05880 [Penicillium oxalicum 114-2])	sp|Q10499|AIF1_SCHPO(Apoptosis-inducing factor 1 OS=Schizosaccharomyces pombe (strain 972 / ATCC 24843) OX=284812 GN=aif1 PE=3 SV=3)	PF07992.14(Pyr_redox_2:Pyridine nucleotide-disulphide oxidoreductase); PF00355.26(Rieske:Rieske [2Fe-2S] domain); PF00070.27(Pyr_redox:Pyridine nucleotide-disulphide oxidoreductase); PF14759.6(Reductase_C:Reductase C-terminal); PF13806.6(Rieske_2:Rieske-like [2Fe-2S] domain); PF06690.11(DUF1188:Protein of unknown function (DUF1188))
gene-PDE_01798	32.2619	5.01176	0	0	yes	up	7.64333	1245.7	7.9	8.23	6.8	1247.47	1218.45	1271.17	PDE_01798	hypothetical protein	GO:0003824(molecular_function:catalytic activity)				ENOG410XPKX(S:Function unknown)	EPS26858.1(hypothetical protein PDE_01798 [Penicillium oxalicum 114-2])	sp|Q2U4L7|GTAA_ASPOR(Glutaminase A OS=Aspergillus oryzae (strain ATCC 42149 / RIB 40) OX=510516 GN=gtaA PE=1 SV=2)	PF17168.4(DUF5127:Domain of unknown function (DUF5127)); PF16335.5(DUF4965:Domain of unknown function (DUF4965)); PF08760.11(DUF1793:Domain of unknown function (DUF1793)); PF16334.5(DUF4964:Domain of unknown function (DUF4964))
gene-PDE_06929	45.0122	5.49225	0	0	yes	up	25.6867	920.083	26.69	26.81	23.56	925.05	889.46	945.74	PDE_06929	hypothetical protein	GO:0016021(cellular_component:integral component of membrane)				ENOG410Y8MJ(U:Intracellular trafficking, secretion, and vesicular transport)	EPS31970.1(hypothetical protein PDE_06929 [Penicillium oxalicum 114-2])	None	PF01490.18(Aa_trans:Transmembrane amino acid transporter protein)
gene-PDE_06955	43.3051	5.43647	0	0	yes	up	3.68667	123.56	3.92	4.49	2.65	121.83	110.98	137.87	PDE_06955	hypothetical protein	GO:0051213(molecular_function:dioxygenase activity); GO:0016491(molecular_function:oxidoreductase activity)				ENOG410Z63W(Q:Secondary metabolites biosynthesis, transport and catabolism)	EPS31996.1(hypothetical protein PDE_06955 [Penicillium oxalicum 114-2])	sp|A0A084AFG6|SAT17_STACB(Taurine hydroxylase-like protein SAT17 OS=Stachybotrys chartarum (strain CBS 109288 / IBT 7711) OX=1280523 GN=SAT17 PE=4 SV=1)	PF02668.16(TauD:Taurine catabolism dioxygenase TauD, TfdA family)
gene-PDE_00371	7.76969	2.95786	0	0	yes	up	54.8367	677.33	55	57.62	51.89	615.68	577.29	839.02	PDE_00371	hypothetical protein	GO:0016021(cellular_component:integral component of membrane); GO:0015112(molecular_function:nitrate transmembrane transporter activity); GO:0015113(molecular_function:nitrite transmembrane transporter activity)	K02575	NRT, narK, nrtP, nasA	map00910(Nitrogen metabolism)	COG2223(P:Inorganic ion transport and metabolism)	EPS25438.1(hypothetical protein PDE_00371 [Penicillium oxalicum 114-2])	sp|P22152|CRNA_EMENI(Nitrate transporter OS=Emericella nidulans (strain FGSC A4 / ATCC 38163 / CBS 112.46 / NRRL 194 / M139) OX=227321 GN=crnA PE=2 SV=2)	PF07690.16(MFS_1:Major Facilitator Superfamily)
gene-PDE_09454	29.5727	4.88619	0	0	yes	up	4.47333	159.557	4.16	5.13	4.13	144.12	143.67	190.88	PDE_09454	hypothetical protein	GO:0042558(biological_process:pteridine-containing compound metabolic process)				ENOG4111GPD(S:Function unknown)	EPS34490.1(hypothetical protein PDE_09454 [Penicillium oxalicum 114-2])	None	PF13840.6(ACT_7:ACT domain)
gene-PDE_09453	60.093	5.90912	0	0	yes	up	6.06	328.043	6.29	6.03	5.86	303.04	315.25	365.84	PDE_09453	hypothetical protein	GO:0005507(molecular_function:copper ion binding); GO:0016491(molecular_function:oxidoreductase activity)	K19791	FET3_5		COG2132(S:Function unknown)	EPS34489.1(hypothetical protein PDE_09453 [Penicillium oxalicum 114-2])	sp|Q4WZB4|ABR1_ASPFU(Multicopper oxidase abr1 OS=Neosartorya fumigata (strain ATCC MYA-4609 / Af293 / CBS 101355 / FGSC A1100) OX=330879 GN=abr1 PE=2 SV=2)	PF07731.14(Cu-oxidase_2:Multicopper oxidase); PF07732.15(Cu-oxidase_3:Multicopper oxidase); PF00394.22(Cu-oxidase:Multicopper oxidase)
gene-PDE_03747	17.9669	4.16727	0	0	yes	up	22.47	321.967	23.68	22.71	21.02	308.82	308.35	348.73	PDE_03747	hypothetical protein	GO:0022857(molecular_function:transmembrane transporter activity); GO:0016021(cellular_component:integral component of membrane)				COG1457(F:Nucleotide transport and metabolism)	EPS28801.1(hypothetical protein PDE_03747 [Penicillium oxalicum 114-2])	sp|C8V329|FCY2_EMENI(Purine-cytosine permease fcyB OS=Emericella nidulans (strain FGSC A4 / ATCC 38163 / CBS 112.46 / NRRL 194 / M139) OX=227321 GN=fcyB PE=1 SV=1)	PF02133.15(Transp_cyt_pur:Permease for cytosine/purines, uracil, thiamine, allantoin)
gene-PDE_01983	9.30055	3.21732	0	0	yes	up	9.60333	79.7467	9.82	9.6	9.39	78.98	77.51	82.75	PDE_01983	hypothetical protein	GO:0004252(molecular_function:serine-type endopeptidase activity); GO:0046872(molecular_function:metal ion binding)	K01279	TPP1, CLN2		COG4934(S:Function unknown)	EPS27042.1(hypothetical protein PDE_01983 [Penicillium oxalicum 114-2])	sp|Q4WQU0|SED4_ASPFU(Tripeptidyl-peptidase sed4 OS=Neosartorya fumigata (strain ATCC MYA-4609 / Af293 / CBS 101355 / FGSC A1100) OX=330879 GN=sed4 PE=1 SV=1)	PF09286.11(Pro-kuma_activ:Pro-kumamolisin, activation domain)
gene-PDE_06031	51.2897	5.6806	0	0	yes	up	2.28667	92.9867	2.08	2.64	2.14	89.77	91.95	97.24	PDE_06031	hypothetical protein	GO:0004185(molecular_function:serine-type carboxypeptidase activity)	K01288	KEX1		COG2939(S:Function unknown)	EPS31077.1(hypothetical protein PDE_06031 [Penicillium oxalicum 114-2])	sp|P34946|CPS1_PENJA(Carboxypeptidase S1 OS=Penicillium janthinellum OX=5079 PE=1 SV=1)	PF00450.22(Peptidase_S10:Serine carboxypeptidase)
gene-PDE_01392	55.4162	5.79224	0	0	yes	up	13.68	605.31	12.19	11.72	17.13	614.69	584.78	616.46	PDE_01392	hypothetical protein	GO:0016740(molecular_function:transferase activity)				ENOG410Z4CH(S:Function unknown)	EPS26455.1(hypothetical protein PDE_01392 [Penicillium oxalicum 114-2])	sp|B8NM79|USTS_ASPFN(Glutathione S-transferase-like protein ustS OS=Aspergillus flavus (strain ATCC 200026 / FGSC A1120 / NRRL 3357 / JCM 12722 / SRRC 167) OX=332952 GN=ustS PE=1 SV=2)	PF13409.6(GST_N_2:Glutathione S-transferase, N-terminal domain); PF13417.6(GST_N_3:Glutathione S-transferase, N-terminal domain)
gene-PDE_06813	2462.18	11.2657	0	0	yes	up	1.98667	4048.86	1.54	2.33	2.09	3957.25	3921.36	4267.97	PDE_06813	hypothetical protein	GO:0016787(molecular_function:hydrolase activity); GO:0016021(cellular_component:integral component of membrane); GO:0006629(biological_process:lipid metabolic process); GO:0016042(biological_process:lipid catabolic process)	K01046	lip, TGL2	map00561(Glycerolipid metabolism)	COG3675(S:Function unknown)	EPS31855.1(hypothetical protein PDE_06813 [Penicillium oxalicum 114-2])	sp|O59952|LIP_THELA(Lipase OS=Thermomyces lanuginosus OX=5541 GN=LIP PE=1 SV=1)	PF01764.25(Lipase_3:Lipase (class 3)); PF03893.16(Lipase3_N:Lipase 3 N-terminal region); PF12146.8(Hydrolase_4:Serine aminopeptidase, S33); PF12697.7(Abhydrolase_6:Alpha/beta hydrolase family); PF00756.20(Esterase:Putative esterase)
gene-PDE_05998	18.3699	4.19927	0	0	yes	up	8.03	124.327	7.92	8.53	7.64	126.5	124.15	122.33	PDE_05998	putative beta-mannosidase	GO:0005975(biological_process:carbohydrate metabolic process); GO:0004553(molecular_function:hydrolase activity, hydrolyzing O-glycosyl compounds)	K01192	E3.2.1.25, MANBA, manB	map00511(Other glycan degradation)	COG3250(J:Translation, ribosomal structure and biogenesis)	EPS31044.1(putative beta-mannosidase [Penicillium oxalicum 114-2])	sp|A1D911|MANBB_NEOFI(Beta-mannosidase B OS=Neosartorya fischeri (strain ATCC 1020 / DSM 3700 / CBS 544.65 / FGSC A1164 / JCM 1740 / NRRL 181 / WB 181) OX=331117 GN=mndB PE=3 SV=1)	PF17786.1(Mannosidase_ig:Mannosidase Ig/CBM-like domain); PF00703.21(Glyco_hydro_2:Glycosyl hydrolases family 2)
gene-PDE_02193	12.7339	3.67061	0	0	yes	up	38.5367	495.767	39.23	41.85	34.53	474.47	452.61	560.22	PDE_02193	hypothetical protein	GO:0051213(molecular_function:dioxygenase activity); GO:0016491(molecular_function:oxidoreductase activity)	K19245	JLP1		COG2175(U:Intracellular trafficking, secretion, and vesicular transport)	EPS27250.1(hypothetical protein PDE_02193 [Penicillium oxalicum 114-2])	sp|Q12358|JLP1_YEAST(Alpha-ketoglutarate-dependent sulfonate dioxygenase OS=Saccharomyces cerevisiae (strain ATCC 204508 / S288c) OX=559292 GN=JLP1 PE=1 SV=1)	PF02668.16(TauD:Taurine catabolism dioxygenase TauD, TfdA family)
gene-PDE_02736	23.9445	4.58163	0	0	yes	up	4.01	76.7933	4.91	3.67	3.45	71.77	76.13	82.48	PDE_02736	beta-glucosidase BGL1	GO:0102483(molecular_function:scopolin beta-glucosidase activity); GO:0030245(biological_process:cellulose catabolic process); GO:0008422(molecular_function:beta-glucosidase activity)	K05349	bglX	map00460(Cyanoamino acid metabolism); map00500(Starch and sucrose metabolism)	COG1472(S:Function unknown)	ADB82653.1(beta-glucosidase I [Penicillium decumbens])	sp|D0VKF5|BGLA_ASPTE(Probable beta-glucosidase A OS=Aspergillus terreus OX=33178 GN=bglA PE=2 SV=1)	PF01915.22(Glyco_hydro_3_C:Glycosyl hydrolase family 3 C-terminal domain); PF00933.21(Glyco_hydro_3:Glycosyl hydrolase family 3 N terminal domain); PF14310.6(Fn3-like:Fibronectin type III-like domain)
gene-PDE_07344	265.328	8.05163	0	0	yes	up	2.26	1786.27	2.73	2.45	1.6	1724.36	1726.97	1907.47	PDE_07344	hypothetical protein	GO:0004175(molecular_function:endopeptidase activity); GO:0016021(cellular_component:integral component of membrane); GO:0005576(cellular_component:extracellular region); GO:0009405(biological_process:pathogenesis); GO:0030163(biological_process:protein catabolic process); GO:0006508(biological_process:proteolysis); GO:0004190(molecular_function:aspartic-type endopeptidase activity)	K06004	E3.4.23.18		ENOG410XNV7(S:Function unknown)	EPS32384.1(hypothetical protein PDE_07344 [Penicillium oxalicum 114-2])	sp|P78735|PEPA2_PENJA(Penicillopepsin-2 OS=Penicillium janthinellum OX=5079 GN=pepA PE=1 SV=1)	PF00026.23(Asp:Eukaryotic aspartyl protease); PF14543.6(TAXi_N:Xylanase inhibitor N-terminal); PF13650.6(Asp_protease_2:Aspartyl protease)
gene-PDE_06330	16.9824	4.08597	0	0	yes	up	7.7	38.5167	4.92	3.17	15.01	34.62	39.6	41.33	PDE_06330	putative alpha-1,3-glucanase	GO:0004252(molecular_function:serine-type endopeptidase activity); GO:0006629(biological_process:lipid metabolic process); GO:0008081(molecular_function:phosphoric diester hydrolase activity); GO:0016787(molecular_function:hydrolase activity); GO:0016021(cellular_component:integral component of membrane); GO:0016798(molecular_function:hydrolase activity, acting on glycosyl bonds); GO:0008152(biol…				ENOG4111H6V(G:Carbohydrate transport and metabolism); ENOG4111QMB(S:Function unknown)	EPS31375.1(putative alpha-1,3-glucanase [Penicillium oxalicum 114-2])	sp|B6GX22|MU71A_PENRW(Mutanase Pc12g07500 OS=Penicillium rubens (strain ATCC 28089 / DSM 1075 / NRRL 1951 / Wisconsin 54-1255) OX=500485 GN=PCH_Pc12g07500 PE=1 SV=1)	PF03659.14(Glyco_hydro_71:Glycosyl hydrolase family 71); PF00082.22(Peptidase_S8:Subtilase family)
gene-PDE_06800	5.5719	2.47817	0	0	yes	up	901.867	4386.92	935.33	972.29	797.98	4049.74	4032.64	5078.37	PDE_06800	hypothetical protein					ENOG4111QEJ(S:Function unknown)	EPS31842.1(hypothetical protein PDE_06800 [Penicillium oxalicum 114-2])	None
gene-PDE_09417	65.7107	6.03806	0	0	yes	up	239.99	12598.4	238.56	252.19	229.22	12055.4	11823.4	13916.4	PDE_09417	glucoamylase Amy15A	GO:0004339(molecular_function:glucan 1,4-alpha-glucosidase activity); GO:2001070(molecular_function:starch binding); GO:0000272(biological_process:polysaccharide catabolic process)	K01178	SGA1	map00500(Starch and sucrose metabolism)	COG3387(T:Signal transduction mechanisms)	EPS34453.1(glucoamylase Amy15A [Penicillium oxalicum 114-2])	sp|P23176|AMYG_ASPKA(Glucoamylase I OS=Aspergillus kawachii OX=40384 GN=gaI PE=1 SV=1)	PF00723.21(Glyco_hydro_15:Glycosyl hydrolases family 15); PF00686.19(CBM_20:Starch binding domain)
gene-PDE_06527	50.7459	5.66522	0	0	yes	up	10.9667	448.407	9.52	12.15	11.23	429.27	436.72	479.23	PDE_06527	hypothetical protein						EPS31572.1(hypothetical protein PDE_06527 [Penicillium oxalicum 114-2])	None
gene-PDE_01354	120.5	6.91289	0	0	yes	up	10.2667	1311.74	9.21	10.94	10.65	1261.5	1278.66	1395.07	PDE_01354	starch binding domain- and chitin binding domain-containing protein	GO:0016787(molecular_function:hydrolase activity); GO:2001070(molecular_function:starch binding)				ENOG41119DE(S:Function unknown)	EPS26418.1(starch binding domain- and chitin binding domain-containing protein [Penicillium oxalicum 114-2])	sp|P23176|AMYG_ASPKA(Glucoamylase I OS=Aspergillus kawachii OX=40384 GN=gaI PE=1 SV=1)	PF00686.19(CBM_20:Starch binding domain); PF03067.15(LPMO_10:Lytic polysaccharide mono-oxygenase, cellulose-degrading)
gene-PDE_03304	113.55	6.82719	0	0	yes	up	0.56	51.2667	0.69	0.41	0.58	49.42	47.63	56.75	PDE_03304	hypothetical protein	GO:0003824(molecular_function:catalytic activity); GO:0031177(molecular_function:phosphopantetheine binding)				COG3320(S:Function unknown)	EPS28358.1(hypothetical protein PDE_03304 [Penicillium oxalicum 114-2])	sp|A0A0D2YG01|FUB8_FUSO4(Non-canonical non-ribosomal peptide synthetase FUB8 OS=Fusarium oxysporum f. sp. lycopersici (strain 4287 / CBS 123668 / FGSC 9935 / NRRL 34936) OX=426428 GN=FUB8 PE=1 SV=1)	PF07993.12(NAD_binding_4:Male sterility protein); PF00501.28(AMP-binding:AMP-binding enzyme); PF01370.21(Epimerase:NAD dependent epimerase/dehydratase family); PF00550.25(PP-binding:Phosphopantetheine attachment site)
gene-PDE_06576	17.1015	4.09605	0	0	yes	up	7.51	101.81	8.46	7.82	6.25	99.57	105.6	100.26	PDE_06576	hypothetical protein	GO:0022857(molecular_function:transmembrane transporter activity); GO:0016021(cellular_component:integral component of membrane); GO:0008643(biological_process:carbohydrate transport)	K08141	MAL		ENOG410XNQK(S:Function unknown)	EPS31621.1(hypothetical protein PDE_06576 [Penicillium oxalicum 114-2])	sp|P38156|MAL31_YEAST(Maltose permease MAL31 OS=Saccharomyces cerevisiae (strain ATCC 204508 / S288c) OX=559292 GN=MAL31 PE=1 SV=1)	PF00083.24(Sugar_tr:Sugar (and other) transporter); PF07690.16(MFS_1:Major Facilitator Superfamily)
gene-PDE_05199	12.5493	3.64954	0	0	yes	up	20.2667	194.023	21.66	20.12	19.02	191.34	182.63	208.1	PDE_05199	hypothetical protein	GO:0003700(molecular_function:transcription factor activity, sequence-specific DNA binding); GO:0016021(cellular_component:integral component of membrane)				ENOG410YGDE(K:Transcription)	EPS30249.1(hypothetical protein PDE_05199 [Penicillium oxalicum 114-2])	None	PF07716.15(bZIP_2:Basic region leucine zipper)
gene-PDE_05305	30.4512	4.92843	0	0	yes	up	15.88	384.267	16.85	16.24	14.55	367.2	387.2	398.4	PDE_05305	hypothetical protein	GO:0004185(molecular_function:serine-type carboxypeptidase activity)	K01288	KEX1		COG2939(S:Function unknown)	EPS30354.1(hypothetical protein PDE_05305 [Penicillium oxalicum 114-2])	sp|P52718|PEPF_ASPNG(Serine-type carboxypeptidase F OS=Aspergillus niger OX=5061 GN=pepF PE=1 SV=3)	PF00450.22(Peptidase_S10:Serine carboxypeptidase)
gene-PDE_02418	81.8677	6.35522	0	0	yes	up	3.22667	284.333	3.69	3	2.99	267.43	273.02	312.55	PDE_02418	putative endo-beta-1,4-xylanase	GO:0045493(biological_process:xylan catabolic process); GO:0005576(cellular_component:extracellular region); GO:0031176(molecular_function:endo-1,4-beta-xylanase activity); GO:0000272(biological_process:polysaccharide catabolic process)	K01181	E3.2.1.8, xynA		COG3693(L:Replication, recombination and repair)	ADW66245.1(endo-beta-1,4-xylanase [Talaromyces aerugineus])	sp|Q9P8J1|XYNA_TALPU(Endo-1,4-beta-xylanase A OS=Talaromyces purpureogenus OX=1266744 GN=XynA PE=1 SV=1)	PF00331.20(Glyco_hydro_10:Glycosyl hydrolase family 10)
gene-PDE_09988	73.4152	6.19801	0	0	yes	up	8.71	509.297	7.81	9.15	9.17	503.42	491.87	532.6	PDE_09988	putative alpha-L-arabinofuranosidase	GO:0046556(molecular_function:alpha-L-arabinofuranosidase activity); GO:0046373(biological_process:L-arabinose metabolic process); GO:0019566(biological_process:arabinose metabolic process); GO:0005576(cellular_component:extracellular region); GO:0031222(biological_process:arabinan catabolic process); GO:0045493(biological_process:xylan catabolic process); GO:0031221(biological_process:arabinan m…	K20844	abf1	map00520(Amino sugar and nucleotide sugar metabolism)	ENOG410XSPY(G:Carbohydrate transport and metabolism)	EPS35023.1(putative alpha-L-arabinofuranosidase [Penicillium oxalicum 114-2])	sp|Q0CEE5|ABFB_ASPTN(Probable alpha-L-arabinofuranosidase B OS=Aspergillus terreus (strain NIH 2624 / FGSC A1156) OX=341663 GN=abfB PE=3 SV=1)	PF09206.11(ArabFuran-catal:Alpha-L-arabinofuranosidase B, catalytic); PF05270.13(AbfB:Alpha-L-arabinofuranosidase B (ABFB) domain)
gene-PDE_03127	5.91137	2.56349	0	0	yes	up	37.15	167.727	35.77	42.78	32.9	148.79	154.04	200.35	PDE_03127	hypothetical protein	GO:0005737(cellular_component:cytoplasm); GO:0043161(biological_process:proteasome-mediated ubiquitin-dependent protein catabolic process); GO:0005634(cellular_component:nucleus); GO:0019773(cellular_component:proteasome core complex, alpha-subunit complex); GO:0004298(molecular_function:threonine-type endopeptidase activity); GO:0006351(biological_process:transcription, DNA-templated); GO:000367…				ENOG410YESX(S:Function unknown)	EPS28181.1(hypothetical protein PDE_03127 [Penicillium oxalicum 114-2])	sp|P52959|CTF1B_FUSSO(Cutinase transcription factor 1 beta OS=Fusarium solani subsp. pisi OX=70791 GN=CTF1-BETA PE=2 SV=1)	PF04082.18(Fungal_trans:Fungal specific transcription factor domain)
gene-PDE_08207	7.6001	2.92602	0	0	yes	up	179.483	1065.22	197.1	187.05	154.3	1104.53	1113.89	977.23	PDE_08207	hypothetical protein	GO:0016021(cellular_component:integral component of membrane); GO:0016301(molecular_function:kinase activity)				ENOG410XPC6(S:Function unknown)	EPS33245.1(hypothetical protein PDE_08207 [Penicillium oxalicum 114-2])	sp|O59714|YBH6_SCHPO(Uncharacterized membrane protein C3B8.06 OS=Schizosaccharomyces pombe (strain 972 / ATCC 24843) OX=284812 GN=SPBC3B8.06 PE=1 SV=1)	PF10355.9(Ytp1:Protein of unknown function (Ytp1)); PF10348.9(DUF2427:Domain of unknown function (DUF2427))
gene-PDE_05931	29.803	4.89739	2.4004e-302	2.63349e-300	yes	up	4.51667	107.177	4.38	4.22	4.95	113.69	117.2	90.64	PDE_05931	putative rhamnogalacturonase	GO:0005975(biological_process:carbohydrate metabolic process); GO:0004650(molecular_function:polygalacturonase activity)	K18580	RHGA		ENOG4110FN4(G:Carbohydrate transport and metabolism)	EPS30977.1(putative rhamnogalacturonase [Penicillium oxalicum 114-2])	sp|Q5ARE6|RHGA_EMENI(Rhamnogalacturonase A OS=Emericella nidulans (strain FGSC A4 / ATCC 38163 / CBS 112.46 / NRRL 194 / M139) OX=227321 GN=rhgA PE=2 SV=2)	PF00295.17(Glyco_hydro_28:Glycosyl hydrolases family 28); PF12708.7(Pectate_lyase_3:Pectate lyase superfamily protein)
gene-PDE_06276	16.1587	4.01424	9.9957e-301	1.08358e-298	yes	up	2.89667	43.7133	3.14	3.37	2.18	39.82	43.6	47.72	PDE_06276	hypothetical protein	GO:0003723(molecular_function:RNA binding)				ENOG410Z4ZU(S:Function unknown); ENOG4111RW1(S:Function unknown); ENOG4111F6P(S:Function unknown)	EPS31321.1(hypothetical protein PDE_06276 [Penicillium oxalicum 114-2])	sp|A9LNK9|CPSF_ARATH(30-kDa cleavage and polyadenylation specificity factor 30 OS=Arabidopsis thaliana OX=3702 GN=CPSF30 PE=1 SV=1)	PF04146.15(YTH:YT521-B-like domain); PF00076.22(RRM_1:RNA recognition motif. (a.k.a. RRM, RBD, or RNP domain))
gene-PDE_06023	7.39458	2.88647	8.28321e-292	8.77057e-290	yes	up	5.15667	96.3267	3.97	6.23	5.27	95.47	94.42	99.09	PDE_06023	putative beta-1,4-mannanase	GO:0005576(cellular_component:extracellular region); GO:0030248(molecular_function:cellulose binding); GO:0005975(biological_process:carbohydrate metabolic process); GO:0004553(molecular_function:hydrolase activity, hydrolyzing O-glycosyl compounds)	K19355	MAN	map00051(Fructose and mannose metabolism)	COG3934(S:Function unknown)	EPS31069.1(putative beta-1,4-mannanase [Penicillium oxalicum 114-2])	sp|Q5AR04|MANF_EMENI(Probable mannan endo-1,4-beta-mannosidase F OS=Emericella nidulans (strain FGSC A4 / ATCC 38163 / CBS 112.46 / NRRL 194 / M139) OX=227321 GN=manF PE=3 SV=2)	PF00150.18(Cellulase:Cellulase (glycosyl hydrolase family 5)); PF00734.18(CBM_1:Fungal cellulose binding domain); PF02836.17(Glyco_hydro_2_C:Glycosyl hydrolases family 2, TIM barrel domain)
gene-PDE_06814	11.0641	3.46781	2.5638e-287	2.62314e-285	yes	up	16.0333	184.97	14.29	17.69	16.12	177.06	168.38	209.47	PDE_06814	hypothetical protein	GO:0016788(molecular_function:hydrolase activity, acting on ester bonds)	K01078	PHO	map00730(Thiamine metabolism); map00740(Riboflavin metabolism)	ENOG41105F1(S:Function unknown)	EPS31856.1(hypothetical protein PDE_06814 [Penicillium oxalicum 114-2])	sp|P08540|PHOX_KLULA(Probable acid phosphatase OS=Kluyveromyces lactis (strain ATCC 8585 / CBS 2359 / DSM 70799 / NBRC 1267 / NRRL Y-1140 / WM37) OX=284590 GN=KLLA0B14839g PE=4 SV=2)	PF04185.14(Phosphoesterase:Phosphoesterase family)
gene-PDE_08878	6.22271	2.63754	2.24018e-285	2.24166e-283	yes	up	1018.57	5116.65	1078.58	1124.27	852.87	4938.45	5119.07	5292.44	PDE_08878	hypothetical protein	GO:0006083(biological_process:acetate metabolic process); GO:0005829(cellular_component:cytosol); GO:0016301(molecular_function:kinase activity); GO:0004612(molecular_function:phosphoenolpyruvate carboxykinase (ATP) activity); GO:0015976(biological_process:carbon utilization); GO:0005524(molecular_function:ATP binding); GO:0006094(biological_process:gluconeogenesis)	K01610	E4.1.1.49, pckA	map00020(Citrate cycle (TCA cycle)); map00010(Glycolysis / Gluconeogenesis); map00620(Pyruvate metabolism)	COG1866(C:Energy production and conversion)	EPS33916.1(hypothetical protein PDE_08878 [Penicillium oxalicum 114-2])	sp|Q96UL8|PCKA_EMENI(Phosphoenolpyruvate carboxykinase (ATP) OS=Emericella nidulans (strain FGSC A4 / ATCC 38163 / CBS 112.46 / NRRL 194 / M139) OX=227321 GN=acuF PE=3 SV=3)	PF01293.20(PEPCK_ATP:Phosphoenolpyruvate carboxykinase)
gene-PDE_00440	8.27989	3.04961	3.41533e-283	3.34408e-281	yes	up	37.9833	266.043	36.13	39.89	37.93	268.47	264.8	264.86	PDE_00440	hypothetical protein					ENOG410XNZH(I:Lipid transport and metabolism)	EPS25507.1(hypothetical protein PDE_00440 [Penicillium oxalicum 114-2])	None	PF11927.8(DUF3445:Protein of unknown function (DUF3445))
gene-PDE_07945	53.3802	5.73823	1.47344e-279	1.42735e-277	yes	up	1.36	57.71	1.5	1.32	1.26	55.03	54.8	63.3	PDE_07945	cellobiohydrolase CBHI/Cel7A-2	GO:0030248(molecular_function:cellulose binding); GO:0005975(biological_process:carbohydrate metabolic process); GO:0016162(molecular_function:cellulose 1,4-beta-cellobiosidase activity); GO:0030245(biological_process:cellulose catabolic process); GO:0005576(cellular_component:extracellular region); GO:0004553(molecular_function:hydrolase activity, hydrolyzing O-glycosyl compounds)	K01225	CBH1	map00500(Starch and sucrose metabolism)	ENOG41101KD(G:Carbohydrate transport and metabolism)	ACV95805.1(cellobiohydrolase [Penicillium decumbens])	sp|Q06886|GUX1_PENJA(Exoglucanase 1 OS=Penicillium janthinellum OX=5079 GN=cbh1 PE=2 SV=1)	PF00840.20(Glyco_hydro_7:Glycosyl hydrolase family 7); PF00734.18(CBM_1:Fungal cellulose binding domain)
gene-PDE_05097	6.19275	2.63058	3.28346e-277	3.1145e-275	yes	up	20.7767	112.593	20.94	21.1	20.29	109.65	109.17	118.96	PDE_05097	hypothetical protein	GO:0016787(molecular_function:hydrolase activity); GO:0016021(cellular_component:integral component of membrane); GO:0005975(biological_process:carbohydrate metabolic process); GO:0030246(molecular_function:carbohydrate binding); GO:0016853(molecular_function:isomerase activity)	K01785	galM, GALM	map00010(Glycolysis / Gluconeogenesis); map00052(Galactose metabolism)	COG2017(S:Function unknown)	EPS30147.1(hypothetical protein PDE_05097 [Penicillium oxalicum 114-2])	sp|D4AMB9|GALM_ARTBC(Probable aldose 1-epimerase ARB_05372 OS=Arthroderma benhamiae (strain ATCC MYA-4681 / CBS 112371) OX=663331 GN=ARB_05372 PE=1 SV=1)	PF01263.20(Aldose_epim:Aldose 1-epimerase)
gene-PDE_07727	5.03005	2.33057	1.00832e-270	9.46574e-269	yes	up	320.527	1275.24	330.18	333.7	297.7	1189.21	1255.13	1381.38	PDE_07727	hypothetical protein	GO:0044550(biological_process:secondary metabolite biosynthetic process); GO:0005737(cellular_component:cytoplasm); GO:0043231(cellular_component:intracellular membrane-bounded organelle)				ENOG41120RQ(S:Function unknown)	EPS32767.1(hypothetical protein PDE_07727 [Penicillium oxalicum 114-2])	None
gene-PDE_03928	25.9956	4.7002	1.30174e-270	1.20955e-268	yes	up	6.54	135.2	6.49	5.92	7.21	142.37	129.03	134.2	PDE_03928	hypothetical protein	GO:0016021(cellular_component:integral component of membrane)				ENOG41117UI(S:Function unknown); ENOG4111JXK(S:Function unknown)	EPS28982.1(hypothetical protein PDE_03928 [Penicillium oxalicum 114-2])	None	PF17784.1(Sulfotransfer_4:Sulfotransferase domain); PF13469.6(Sulfotransfer_3:Sulfotransferase family)
gene-PDE_01025	14.9764	3.90462	1.20393e-269	1.10737e-267	yes	up	7.14	80.0867	6.63	7.61	7.18	74.45	72.01	93.8	PDE_01025	hypothetical protein	GO:0003676(molecular_function:nucleic acid binding)				COG5048(O:Posttranslational modification, protein turnover, chaperones)	EPS26089.1(hypothetical protein PDE_01025 [Penicillium oxalicum 114-2])	sp|P41696|AZF1_YEAST(Asparagine-rich zinc finger protein AZF1 OS=Saccharomyces cerevisiae (strain ATCC 204508 / S288c) OX=559292 GN=AZF1 PE=1 SV=1)	PF13465.6(zf-H2C2_2:Zinc-finger double domain); PF00096.26(zf-C2H2:Zinc finger, C2H2 type); PF13894.6(zf-C2H2_4:C2H2-type zinc finger)
gene-PDE_09436	10.7419	3.42517	1.71904e-267	1.56535e-265	yes	up	10.9533	93.7867	11.46	10.22	11.18	97.23	86.02	98.11	PDE_09436	hypothetical protein	GO:0004067(molecular_function:asparaginase activity)	K13278	ASPG		COG0252(E:Amino acid transport and metabolism)	EPS34472.1(hypothetical protein PDE_09436 [Penicillium oxalicum 114-2])	sp|A0JNU3|LPP60_MOUSE(60 kDa lysophospholipase OS=Mus musculus OX=10090 GN=Aspg PE=1 SV=1)	PF00710.20(Asparaginase:Asparaginase, N-terminal); PF17763.1(Asparaginase_C:Glutaminase/Asparaginase C-terminal domain); PF12796.7(Ank_2:Ankyrin repeats (3 copies)); PF13637.6(Ank_4:Ankyrin repeats (many copies)); PF13606.6(Ank_3:Ankyrin repeat); PF00023.30(Ank:Ankyrin repeat); PF13857.6(Ank_5:Ankyrin repeats (many copies))
gene-PDE_00753	7.4452	2.89631	5.26367e-267	4.74564e-265	yes	up	26.79	158.62	28	28.37	24	167.25	147.41	161.2	PDE_00753	cellodextrin transporter CdtD	GO:0022857(molecular_function:transmembrane transporter activity); GO:0016021(cellular_component:integral component of membrane)				ENOG410XNQK(G:Carbohydrate transport and metabolism)	AGN74921.1(cellodextrin transporter cdt-d [Penicillium decumbens])	sp|P07921|LACP_KLULA(Lactose permease OS=Kluyveromyces lactis (strain ATCC 8585 / CBS 2359 / DSM 70799 / NBRC 1267 / NRRL Y-1140 / WM37) OX=284590 GN=LAC12 PE=3 SV=1)	PF00083.24(Sugar_tr:Sugar (and other) transporter); PF07690.16(MFS_1:Major Facilitator Superfamily)
gene-PDE_04566	15.0956	3.91606	1.13352e-264	1.00212e-262	yes	up	5.34667	60.0867	6.17	4.65	5.22	57	60.68	62.58	PDE_04566	hypothetical protein	GO:0033961(molecular_function:cis-stilbene-oxide hydrolase activity)					EPS29616.1(hypothetical protein PDE_04566 [Penicillium oxalicum 114-2])	sp|Q06816|HYEP_STIAD(Putative epoxide hydrolase OS=Stigmatella aurantiaca (strain DW4/3-1) OX=378806 GN=STAUR_4299 PE=3 SV=2)	PF06441.12(EHN:Epoxide hydrolase N terminus); PF00561.20(Abhydrolase_1:alpha/beta hydrolase fold)
gene-PDE_06391	8.90365	3.1544	8.24239e-261	7.08068e-259	yes	up	674.057	4871.75	665.62	682.49	674.06	4601.62	4587.1	5426.54	PDE_06391	hypothetical protein	GO:0016021(cellular_component:integral component of membrane)				ENOG4110AZ1(S:Function unknown)	EPS31436.1(hypothetical protein PDE_06391 [Penicillium oxalicum 114-2])	None
gene-PDE_09994	4.65003	2.21724	8.86128e-260	7.54119e-258	yes	up	57.6333	213.24	57.07	59.69	56.14	213.67	207.37	218.68	PDE_09994	hypothetical protein	GO:0022857(molecular_function:transmembrane transporter activity); GO:0016021(cellular_component:integral component of membrane)	K08141	MAL		ENOG410XNQK(E:Amino acid transport and metabolism)	EPS35029.1(hypothetical protein PDE_09994 [Penicillium oxalicum 114-2])	sp|P15685|MAL61_YEASX(Maltose permease MAL61 OS=Saccharomyces cerevisiae OX=4932 GN=MAL61 PE=3 SV=1)	PF00083.24(Sugar_tr:Sugar (and other) transporter); PF07690.16(MFS_1:Major Facilitator Superfamily)
gene-PDE_00595	10.4876	3.39062	1.63938e-253	1.38224e-251	yes	up	16.26	135.587	18.17	16.94	13.67	130.08	124.99	151.69	PDE_00595	hypothetical protein	GO:0006751(biological_process:glutathione catabolic process); GO:0016021(cellular_component:integral component of membrane); GO:0006284(biological_process:base-excision repair); GO:0036374(molecular_function:glutathione hydrolase activity); GO:0006281(biological_process:DNA repair)	K00681	ggt	map00460(Cyanoamino acid metabolism); map00480(Glutathione metabolism); map00430(Taurine and hypotaurine metabolism)	COG0405(G:Carbohydrate transport and metabolism)	EPS25661.1(hypothetical protein PDE_00595 [Penicillium oxalicum 114-2])	sp|D4B387|GGT1_ARTBC(Glutathione hydrolase proenzyme OS=Arthroderma benhamiae (strain ATCC MYA-4681 / CBS 112371) OX=663331 GN=ARB_02921 PE=1 SV=1)	PF01019.21(G_glu_transpept:Gamma-glutamyltranspeptidase)
gene-PDE_07933	467.119	8.86765	1.47332e-250	1.21964e-248	yes	up	0.916667	341.003	0.75	0.89	1.11	343.44	328.02	351.55	PDE_07933	hypothetical protein	GO:0006508(biological_process:proteolysis); GO:0004175(molecular_function:endopeptidase activity); GO:0004190(molecular_function:aspartic-type endopeptidase activity); GO:0031638(biological_process:zymogen activation); GO:0005576(cellular_component:extracellular region)				ENOG4111QIQ(S:Function unknown); ENOG4111PIW(S:Function unknown)	EPS32972.1(hypothetical protein PDE_07933 [Penicillium oxalicum 114-2])	sp|P24665|PRTA_ASPNG(Aspergillopepsin-2 OS=Aspergillus niger OX=5061 PE=1 SV=1)	PF01828.17(Peptidase_A4:Peptidase A4 family)
gene-PDE_05999	7.34824	2.8774	4.02992e-250	3.30599e-248	yes	up	24.05	151.403	25.61	26.08	20.46	148.53	148.66	157.02	PDE_05999	cellulolytic transcriptional activator ClrB	GO:0005634(cellular_component:nucleus); GO:0006351(biological_process:transcription, DNA-templated); GO:0008270(molecular_function:zinc ion binding); GO:0000981(molecular_function:RNA polymerase II transcription factor activity, sequence-specific DNA binding); GO:0003677(molecular_function:DNA binding)				ENOG410YCR4(K:Transcription)	EPS31045.1(cellulolytic transcriptional activator ClrB [Penicillium oxalicum 114-2])	sp|P08657|LAC9_KLULA(Lactose regulatory protein LAC9 OS=Kluyveromyces lactis (strain ATCC 8585 / CBS 2359 / DSM 70799 / NBRC 1267 / NRRL Y-1140 / WM37) OX=284590 GN=LAC9 PE=1 SV=1)	PF04082.18(Fungal_trans:Fungal specific transcription factor domain); PF00172.18(Zn_clus:Fungal Zn(2)-Cys(6) binuclear cluster domain)
gene-PDE_02867	4.76825	2.25346	6.37369e-247	5.13618e-245	yes	up	73.0167	294.857	77.21	78.35	63.49	284.91	283.57	316.09	PDE_02867	hypothetical protein						EPS27923.1(hypothetical protein PDE_02867 [Penicillium oxalicum 114-2])	None
gene-PDE_06439	44.778	5.48472	3.80024e-246	3.03553e-244	yes	up	8.83667	311.59	11.79	6.85	7.87	343	281.22	310.55	PDE_06439	putative endo-beta-1,4-glucanase	GO:0005576(cellular_component:extracellular region); GO:0008810(molecular_function:cellulase activity); GO:0030245(biological_process:cellulose catabolic process); GO:0000272(biological_process:polysaccharide catabolic process)	K18576	XEG		ENOG410XRKF(G:Carbohydrate transport and metabolism); ENOG4111NZR(G:Carbohydrate transport and metabolism)	EPS31484.1(putative endo-beta-1,4-glucanase [Penicillium oxalicum 114-2])	sp|P22669|GUN_ASPAC(Endoglucanase-1 OS=Aspergillus aculeatus OX=5053 PE=1 SV=1)	PF01670.16(Glyco_hydro_12:Glycosyl hydrolase family 12)
gene-PDE_05379	22.2764	4.47744	1.90551e-242	1.50884e-240	yes	up	1.79667	31.84	1.95	1.99	1.45	29.83	31.3	34.39	PDE_05379	hypothetical protein	GO:0016787(molecular_function:hydrolase activity); GO:0016021(cellular_component:integral component of membrane); GO:0055085(biological_process:transmembrane transport)				ENOG410XNZC(K:Transcription)	EPS30428.1(hypothetical protein PDE_05379 [Penicillium oxalicum 114-2])	sp|P40900|ISP4_SCHPO(Sexual differentiation process protein isp4 OS=Schizosaccharomyces pombe (strain 972 / ATCC 24843) OX=284812 GN=isp4 PE=2 SV=2)	PF03169.15(OPT:OPT oligopeptide transporter protein)
gene-PDE_04150	4.69701	2.23174	3.30394e-242	2.59359e-240	yes	up	101.1	380.647	106.52	105.49	91.29	376.31	374.31	391.32	PDE_04150	hypothetical protein	GO:0022857(molecular_function:transmembrane transporter activity); GO:0016021(cellular_component:integral component of membrane); GO:0008643(biological_process:carbohydrate transport)	K08141	MAL		ENOG410XNQK(P:Inorganic ion transport and metabolism)	EPS29201.1(hypothetical protein PDE_04150 [Penicillium oxalicum 114-2])	sp|P53048|MAL11_YEAST(General alpha-glucoside permease OS=Saccharomyces cerevisiae (strain ATCC 204508 / S288c) OX=559292 GN=MAL11 PE=1 SV=1)	PF00083.24(Sugar_tr:Sugar (and other) transporter); PF07690.16(MFS_1:Major Facilitator Superfamily); PF13347.6(MFS_2:MFS/sugar transport protein)
gene-PDE_01330	20.3557	4.34736	8.3601e-241	6.50659e-239	yes	up	7.73333	333.6	4.59	8.03	10.58	347.83	331.71	321.26	PDE_01330	hypothetical protein	GO:0004521(molecular_function:endoribonuclease activity); GO:0003723(molecular_function:RNA binding)	K01167	E3.1.27.3		ENOG411203S(S:Function unknown)	EPS26394.1(hypothetical protein PDE_01330 [Penicillium oxalicum 114-2])	sp|P07446|RNPB_PENBR(Guanyl-specific ribonuclease Pb1 OS=Penicillium brevicompactum OX=5074 PE=1 SV=1)	PF00545.20(Ribonuclease:ribonuclease)
gene-PDE_09870	4.8118	2.26658	4.43615e-231	3.42335e-229	yes	up	56.02	214.437	57.7	60.03	50.33	217.62	209.59	216.1	PDE_09870	hypothetical protein	GO:1902600(biological_process:hydrogen ion transmembrane transport); GO:0016021(cellular_component:integral component of membrane); GO:0008746(molecular_function:NAD(P)+ transhydrogenase activity); GO:0022857(molecular_function:transmembrane transporter activity)	K00323	NNT	map00760(Nicotinate and nicotinamide metabolism)	COG3288(C:Energy production and conversion)	EPS34906.1(hypothetical protein PDE_09870 [Penicillium oxalicum 114-2])	sp|Q13423|NNTM_HUMAN(NAD(P) transhydrogenase, mitochondrial OS=Homo sapiens OX=9606 GN=NNT PE=1 SV=3)	PF02233.16(PNTB:NAD(P) transhydrogenase beta subunit); PF01262.21(AlaDh_PNT_C:Alanine dehydrogenase/PNT, C-terminal domain); PF05222.15(AlaDh_PNT_N:Alanine dehydrogenase/PNT, N-terminal domain); PF12769.7(PNTB_4TM:4TM region of pyridine nucleotide transhydrogenase, mitoch)
gene-PDE_07928	34.5459	5.11044	2.22066e-227	1.67119e-225	yes	up	3.65333	100.807	2.56	4.43	3.97	104.34	98.18	99.9	PDE_07928	endo-beta-1,4-glucanase Cel45A	GO:0016021(cellular_component:integral component of membrane); GO:0030248(molecular_function:cellulose binding); GO:0005975(biological_process:carbohydrate metabolic process); GO:0008810(molecular_function:cellulase activity); GO:0005576(cellular_component:extracellular region)	K01179	E3.2.1.4	map00500(Starch and sucrose metabolism)	ENOG410YDK7(G:Carbohydrate transport and metabolism); ENOG4110B56(S:Function unknown)	ACF33814.1(glycoside hydrolase 45 protein [Penicillium decumbens])	sp|P43317|GUN5_HYPJE(Endoglucanase-5 OS=Hypocrea jecorina OX=51453 GN=egl5 PE=3 SV=1)	PF00734.18(CBM_1:Fungal cellulose binding domain); PF03330.18(DPBB_1:Lytic transglycolase)
gene-PDE_06894	10.146	3.34284	4.52051e-227	3.37408e-225	yes	up	6.59667	56.2967	6.36	6.72	6.71	57.04	57.28	54.57	PDE_06894	hypothetical protein	GO:0005506(molecular_function:iron ion binding); GO:0016705(molecular_function:oxidoreductase activity, acting on paired donors, with incorporation or reduction of molecular oxygen); GO:0016021(cellular_component:integral component of membrane); GO:0004497(molecular_function:monooxygenase activity); GO:0020037(molecular_function:heme binding)				COG2124(G:Carbohydrate transport and metabolism)	EPS31935.1(hypothetical protein PDE_06894 [Penicillium oxalicum 114-2])	sp|W7LC91|FUM15_GIBM7(Cytochrome P450 monooxygenase FUM15 OS=Gibberella moniliformis (strain M3125 / FGSC 7600) OX=334819 GN=FUM15 PE=3 SV=1)	PF00067.22(p450:Cytochrome P450)
gene-PDE_09278	13.512	3.75617	1.27405e-225	9.43214e-224	yes	up	4.17333	61.9867	4.49	3.57	4.46	59.37	63.27	63.32	PDE_09278	putative acetyl xylan esterase	GO:0016787(molecular_function:hydrolase activity); GO:0030248(molecular_function:cellulose binding); GO:0005975(biological_process:carbohydrate metabolic process); GO:0046555(molecular_function:acetylxylan esterase activity); GO:0030245(biological_process:cellulose catabolic process); GO:0005576(cellular_component:extracellular region); GO:0045493(biological_process:xylan catabolic process); GO:0…	K05972	AXE1		COG3509(E:Amino acid transport and metabolism)	EPS34314.1(putative acetyl xylan esterase [Penicillium oxalicum 114-2])	sp|Q8NJP6|AXE1_TALPU(Acetylxylan esterase A OS=Talaromyces purpureogenus OX=1266744 GN=axeA PE=1 SV=1)	PF10503.9(Esterase_phd:Esterase PHB depolymerase); PF00734.18(CBM_1:Fungal cellulose binding domain); PF00326.21(Peptidase_S9:Prolyl oligopeptidase family); PF00756.20(Esterase:Putative esterase); PF08840.11(BAAT_C:BAAT / Acyl-CoA thioester hydrolase C terminal)
gene-PDE_05986	3.84767	1.94398	3.69278e-215	2.64775e-213	yes	up	354.523	1094.21	358.54	351.94	353.09	1053.71	1046.29	1182.62	PDE_05986	hypothetical protein	GO:0000049(molecular_function:tRNA binding); GO:0004822(molecular_function:isoleucine-tRNA ligase activity); GO:0005216(molecular_function:ion channel activity); GO:0006428(biological_process:isoleucyl-tRNA aminoacylation); GO:0002161(molecular_function:aminoacyl-tRNA editing activity); GO:0016021(cellular_component:integral component of membrane); GO:0005524(molecular_function:ATP binding)				COG5524(S:Function unknown)	EPS31032.1(hypothetical protein PDE_05986 [Penicillium oxalicum 114-2])	sp|Q9UW81|NOP1_NEUCR(Opsin-1 OS=Neurospora crassa (strain ATCC 24698 / 74-OR23-1A / CBS 708.71 / DSM 1257 / FGSC 987) OX=367110 GN=nop-1 PE=1 SV=1)	PF01036.18(Bac_rhodopsin:Bacteriorhodopsin-like protein)
gene-PDE_00409	6.69496	2.74308	6.43443e-215	4.57749e-213	yes	up	26.7133	131.793	27.14	27.39	25.61	123.24	124.37	147.77	PDE_00409	hypothetical protein	GO:0004497(molecular_function:monooxygenase activity); GO:0020037(molecular_function:heme binding); GO:0016021(cellular_component:integral component of membrane); GO:0016705(molecular_function:oxidoreductase activity, acting on paired donors, with incorporation or reduction of molecular oxygen); GO:0008168(molecular_function:methyltransferase activity); GO:0005506(molecular_function:iron ion bind…				COG2124(S:Function unknown)	EPS25476.1(hypothetical protein PDE_00409 [Penicillium oxalicum 114-2])	sp|B8NYW9|FLUA_ASPFN(Cytochrome P450 monooxygenase AFLA_114810 OS=Aspergillus flavus (strain ATCC 200026 / FGSC A1120 / NRRL 3357 / JCM 12722 / SRRC 167) OX=332952 GN=AFLA_114810 PE=3 SV=1)	PF00067.22(p450:Cytochrome P450)
gene-PDE_04151	3.92426	1.97242	6.39838e-214	4.41391e-212	yes	up	135.217	422.693	135.39	135.54	134.72	431.48	400.55	436.05	PDE_04151	putative alpha-glucosidase	GO:0016787(molecular_function:hydrolase activity); GO:0005975(biological_process:carbohydrate metabolic process); GO:0005634(cellular_component:nucleus); GO:0032450(molecular_function:maltose alpha-glucosidase activity); GO:0003824(molecular_function:catalytic activity); GO:0008270(molecular_function:zinc ion binding); GO:0003677(molecular_function:DNA binding); GO:0004558(molecular_function:alph…	K01182	IMA, malL	map00500(Starch and sucrose metabolism); map00052(Galactose metabolism)	COG0366(G:Carbohydrate transport and metabolism)	EPS29202.1(putative alpha-glucosidase [Penicillium oxalicum 114-2])	sp|Q02751|MALT_CANAX(Alpha-glucosidase OS=Candida albicans OX=5476 GN=MAL2 PE=1 SV=4)	PF00128.24(Alpha-amylase:Alpha amylase, catalytic domain); PF11941.8(DUF3459:Domain of unknown function (DUF3459))
gene-PDE_00282	8.93239	3.15905	4.9887e-213	3.41557e-211	yes	up	4.8	34.1667	5.37	4.79	4.24	33.91	31.42	37.17	PDE_00282	putative beta-galactosidase	GO:0005975(biological_process:carbohydrate metabolic process); GO:0005615(cellular_component:extracellular space); GO:0005990(biological_process:lactose catabolic process); GO:0005576(cellular_component:extracellular region); GO:0004565(molecular_function:beta-galactosidase activity); GO:0000272(biological_process:polysaccharide catabolic process); GO:0005534(molecular_function:galactose binding)	K01190	lacZ	map00600(Sphingolipid metabolism); map00511(Other glycan degradation); map00052(Galactose metabolism)	COG1874(G:Carbohydrate transport and metabolism)	EPS25349.1(putative beta-galactosidase [Penicillium oxalicum 114-2])	sp|B8QGZ3|BGALA_PENEN(Probable beta-galactosidase A OS=Penicillium expansum OX=27334 GN=lacA PE=2 SV=1)	PF01301.19(Glyco_hydro_35:Glycosyl hydrolases family 35); PF10435.9(BetaGal_dom2:Beta-galactosidase, domain 2); PF13364.6(BetaGal_dom4_5:Beta-galactosidase jelly roll domain); PF13363.6(BetaGal_dom3:Beta-galactosidase, domain 3)
gene-PDE_01786	4.13239	2.04698	1.5097e-211	1.02592e-209	yes	up	99.08	329.103	99.91	97.74	99.59	324.55	326.61	336.15	PDE_01786	hypothetical protein	GO:0016620(molecular_function:oxidoreductase activity, acting on the aldehyde or oxo group of donors, NAD or NADP as acceptor)	K00128	ALDH	map00310(Lysine degradation); map00280(Valine, leucine and isoleucine degradation); map00340(Histidine metabolism); map00330(Arginine and proline metabolism); map00053(Ascorbate and aldarate metabolism); map00380(Tryptophan metabolism); map00010(Glycolysis / Gluconeogenesis); map00620(Pyruvate metabolism); map00071(Fatty acid degradation); map00561(Glycerolipid metabolism); map00410(beta-Alanine …	COG1012(S:Function unknown)	EPS26847.1(hypothetical protein PDE_01786 [Penicillium oxalicum 114-2])	sp|P27463|AL1A1_CHICK(Retinal dehydrogenase 1 OS=Gallus gallus OX=9031 GN=ALDH1A1 PE=2 SV=1)	PF00171.22(Aldedh:Aldehyde dehydrogenase family)
gene-PDE_06972	4.17932	2.06327	2.38581e-211	1.60927e-209	yes	up	51.94	194.133	54.43	54.19	47.2	179.61	190.82	211.97	PDE_06972	hypothetical protein	GO:0005506(molecular_function:iron ion binding); GO:0016705(molecular_function:oxidoreductase activity, acting on paired donors, with incorporation or reduction of molecular oxygen); GO:0016021(cellular_component:integral component of membrane); GO:0004497(molecular_function:monooxygenase activity); GO:0020037(molecular_function:heme binding)				COG2124(S:Function unknown)	EPS32013.1(hypothetical protein PDE_06972 [Penicillium oxalicum 114-2])	sp|A0A1V6PB34|CALE_PENDC(Cytochrome P450 monooxygenase calE OS=Penicillium decumbens OX=69771 GN=calE PE=1 SV=1)	PF00067.22(p450:Cytochrome P450)
gene-PDE_05194	92.3565	6.52914	1.35468e-207	9.00414e-206	yes	up	1.45333	107.237	1.48	1.18	1.7	113.15	101.7	106.86	PDE_05194	putative carbohydrate acetylesterase	GO:0005634(cellular_component:nucleus); GO:0006351(biological_process:transcription, DNA-templated); GO:0008270(molecular_function:zinc ion binding); GO:0016788(molecular_function:hydrolase activity, acting on ester bonds); GO:0003677(molecular_function:DNA binding)				COG3240(S:Function unknown); ENOG410ZRT0(S:Function unknown); ENOG4111JEM(S:Function unknown)	EPS30244.1(putative carbohydrate acetylesterase [Penicillium oxalicum 114-2])	sp|G2QJ27|AES1_MYCTT(Acetylesterase OS=Myceliophthora thermophila (strain ATCC 42464 / BCRC 31852 / DSM 1799) OX=573729 GN=aes1 PE=3 SV=1)	PF00657.22(Lipase_GDSL:GDSL-like Lipase/Acylhydrolase); PF13472.6(Lipase_GDSL_2:GDSL-like Lipase/Acylhydrolase family)
gene-PDE_03482	5.02444	2.32896	2.01881e-206	1.33213e-204	yes	up	483.327	1794.38	453.92	476.09	519.97	1717	1630.96	2035.18	PDE_03482	hypothetical protein	GO:0016021(cellular_component:integral component of membrane); GO:0016491(molecular_function:oxidoreductase activity)				ENOG4110B0Q(S:Function unknown)	EPS28536.1(hypothetical protein PDE_03482 [Penicillium oxalicum 114-2])	None
gene-PDE_03218	4.56422	2.19037	6.29386e-200	4.09371e-198	yes	up	172.143	624.48	170.13	170.72	175.58	642.77	611.54	619.13	PDE_03218	putative polygalacturonase	GO:0071555(biological_process:cell wall organization); GO:0005576(cellular_component:extracellular region); GO:0005975(biological_process:carbohydrate metabolic process); GO:0004650(molecular_function:polygalacturonase activity)	K01213	E3.2.1.67	map00040(Pentose and glucuronate interconversions)	COG5434(S:Function unknown)	EPS28272.1(putative polygalacturonase [Penicillium oxalicum 114-2])	sp|O93883|PGLR_PENGR(Polygalacturonase OS=Penicillium griseoroseum OX=84562 GN=PGG1 PE=3 SV=1)	PF00295.17(Glyco_hydro_28:Glycosyl hydrolases family 28)
gene-PDE_08994	5.14875	2.36422	1.69906e-198	1.08955e-196	yes	up	34.7967	142.833	34	35.22	35.17	137.57	135.19	155.74	PDE_08994	hypothetical protein	GO:0005506(molecular_function:iron ion binding); GO:0016705(molecular_function:oxidoreductase activity, acting on paired donors, with incorporation or reduction of molecular oxygen); GO:0004497(molecular_function:monooxygenase activity); GO:0020037(molecular_function:heme binding); GO:0016712(molecular_function:oxidoreductase activity, acting on paired donors, with incorporation or reduction of m…				COG2124(G:Carbohydrate transport and metabolism)	EPS34032.1(hypothetical protein PDE_08994 [Penicillium oxalicum 114-2])	sp|P10615|CP52A_CANTR(Cytochrome P450 52A1 OS=Candida tropicalis OX=5482 GN=CYP52A1 PE=1 SV=3)	PF00067.22(p450:Cytochrome P450)
gene-PDE_03169	5.86442	2.55199	1.03661e-197	6.60096e-196	yes	up	127.927	602.893	129.84	133.14	120.8	631.42	593.64	583.62	PDE_03169	hypothetical protein	GO:0003676(molecular_function:nucleic acid binding)				ENOG410ZBD2(S:Function unknown)	EPS28223.1(hypothetical protein PDE_03169 [Penicillium oxalicum 114-2])	None
gene-PDE_05714	4.49642	2.16878	4.3445e-196	2.7473e-194	yes	up	260.003	953.127	261.8	255.33	262.88	924.23	940.11	995.04	PDE_05714	hypothetical protein	GO:0003779(molecular_function:actin binding); GO:0030042(biological_process:actin filament depolymerization); GO:0015629(cellular_component:actin cytoskeleton)	K05765	CFL		ENOG41122P5(S:Function unknown)	EPS30762.1(hypothetical protein PDE_05714 [Penicillium oxalicum 114-2])	sp|Q6C0Y0|COFI_YARLI(Cofilin OS=Yarrowia lipolytica (strain CLIB 122 / E 150) OX=284591 GN=COF1 PE=3 SV=1)	PF00241.20(Cofilin_ADF:Cofilin/tropomyosin-type actin-binding protein)
gene-PDE_07206	3.78639	1.92082	5.29152e-196	3.32307e-194	yes	up	899.543	2591.62	947.98	904.57	846.08	2609.61	2611.81	2553.43	PDE_07206	hypothetical protein	GO:0005506(molecular_function:iron ion binding); GO:0016705(molecular_function:oxidoreductase activity, acting on paired donors, with incorporation or reduction of molecular oxygen); GO:0016021(cellular_component:integral component of membrane); GO:0004497(molecular_function:monooxygenase activity); GO:0020037(molecular_function:heme binding)				COG2124(S:Function unknown)	EPS32246.1(hypothetical protein PDE_07206 [Penicillium oxalicum 114-2])	sp|C9K202|CPAH_ASPOZ(Cytochrome P450 monooxygenase cpaH OS=Aspergillus oryzae OX=5062 GN=cpaH PE=2 SV=1)	PF00067.22(p450:Cytochrome P450)
gene-PDE_05941	14.5642	3.86436	7.1583e-196	4.46462e-194	yes	up	6.62333	76.5967	5.73	7.19	6.95	80.08	73.58	76.13	PDE_05941	hypothetical protein	GO:0004519(molecular_function:endonuclease activity); GO:0003676(molecular_function:nucleic acid binding); GO:0006308(biological_process:DNA catabolic process)				ENOG4111UE2(S:Function unknown)	EPS30987.1(hypothetical protein PDE_05941 [Penicillium oxalicum 114-2])	sp|P24504|NUP3_PENSQ(Nuclease PA3 OS=Penicillium sp. OX=5081 PE=1 SV=1)	PF02265.16(S1-P1_nuclease:S1/P1 Nuclease)
gene-PDE_00369	5.687	2.50767	3.11479e-191	1.85381e-189	yes	up	118.077	534.447	128.56	125.81	99.86	522.85	498.43	582.06	PDE_00369	hypothetical protein	GO:0043546(molecular_function:molybdopterin cofactor binding); GO:0050464(molecular_function:nitrate reductase (NADPH) activity); GO:0020037(molecular_function:heme binding); GO:0030151(molecular_function:molybdenum ion binding); GO:0042128(biological_process:nitrate assimilation); GO:0006809(biological_process:nitric oxide biosynthetic process)	K10534	NR	map00910(Nitrogen metabolism)	COG2041(S:Function unknown)	EPS25436.1(hypothetical protein PDE_00369 [Penicillium oxalicum 114-2])	sp|P36858|NIA_ASPNG(Nitrate reductase [NADPH] OS=Aspergillus niger OX=5061 GN=niaD PE=3 SV=1)	PF03404.16(Mo-co_dimer:Mo-co oxidoreductase dimerisation domain); PF00174.19(Oxidored_molyb:Oxidoreductase molybdopterin binding domain); PF00970.24(FAD_binding_6:Oxidoreductase FAD-binding domain); PF00175.21(NAD_binding_1:Oxidoreductase NAD-binding domain); PF00173.28(Cyt-b5:Cytochrome b5-like Heme/Steroid binding domain)
gene-PDE_05650	53.4049	5.7389	1.88746e-190	1.10885e-188	yes	up	2.05	147.03	1.68	3.51	0.96	149.27	142.16	149.66	PDE_05650	hypothetical protein					ENOG41115MV(S:Function unknown)	EPS30698.1(hypothetical protein PDE_05650 [Penicillium oxalicum 114-2])	None
gene-PDE_05566	4.89827	2.29227	1.63925e-187	9.56862e-186	yes	up	47.7933	184.777	51.86	46.75	44.77	186.77	184.73	182.83	PDE_05566	hypothetical protein	GO:0016627(molecular_function:oxidoreductase activity, acting on the CH-CH group of donors); GO:0050660(molecular_function:flavin adenine dinucleotide binding)				COG1960(K:Transcription)	EPS30614.1(hypothetical protein PDE_05566 [Penicillium oxalicum 114-2])	sp|Q5ATG5|APDG_EMENI(Acyl-CoA dehydrogenase apdG OS=Emericella nidulans (strain FGSC A4 / ATCC 38163 / CBS 112.46 / NRRL 194 / M139) OX=227321 GN=apdG PE=2 SV=1)	PF00441.24(Acyl-CoA_dh_1:Acyl-CoA dehydrogenase, C-terminal domain); PF02770.19(Acyl-CoA_dh_M:Acyl-CoA dehydrogenase, middle domain); PF00173.28(Cyt-b5:Cytochrome b5-like Heme/Steroid binding domain); PF02771.16(Acyl-CoA_dh_N:Acyl-CoA dehydrogenase, N-terminal domain); PF08028.11(Acyl-CoA_dh_2:Acyl-CoA dehydrogenase, C-terminal domain)
gene-PDE_07929	13.8024	3.78685	9.82458e-186	5.69825e-184	yes	up	4.63667	50.8933	4.55	4.55	4.81	52.68	52.04	47.96	PDE_07929	endo-beta-1,4-glucanase Cel7B	GO:0005576(cellular_component:extracellular region); GO:0030248(molecular_function:cellulose binding); GO:0030245(biological_process:cellulose catabolic process); GO:0004553(molecular_function:hydrolase activity, hydrolyzing O-glycosyl compounds)	K19357	CELB	map00500(Starch and sucrose metabolism)	ENOG410YC61(G:Carbohydrate transport and metabolism); ENOG410YC82(G:Carbohydrate transport and metabolism)	EPS32968.1(endo-beta-1,4-glucanase Cel7B [Penicillium oxalicum 114-2])	sp|G2QCS4|CEL7A_MYCTT(Endoglucanase 7a OS=Myceliophthora thermophila (strain ATCC 42464 / BCRC 31852 / DSM 1799) OX=573729 GN=eg7A PE=1 SV=1)	PF00840.20(Glyco_hydro_7:Glycosyl hydrolase family 7); PF00734.18(CBM_1:Fungal cellulose binding domain)
gene-PDE_03901	9.47797	3.24458	4.94492e-180	2.74564e-178	yes	up	5.36	42.1267	6.09	5.72	4.27	39.85	41.64	44.89	PDE_03901	hypothetical protein	GO:0048038(molecular_function:quinone binding); GO:0005507(molecular_function:copper ion binding); GO:0009308(biological_process:amine metabolic process); GO:0008131(molecular_function:primary amine oxidase activity)	K00276	AOC3, AOC2, tynA	map00360(Phenylalanine metabolism); map00350(Tyrosine metabolism); map00260(Glycine, serine and threonine metabolism); map00410(beta-Alanine metabolism)	COG3733(S:Function unknown)	EPS28955.1(hypothetical protein PDE_03901 [Penicillium oxalicum 114-2])	sp|P12807|AMO_PICAN(Peroxisomal primary amine oxidase OS=Pichia angusta OX=870730 GN=AMO PE=1 SV=1)	PF01179.20(Cu_amine_oxid:Copper amine oxidase, enzyme domain); PF02728.16(Cu_amine_oxidN3:Copper amine oxidase, N3 domain); PF02727.16(Cu_amine_oxidN2:Copper amine oxidase, N2 domain)
gene-PDE_03818	4.31222	2.10843	6.32738e-178	3.47091e-176	yes	up	9.62	49.9433	9.37	9.81	9.68	49.31	46.84	53.68	PDE_03818	hypothetical protein						EPS28872.1(hypothetical protein PDE_03818 [Penicillium oxalicum 114-2])	None
gene-PDE_05091	8.88416	3.15123	4.175e-177	2.24956e-175	yes	up	160.467	1196.9	147.74	151.52	182.14	1107.01	1182.28	1301.42	PDE_05091	hypothetical protein	GO:0008168(molecular_function:methyltransferase activity)				ENOG4110YRH(S:Function unknown)	EPS30141.1(hypothetical protein PDE_05091 [Penicillium oxalicum 114-2])	sp|B8N0E7|ASAB_ASPFN(Hydroxylase/desaturase asaB OS=Aspergillus flavus (strain ATCC 200026 / FGSC A1120 / NRRL 3357 / JCM 12722 / SRRC 167) OX=332952 GN=asaB PE=2 SV=1)
gene-PDE_01275	4.53502	2.18111	1.24061e-175	6.60646e-174	yes	up	22.7533	85.53	22.74	22.49	23.03	85.36	81.56	89.67	PDE_01275	hypothetical protein	GO:0016021(cellular_component:integral component of membrane); GO:0055085(biological_process:transmembrane transport)				COG0477(S:Function unknown)	EPS26339.1(hypothetical protein PDE_01275 [Penicillium oxalicum 114-2])	sp|Q9US37|YFZ4_SCHPO(Uncharacterized transporter C1039.04 OS=Schizosaccharomyces pombe (strain 972 / ATCC 24843) OX=284812 GN=SPAC1039.04 PE=3 SV=1)	PF07690.16(MFS_1:Major Facilitator Superfamily)
gene-PDE_07205	3.31176	1.7276	2.30447e-175	1.22003e-173	yes	up	123.133	324.887	128.57	128.31	112.52	320.03	308.47	346.16	PDE_07205	hypothetical protein	GO:0009905(molecular_function:ent-copalyl diphosphate synthase activity); GO:0008299(biological_process:isoprenoid biosynthetic process); GO:0016740(molecular_function:transferase activity)				ENOG4110JCG(S:Function unknown)	EPS32245.1(hypothetical protein PDE_07205 [Penicillium oxalicum 114-2])	sp|B2DBF0|PADC1_PHOAM(Phyllocladan-16-alpha-ol synthase OS=Phomopsis amygdali OX=1214568 GN=PaDC1 PE=1 SV=1)	PF00348.17(polyprenyl_synt:Polyprenyl synthetase)
gene-PDE_01529	14.5343	3.86139	2.36729e-169	1.21788e-167	yes	up	3.46333	46.8133	3.68	3.23	3.48	46.02	43.02	51.4	PDE_01529	putative pectin methylesterase	GO:0042545(biological_process:cell wall modification); GO:0045490(biological_process:pectin catabolic process); GO:0005576(cellular_component:extracellular region); GO:0030599(molecular_function:pectinesterase activity); GO:0045330(molecular_function:aspartyl esterase activity)	K01051	E3.1.1.11	map00040(Pentose and glucuronate interconversions)	COG4677(H:Coenzyme transport and metabolism)	EPS26592.1(putative pectin methylesterase [Penicillium oxalicum 114-2])	sp|P17872|PME_ASPNG(Pectinesterase OS=Aspergillus niger OX=5061 GN=pme1 PE=1 SV=1)	PF01095.19(Pectinesterase:Pectinesterase)
gene-PDE_05702	7.31611	2.87108	2.37514e-168	1.20827e-166	yes	up	62.4333	364.037	63.21	68.8	55.29	328.39	327.15	436.57	PDE_05702	hypothetical protein					ENOG410YAS8(S:Function unknown)	EPS30750.1(hypothetical protein PDE_05702 [Penicillium oxalicum 114-2])	None
gene-PDE_06089	5.57922	2.48006	2.13924e-167	1.08222e-165	yes	up	333.14	1464.29	326.46	319.56	353.4	1513.57	1478.5	1400.8	PDE_06089	hypothetical protein					ENOG4111CY3(S:Function unknown)	EPS31134.1(hypothetical protein PDE_06089 [Penicillium oxalicum 114-2])	None
gene-PDE_09535	11.3738	3.50764	1.5766e-165	7.93176e-164	yes	up	1.51667	28.3167	1.68	1.34	1.53	27.28	28.33	29.34	PDE_09535	putative beta-glucosidase	GO:0005975(biological_process:carbohydrate metabolic process); GO:0005634(cellular_component:nucleus); GO:0004553(molecular_function:hydrolase activity, hydrolyzing O-glycosyl compounds); GO:0008422(molecular_function:beta-glucosidase activity); GO:0006351(biological_process:transcription, DNA-templated); GO:0003677(molecular_function:DNA binding); GO:0000981(molecular_function:RNA polymerase II …	K01188	E3.2.1.21	map00460(Cyanoamino acid metabolism); map00500(Starch and sucrose metabolism)	COG2723(G:Carbohydrate transport and metabolism)	EPS34571.1(putative beta-glucosidase [Penicillium oxalicum 114-2])	sp|Q25BW4|BGL1B_PHACH(Beta-glucosidase 1B OS=Phanerochaete chrysosporium OX=5306 GN=BGL1B PE=1 SV=1)	PF00232.18(Glyco_hydro_1:Glycosyl hydrolase family 1); PF11790.8(Glyco_hydro_cc:Glycosyl hydrolase catalytic core)
gene-PDE_06279	4.72582	2.24056	1.59278e-164	7.96917e-163	yes	up	176.537	667.22	173.27	177.35	178.99	694.46	670.68	636.52	PDE_06279	hypothetical protein					ENOG41129IB(S:Function unknown)	EPS31324.1(hypothetical protein PDE_06279 [Penicillium oxalicum 114-2])	None
gene-PDE_08659	11.4471	3.51692	4.8514e-161	2.40092e-159	yes	up	11.9567	79.2033	12.18	12.76	10.93	82.01	88.06	67.54	PDE_08659	putative beta-galactosidase	GO:0005975(biological_process:carbohydrate metabolic process); GO:0004553(molecular_function:hydrolase activity, hydrolyzing O-glycosyl compounds)				COG3250(G:Carbohydrate transport and metabolism)	EPS33697.1(putative beta-galactosidase [Penicillium oxalicum 114-2])	sp|P77989|BGAL_THEP3(Beta-galactosidase OS=Thermoanaerobacter pseudethanolicus (strain ATCC 33223 / 39E) OX=340099 GN=lacZ PE=3 SV=2)	PF02837.18(Glyco_hydro_2_N:Glycosyl hydrolases family 2, sugar binding domain); PF02836.17(Glyco_hydro_2_C:Glycosyl hydrolases family 2, TIM barrel domain); PF00703.21(Glyco_hydro_2:Glycosyl hydrolases family 2)
gene-PDE_03927	15.2653	3.93218	6.77858e-161	3.33653e-159	yes	up	6.81667	82.9033	6.64	5.87	7.94	87.73	82.84	78.14	PDE_03927	hypothetical protein	GO:0016021(cellular_component:integral component of membrane)				ENOG4111IED(S:Function unknown)	EPS28981.1(hypothetical protein PDE_03927 [Penicillium oxalicum 114-2])	sp|A0A2Z5TTA9|HIME_ASPJA(Efflux pump himE OS=Aspergillus japonicus OX=34381 GN=himE PE=3 SV=1)	PF04479.13(RTA1:RTA1 like protein)
gene-PDE_01828	3.57153	1.83654	6.66585e-159	3.22868e-157	yes	up	48.8967	138.933	48.79	52.04	45.86	136.33	132.74	147.73	PDE_01828	hypothetical protein	GO:0019354(biological_process:siroheme biosynthetic process); GO:0000103(biological_process:sulfate assimilation); GO:0004851(molecular_function:uroporphyrin-III C-methyltransferase activity); GO:0055114(biological_process:oxidation-reduction process)	K00589	MET1	map00860(Porphyrin and chlorophyll metabolism)	COG1648(S:Function unknown)	EPS26888.1(hypothetical protein PDE_01828 [Penicillium oxalicum 114-2])	sp|P36150|SUMT_YEAST(Uroporphyrinogen-III C-methyltransferase OS=Saccharomyces cerevisiae (strain ATCC 204508 / S288c) OX=559292 GN=MET1 PE=1 SV=1)	PF00590.20(TP_methylase:Tetrapyrrole (Corrin/Porphyrin) Methylases); PF13241.6(NAD_binding_7:Putative NAD(P)-binding); PF14823.6(Sirohm_synth_C:Sirohaem biosynthesis protein C-terminal); PF14824.6(Sirohm_synth_M:Sirohaem biosynthesis protein central)
gene-PDE_07692	3.84997	1.94485	5.55063e-157	2.67429e-155	yes	up	20.4367	129.61	22.99	18.18	20.14	123.44	123.17	142.22	PDE_07692	hypothetical protein	GO:0016491(molecular_function:oxidoreductase activity)				COG1028(G:Carbohydrate transport and metabolism)	EPS32732.1(hypothetical protein PDE_07692 [Penicillium oxalicum 114-2])	sp|P50166|ARDH_CANTR(D-arabinitol 2-dehydrogenase [ribulose-forming] OS=Candida tropicalis OX=5482 GN=ARD PE=1 SV=1)	PF13561.6(adh_short_C2:Enoyl-(Acyl carrier protein) reductase); PF00106.25(adh_short:short chain dehydrogenase); PF08659.10(KR:KR domain)
gene-PDE_06913	3.16563	1.66249	4.28422e-156	2.05327e-154	yes	up	24.5867	87.88	25.61	26	22.15	87.87	84.34	91.43	PDE_06913	hypothetical protein	GO:0005634(cellular_component:nucleus); GO:0006351(biological_process:transcription, DNA-templated); GO:0008270(molecular_function:zinc ion binding); GO:0000981(molecular_function:RNA polymerase II transcription factor activity, sequence-specific DNA binding); GO:0003677(molecular_function:DNA binding)				ENOG4111YCA(K:Transcription)	EPS31954.1(hypothetical protein PDE_06913 [Penicillium oxalicum 114-2])	sp|P04386|GAL4_YEAST(Regulatory protein GAL4 OS=Saccharomyces cerevisiae (strain ATCC 204508 / S288c) OX=559292 GN=GAL4 PE=1 SV=2)	PF04082.18(Fungal_trans:Fungal specific transcription factor domain)
gene-PDE_00766	4.72917	2.24159	4.40618e-155	2.10066e-153	yes	up	19.4	73.01	20.99	18.93	18.28	73.82	72.55	72.66	PDE_00766	hypothetical protein	GO:0030729(molecular_function:acetoacetate-CoA ligase activity); GO:0006629(biological_process:lipid metabolic process)	K01907	AACS, acsA	map00280(Valine, leucine and isoleucine degradation); map00650(Butanoate metabolism)	COG0365(S:Function unknown)	EPS25830.1(hypothetical protein PDE_00766 [Penicillium oxalicum 114-2])	sp|D7PHZ3|VRTB_PENAE(Malonamoyl-CoA synthetase vrtB OS=Penicillium aethiopicum OX=36650 GN=vrtB PE=1 SV=1)	PF00501.28(AMP-binding:AMP-binding enzyme); PF16177.5(ACAS_N:Acetyl-coenzyme A synthetase N-terminus); PF13193.6(AMP-binding_C:AMP-binding enzyme C-terminal domain)
gene-PDE_08775	12.3366	3.62488	1.06006e-154	5.02757e-153	yes	up	20.4067	230.07	17.42	20.18	23.62	254.49	210.04	225.68	PDE_08775	hypothetical protein					ENOG4110B0R(S:Function unknown)	EPS33813.1(hypothetical protein PDE_08775 [Penicillium oxalicum 114-2])	None
gene-PDE_09141	4.6948	2.23106	7.58583e-154	3.54239e-152	yes	up	20.5567	100.397	20.71	21.53	19.43	102.06	104.17	94.96	PDE_09141	hypothetical protein	GO:0016765(molecular_function:transferase activity, transferring alkyl or aryl (other than methyl) groups); GO:0016829(molecular_function:lyase activity); GO:0006520(biological_process:cellular amino acid metabolic process); GO:0030170(molecular_function:pyridoxal phosphate binding)	K17069	MET17	map00270(Cysteine and methionine metabolism); map00920(Sulfur metabolism)	COG2873(E:Amino acid transport and metabolism)	EPS34177.1(hypothetical protein PDE_09141 [Penicillium oxalicum 114-2])	sp|P50125|CYSD_EMENI(Homocysteine synthase OS=Emericella nidulans (strain FGSC A4 / ATCC 38163 / CBS 112.46 / NRRL 194 / M139) OX=227321 GN=cysD PE=1 SV=2)	PF01053.20(Cys_Met_Meta_PP:Cys/Met metabolism PLP-dependent enzyme); PF01041.17(DegT_DnrJ_EryC1:DegT/DnrJ/EryC1/StrS aminotransferase family); PF00155.21(Aminotran_1_2:Aminotransferase class I and II); PF00266.19(Aminotran_5:Aminotransferase class-V); PF01212.21(Beta_elim_lyase:Beta-eliminating lyase); PF06838.11(Met_gamma_lyase:Methionine gamma-lyase)
gene-PDE_01865	4.43389	2.14857	2.56636e-153	1.18626e-151	yes	up	92.71	335.003	91.96	94.12	92.05	302.51	325.34	377.16	PDE_01865	hypothetical protein	GO:0015631(molecular_function:tubulin binding); GO:0000902(biological_process:cell morphogenesis); GO:0007023(biological_process:post-chaperonin tubulin folding pathway)				ENOG410Y28B(O:Posttranslational modification, protein turnover, chaperones)	EPS26925.1(hypothetical protein PDE_01865 [Penicillium oxalicum 114-2])	sp|Q3SZE9|TBCC_BOVIN(Tubulin-specific chaperone C OS=Bos taurus OX=9913 GN=TBCC PE=2 SV=1)	PF07986.12(TBCC:Tubulin binding cofactor C); PF16752.5(TBCC_N:Tubulin-specific chaperone C N-terminal domain)
gene-PDE_06062	3.65118	1.86836	3.88708e-153	1.78766e-151	yes	up	221.67	642.25	219.25	222.24	223.52	652.71	642.74	631.3	PDE_06062	hypothetical protein	GO:0003824(molecular_function:catalytic activity); GO:0016829(molecular_function:lyase activity); GO:0016301(molecular_function:kinase activity)	K03417	prpB	map00640(Propanoate metabolism)	COG2513(G:Carbohydrate transport and metabolism)	EPS31107.1(hypothetical protein PDE_06062 [Penicillium oxalicum 114-2])	sp|Q0QLE4|DML_EUBBA(2,3-dimethylmalate lyase OS=Eubacterium barkeri OX=1528 GN=Dml PE=1 SV=1)	PF13714.6(PEP_mutase:Phosphoenolpyruvate phosphomutase); PF00463.21(ICL:Isocitrate lyase family)
gene-PDE_09700	8.94021	3.16031	2.3669e-152	1.06698e-150	yes	up	64.8733	390.26	72.66	59.94	62.02	416.13	388.24	366.41	PDE_09700	hypothetical protein					COG0666(S:Function unknown); ENOG410YGAZ(S:Function unknown)	EPS34736.1(hypothetical protein PDE_09700 [Penicillium oxalicum 114-2])	None	PF12796.7(Ank_2:Ankyrin repeats (3 copies)); PF13637.6(Ank_4:Ankyrin repeats (many copies)); PF00023.30(Ank:Ankyrin repeat); PF13606.6(Ank_3:Ankyrin repeat); PF13857.6(Ank_5:Ankyrin repeats (many copies)); PF12937.7(F-box-like:F-box-like)
gene-PDE_06962	5.90156	2.5611	2.35435e-151	1.05609e-149	yes	up	11.5833	54.3667	12.64	12.42	9.69	50.93	53.39	58.78	PDE_06962	hypothetical protein	GO:0005634(cellular_component:nucleus); GO:0006351(biological_process:transcription, DNA-templated); GO:0008270(molecular_function:zinc ion binding); GO:0000981(molecular_function:RNA polymerase II transcription factor activity, sequence-specific DNA binding); GO:0003677(molecular_function:DNA binding)				ENOG410XQHW(S:Function unknown)	EPS32003.1(hypothetical protein PDE_06962 [Penicillium oxalicum 114-2])	sp|Q1MTM9|YFN1_SCHPO(Uncharacterized transcriptional regulatory protein C1327.01c OS=Schizosaccharomyces pombe (strain 972 / ATCC 24843) OX=284812 GN=SPAC1327.01c PE=1 SV=2)	PF04082.18(Fungal_trans:Fungal specific transcription factor domain); PF00172.18(Zn_clus:Fungal Zn(2)-Cys(6) binuclear cluster domain)
gene-PDE_03660	3.30756	1.72577	2.56521e-151	1.14504e-149	yes	up	469.783	1232.23	494.71	510.27	404.37	1183.34	1214.56	1298.8	PDE_03660	hypothetical protein	GO:0003871(molecular_function:5-methyltetrahydropteroyltriglutamate-homocysteine S-methyltransferase activity); GO:0009086(biological_process:methionine biosynthetic process); GO:0008270(molecular_function:zinc ion binding)	K00549	metE	map00270(Cysteine and methionine metabolism); map00450(Selenocompound metabolism)	COG0620(E:Amino acid transport and metabolism)	EPS28714.1(hypothetical protein PDE_03660 [Penicillium oxalicum 114-2])	sp|Q9UT19|METE_SCHPO(Probable 5-methyltetrahydropteroyltriglutamate--homocysteine methyltransferase OS=Schizosaccharomyces pombe (strain 972 / ATCC 24843) OX=284812 GN=met26 PE=1 SV=1)	PF01717.18(Meth_synt_2:Cobalamin-independent synthase, Catalytic domain); PF08267.12(Meth_synt_1:Cobalamin-independent synthase, N-terminal domain)
gene-PDE_09992	10.7108	3.42099	9.39664e-151	4.17394e-149	yes	up	2.85	26.6533	2.45	3.69	2.41	27.33	24.67	27.96	PDE_09992	hypothetical protein	GO:0016021(cellular_component:integral component of membrane); GO:0022857(molecular_function:transmembrane transporter activity)				ENOG410XTSP(T:Signal transduction mechanisms)	EPS35027.1(hypothetical protein PDE_09992 [Penicillium oxalicum 114-2])	sp|P38680|MTR_NEUCR(N amino acid transport system protein OS=Neurospora crassa (strain ATCC 24698 / 74-OR23-1A / CBS 708.71 / DSM 1257 / FGSC 987) OX=367110 GN=mtr PE=3 SV=2)	PF01490.18(Aa_trans:Transmembrane amino acid transporter protein)
gene-PDE_07257	25.135	4.65162	2.47029e-146	1.06609e-144	yes	up	1.38333	27.48	1.22	1.82	1.11	28.92	25.49	28.03	PDE_07257	hypothetical protein	GO:0022857(molecular_function:transmembrane transporter activity); GO:0016021(cellular_component:integral component of membrane); GO:0008643(biological_process:carbohydrate transport)				ENOG410XNQK(S:Function unknown)	EPS32297.1(hypothetical protein PDE_07257 [Penicillium oxalicum 114-2])	sp|P07921|LACP_KLULA(Lactose permease OS=Kluyveromyces lactis (strain ATCC 8585 / CBS 2359 / DSM 70799 / NBRC 1267 / NRRL Y-1140 / WM37) OX=284590 GN=LAC12 PE=3 SV=1)	PF00083.24(Sugar_tr:Sugar (and other) transporter); PF07690.16(MFS_1:Major Facilitator Superfamily); PF13347.6(MFS_2:MFS/sugar transport protein)
gene-PDE_07718	4.41694	2.14305	2.33269e-144	9.87976e-143	yes	up	42.6733	149.65	42.63	46.24	39.15	149.21	137.19	162.55	PDE_07718	hypothetical protein	GO:0016740(molecular_function:transferase activity); GO:0016746(molecular_function:transferase activity, transferring acyl groups)				ENOG41123ID(S:Function unknown); ENOG410Y22W(S:Function unknown)	EPS32758.1(hypothetical protein PDE_07718 [Penicillium oxalicum 114-2])	sp|P53265|YG2W_YEAST(Uncharacterized protein YGR111W OS=Saccharomyces cerevisiae (strain ATCC 204508 / S288c) OX=559292 GN=YGR111W PE=1 SV=1)	PF13508.7(Acetyltransf_7:Acetyltransferase (GNAT) domain); PF13527.7(Acetyltransf_9:Acetyltransferase (GNAT) domain); PF00583.25(Acetyltransf_1:Acetyltransferase (GNAT) family); PF13673.7(Acetyltransf_10:Acetyltransferase (GNAT) domain)
gene-PDE_02957	5.91717	2.56491	3.45162e-144	1.45511e-142	yes	up	22.93	108.17	21.08	24.6	23.11	110.98	95.84	117.69	PDE_02957	hypothetical protein	GO:0016021(cellular_component:integral component of membrane); GO:0008271(molecular_function:secondary active sulfate transmembrane transporter activity)	K14708	SLC26A11		COG0659(S:Function unknown)	EPS28012.1(hypothetical protein PDE_02957 [Penicillium oxalicum 114-2])	sp|P23622|CYS14_NEUCR(Sulfate permease 2 OS=Neurospora crassa (strain ATCC 24698 / 74-OR23-1A / CBS 708.71 / DSM 1257 / FGSC 987) OX=367110 GN=cys-14 PE=2 SV=3)	PF00916.20(Sulfate_transp:Sulfate permease family); PF01740.21(STAS:STAS domain)
gene-PDE_04456	6.47501	2.69488	2.7251e-142	1.13829e-140	yes	up	9.23333	51.33	10.37	9.36	7.97	51.36	50.32	52.31	PDE_04456	hypothetical protein	GO:0016021(cellular_component:integral component of membrane); GO:0006351(biological_process:transcription, DNA-templated); GO:0003677(molecular_function:DNA binding); GO:0005634(cellular_component:nucleus); GO:0055085(biological_process:transmembrane transport); GO:0000981(molecular_function:RNA polymerase II transcription factor activity, sequence-specific DNA binding); GO:0008270(molecular_fun…				ENOG410XRM5(G:Carbohydrate transport and metabolism)	EPS29506.1(hypothetical protein PDE_04456 [Penicillium oxalicum 114-2])	sp|P40445|YIQ6_YEAST(Uncharacterized transporter YIL166C OS=Saccharomyces cerevisiae (strain ATCC 204508 / S288c) OX=559292 GN=YIL166C PE=1 SV=1)	PF07690.16(MFS_1:Major Facilitator Superfamily)
gene-PDE_00963	13.9138	3.79844	4.35243e-142	1.80974e-140	yes	up	3.12333	30.16	2.95	3.54	2.88	28.22	28.74	33.52	PDE_00963	hypothetical protein	GO:0004185(molecular_function:serine-type carboxypeptidase activity)	K01288	KEX1		COG2939(S:Function unknown)	EPS26027.1(hypothetical protein PDE_00963 [Penicillium oxalicum 114-2])	sp|C5FW30|SPCA_ARTOC(Carboxypeptidase S1 homolog A OS=Arthroderma otae (strain ATCC MYA-4605 / CBS 113480) OX=554155 GN=SCPA PE=3 SV=1)	PF00450.22(Peptidase_S10:Serine carboxypeptidase)
gene-PDE_01391	4.93673	2.30355	1.73637e-140	7.12225e-139	yes	up	47.8133	63.51	50.31	47.08	46.05	62.17	63.67	64.69	PDE_01391	hypothetical protein	GO:0004497(molecular_function:monooxygenase activity); GO:0006637(biological_process:acyl-CoA metabolic process); GO:0020037(molecular_function:heme binding); GO:0016705(molecular_function:oxidoreductase activity, acting on paired donors, with incorporation or reduction of molecular oxygen); GO:0016712(molecular_function:oxidoreductase activity, acting on paired donors, with incorporation or redu…	K01068	ACOT1_2_4	map01040(Biosynthesis of unsaturated fatty acids); map00062(Fatty acid elongation)	COG1946(O:Posttranslational modification, protein turnover, chaperones)	EPS26454.1(hypothetical protein PDE_01391 [Penicillium oxalicum 114-2])	sp|O14734|ACOT8_HUMAN(Acyl-coenzyme A thioesterase 8 OS=Homo sapiens OX=9606 GN=ACOT8 PE=1 SV=1)	PF13622.6(4HBT_3:Thioesterase-like superfamily); PF02551.15(Acyl_CoA_thio:Acyl-CoA thioesterase)
gene-PDE_03332	13.3003	3.73339	8.43413e-140	3.444e-138	yes	up	1.71667	19.1133	1.89	1.4	1.86	15.76	15.73	25.85	PDE_03332	hypothetical protein						EPS28386.1(hypothetical protein PDE_03332 [Penicillium oxalicum 114-2])	None
gene-PDE_07138	4.80844	2.26557	1.09955e-135	4.37226e-134	yes	up	9.58667	36.66	9.92	10.39	8.45	37.11	35.1	37.77	PDE_07138	hypothetical protein	GO:0016021(cellular_component:integral component of membrane)				ENOG4110Y56(S:Function unknown)	EPS32178.1(hypothetical protein PDE_07138 [Penicillium oxalicum 114-2])	None
gene-PDE_00008	12.3819	3.63016	1.45333e-135	5.75391e-134	yes	up	4.48667	32.43	5.07	3.59	4.8	31.85	31.8	33.64	PDE_00008	hypothetical protein	GO:0017000(biological_process:antibiotic biosynthetic process); GO:0003856(molecular_function:3-dehydroquinate synthase activity)	K01735	aroB	map00400(Phenylalanine, tyrosine and tryptophan biosynthesis)	COG0337(E:Amino acid transport and metabolism)	EPS25077.1(hypothetical protein PDE_00008 [Penicillium oxalicum 114-2])	sp|B2J6X9|DDGS_NOSP7(Demethyl-4-deoxygadusol synthase OS=Nostoc punctiforme (strain ATCC 29133 / PCC 73102) OX=63737 GN=Npun_R5600 PE=1 SV=1)	PF01761.20(DHQ_synthase:3-dehydroquinate synthase); PF13685.6(Fe-ADH_2:Iron-containing alcohol dehydrogenase); PF00465.19(Fe-ADH:Iron-containing alcohol dehydrogenase)
gene-PDE_08539	7.8632	2.97512	1.43253e-134	5.62266e-133	yes	up	208.65	1305.72	212.36	192.19	221.4	1381.09	1414.96	1121.12	PDE_08539	hypothetical protein	GO:0016746(molecular_function:transferase activity, transferring acyl groups)	K09699	DBT, bkdB	map00280(Valine, leucine and isoleucine degradation); map00640(Propanoate metabolism)	COG0508(C:Energy production and conversion)	EPS33577.1(hypothetical protein PDE_08539 [Penicillium oxalicum 114-2])	sp|P53395|ODB2_MOUSE(Lipoamide acyltransferase component of branched-chain alpha-keto acid dehydrogenase complex, mitochondrial OS=Mus musculus OX=10090 GN=Dbt PE=1 SV=2)	PF00198.23(2-oxoacid_dh:2-oxoacid dehydrogenases acyltransferase (catalytic domain)); PF00364.22(Biotin_lipoyl:Biotin-requiring enzyme); PF02817.17(E3_binding:e3 binding domain)
gene-PDE_01808	3.33196	1.73637	3.4865e-133	1.35675e-131	yes	up	1218.76	2703.31	1070.15	1230.4	1355.72	2606.25	2621.9	2881.77	PDE_01808	hypothetical protein	GO:0045454(biological_process:cell redox homeostasis); GO:0015035(molecular_function:protein disulfide oxidoreductase activity); GO:0006662(biological_process:glycerol ether metabolic process); GO:0005623(cellular_component:cell)	K03671	trxA		COG0526(O:Posttranslational modification, protein turnover, chaperones)	EPS26868.1(hypothetical protein PDE_01808 [Penicillium oxalicum 114-2])	sp|P29429|THIO_EMENI(Thioredoxin OS=Emericella nidulans (strain FGSC A4 / ATCC 38163 / CBS 112.46 / NRRL 194 / M139) OX=227321 GN=TRX1 PE=1 SV=2)	PF00085.20(Thioredoxin:Thioredoxin); PF14595.6(Thioredoxin_9:Thioredoxin); PF13098.6(Thioredoxin_2:Thioredoxin-like domain); PF13905.6(Thioredoxin_8:Thioredoxin-like)
gene-PDE_07475	5.49747	2.45877	3.95003e-131	1.53059e-129	yes	up	128.147	557.827	131.67	118.57	134.2	583.16	583.07	507.25	PDE_07475	putative cutinase	GO:0009263(biological_process:deoxyribonucleotide biosynthetic process); GO:0005576(cellular_component:extracellular region); GO:0050525(molecular_function:cutinase activity); GO:0016491(molecular_function:oxidoreductase activity)	K08095	E3.1.1.74		ENOG410YI3Y(G:Carbohydrate transport and metabolism); ENOG410YD63(G:Carbohydrate transport and metabolism); ENOG410YIGC(G:Carbohydrate transport and metabolism)	EPS32515.1(putative cutinase [Penicillium oxalicum 114-2])	sp|A1CVT3|CUTI2_NEOFI(Probable cutinase 2 OS=Neosartorya fischeri (strain ATCC 1020 / DSM 3700 / CBS 544.65 / FGSC A1164 / JCM 1740 / NRRL 181 / WB 181) OX=331117 GN=NFIA_102190 PE=3 SV=1)	PF01083.22(Cutinase:Cutinase); PF06057.11(VirJ:Bacterial virulence protein (VirJ))
gene-PDE_03782	6.58586	2.71937	5.23743e-129	2.02085e-127	yes	up	62.4467	324.043	57.3	64.01	66.03	341.4	342.57	288.16	PDE_03782	hypothetical protein	GO:0071555(biological_process:cell wall organization); GO:0005576(cellular_component:extracellular region); GO:0005975(biological_process:carbohydrate metabolic process); GO:0004650(molecular_function:polygalacturonase activity)				COG0702(S:Function unknown)	EPS28836.1(hypothetical protein PDE_03782 [Penicillium oxalicum 114-2])	sp|Q9Y7K0|YGL3_SCHPO(UPF0659 protein C216.03 OS=Schizosaccharomyces pombe (strain 972 / ATCC 24843) OX=284812 GN=SPBC216.03 PE=3 SV=1)	PF13460.6(NAD_binding_10:NAD(P)H-binding); PF01370.21(Epimerase:NAD dependent epimerase/dehydratase family)
gene-PDE_00013	5.2062	2.38023	1.29829e-127	4.94655e-126	yes	up	12.42	51.4167	12.53	12.99	11.74	53.71	50.78	49.76	PDE_00013	hypothetical protein	GO:0071949(molecular_function:FAD binding); GO:0016491(molecular_function:oxidoreductase activity)				COG0277(S:Function unknown)	EPS25082.1(hypothetical protein PDE_00013 [Penicillium oxalicum 114-2])	sp|D7UQ40|SOL5_ALTSO(Bifunctional solanapyrone synthase OS=Alternaria solani OX=48100 GN=sol5 PE=1 SV=1)	PF01565.23(FAD_binding_4:FAD binding domain)
gene-PDE_00961	4.85746	2.2802	1.09481e-125	4.11957e-124	yes	up	21.1267	81.7667	21.11	21.16	21.11	76	77.4	91.9	PDE_00961	hypothetical protein	GO:0005524(molecular_function:ATP binding); GO:0004672(molecular_function:protein kinase activity)					EPS26025.1(hypothetical protein PDE_00961 [Penicillium oxalicum 114-2])	None	PF10544.9(T5orf172:T5orf172 domain)
gene-PDE_07234	4.86607	2.28276	1.38407e-125	5.16675e-124	yes	up	6.28333	29.1067	6.38	6.87	5.6	28.76	24.95	33.61	PDE_07234	putative alpha-mannosidase	GO:0003824(molecular_function:catalytic activity); GO:0030246(molecular_function:carbohydrate binding)				COG3537(S:Function unknown)	EPS32274.1(putative alpha-mannosidase [Penicillium oxalicum 114-2])	sp|D4ATR3|A7629_ARTBC(Uncharacterized secreted glycosidase ARB_07629 OS=Arthroderma benhamiae (strain ATCC MYA-4681 / CBS 112371) OX=663331 GN=ARB_07629 PE=1 SV=1)	PF07971.12(Glyco_hydro_92:Glycosyl hydrolase family 92); PF17678.1(Glyco_hydro_92N:Glycosyl hydrolase family 92 N-terminal domain)
gene-PDE_02514	6.73261	2.75117	1.38446e-125	5.16675e-124	yes	up	12.7933	45.5133	11.17	13.89	13.32	49.29	45.04	42.21	PDE_02514	putative alpha-galactosidase	GO:0052692(molecular_function:raffinose alpha-galactosidase activity); GO:0030248(molecular_function:cellulose binding); GO:0005975(biological_process:carbohydrate metabolic process); GO:0005576(cellular_component:extracellular region)	K07407	E3.2.1.22B, galA, rafA	map00600(Sphingolipid metabolism); map00603(Glycosphingolipid biosynthesis - globo and isoglobo series); map00561(Glycerolipid metabolism); map00052(Galactose metabolism)	ENOG410XPF1(G:Carbohydrate transport and metabolism)	EPS27571.1(putative alpha-galactosidase [Penicillium oxalicum 114-2])	sp|P41947|MEL6_YEASX(Alpha-galactosidase 6 OS=Saccharomyces cerevisiae OX=4932 GN=MEL6 PE=3 SV=1)	PF16499.5(Melibiase_2:Alpha galactosidase A); PF00734.18(CBM_1:Fungal cellulose binding domain); PF17801.1(Melibiase_C:Alpha galactosidase C-terminal beta sandwich domain); PF02065.18(Melibiase:Melibiase)
gene-PDE_05960	3.08979	1.62751	1.42688e-125	5.30333e-124	yes	up	63.5967	156.363	63.98	65.26	61.55	149.68	157.61	161.8	PDE_05960	hypothetical protein					COG0154(S:Function unknown)	EPS31006.1(hypothetical protein PDE_05960 [Penicillium oxalicum 114-2])	sp|P08158|AMDS_EMENI(Acetamidase OS=Emericella nidulans (strain FGSC A4 / ATCC 38163 / CBS 112.46 / NRRL 194 / M139) OX=227321 GN=amdS PE=2 SV=1)	PF01425.21(Amidase:Amidase)
gene-PDE_09768	21.9594	4.45677	3.56177e-124	1.29734e-122	yes	up	1.70333	29.6267	1.89	1.76	1.46	28.86	31.16	28.86	PDE_09768	hypothetical protein	GO:0016810(molecular_function:hydrolase activity, acting on carbon-nitrogen (but not peptide) bonds)				ENOG4111KGA(S:Function unknown)	EPS34804.1(hypothetical protein PDE_09768 [Penicillium oxalicum 114-2])	sp|A1AS12|PYRC_PELPD(Dihydroorotase OS=Pelobacter propionicus (strain DSM 2379 / NBRC 103807 / OttBd1) OX=338966 GN=pyrC PE=3 SV=1)	PF01979.20(Amidohydro_1:Amidohydrolase family); PF07969.11(Amidohydro_3:Amidohydrolase family)
gene-PDE_08042	4.36147	2.12482	1.14877e-123	4.15108e-122	yes	up	127.257	452.5	135.31	140.51	105.95	448.63	429.59	479.28	PDE_08042	hypothetical protein	GO:0016021(cellular_component:integral component of membrane); GO:0005975(biological_process:carbohydrate metabolic process); GO:0016810(molecular_function:hydrolase activity, acting on carbon-nitrogen (but not peptide) bonds)				ENOG410ZHR9(U:Intracellular trafficking, secretion, and vesicular transport)	EPS33080.1(hypothetical protein PDE_08042 [Penicillium oxalicum 114-2])	sp|P38680|MTR_NEUCR(N amino acid transport system protein OS=Neurospora crassa (strain ATCC 24698 / 74-OR23-1A / CBS 708.71 / DSM 1257 / FGSC 987) OX=367110 GN=mtr PE=3 SV=2)	PF01490.18(Aa_trans:Transmembrane amino acid transporter protein)
gene-PDE_00555	2.61268	1.38553	2.34863e-123	8.45323e-122	yes	up	168.763	346.333	167.56	174.68	164.05	342.71	334.55	361.74	PDE_00555	hypothetical protein						EPS25621.1(hypothetical protein PDE_00555 [Penicillium oxalicum 114-2])	sp|M2SNN6|LAEA_COCH5(Secondary metabolism regulator LAE1 OS=Cochliobolus heterostrophus (strain C5 / ATCC 48332 / race O) OX=701091 GN=LAE1 PE=3 SV=1)	PF13489.6(Methyltransf_23:Methyltransferase domain); PF13649.6(Methyltransf_25:Methyltransferase domain); PF08241.12(Methyltransf_11:Methyltransferase domain); PF08242.12(Methyltransf_12:Methyltransferase domain); PF13847.6(Methyltransf_31:Methyltransferase domain)
gene-PDE_03964	3.65442	1.86964	5.39662e-122	1.91959e-120	yes	up	147.86	464.427	154.72	160.96	127.9	443.22	432.73	517.33	PDE_03964	hypothetical protein	GO:0005634(cellular_component:nucleus); GO:0006351(biological_process:transcription, DNA-templated); GO:0008270(molecular_function:zinc ion binding); GO:0000981(molecular_function:RNA polymerase II transcription factor activity, sequence-specific DNA binding); GO:0003677(molecular_function:DNA binding)				ENOG410YEQB(K:Transcription)	EPS29018.1(hypothetical protein PDE_03964 [Penicillium oxalicum 114-2])	sp|P33181|SUC1_CANAL(Probable sucrose utilization protein SUC1 OS=Candida albicans (strain SC5314 / ATCC MYA-2876) OX=237561 GN=SUC1 PE=3 SV=2)	PF04082.18(Fungal_trans:Fungal specific transcription factor domain); PF00172.18(Zn_clus:Fungal Zn(2)-Cys(6) binuclear cluster domain)
gene-PDE_06961	3.78261	1.91938	1.29468e-121	4.58728e-120	yes	up	13.7367	35.0433	12.58	14.85	13.78	33.64	34.86	36.63	PDE_06961	hypothetical protein						EPS32002.1(hypothetical protein PDE_06961 [Penicillium oxalicum 114-2])	None
gene-PDE_00783	6.05154	2.5973	1.4631e-121	5.14402e-120	yes	up	1544.54	7475.76	1596.63	1463.1	1573.88	8073.9	8043.65	6309.74	PDE_00783	hypothetical protein	GO:0000781(cellular_component:chromosome, telomeric region); GO:0005634(cellular_component:nucleus); GO:0046872(molecular_function:metal ion binding); GO:0003721(molecular_function:telomerase RNA reverse transcriptase activity); GO:0003677(molecular_function:DNA binding)	K11126	TERT, EST2		ENOG410XQJH(S:Function unknown)	EPS25847.1(hypothetical protein PDE_00783 [Penicillium oxalicum 114-2])	sp|O13339|TERT_SCHPO(Telomerase reverse transcriptase OS=Schizosaccharomyces pombe (strain 972 / ATCC 24843) OX=284812 GN=trt1 PE=1 SV=1)	PF12009.8(Telomerase_RBD:Telomerase ribonucleoprotein complex - RNA binding domain); PF00078.27(RVT_1:Reverse transcriptase (RNA-dependent DNA polymerase))
gene-PDE_01288	6.02316	2.59052	2.02953e-121	7.10803e-120	yes	up	6.37667	35.3833	5.61	6.4	7.12	35.09	37.22	33.84	PDE_01288	hypothetical protein	GO:0016021(cellular_component:integral component of membrane); GO:0016491(molecular_function:oxidoreductase activity)				ENOG410XNZY(S:Function unknown)	EPS26352.1(hypothetical protein PDE_01288 [Penicillium oxalicum 114-2])	sp|O94727|FRP2_SCHPO(Ferric/cupric reductase transmembrane component 2 OS=Schizosaccharomyces pombe (strain 972 / ATCC 24843) OX=284812 GN=frp2 PE=3 SV=1)	PF08030.12(NAD_binding_6:Ferric reductase NAD binding domain); PF01794.19(Ferric_reduct:Ferric reductase like transmembrane component); PF08022.12(FAD_binding_8:FAD-binding domain); PF00175.21(NAD_binding_1:Oxidoreductase NAD-binding domain)
gene-PDE_04541	3.226	1.68975	6.30794e-120	2.18403e-118	yes	up	40.44	103.777	42.78	40.7	37.84	105.74	100.65	104.94	PDE_04541	hypothetical protein	GO:0008233(molecular_function:peptidase activity); GO:0006457(biological_process:protein folding); GO:0051082(molecular_function:unfolded protein binding); GO:0005524(molecular_function:ATP binding)	K03544	clpX, CLPX		COG1219(O:Posttranslational modification, protein turnover, chaperones)	EPS29591.1(hypothetical protein PDE_04541 [Penicillium oxalicum 114-2])	sp|P38323|CLPX_YEAST(ATP-dependent clpX-like chaperone, mitochondrial OS=Saccharomyces cerevisiae (strain ATCC 204508 / S288c) OX=559292 GN=MCX1 PE=1 SV=1)	PF07724.14(AAA_2:AAA domain (Cdc48 subfamily)); PF00004.29(AAA:ATPase family associated with various cellular activities (AAA)); PF10431.9(ClpB_D2-small:C-terminal, D2-small domain, of ClpB protein); PF07728.14(AAA_5:AAA domain (dynein-related subfamily)); PF13401.6(AAA_22:AAA domain); PF01078.21(Mg_chelatase:Magnesium chelatase, subunit ChlI)
gene-PDE_01356	10.418	3.38101	1.89183e-119	6.52537e-118	yes	up	10.8233	93.0133	6.24	10.79	15.44	93.99	74.35	110.7	PDE_01356	hypothetical protein						EPS26420.1(hypothetical protein PDE_01356 [Penicillium oxalicum 114-2])	None
gene-PDE_10011	13.4342	3.74784	3.55634e-118	1.20387e-116	yes	up	1.08667	11.5567	1.01	1.27	0.98	12.17	11.58	10.92	PDE_10011	putative alpha-1,3-glucanase	GO:0016787(molecular_function:hydrolase activity); GO:0016798(molecular_function:hydrolase activity, acting on glycosyl bonds); GO:0008152(biological_process:metabolic process)				ENOG4111H6V(Q:Secondary metabolites biosynthesis, transport and catabolism)	EPS35046.1(putative alpha-1,3-glucanase [Penicillium oxalicum 114-2])	sp|B6GX22|MU71A_PENRW(Mutanase Pc12g07500 OS=Penicillium rubens (strain ATCC 28089 / DSM 1075 / NRRL 1951 / Wisconsin 54-1255) OX=500485 GN=PCH_Pc12g07500 PE=1 SV=1)	PF03659.14(Glyco_hydro_71:Glycosyl hydrolase family 71)
gene-PDE_08208	7.55389	2.91722	4.43939e-118	1.4917e-116	yes	up	7.44	45.0833	6.45	7.07	8.8	43.15	41.86	50.24	PDE_08208	hypothetical protein	GO:0016021(cellular_component:integral component of membrane)					EPS33246.1(hypothetical protein PDE_08208 [Penicillium oxalicum 114-2])	None
gene-PDE_07683	3.13097	1.64661	1.29837e-117	4.33077e-116	yes	up	119.42	304.387	122.54	127.23	108.49	302.79	303.86	306.51	PDE_07683	hypothetical protein	GO:0008168(molecular_function:methyltransferase activity)	K20246	EGT1	map00340(Histidine metabolism)	COG4301(S:Function unknown)	EPS32723.1(hypothetical protein PDE_07683 [Penicillium oxalicum 114-2])	sp|Q7RX33|EGT1_NEUCR(Ergothioneine biosynthesis protein 1 OS=Neurospora crassa (strain ATCC 24698 / 74-OR23-1A / CBS 708.71 / DSM 1257 / FGSC 987) OX=367110 GN=egt-1 PE=1 SV=3)	PF10017.9(Methyltransf_33:Histidine-specific methyltransferase, SAM-dependent); PF03781.16(FGE-sulfatase:Sulfatase-modifying factor enzyme 1); PF12867.7(DinB_2:DinB superfamily)
gene-PDE_00142	4.95122	2.30778	2.19851e-117	7.30642e-116	yes	up	8.09	42.4933	8.82	7.98	7.47	45.12	42.08	40.28	PDE_00142	hypothetical protein	GO:0003824(molecular_function:catalytic activity); GO:0016021(cellular_component:integral component of membrane); GO:0016874(molecular_function:ligase activity)	K01904	4CL	map00130(Ubiquinone and other terpenoid-quinone biosynthesis); map00360(Phenylalanine metabolism)	COG0318(U:Intracellular trafficking, secretion, and vesicular transport)	EPS25210.1(hypothetical protein PDE_00142 [Penicillium oxalicum 114-2])	sp|P14912|4CL1_PETCR(4-coumarate--CoA ligase 1 OS=Petroselinum crispum OX=4043 GN=4CL1 PE=2 SV=1)	PF00501.28(AMP-binding:AMP-binding enzyme); PF13193.6(AMP-binding_C:AMP-binding enzyme C-terminal domain)
gene-PDE_08033	3.24741	1.69929	4.98665e-117	1.64523e-115	yes	up	83.2333	214.06	86.23	83.39	80.08	218.88	204.66	218.64	PDE_08033	hypothetical protein	GO:0016491(molecular_function:oxidoreductase activity)				COG0656(S:Function unknown)	EPS33071.1(hypothetical protein PDE_08033 [Penicillium oxalicum 114-2])	sp|O32210|GR_BACSU(Glyoxal reductase OS=Bacillus subtilis (strain 168) OX=224308 GN=yvgN PE=1 SV=1)	PF00248.21(Aldo_ket_red:Aldo/keto reductase family)
gene-PDE_00637	4.11933	2.04241	3.61987e-116	1.1857e-114	yes	up	124.153	405.717	128.49	125.17	118.8	419.94	426.19	371.02	PDE_00637	hypothetical protein					COG0402(S:Function unknown)	EPS25703.1(hypothetical protein PDE_00637 [Penicillium oxalicum 114-2])	None
gene-PDE_04911	5.35086	2.41977	7.15849e-116	2.33639e-114	yes	up	23.23	99.3	24.3	22.5	22.89	93.9	86.54	117.46	PDE_04911	hypothetical protein	GO:0016021(cellular_component:integral component of membrane); GO:0000287(molecular_function:magnesium ion binding); GO:0016831(molecular_function:carboxy-lyase activity); GO:0030976(molecular_function:thiamine pyrophosphate binding)	K01568	PDC, pdc	map00010(Glycolysis / Gluconeogenesis)	COG3961(S:Function unknown)	EPS29961.1(hypothetical protein PDE_04911 [Penicillium oxalicum 114-2])	sp|P51844|PDC_ASPPA(Pyruvate decarboxylase OS=Aspergillus parasiticus OX=5067 GN=pdcA PE=3 SV=1)	PF02776.18(TPP_enzyme_N:Thiamine pyrophosphate enzyme, N-terminal TPP binding domain); PF00205.22(TPP_enzyme_M:Thiamine pyrophosphate enzyme, central domain); PF02775.21(TPP_enzyme_C:Thiamine pyrophosphate enzyme, C-terminal TPP binding domain)
gene-PDE_04627	2.96751	1.56925	9.7173e-115	3.13779e-113	yes	up	148.753	354.66	148.98	152.21	145.07	371.76	337.91	354.31	PDE_04627	hypothetical protein	GO:0003935(molecular_function:GTP cyclohydrolase II activity); GO:0016829(molecular_function:lyase activity); GO:0003676(molecular_function:nucleic acid binding); GO:0009231(biological_process:riboflavin biosynthetic process)				COG0807(S:Function unknown)	EPS29677.1(hypothetical protein PDE_04627 [Penicillium oxalicum 114-2])	sp|Q9US41|URG1_SCHPO(Uracil-regulated protein 1 OS=Schizosaccharomyces pombe (strain 972 / ATCC 24843) OX=284812 GN=urg1 PE=2 SV=1)	PF12471.8(GTP_CH_N:GTP cyclohydrolase N terminal); PF00925.20(GTP_cyclohydro2:GTP cyclohydrolase II)
gene-PDE_05193	130.473	7.0276	7.82631e-113	2.48315e-111	yes	up	0.536667	56.61	0.65	0.21	0.75	53.29	56.65	59.89	PDE_05193	putative endo-beta-1,4-glucanase	GO:0005576(cellular_component:extracellular region); GO:0005975(biological_process:carbohydrate metabolic process); GO:0008810(molecular_function:cellulase activity); GO:0030245(biological_process:cellulose catabolic process); GO:0004553(molecular_function:hydrolase activity, hydrolyzing O-glycosyl compounds)	K01179	E3.2.1.4	map00500(Starch and sucrose metabolism)	COG2730(S:Function unknown)	EPS30243.1(putative endo-beta-1,4-glucanase [Penicillium oxalicum 114-2])	sp|A1DME8|EGLB_NEOFI(Probable endo-beta-1,4-glucanase B OS=Neosartorya fischeri (strain ATCC 1020 / DSM 3700 / CBS 544.65 / FGSC A1164 / JCM 1740 / NRRL 181 / WB 181) OX=331117 GN=eglB PE=3 SV=1)	PF00150.18(Cellulase:Cellulase (glycosyl hydrolase family 5))
gene-PDE_06770	44.2321	5.46702	1.14422e-112	3.60529e-111	yes	up	0.49	17.4767	0.42	0.45	0.6	16.82	15.52	20.09	PDE_06770	hypothetical protein	GO:0003824(molecular_function:catalytic activity); GO:0016798(molecular_function:hydrolase activity, acting on glycosyl bonds); GO:0008152(biological_process:metabolic process)				COG3533(S:Function unknown)	EPS31812.1(hypothetical protein PDE_06770 [Penicillium oxalicum 114-2])	None	PF07944.12(Glyco_hydro_127:Beta-L-arabinofuranosidase, GH127)
gene-PDE_00771	5.2616	2.3955	4.26193e-112	1.33825e-110	yes	up	13.4733	56.4567	12.25	13.95	14.22	58.72	54.52	56.13	PDE_00771	hypothetical protein	GO:0022857(molecular_function:transmembrane transporter activity); GO:0016021(cellular_component:integral component of membrane)				ENOG410XNQK(S:Function unknown)	EPS25835.1(hypothetical protein PDE_00771 [Penicillium oxalicum 114-2])	sp|A2QQV6|QUTD_ASPNC(Probable quinate permease OS=Aspergillus niger (strain CBS 513.88 / FGSC A1513) OX=425011 GN=qutD PE=3 SV=1)	PF00083.24(Sugar_tr:Sugar (and other) transporter); PF07690.16(MFS_1:Major Facilitator Superfamily)
gene-PDE_08458	2.54932	1.35011	5.22589e-112	1.63529e-110	yes	up	234.437	474.027	241.87	244.77	216.67	464.16	463.88	494.04	PDE_08458	hypothetical protein	GO:0005737(cellular_component:cytoplasm); GO:0009298(biological_process:GDP-mannose biosynthetic process); GO:0016779(molecular_function:nucleotidyltransferase activity); GO:0006486(biological_process:protein glycosylation); GO:0051286(cellular_component:cell tip); GO:0004475(molecular_function:mannose-1-phosphate guanylyltransferase activity); GO:0009272(biological_process:fungal-type cell wall …	K00966	GMPP	map00520(Amino sugar and nucleotide sugar metabolism); map00051(Fructose and mannose metabolism)	COG1208(S:Function unknown)	EPS33496.1(hypothetical protein PDE_08458 [Penicillium oxalicum 114-2])	sp|Q2UJU5|MPG1_ASPOR(Mannose-1-phosphate guanyltransferase OS=Aspergillus oryzae (strain ATCC 42149 / RIB 40) OX=510516 GN=mpg1 PE=3 SV=1)	PF00483.23(NTP_transferase:Nucleotidyl transferase); PF00132.24(Hexapep:Bacterial transferase hexapeptide (six repeats)); PF12804.7(NTP_transf_3:MobA-like NTP transferase domain); PF14602.6(Hexapep_2:Hexapeptide repeat of succinyl-transferase)
gene-PDE_06389	3.94259	1.97914	2.34209e-111	7.30378e-110	yes	up	6.21333	30.5333	5.81	5.98	6.85	29.16	29.66	32.78	PDE_06389	hypothetical protein	GO:0016853(molecular_function:isomerase activity); GO:0045735(molecular_function:nutrient reservoir activity); GO:0033609(biological_process:oxalate metabolic process)				COG2140(G:Carbohydrate transport and metabolism)	EPS31434.1(hypothetical protein PDE_06389 [Penicillium oxalicum 114-2])	sp|O34767|OXDD_BACSU(Oxalate decarboxylase OxdD OS=Bacillus subtilis (strain 168) OX=224308 GN=oxdD PE=1 SV=1)	PF00190.22(Cupin_1:Cupin); PF07883.11(Cupin_2:Cupin domain); PF02311.19(AraC_binding:AraC-like ligand binding domain); PF05899.12(Cupin_3:Protein of unknown function (DUF861)); PF08007.12(Cupin_4:Cupin superfamily protein); PF01050.18(MannoseP_isomer:Mannose-6-phosphate isomerase)
gene-PDE_00594	6.90225	2.78707	3.9294e-111	1.2212e-109	yes	up	13.8	76.3167	14.14	16.51	10.75	77.1	71.59	80.26	PDE_00594	hypothetical protein	GO:0016021(cellular_component:integral component of membrane); GO:0055085(biological_process:transmembrane transport)					EPS25660.1(hypothetical protein PDE_00594 [Penicillium oxalicum 114-2])	sp|F5HN69|CPAT_ASPOZ(MFS transporter cpaT OS=Aspergillus oryzae OX=5062 GN=cpaT PE=3 SV=1)	PF07690.16(MFS_1:Major Facilitator Superfamily); PF00083.24(Sugar_tr:Sugar (and other) transporter); PF06779.14(MFS_4:Uncharacterised MFS-type transporter YbfB)
gene-PDE_06433	3.42408	1.77571	1.0175e-110	3.14078e-109	yes	up	26.03	70.8967	26.92	26.65	24.52	72.37	69.32	71	PDE_06433	hypothetical protein	GO:0022857(molecular_function:transmembrane transporter activity); GO:0016021(cellular_component:integral component of membrane)				ENOG410XNQK(S:Function unknown)	EPS31478.1(hypothetical protein PDE_06433 [Penicillium oxalicum 114-2])	sp|Q6MYX6|QUTD_ASPFU(Probable quinate permease OS=Neosartorya fumigata (strain ATCC MYA-4609 / Af293 / CBS 101355 / FGSC A1100) OX=330879 GN=qutD PE=3 SV=1)	PF00083.24(Sugar_tr:Sugar (and other) transporter); PF07690.16(MFS_1:Major Facilitator Superfamily)
gene-PDE_02079	4.71971	2.2387	1.31055e-110	4.0317e-109	yes	up	15.8467	59.5033	15.03	16.21	16.3	60.46	57.3	60.75	PDE_02079	hypothetical protein	GO:0016491(molecular_function:oxidoreductase activity); GO:0010181(molecular_function:FMN binding)				COG1902(S:Function unknown)	EPS27137.1(hypothetical protein PDE_02079 [Penicillium oxalicum 114-2])	sp|B8N8Q9|AFVA_ASPFN(NADPH dehydrogenase afvA OS=Aspergillus flavus (strain ATCC 200026 / FGSC A1120 / NRRL 3357 / JCM 12722 / SRRC 167) OX=332952 GN=afvA PE=2 SV=1)	PF00724.20(Oxidored_FMN:NADH:flavin oxidoreductase / NADH oxidase family)
gene-PDE_00016	8.95625	3.1629	8.4796e-109	2.57384e-107	yes	up	6.50667	46.0033	6.81	7.68	5.03	43.37	48.33	46.31	PDE_00016	putative alpha-L-arabinofuranosidase	GO:0030248(molecular_function:cellulose binding); GO:0046556(molecular_function:alpha-L-arabinofuranosidase activity); GO:0046373(biological_process:L-arabinose metabolic process); GO:0005576(cellular_component:extracellular region)				ENOG410XNWA(G:Carbohydrate transport and metabolism)	EPS25085.1(putative alpha-L-arabinofuranosidase [Penicillium oxalicum 114-2])	sp|O54161|EABF_STRCO(Extracellular exo-alpha-L-arabinofuranosidase OS=Streptomyces coelicolor (strain ATCC BAA-471 / A3(2) / M145) OX=100226 GN=abfB PE=1 SV=1)	PF03664.13(Glyco_hydro_62:Glycosyl hydrolase family 62); PF00734.18(CBM_1:Fungal cellulose binding domain)
gene-PDE_03967	7.05004	2.81763	3.52738e-108	1.06359e-106	yes	up	5.32333	30.0067	5.6	4.75	5.62	28.88	27.25	33.89	PDE_03967	hypothetical protein	GO:0005634(cellular_component:nucleus); GO:0006355(biological_process:regulation of transcription, DNA-templated); GO:0008270(molecular_function:zinc ion binding); GO:0003677(molecular_function:DNA binding); GO:0008233(molecular_function:peptidase activity); GO:0000981(molecular_function:RNA polymerase II transcription factor activity, sequence-specific DNA binding)				ENOG410ZMHJ(K:Transcription); ENOG41120UG(K:Transcription)	EPS29021.1(hypothetical protein PDE_03967 [Penicillium oxalicum 114-2])	sp|B6HRH5|PRTT_PENRW(Transcriptional activator of proteases prtT OS=Penicillium rubens (strain ATCC 28089 / DSM 1075 / NRRL 1951 / Wisconsin 54-1255) OX=500485 GN=prtT PE=3 SV=1)	PF00172.18(Zn_clus:Fungal Zn(2)-Cys(6) binuclear cluster domain)
gene-PDE_02635	6.21217	2.6351	2.50694e-107	7.53405e-106	yes	up	5.16667	21.65	6.22	4.83	4.45	22.76	20.21	21.98	PDE_02635	hypothetical protein	GO:0046514(biological_process:ceramide catabolic process); GO:0016021(cellular_component:integral component of membrane); GO:0017040(molecular_function:ceramidase activity)	K12349	ASAH2	map00600(Sphingolipid metabolism)	ENOG410XQWE(S:Function unknown)	EPS27691.1(hypothetical protein PDE_02635 [Penicillium oxalicum 114-2])	sp|Q304B9|NCER2_ARATH(Neutral ceramidase 2 OS=Arabidopsis thaliana OX=3702 GN=NCER2 PE=3 SV=1)	PF04734.13(Ceramidase_alk:Neutral/alkaline non-lysosomal ceramidase, N-terminal); PF17048.5(Ceramidse_alk_C:Neutral/alkaline non-lysosomal ceramidase, C-terminal)
gene-PDE_02566	4.07001	2.02503	9.2382e-107	2.76721e-105	yes	up	24.7233	84.6467	25.27	22.2	26.7	80.75	82.96	90.23	PDE_02566	hypothetical protein	GO:0003700(molecular_function:transcription factor activity, sequence-specific DNA binding)				ENOG410Z4IE(S:Function unknown)	EPS27622.1(hypothetical protein PDE_02566 [Penicillium oxalicum 114-2])	None	PF00170.21(bZIP_1:bZIP transcription factor); PF07716.15(bZIP_2:Basic region leucine zipper)
gene-PDE_00679	2.99416	1.58215	1.54451e-106	4.59618e-105	yes	up	321.87	776.107	328.58	337.5	299.53	818.26	782.43	727.63	PDE_00679	hypothetical protein	GO:0005200(molecular_function:structural constituent of cytoskeleton); GO:0008519(molecular_function:ammonium transmembrane transporter activity); GO:0016021(cellular_component:integral component of membrane); GO:0003924(molecular_function:GTPase activity); GO:0000398(biological_process:mRNA splicing, via spliceosome); GO:0007017(biological_process:microtubule-based process); GO:0003723(molecular…	K03320	amt, AMT, MEP		COG0004(P:Inorganic ion transport and metabolism)	EPS25743.1(hypothetical protein PDE_00679 [Penicillium oxalicum 114-2])	sp|Q9C0V1|AMT1_SCHPO(Ammonium transporter 1 OS=Schizosaccharomyces pombe (strain 972 / ATCC 24843) OX=284812 GN=amt1 PE=3 SV=1)	PF00909.21(Ammonium_transp:Ammonium Transporter Family)
gene-PDE_03166	6.33961	2.66439	2.36217e-106	7.0065e-105	yes	up	11.0267	57.28	11.71	11.82	9.55	56.37	52.2	63.27	PDE_03166	hypothetical protein					ENOG410XY0I(S:Function unknown); ENOG411163F(S:Function unknown)	EPS28220.1(hypothetical protein PDE_03166 [Penicillium oxalicum 114-2])	None	PF13867.6(SAP30_Sin3_bdg:Sin3 binding region of histone deacetylase complex subunit SAP30)
gene-PDE_07354	4.60651	2.20367	9.05663e-106	2.65176e-104	yes	up	34.6133	141.763	34.38	30.95	38.51	131.85	133.36	160.08	PDE_07354	hypothetical protein					ENOG41120PW(S:Function unknown)	EPS32394.1(hypothetical protein PDE_07354 [Penicillium oxalicum 114-2])	sp|D9HP27|CNR11_MAIZE(Cell number regulator 11 OS=Zea mays OX=4577 GN=CNR11 PE=2 SV=1)	PF04749.17(PLAC8:PLAC8 family)
gene-PDE_02174	8.13453	3.02406	1.38074e-105	4.01694e-104	yes	up	5.54667	35.7667	5.75	5.89	5	35.37	33.89	38.04	PDE_02174	hypothetical protein	GO:0016021(cellular_component:integral component of membrane)				ENOG410XP1S(M:Cell wall/membrane/envelope biogenesis)	EPS27231.1(hypothetical protein PDE_02174 [Penicillium oxalicum 114-2])	sp|Q9LDH3|PT112_ARATH(Probable sugar phosphate/phosphate translocator At1g12500 OS=Arabidopsis thaliana OX=3702 GN=At1g12500 PE=1 SV=1)	PF03151.16(TPT:Triose-phosphate Transporter family)
gene-PDE_09261	3.0912	1.62817	2.92105e-103	8.27911e-102	yes	up	185.537	394.733	187.13	184.81	184.67	408.85	394.43	380.92	PDE_09261	hypothetical protein	GO:0015031(biological_process:protein transport); GO:0022857(molecular_function:transmembrane transporter activity); GO:0016021(cellular_component:integral component of membrane); GO:0016788(molecular_function:hydrolase activity, acting on ester bonds); GO:0005789(cellular_component:endoplasmic reticulum membrane)	K08178	JEN		ENOG410XSSD(G:Carbohydrate transport and metabolism)	EPS34297.1(hypothetical protein PDE_09261 [Penicillium oxalicum 114-2])	sp|P36035|JEN1_YEAST(Carboxylic acid transporter protein homolog OS=Saccharomyces cerevisiae (strain ATCC 204508 / S288c) OX=559292 GN=JEN1 PE=1 SV=1)	PF00083.24(Sugar_tr:Sugar (and other) transporter); PF07690.16(MFS_1:Major Facilitator Superfamily)
gene-PDE_09710	18.9439	4.24366	2.9276e-103	8.27911e-102	yes	up	0.99	14.7733	1.33	1.08	0.56	14.8	14.37	15.15	PDE_09710	putative beta-xylosidase	GO:0005975(biological_process:carbohydrate metabolic process); GO:0004553(molecular_function:hydrolase activity, hydrolyzing O-glycosyl compounds)	K05349	bglX	map00460(Cyanoamino acid metabolism); map00500(Starch and sucrose metabolism)	COG1472(S:Function unknown)	EPS34746.1(putative beta-xylosidase [Penicillium oxalicum 114-2])	sp|Q56078|BGLX_SALTY(Periplasmic beta-glucosidase OS=Salmonella typhimurium (strain LT2 / SGSC1412 / ATCC 700720) OX=99287 GN=bglX PE=3 SV=2)	PF00933.21(Glyco_hydro_3:Glycosyl hydrolase family 3 N terminal domain); PF01915.22(Glyco_hydro_3_C:Glycosyl hydrolase family 3 C-terminal domain); PF14310.6(Fn3-like:Fibronectin type III-like domain)
gene-PDE_00370	2.93909	1.55537	1.01884e-102	2.86343e-101	yes	up	416.643	974.27	436.77	449.49	363.67	963.32	950.79	1008.7	PDE_00370	hypothetical protein	GO:0008942(molecular_function:nitrite reductase [NAD(P)H] activity); GO:0051537(molecular_function:2 iron, 2 sulfur cluster binding); GO:0020037(molecular_function:heme binding)	K17877	NIT-6	map00910(Nitrogen metabolism)	COG1251(C:Energy production and conversion)	EPS25437.1(hypothetical protein PDE_00370 [Penicillium oxalicum 114-2])	sp|P22944|NIR_EMENI(Nitrite reductase [NAD(P)H] OS=Emericella nidulans (strain FGSC A4 / ATCC 38163 / CBS 112.46 / NRRL 194 / M139) OX=227321 GN=niiA PE=3 SV=2)	PF07992.14(Pyr_redox_2:Pyridine nucleotide-disulphide oxidoreductase); PF01077.22(NIR_SIR:Nitrite and sulphite reductase 4Fe-4S domain); PF00070.27(Pyr_redox:Pyridine nucleotide-disulphide oxidoreductase); PF13806.6(Rieske_2:Rieske-like [2Fe-2S] domain); PF04324.15(Fer2_BFD:BFD-like [2Fe-2S] binding domain); PF00355.26(Rieske:Rieske [2Fe-2S] domain); PF03460.17(NIR_SIR_ferr:Nitrite/Sulfite reduct…
gene-PDE_05678	2.47647	1.30829	4.96608e-101	1.38291e-99	yes	up	434.26	850.11	446.39	445.16	411.23	864.26	849.28	836.79	PDE_05678	hypothetical protein	GO:0003735(molecular_function:structural constituent of ribosome); GO:0000463(biological_process:maturation of LSU-rRNA from tricistronic rRNA transcript (SSU-rRNA, 5.8S rRNA, LSU-rRNA)); GO:0022625(cellular_component:cytosolic large ribosomal subunit)	K02937	RP-L7e, RPL7	map03010(Ribosome)		EPS30726.1(hypothetical protein PDE_05678 [Penicillium oxalicum 114-2])	sp|Q7SBD5|RL7_NEUCR(60S ribosomal protein L7 OS=Neurospora crassa (strain ATCC 24698 / 74-OR23-1A / CBS 708.71 / DSM 1257 / FGSC 987) OX=367110 GN=rpl-7 PE=3 SV=2)	PF08079.12(Ribosomal_L30_N:Ribosomal L30 N-terminal domain); PF00327.20(Ribosomal_L30:Ribosomal protein L30p/L7e)
gene-PDE_03930	38.1871	5.25501	5.60144e-101	1.55508e-99	yes	up	0.683333	20.63	0.91	0.81	0.33	19.41	19.44	23.04	PDE_03930	hypothetical protein	GO:0019746(biological_process:hopanoid biosynthetic process); GO:0000250(molecular_function:lanosterol synthase activity); GO:0016021(cellular_component:integral component of membrane); GO:0005811(cellular_component:lipid particle); GO:0016740(molecular_function:transferase activity); GO:0016747(molecular_function:transferase activity, transferring acyl groups other than amino-acyl groups); GO:00…				ENOG410Z8W6(S:Function unknown); ENOG410YBC1(S:Function unknown); ENOG410YG5C(S:Function unknown)	EPS28984.1(hypothetical protein PDE_03930 [Penicillium oxalicum 114-2])	sp|A0A1Y0BRF4|ADRJ_PENRO(Acetyltransferase adrJ OS=Penicillium roqueforti OX=5082 GN=adrJ PE=3 SV=1)	PF02458.15(Transferase:Transferase family)
gene-PDE_08912	3.2424	1.69706	8.00897e-100	2.20331e-98	yes	up	95.0833	244.543	98.26	90.88	96.11	248.29	241.19	244.15	PDE_08912	hypothetical protein					ENOG410YAZ8(S:Function unknown); COG0671(I:Lipid transport and metabolism)	EPS33950.1(hypothetical protein PDE_08912 [Penicillium oxalicum 114-2])	None
gene-PDE_03296	8.68136	3.11792	4.71082e-99	1.28819e-97	yes	up	17.27	115.177	16.89	15.25	19.67	122.89	121.22	101.42	PDE_03296	putative lysozyme	GO:0003796(molecular_function:lysozyme activity); GO:0009253(biological_process:peptidoglycan catabolic process); GO:0016998(biological_process:cell wall macromolecule catabolic process)				COG3757(M:Cell wall/membrane/envelope biogenesis)	EPS28350.1(putative lysozyme [Penicillium oxalicum 114-2])	sp|P00721|LYS_CHASP(N,O-diacetylmuramidase OS=Chalaropsis sp. OX=36534 PE=1 SV=1)	PF01183.20(Glyco_hydro_25:Glycosyl hydrolases family 25)
gene-PDE_06915	12.2125	3.61028	4.00226e-98	1.08466e-96	yes	up	3.69667	36.4433	3.04	4.07	3.98	37.65	33.41	38.27	PDE_06915	hypothetical protein	GO:0016491(molecular_function:oxidoreductase activity)				COG0656(S:Function unknown)	EPS31956.1(hypothetical protein PDE_06915 [Penicillium oxalicum 114-2])	sp|Q10494|YDG7_SCHPO(Uncharacterized oxidoreductase C26F1.07 OS=Schizosaccharomyces pombe (strain 972 / ATCC 24843) OX=284812 GN=SPAC26F1.07 PE=3 SV=1)	PF00248.21(Aldo_ket_red:Aldo/keto reductase family)
gene-PDE_04487	5.47897	2.4539	4.97051e-98	1.34307e-96	yes	up	13.59	59.04	13.36	13.91	13.5	61.87	58.29	56.96	PDE_04487	hypothetical protein					COG1028(U:Intracellular trafficking, secretion, and vesicular transport)	EPS29537.1(hypothetical protein PDE_04487 [Penicillium oxalicum 114-2])	sp|C8V3Y7|ATND_EMENI(Short chain dehydrogenase atnD OS=Emericella nidulans (strain FGSC A4 / ATCC 38163 / CBS 112.46 / NRRL 194 / M139) OX=227321 GN=atnD PE=2 SV=1)	PF00106.25(adh_short:short chain dehydrogenase); PF08659.10(KR:KR domain)
gene-PDE_08863	4.4658	2.15892	1.2475e-97	3.36087e-96	yes	up	20.5067	72.62	22.44	20.12	18.96	72.13	74.91	70.82	PDE_08863	hypothetical protein	GO:0016021(cellular_component:integral component of membrane)				ENOG4112BIM(S:Function unknown)	EPS33901.1(hypothetical protein PDE_08863 [Penicillium oxalicum 114-2])	None	PF11196.8(DUF2834:Protein of unknown function (DUF2834))
gene-PDE_01200	3.36008	1.7485	8.58328e-95	2.2787e-93	yes	up	19.0667	50.94	19.11	20.3	17.79	50.12	49.84	52.86	PDE_01200	hypothetical protein	GO:0016787(molecular_function:hydrolase activity)	K01046	lip, TGL2	map00561(Glycerolipid metabolism)	COG2272(S:Function unknown)	EPS26264.1(hypothetical protein PDE_01200 [Penicillium oxalicum 114-2])	sp|D4B1N9|LIP3_ARTBC(Probable secreted lipase ARB_02369 OS=Arthroderma benhamiae (strain ATCC MYA-4681 / CBS 112371) OX=663331 GN=ARB_02369 PE=1 SV=1)	PF00135.28(COesterase:Carboxylesterase family); PF07859.13(Abhydrolase_3:alpha/beta hydrolase fold)
gene-PDE_06895	6.09371	2.60732	9.06059e-94	2.37086e-92	yes	up	9.32333	45.01	8.7	10.38	8.89	44.43	43.58	47.02	PDE_06895	hypothetical protein	GO:0016491(molecular_function:oxidoreductase activity)				COG1028(G:Carbohydrate transport and metabolism)	EPS31936.1(hypothetical protein PDE_06895 [Penicillium oxalicum 114-2])	sp|N4WE43|RED2_COCH4(Dehydrogenase RED2 OS=Cochliobolus heterostrophus (strain C4 / ATCC 48331 / race T) OX=665024 GN=RED2 PE=3 SV=1)	PF00106.25(adh_short:short chain dehydrogenase); PF13561.6(adh_short_C2:Enoyl-(Acyl carrier protein) reductase); PF08659.10(KR:KR domain); PF01370.21(Epimerase:NAD dependent epimerase/dehydratase family)
gene-PDE_04366	5.6844	2.50701	1.66559e-92	4.32103e-91	yes	up	13.4767	60.56	14.54	15.22	10.67	60.17	57.19	64.32	PDE_04366	hypothetical protein	GO:0016491(molecular_function:oxidoreductase activity)				COG1028(S:Function unknown)	EPS29417.1(hypothetical protein PDE_04366 [Penicillium oxalicum 114-2])	sp|P50166|ARDH_CANTR(D-arabinitol 2-dehydrogenase [ribulose-forming] OS=Candida tropicalis OX=5482 GN=ARD PE=1 SV=1)	PF13561.6(adh_short_C2:Enoyl-(Acyl carrier protein) reductase); PF00106.25(adh_short:short chain dehydrogenase); PF08659.10(KR:KR domain); PF01370.21(Epimerase:NAD dependent epimerase/dehydratase family)
gene-PDE_09433	2.40214	1.26432	4.53286e-92	1.166e-90	yes	up	133.507	256.453	137.44	135.53	127.55	255.82	246.1	267.44	PDE_09433	hypothetical protein	GO:0006334(biological_process:nucleosome assembly); GO:0005634(cellular_component:nucleus)				ENOG410XQRX(S:Function unknown); ENOG4111T0R(S:Function unknown)	EPS34469.1(hypothetical protein PDE_09433 [Penicillium oxalicum 114-2])	sp|Q9HGN2|YO48_SCHPO(Putative nucleosome assembly protein C36B7.08c OS=Schizosaccharomyces pombe (strain 972 / ATCC 24843) OX=284812 GN=SPBC36B7.08c PE=1 SV=1)	PF00956.18(NAP:Nucleosome assembly protein (NAP))
gene-PDE_03821	2.82711	1.49933	1.06833e-91	2.73264e-90	yes	up	2796.53	6223.51	2990.59	2767.87	2631.12	5902.29	5996.5	6771.75	PDE_03821	hypothetical protein	GO:0050662(molecular_function:coenzyme binding); GO:0019594(biological_process:mannitol metabolic process); GO:0008926(molecular_function:mannitol-1-phosphate 5-dehydrogenase activity)	K00009	mtlD	map00051(Fructose and mannose metabolism)	COG0246(G:Carbohydrate transport and metabolism)	EPS28875.1(hypothetical protein PDE_03821 [Penicillium oxalicum 114-2])	sp|B6HRL5|MTLD_PENRW(Mannitol-1-phosphate 5-dehydrogenase OS=Penicillium rubens (strain ATCC 28089 / DSM 1075 / NRRL 1951 / Wisconsin 54-1255) OX=500485 GN=Pc22g20800 PE=3 SV=1)	PF08125.13(Mannitol_dh_C:Mannitol dehydrogenase C-terminal domain); PF01232.23(Mannitol_dh:Mannitol dehydrogenase Rossmann domain); PF02737.18(3HCDH_N:3-hydroxyacyl-CoA dehydrogenase, NAD binding domain)
gene-PDE_06278	5.26102	2.39534	1.11591e-91	2.84636e-90	yes	up	15	63.0233	16.28	15.99	12.73	56.1	55.94	77.03	PDE_06278	hypothetical protein						EPS31323.1(hypothetical protein PDE_06278 [Penicillium oxalicum 114-2])	None
gene-PDE_06171	3.51326	1.81281	5.16906e-91	1.31479e-89	yes	up	104.5	304.137	114.11	116.85	82.54	291.13	288.5	332.78	PDE_06171	hypothetical protein	GO:0019551(biological_process:glutamate catabolic process to 2-oxoglutarate); GO:0004352(molecular_function:glutamate dehydrogenase (NAD+) activity)	K15371	GDH2	map00220(Arginine biosynthesis); map00250(Alanine, aspartate and glutamate metabolism); map00910(Nitrogen metabolism); map00430(Taurine and hypotaurine metabolism)	COG2902(E:Amino acid transport and metabolism)	EPS31216.1(hypothetical protein PDE_06171 [Penicillium oxalicum 114-2])	sp|P00365|DHE2_NEUCR(NAD-specific glutamate dehydrogenase OS=Neurospora crassa (strain ATCC 24698 / 74-OR23-1A / CBS 708.71 / DSM 1257 / FGSC 987) OX=367110 GN=gdh-1 PE=1 SV=4)	PF00208.21(ELFV_dehydrog:Glutamate/Leucine/Phenylalanine/Valine dehydrogenase); PF05088.12(Bac_GDH:Bacterial NAD-glutamate dehydrogenase)
gene-PDE_07020	3.35519	1.7464	7.23684e-91	1.83562e-89	yes	up	121.55	324.44	113.42	122.42	128.81	322.98	324.35	325.99	PDE_07020	hypothetical protein	GO:0003824(molecular_function:catalytic activity); GO:0016740(molecular_function:transferase activity); GO:0008483(molecular_function:transaminase activity)	K00830	AGXT	map00680(Methane metabolism); map00630(Glyoxylate and dicarboxylate metabolism); map00250(Alanine, aspartate and glutamate metabolism); map00260(Glycine, serine and threonine metabolism); map04146(Peroxisome)	COG0075(E:Amino acid transport and metabolism)	EPS32061.1(hypothetical protein PDE_07020 [Penicillium oxalicum 114-2])	sp|P43567|AGX1_YEAST(Alanine--glyoxylate aminotransferase 1 OS=Saccharomyces cerevisiae (strain ATCC 204508 / S288c) OX=559292 GN=AGX1 PE=1 SV=1)	PF00266.19(Aminotran_5:Aminotransferase class-V)
gene-PDE_03044	3.59535	1.84613	1.23907e-90	3.13416e-89	yes	up	126.32	348.047	118.24	134.42	126.3	337.13	335.71	371.3	PDE_03044	hypothetical protein	GO:0016787(molecular_function:hydrolase activity)				ENOG410Y4E6(S:Function unknown)	EPS28098.1(hypothetical protein PDE_03044 [Penicillium oxalicum 114-2])	None
gene-PDE_04486	24.6851	4.62557	1.92574e-90	4.8308e-89	yes	up	1.76667	34.8233	2.35	1.08	1.87	34.72	34.35	35.4	PDE_04486	hypothetical protein						EPS29536.1(hypothetical protein PDE_04486 [Penicillium oxalicum 114-2])	None
gene-PDE_04448	155.977	7.28519	2.06689e-90	5.17063e-89	yes	up	0.43	53.8633	0.5	0.38	0.41	55.07	55.37	51.15	PDE_04448	hypothetical protein	GO:0005216(molecular_function:ion channel activity); GO:0016021(cellular_component:integral component of membrane)				COG5524(S:Function unknown)	EPS29498.1(hypothetical protein PDE_04448 [Penicillium oxalicum 114-2])	sp|O74631|FD123_TRAVE(Protein FDD123 OS=Trametes versicolor OX=5325 GN=FDD123 PE=2 SV=1)	PF01036.18(Bac_rhodopsin:Bacteriorhodopsin-like protein)
gene-PDE_00828	6.18099	2.62784	2.18089e-90	5.44087e-89	yes	up	4.01667	20.0033	3.62	4.24	4.19	20.03	20.55	19.43	PDE_00828	hypothetical protein	GO:0022857(molecular_function:transmembrane transporter activity); GO:0006865(biological_process:amino acid transport); GO:0016021(cellular_component:integral component of membrane)					EPS25892.1(hypothetical protein PDE_00828 [Penicillium oxalicum 114-2])	sp|P19807|HNM1_YEAST(Choline transport protein OS=Saccharomyces cerevisiae (strain ATCC 204508 / S288c) OX=559292 GN=HNM1 PE=1 SV=1)	PF13520.6(AA_permease_2:Amino acid permease); PF00324.21(AA_permease:Amino acid permease)
gene-PDE_07211	3.74402	1.90459	5.34602e-90	1.32645e-88	yes	up	273.183	802.363	276.93	274.51	268.11	767.64	748.19	891.26	PDE_07211	hypothetical protein					ENOG4110B4Y(S:Function unknown); ENOG4110BFI(S:Function unknown)	EPS32251.1(hypothetical protein PDE_07211 [Penicillium oxalicum 114-2])	None
gene-PDE_06451	9.06667	3.18057	5.84652e-90	1.44669e-88	yes	up	1.55667	11.2367	1.3	1.9	1.47	11.11	10.53	12.07	PDE_06451	putative alpha-L-rhamnosidase	GO:0003824(molecular_function:catalytic activity)	K05989	ramA		ENOG410XNWE(S:Function unknown)	EPS31496.1(putative alpha-L-rhamnosidase [Penicillium oxalicum 114-2])	None	PF17389.2(Bac_rhamnosid6H:Bacterial alpha-L-rhamnosidase 6 hairpin glycosidase domain); PF08531.10(Bac_rhamnosid_N:Alpha-L-rhamnosidase N-terminal domain); PF05592.11(Bac_rhamnosid:Bacterial alpha-L-rhamnosidase concanavalin-like domain); PF17390.2(Bac_rhamnosid_C:Bacterial alpha-L-rhamnosidase C-terminal domain)
gene-PDE_02180	3.2579	1.70394	1.20636e-89	2.97699e-88	yes	up	10.8067	28.1	11.29	10.91	10.22	26.9	26.59	30.81	PDE_02180	hypothetical protein						EPS27237.1(hypothetical protein PDE_02180 [Penicillium oxalicum 114-2])	None
gene-PDE_01479	3.92387	1.97228	2.62184e-89	6.45257e-88	yes	up	1060.87	3194.75	1017.08	998.83	1166.69	3244.32	3223.3	3116.64	PDE_01479	hypothetical protein					ENOG410YWZ9(S:Function unknown)	EPS26542.1(hypothetical protein PDE_01479 [Penicillium oxalicum 114-2])	None
gene-PDE_06634	3.95997	1.98549	7.96335e-89	1.94408e-87	yes	up	9.96333	31.37	10.16	10.29	9.44	32.53	32.27	29.31	PDE_06634	hypothetical protein						EPS31677.1(hypothetical protein PDE_06634 [Penicillium oxalicum 114-2])	None
gene-PDE_06562	5.36936	2.42475	1.12185e-88	2.72415e-87	yes	up	22.6033	96.37	24.91	25.74	17.16	89.34	92.82	106.95	PDE_06562	hypothetical protein	GO:0016021(cellular_component:integral component of membrane); GO:0055085(biological_process:transmembrane transport)				ENOG410XNZC(S:Function unknown)	EPS31607.1(hypothetical protein PDE_06562 [Penicillium oxalicum 114-2])	sp|P40900|ISP4_SCHPO(Sexual differentiation process protein isp4 OS=Schizosaccharomyces pombe (strain 972 / ATCC 24843) OX=284812 GN=isp4 PE=2 SV=2)	PF03169.15(OPT:OPT oligopeptide transporter protein)
gene-PDE_09019	5.34611	2.41849	2.49012e-88	6.01461e-87	yes	up	5.31333	22.11	5.52	5.71	4.71	19.94	20.37	26.02	PDE_09019	putative beta-glucosidase	GO:0102483(molecular_function:scopolin beta-glucosidase activity); GO:0005975(biological_process:carbohydrate metabolic process); GO:0030245(biological_process:cellulose catabolic process); GO:0008422(molecular_function:beta-glucosidase activity); GO:0004553(molecular_function:hydrolase activity, hydrolyzing O-glycosyl compounds)	K01188	E3.2.1.21	map00460(Cyanoamino acid metabolism); map00500(Starch and sucrose metabolism)	COG1472(L:Replication, recombination and repair)	EPS34057.1(putative beta-glucosidase [Penicillium oxalicum 114-2])	sp|B8NP65|BGLF_ASPFN(Probable beta-glucosidase F OS=Aspergillus flavus (strain ATCC 200026 / FGSC A1120 / NRRL 3357 / JCM 12722 / SRRC 167) OX=332952 GN=bglF PE=3 SV=1)	PF01915.22(Glyco_hydro_3_C:Glycosyl hydrolase family 3 C-terminal domain); PF00933.21(Glyco_hydro_3:Glycosyl hydrolase family 3 N terminal domain); PF14310.6(Fn3-like:Fibronectin type III-like domain)
gene-PDE_09866	3.67318	1.87703	5.71242e-88	1.37612e-86	yes	up	98.5133	288.127	95.4	93.71	106.43	275.67	278.04	310.67	PDE_09866	hypothetical protein						EPS34902.1(hypothetical protein PDE_09866 [Penicillium oxalicum 114-2])	sp|Q40648|KCAB_ORYSJ(Probable voltage-gated potassium channel subunit beta OS=Oryza sativa subsp. japonica OX=39947 GN=KOB1 PE=1 SV=2)	PF00248.21(Aldo_ket_red:Aldo/keto reductase family)
gene-PDE_02546	2.19247	1.13256	6.29635e-88	1.51279e-86	yes	up	390.597	750.377	393.96	399.61	378.22	736.76	743.49	770.88	PDE_02546	hypothetical protein	GO:0000015(cellular_component:phosphopyruvate hydratase complex); GO:0019863(molecular_function:IgE binding); GO:0000287(molecular_function:magnesium ion binding); GO:0004634(molecular_function:phosphopyruvate hydratase activity); GO:0006096(biological_process:glycolytic process)	K01689	ENO, eno	map00680(Methane metabolism); map00010(Glycolysis / Gluconeogenesis); map03018(RNA degradation)	COG0148(G:Carbohydrate transport and metabolism)	EPS27603.1(hypothetical protein PDE_02546 [Penicillium oxalicum 114-2])	sp|Q96X46|ENO_PENCI(Enolase OS=Penicillium citrinum OX=5077 GN=enoA PE=1 SV=3)	PF00113.22(Enolase_C:Enolase, C-terminal TIM barrel domain); PF03952.16(Enolase_N:Enolase, N-terminal domain); PF13378.6(MR_MLE_C:Enolase C-terminal domain-like)
gene-PDE_05757	3.25912	1.70448	1.45432e-87	3.485e-86	yes	up	43.8367	114.507	46.59	48.34	36.58	109.21	109.88	124.43	PDE_05757	hypothetical protein	GO:0015140(molecular_function:malate transmembrane transporter activity); GO:0016021(cellular_component:integral component of membrane)				COG1275(S:Function unknown)	EPS30805.1(hypothetical protein PDE_05757 [Penicillium oxalicum 114-2])	sp|P50537|MAE1_SCHPO(Malic acid transport protein OS=Schizosaccharomyces pombe (strain 972 / ATCC 24843) OX=284812 GN=mae1 PE=1 SV=1)	PF03595.17(SLAC1:Voltage-dependent anion channel)
gene-PDE_09213	12.0981	3.59671	1.82347e-87	4.35815e-86	yes	up	1.45333	19.8567	1.19	1.48	1.69	19.65	16.25	23.67	PDE_09213	hypothetical protein	GO:0016021(cellular_component:integral component of membrane); GO:0016798(molecular_function:hydrolase activity, acting on glycosyl bonds); GO:0008152(biological_process:metabolic process)				ENOG4110AP9(S:Function unknown)	EPS34249.1(hypothetical protein PDE_09213 [Penicillium oxalicum 114-2])	None
gene-PDE_07671	15.3645	3.94153	8.55426e-87	2.02325e-85	yes	up	3.24333	39.75	2.52	3.1	4.11	39.29	36.82	43.14	PDE_07671	hypothetical protein	GO:0016491(molecular_function:oxidoreductase activity)	K17742	SOU1	map00051(Fructose and mannose metabolism)	COG1028(K:Transcription)	EPS32711.1(hypothetical protein PDE_07671 [Penicillium oxalicum 114-2])	sp|Q6CEE9|SDR_YARLI(Probable NADP-dependent mannitol dehydrogenase OS=Yarrowia lipolytica (strain CLIB 122 / E 150) OX=284591 GN=YALI0B16192g PE=1 SV=1)	PF13561.6(adh_short_C2:Enoyl-(Acyl carrier protein) reductase); PF00106.25(adh_short:short chain dehydrogenase); PF08659.10(KR:KR domain)
gene-PDE_06400	4.24307	2.08511	1.65189e-86	3.89693e-85	yes	up	33.8933	113.983	32.95	35.29	33.44	117.02	121.08	103.85	PDE_06400	putative beta-N-acetylhexosaminidase	GO:0005975(biological_process:carbohydrate metabolic process); GO:0004553(molecular_function:hydrolase activity, hydrolyzing O-glycosyl compounds)				COG1472(S:Function unknown)	EPS31445.1(putative beta-N-acetylhexosaminidase [Penicillium oxalicum 114-2])	sp|D4AQ52|HEXA_ARTBC(Uncharacterized secreted glycosyl hydrolase ARB_06359 OS=Arthroderma benhamiae (strain ATCC MYA-4681 / CBS 112371) OX=663331 GN=ARB_06359 PE=1 SV=1)	PF00933.21(Glyco_hydro_3:Glycosyl hydrolase family 3 N terminal domain)
gene-PDE_03580	2.78438	1.47735	2.39944e-86	5.64581e-85	yes	up	108.187	238.877	114.77	108.79	101	229.27	228.72	258.64	PDE_03580	hypothetical protein	GO:0016151(molecular_function:nickel cation binding); GO:0006807(biological_process:nitrogen compound metabolic process)	K03188	ureF		COG0830(O:Posttranslational modification, protein turnover, chaperones)	EPS28634.1(hypothetical protein PDE_03580 [Penicillium oxalicum 114-2])	sp|O14016|UREF_SCHPO(Uncharacterized urease accessory protein UreF-like OS=Schizosaccharomyces pombe (strain 972 / ATCC 24843) OX=284812 GN=SPAC29A4.13 PE=3 SV=1)	PF01730.16(UreF:UreF)
gene-PDE_02058	3.08642	1.62594	1.339e-85	3.13444e-84	yes	up	58.5767	140.857	64.27	60.08	51.38	151.47	130.33	140.77	PDE_02058	hypothetical protein					ENOG410ZFHS(S:Function unknown); ENOG41119WI(S:Function unknown)	EPS27117.1(hypothetical protein PDE_02058 [Penicillium oxalicum 114-2])	None
gene-PDE_08315	5.55995	2.47507	1.90928e-85	4.45792e-84	yes	up	314.34	1470.77	285.67	356.04	301.31	1195.66	1284.87	1931.79	PDE_08315	hypothetical protein						EPS33353.1(hypothetical protein PDE_08315 [Penicillium oxalicum 114-2])	None
gene-PDE_06215	3.19943	1.67781	2.45256e-85	5.71176e-84	yes	up	124.88	318.56	116.72	124.29	133.63	322.32	308.29	325.07	PDE_06215	putative protein disulfide-isomerase	GO:0045454(biological_process:cell redox homeostasis); GO:0003756(molecular_function:protein disulfide isomerase activity); GO:0005623(cellular_component:cell)	K09580	PDIA1, P4HB	map04141(Protein processing in endoplasmic reticulum)	COG0526(L:Replication, recombination and repair)	EPS31260.1(putative protein disulfide-isomerase [Penicillium oxalicum 114-2])	sp|Q12730|PDI_ASPNG(Protein disulfide-isomerase OS=Aspergillus niger OX=5061 GN=pdiA PE=2 SV=1)	PF00085.20(Thioredoxin:Thioredoxin); PF13848.6(Thioredoxin_6:Thioredoxin-like domain); PF01216.17(Calsequestrin:Calsequestrin); PF13899.6(Thioredoxin_7:Thioredoxin-like); PF04756.13(OST3_OST6:OST3 / OST6 family, transporter family); PF00578.21(AhpC-TSA:AhpC/TSA family)
gene-PDE_04474	18.8503	4.23651	9.63419e-85	2.22662e-83	yes	up	1.91667	28.7533	1.78	1.89	2.08	26.59	26.16	33.51	PDE_04474	hypothetical protein					ENOG410YDW6(S:Function unknown)	EPS29524.1(hypothetical protein PDE_04474 [Penicillium oxalicum 114-2])	None
gene-PDE_04414	7.74154	2.95262	1.50586e-84	3.47149e-83	yes	up	2.80333	17.32	2.28	2.98	3.15	17.65	17.24	17.07	PDE_04414	hypothetical protein	GO:0003824(molecular_function:catalytic activity); GO:0016740(molecular_function:transferase activity); GO:0016021(cellular_component:integral component of membrane); GO:0022857(molecular_function:transmembrane transporter activity)				COG0154(K:Transcription)	EPS29464.1(hypothetical protein PDE_04414 [Penicillium oxalicum 114-2])	sp|Q936X2|ATZF_PSESD(Allophanate hydrolase OS=Pseudomonas sp. (strain ADP) OX=47660 GN=atzF PE=1 SV=1)	PF01425.21(Amidase:Amidase); PF00857.20(Isochorismatase:Isochorismatase family)
gene-PDE_02102	4.87869	2.28649	1.17232e-83	2.69575e-82	yes	up	56.17	217.143	55.99	50.47	62.05	225.02	234.87	191.54	PDE_02102	putative swollenin	GO:0030248(molecular_function:cellulose binding); GO:0005975(biological_process:carbohydrate metabolic process); GO:0008810(molecular_function:cellulase activity); GO:0016042(biological_process:lipid catabolic process); GO:0005576(cellular_component:extracellular region); GO:0004190(molecular_function:aspartic-type endopeptidase activity); GO:0008061(molecular_function:chitin binding); GO:0004672…	K20628	exlX		ENOG410XW5A(G:Carbohydrate transport and metabolism)	EPS27159.1(putative swollenin [Penicillium oxalicum 114-2])	sp|G4MM92|CEL6A_MAGO7(1,4-beta-D-glucan cellobiohydrolase CEL6A OS=Magnaporthe oryzae (strain 70-15 / ATCC MYA-4617 / FGSC 8958) OX=242507 GN=cel6A PE=1 SV=1)	PF01357.21(Pollen_allerg_1:Pollen allergen); PF00734.18(CBM_1:Fungal cellulose binding domain)
gene-PDE_05090	2.83626	1.50399	1.24131e-83	2.84721e-82	yes	up	61.4867	78.1467	63.06	69	52.4	70.5	76.85	87.09	PDE_05090	hypothetical protein					ENOG41128PV(S:Function unknown)	EPS30140.1(hypothetical protein PDE_05090 [Penicillium oxalicum 114-2])	None	PF08598.11(Sds3:Sds3-like)
gene-PDE_09416	7.80584	2.96455	4.45337e-83	1.01635e-81	yes	up	1.91	11.5567	1.74	2.05	1.94	12.31	12.43	9.93	PDE_09416	hypothetical protein						EPS34452.1(hypothetical protein PDE_09416 [Penicillium oxalicum 114-2])	None
gene-PDE_03857	3.55184	1.82857	2.17402e-81	4.91232e-80	yes	up	542.417	1523.4	542.69	549.24	535.32	1647.35	1590.73	1332.12	PDE_03857	hypothetical protein	GO:0030798(molecular_function:trans-aconitate 2-methyltransferase activity)	K00598	tam		COG4106(S:Function unknown)	EPS28911.1(hypothetical protein PDE_03857 [Penicillium oxalicum 114-2])	sp|Q1QJC0|TAM_NITHX(Trans-aconitate 2-methyltransferase OS=Nitrobacter hamburgensis (strain DSM 10229 / NCIMB 13809 / X14) OX=323097 GN=tam PE=3 SV=1)	PF13649.6(Methyltransf_25:Methyltransferase domain); PF08241.12(Methyltransf_11:Methyltransferase domain); PF13489.6(Methyltransf_23:Methyltransferase domain); PF13847.6(Methyltransf_31:Methyltransferase domain); PF08242.12(Methyltransf_12:Methyltransferase domain); PF05175.14(MTS:Methyltransferase small domain)
gene-PDE_04982	2.42569	1.2784	2.26811e-81	5.11223e-80	yes	up	61.2133	118.223	62.34	63.8	57.5	113.77	113.57	127.33	PDE_04982	hypothetical protein	GO:0005634(cellular_component:nucleus); GO:0016021(cellular_component:integral component of membrane); GO:0008270(molecular_function:zinc ion binding); GO:0000981(molecular_function:RNA polymerase II transcription factor activity, sequence-specific DNA binding)				ENOG410XRIW(S:Function unknown)	EPS30032.1(hypothetical protein PDE_04982 [Penicillium oxalicum 114-2])	sp|G4MNH3|ARA1_MAGO7(L-arabinose-responsive transcription regulator ARA1 OS=Magnaporthe oryzae (strain 70-15 / ATCC MYA-4617 / FGSC 8958) OX=242507 GN=ARA1 PE=3 SV=1)	PF11951.8(Fungal_trans_2:Fungal specific transcription factor domain); PF00172.18(Zn_clus:Fungal Zn(2)-Cys(6) binuclear cluster domain)
gene-PDE_06558	2.29717	1.19986	3.54006e-81	7.95945e-80	yes	up	53.43	97.8067	52.92	56.94	50.43	96.91	93.77	102.74	PDE_06558	hypothetical protein	GO:0008168(molecular_function:methyltransferase activity)				ENOG41114S1(S:Function unknown)	EPS31603.1(hypothetical protein PDE_06558 [Penicillium oxalicum 114-2])	None	PF08241.12(Methyltransf_11:Methyltransferase domain)
gene-PDE_03370	2.05586	1.03974	7.39583e-81	1.65878e-79	yes	up	714.16	1168.15	699.45	720.29	722.74	1154.57	1093.98	1255.89	PDE_03370	hypothetical protein	GO:0006002(biological_process:fructose 6-phosphate metabolic process); GO:0008865(molecular_function:fructokinase activity); GO:0016021(cellular_component:integral component of membrane); GO:0004396(molecular_function:hexokinase activity); GO:0004340(molecular_function:glucokinase activity); GO:0005623(cellular_component:cell); GO:0006013(biological_process:mannose metabolic process); GO:0019660(…	K00844	HK	map00520(Amino sugar and nucleotide sugar metabolism); map00010(Glycolysis / Gluconeogenesis); map00500(Starch and sucrose metabolism); map00051(Fructose and mannose metabolism); map00052(Galactose metabolism)	COG5026(G:Carbohydrate transport and metabolism)	EPS28424.1(hypothetical protein PDE_03370 [Penicillium oxalicum 114-2])	sp|Q92407|HXKG_ASPNG(Glucokinase OS=Aspergillus niger OX=5061 GN=glkA PE=1 SV=1)	PF03727.16(Hexokinase_2:Hexokinase); PF00349.21(Hexokinase_1:Hexokinase)
gene-PDE_03138	4.13698	2.04858	1.19745e-80	2.67911e-79	yes	up	9.46333	41.9567	9.28	8.82	10.29	41.92	40.77	43.18	PDE_03138	hypothetical protein	GO:0016021(cellular_component:integral component of membrane); GO:0004812(molecular_function:aminoacyl-tRNA ligase activity)				ENOG4111GE7(S:Function unknown)	EPS28192.1(hypothetical protein PDE_03138 [Penicillium oxalicum 114-2])	None
gene-PDE_00583	4.31976	2.11095	4.78724e-80	1.06583e-78	yes	up	11.0167	44.7267	10.73	11.57	10.75	42.14	46.23	45.81	PDE_00583	hypothetical protein					ENOG410ZUMD(S:Function unknown)	EPS25649.1(hypothetical protein PDE_00583 [Penicillium oxalicum 114-2])	sp|P53962|YND5_YEAST(Uncharacterized WD repeat-containing protein YNL035C OS=Saccharomyces cerevisiae (strain ATCC 204508 / S288c) OX=559292 GN=YNL035C PE=1 SV=1)	PF00400.32(WD40:WD domain, G-beta repeat); PF12894.7(ANAPC4_WD40:Anaphase-promoting complex subunit 4 WD40 domain)
gene-PDE_03659	3.16269	1.66115	5.781e-80	1.28082e-78	yes	up	22.77	57.4267	23.33	23.35	21.63	51.83	56.26	64.19	PDE_03659	hypothetical protein					ENOG41117M2(S:Function unknown)	EPS28713.1(hypothetical protein PDE_03659 [Penicillium oxalicum 114-2])	None
gene-PDE_08183	3.08077	1.62329	1.01108e-78	2.22388e-77	yes	up	98.67	255.993	79.98	95.98	120.05	249.82	227.38	290.78	PDE_08183	hypothetical protein	GO:0019878(biological_process:lysine biosynthetic process via aminoadipic acid); GO:0042645(cellular_component:mitochondrial nucleoid); GO:0000002(biological_process:mitochondrial genome maintenance); GO:0051539(molecular_function:4 iron, 4 sulfur cluster binding); GO:0005829(cellular_component:cytosol); GO:0005739(cellular_component:mitochondrion); GO:0006099(biological_process:tricarboxylic aci…	K01681	ACO, acnA	map00020(Citrate cycle (TCA cycle)); map00630(Glyoxylate and dicarboxylate metabolism)	COG1048(C:Energy production and conversion)	EPS33221.1(hypothetical protein PDE_08183 [Penicillium oxalicum 114-2])	sp|Q4WLN1|ACON_ASPFU(Aconitate hydratase, mitochondrial OS=Neosartorya fumigata (strain ATCC MYA-4609 / Af293 / CBS 101355 / FGSC A1100) OX=330879 GN=acoA PE=1 SV=1)	PF00330.20(Aconitase:Aconitase family (aconitate hydratase)); PF00694.19(Aconitase_C:Aconitase C-terminal domain)
gene-PDE_02328	4.28491	2.09926	5.12782e-78	1.11976e-76	yes	up	60.5867	212.927	54.78	59.19	67.79	227.21	207.11	204.46	PDE_02328	hypothetical protein	GO:0009116(biological_process:nucleoside metabolic process); GO:0016757(molecular_function:transferase activity, transferring glycosyl groups)	K00761	upp, UPRT	map00240(Pyrimidine metabolism)	COG0035(S:Function unknown)	EPS27385.1(hypothetical protein PDE_02328 [Penicillium oxalicum 114-2])	sp|A5H0J4|UPP_LACKL(Uracil phosphoribosyltransferase OS=Lachancea kluyveri OX=4934 GN=FUR1 PE=3 SV=1)	PF14681.6(UPRTase:Uracil phosphoribosyltransferase)
gene-PDE_01916	2.70998	1.43828	6.16807e-78	1.34369e-76	yes	up	157.513	339.073	166.23	170.6	135.71	331.31	326.18	359.73	PDE_01916	hypothetical protein	GO:0016021(cellular_component:integral component of membrane); GO:0055085(biological_process:transmembrane transport)				ENOG410XNZC(S:Function unknown)	EPS26976.1(hypothetical protein PDE_01916 [Penicillium oxalicum 114-2])	sp|O14031|PGT1_SCHPO(Glutathione transporter 1 OS=Schizosaccharomyces pombe (strain 972 / ATCC 24843) OX=284812 GN=pgt1 PE=1 SV=1)	PF03169.15(OPT:OPT oligopeptide transporter protein)
gene-PDE_03065	2.19713	1.13562	1.46793e-77	3.1902e-76	yes	up	525.07	927.06	522.97	528.79	523.45	929.5	918.59	933.09	PDE_03065	hypothetical protein	GO:0004512(molecular_function:inositol-3-phosphate synthase activity); GO:0006021(biological_process:inositol biosynthetic process); GO:0008654(biological_process:phospholipid biosynthetic process)	K01858	INO1, ISYNA1	map00562(Inositol phosphate metabolism)	COG1260(O:Posttranslational modification, protein turnover, chaperones)	EPS28119.1(hypothetical protein PDE_03065 [Penicillium oxalicum 114-2])	sp|Q9FYV1|INO1_SESIN(Inositol-3-phosphate synthase OS=Sesamum indicum OX=4182 PE=2 SV=1)	PF07994.12(NAD_binding_5:Myo-inositol-1-phosphate synthase); PF01658.17(Inos-1-P_synth:Myo-inositol-1-phosphate synthase)
gene-PDE_05007	3.64216	1.8648	5.88209e-77	1.27226e-75	yes	up	807.973	2298.22	797.98	779.22	846.72	2359.71	2185.02	2349.93	PDE_05007	hypothetical protein	GO:0016021(cellular_component:integral component of membrane)				ENOG410Y1QZ(S:Function unknown); ENOG410ZD82(S:Function unknown)	EPS30057.1(hypothetical protein PDE_05007 [Penicillium oxalicum 114-2])	None	PF01442.18(Apolipoprotein:Apolipoprotein A1/A4/E domain); PF05957.13(DUF883:Bacterial protein of unknown function (DUF883))
gene-PDE_03287	410.051	8.67966	6.74367e-77	1.45516e-75	yes	up	1.94333	31.81	1.82	2.46	1.55	31.59	30.23	33.61	PDE_03287	hypothetical protein	GO:0004252(molecular_function:serine-type endopeptidase activity); GO:0046872(molecular_function:metal ion binding)	K01279	TPP1, CLN2		COG4934(O:Posttranslational modification, protein turnover, chaperones)	EPS28341.1(hypothetical protein PDE_03287 [Penicillium oxalicum 114-2])	sp|Q70DX9|SED1_ASPFU(Tripeptidyl-peptidase sed1 OS=Neosartorya fumigata (strain ATCC MYA-4609 / Af293 / CBS 101355 / FGSC A1100) OX=330879 GN=sed1 PE=1 SV=1)	PF09286.11(Pro-kuma_activ:Pro-kumamolisin, activation domain); PF00082.22(Peptidase_S8:Subtilase family)
gene-PDE_03165	16.558	4.04946	8.55083e-77	1.84075e-75	yes	up	1.69667	22.44	1.61	1.72	1.76	23.14	20.17	24.01	PDE_03165	hypothetical protein	GO:0005811(cellular_component:lipid particle); GO:0000253(molecular_function:3-keto sterol reductase activity); GO:0005789(cellular_component:endoplasmic reticulum membrane)				COG1028(S:Function unknown)	EPS28219.1(hypothetical protein PDE_03165 [Penicillium oxalicum 114-2])	sp|Q39617|POR_CHLRE(Protochlorophyllide reductase, chloroplastic OS=Chlamydomonas reinhardtii OX=3055 GN=PORA PE=3 SV=1)	PF00106.25(adh_short:short chain dehydrogenase); PF08659.10(KR:KR domain)
gene-PDE_04457	3.32673	1.7341	1.63575e-76	3.513e-75	yes	up	35.7067	94.3533	37.37	33.99	35.76	89.29	95.64	98.13	PDE_04457	hypothetical protein	GO:0051213(molecular_function:dioxygenase activity); GO:0016491(molecular_function:oxidoreductase activity)				COG2175(G:Carbohydrate transport and metabolism)	EPS29507.1(hypothetical protein PDE_04457 [Penicillium oxalicum 114-2])	sp|B5BP48|YP54_SCHPO(Putative alpha-ketoglutarate-dependent sulfonate dioxygenase OS=Schizosaccharomyces pombe (strain 972 / ATCC 24843) OX=284812 GN=SPBC460.04c PE=3 SV=1)	PF02668.16(TauD:Taurine catabolism dioxygenase TauD, TfdA family)
gene-PDE_02281	3.36772	1.75177	2.42353e-76	5.15623e-75	yes	up	37.1	99.94	39.35	40.44	31.51	91.97	92.73	115.12	PDE_02281	hypothetical protein					ENOG4112C6W(S:Function unknown)	EPS27338.1(hypothetical protein PDE_02281 [Penicillium oxalicum 114-2])	None
gene-PDE_03860	3.19064	1.67385	2.85947e-76	6.05542e-75	yes	up	12.7	32.7633	12.89	14.33	10.88	31.21	29.71	37.37	PDE_03860	hypothetical protein	GO:0005634(cellular_component:nucleus); GO:0008270(molecular_function:zinc ion binding); GO:0000981(molecular_function:RNA polymerase II transcription factor activity, sequence-specific DNA binding)				ENOG410XRTB(S:Function unknown)	EPS28914.1(hypothetical protein PDE_03860 [Penicillium oxalicum 114-2])	sp|Q59QC7|UPC2_CANAL(Sterol uptake control protein 2 OS=Candida albicans (strain SC5314 / ATCC MYA-2876) OX=237561 GN=UPC2 PE=1 SV=1)	PF11951.8(Fungal_trans_2:Fungal specific transcription factor domain); PF00172.18(Zn_clus:Fungal Zn(2)-Cys(6) binuclear cluster domain)
gene-PDE_04273	5.83736	2.54532	1.80805e-75	3.81114e-74	yes	up	2.87667	15.9367	2.55	2.96	3.12	15.77	15.9	16.14	PDE_04273	hypothetical protein	GO:0004601(molecular_function:peroxidase activity)				ENOG41106QT(S:Function unknown)	EPS29324.1(hypothetical protein PDE_04273 [Penicillium oxalicum 114-2])	sp|Q8TFD4|DOTB_DOTSE(Dothistromin biosynthesis peroxidase dotB OS=Dothistroma septosporum OX=64363 GN=dotB PE=2 SV=1)	PF01328.17(Peroxidase_2:Peroxidase, family 2)
gene-PDE_06450	2.2607	1.17677	2.66033e-75	5.59468e-74	yes	up	81.2533	146.313	80.39	84.87	78.5	142.29	140.3	156.35	PDE_06450	hypothetical protein	GO:0000104(molecular_function:succinate dehydrogenase activity)				COG1053(C:Energy production and conversion)	EPS31495.1(hypothetical protein PDE_06450 [Penicillium oxalicum 114-2])	sp|O13755|OSM1_SCHPO(Fumarate reductase OS=Schizosaccharomyces pombe (strain 972 / ATCC 24843) OX=284812 GN=osm1 PE=3 SV=1)	PF00890.24(FAD_binding_2:FAD binding domain); PF00173.28(Cyt-b5:Cytochrome b5-like Heme/Steroid binding domain); PF01266.24(DAO:FAD dependent oxidoreductase); PF12831.7(FAD_oxidored:FAD dependent oxidoreductase); PF07992.14(Pyr_redox_2:Pyridine nucleotide-disulphide oxidoreductase); PF13450.6(NAD_binding_8:NAD(P)-binding Rossmann-like domain); PF03486.14(HI0933_like:HI0933-like protein); PF01494.…
gene-PDE_08346	2.03279	1.02346	1.74843e-74	3.65165e-73	yes	up	562.44	934.313	557.73	597.02	532.57	902.97	912.35	987.62	PDE_08346	hypothetical protein	GO:0004356(molecular_function:glutamate-ammonia ligase activity); GO:0019676(biological_process:ammonia assimilation cycle); GO:0005524(molecular_function:ATP binding); GO:0006542(biological_process:glutamine biosynthetic process)	K01915	glnA, GLUL	map00630(Glyoxylate and dicarboxylate metabolism); map00220(Arginine biosynthesis); map00250(Alanine, aspartate and glutamate metabolism); map00910(Nitrogen metabolism)	COG0174(E:Amino acid transport and metabolism)	EPS33384.1(hypothetical protein PDE_08346 [Penicillium oxalicum 114-2])	sp|Q96V52|GLNA_EMENI(Glutamine synthetase OS=Emericella nidulans (strain FGSC A4 / ATCC 38163 / CBS 112.46 / NRRL 194 / M139) OX=227321 GN=glnA PE=3 SV=3)	PF00120.24(Gln-synt_C:Glutamine synthetase, catalytic domain); PF03951.19(Gln-synt_N:Glutamine synthetase, beta-Grasp domain)
gene-PDE_06291	2.7143	1.44058	2.21576e-74	4.61711e-73	yes	up	25.8433	53.5233	24.35	26.57	26.61	48.69	50.22	61.66	PDE_06291	hypothetical protein	GO:0051259(biological_process:protein oligomerization); GO:0097428(biological_process:protein maturation by iron-sulfur cluster transfer); GO:0051087(molecular_function:chaperone binding); GO:0001671(molecular_function:ATPase activator activity)				ENOG4111CGH(S:Function unknown)	EPS31336.1(hypothetical protein PDE_06291 [Penicillium oxalicum 114-2])	None
gene-PDE_03299	3.604	1.8496	5.30981e-74	1.10391e-72	yes	up	449.537	1282.23	452.87	427.82	467.92	1350.57	1371.06	1125.05	PDE_03299	hypothetical protein		K09983	K09983		COG3812(S:Function unknown)	EPS28353.1(hypothetical protein PDE_03299 [Penicillium oxalicum 114-2])	None	PF09351.10(DUF1993:Domain of unknown function (DUF1993))
gene-PDE_05929	4.14434	2.05114	9.64225e-74	1.98648e-72	yes	up	64.4067	1981.15	76.8	52.95	63.47	2155.35	2067.76	1720.35	PDE_05929	hypothetical protein						EPS30975.1(hypothetical protein PDE_05929 [Penicillium oxalicum 114-2])	None
gene-PDE_00987	2.16183	1.11225	9.69684e-74	1.99321e-72	yes	up	295.62	446.817	290.42	315.71	280.73	429.11	444.75	466.59	PDE_00987	hypothetical protein	GO:0010494(cellular_component:cytoplasmic stress granule); GO:0006452(biological_process:translational frameshifting); GO:0006450(biological_process:regulation of translational fidelity); GO:0005844(cellular_component:polysome); GO:0005829(cellular_component:cytosol); GO:0000054(biological_process:ribosomal subunit export from nucleus); GO:0051082(molecular_function:unfolded protein binding); GO:…	K03283	HSPA1s	map04213(Longevity regulating pathway - multiple species); map04144(Endocytosis); map04141(Protein processing in endoplasmic reticulum); map03040(Spliceosome)	COG0443(O:Posttranslational modification, protein turnover, chaperones)	EPS26051.1(hypothetical protein PDE_00987 [Penicillium oxalicum 114-2])	sp|G0SCU5|SSB1_CHATD(Ribosome-associated molecular chaperone SSB1 OS=Chaetomium thermophilum (strain DSM 1495 / CBS 144.50 / IMI 039719) OX=759272 GN=SSB1 PE=1 SV=2)	PF00012.20(HSP70:Hsp70 protein); PF06723.13(MreB_Mbl:MreB/Mbl protein); PF02782.16(FGGY_C:FGGY family of carbohydrate kinases, C-terminal domain)
gene-PDE_00012	3.66267	1.8729	1.78668e-73	3.65608e-72	yes	up	21.17	60.8533	22.2	22.6	18.71	64.35	61.21	57	PDE_00012	hypothetical protein	GO:0016021(cellular_component:integral component of membrane)				ENOG410YGMA(S:Function unknown)	EPS25081.1(hypothetical protein PDE_00012 [Penicillium oxalicum 114-2])	None
gene-PDE_09443	2.37867	1.25016	6.89889e-73	1.39293e-71	yes	up	228.2	434.04	224.63	227.47	232.5	435.7	411.63	454.79	PDE_09443	hypothetical protein	GO:0003735(molecular_function:structural constituent of ribosome); GO:0006412(biological_process:translation); GO:0005840(cellular_component:ribosome)	K02930	RP-L4e, RPL4	map03010(Ribosome)	COG0088(S:Function unknown)	EPS34479.1(hypothetical protein PDE_09443 [Penicillium oxalicum 114-2])	sp|P35679|RL4A_SCHPO(60S ribosomal protein L4-A OS=Schizosaccharomyces pombe (strain 972 / ATCC 24843) OX=284812 GN=rpl402 PE=1 SV=2)	PF00573.22(Ribosomal_L4:Ribosomal protein L4/L1 family); PF14374.6(Ribos_L4_asso_C:60S ribosomal protein L4 C-terminal domain)
gene-PDE_08980	2.06225	1.04422	8.03638e-73	1.61901e-71	yes	up	822.867	1130.84	925.19	810.12	733.29	1071.18	1061.5	1259.83	PDE_08980	putative Hsp70 molecular chaperone	GO:0006986(biological_process:response to unfolded protein); GO:0000742(biological_process:karyogamy involved in conjugation with cellular fusion); GO:0034099(cellular_component:luminal surveillance complex); GO:0051082(molecular_function:unfolded protein binding); GO:0006616(biological_process:SRP-dependent cotranslational protein targeting to membrane, translocation); GO:0070880(biological_proc…	K09490	HSPA5, BIP	map03060(Protein export); map04141(Protein processing in endoplasmic reticulum)	COG0443(O:Posttranslational modification, protein turnover, chaperones)	EPS34018.1(putative Hsp70 molecular chaperone [Penicillium oxalicum 114-2])	sp|P59769|BIP_ASPAW(Endoplasmic reticulum chaperone BiP OS=Aspergillus awamori OX=105351 GN=bipA PE=2 SV=1)	PF00012.20(HSP70:Hsp70 protein); PF06723.13(MreB_Mbl:MreB/Mbl protein)
gene-PDE_09434	2.37664	1.24893	3.35689e-72	6.73301e-71	yes	up	75.58	146.403	80.01	77.14	69.59	150.19	143.66	145.36	PDE_09434	hypothetical protein					ENOG41102DH(K:Transcription)	EPS34470.1(hypothetical protein PDE_09434 [Penicillium oxalicum 114-2])	sp|Q5AU62|NMRA_EMENI(Nitrogen metabolite repression protein nmrA OS=Emericella nidulans (strain FGSC A4 / ATCC 38163 / CBS 112.46 / NRRL 194 / M139) OX=227321 GN=nmrA PE=1 SV=1)	PF05368.13(NmrA:NmrA-like family); PF13460.6(NAD_binding_10:NAD(P)H-binding)
gene-PDE_01199	4.2551	2.08919	4.65693e-72	9.31275e-71	yes	up	8.51667	32.6867	8.13	8.46	8.96	31.34	30.42	36.3	PDE_01199	hypothetical protein	GO:0016021(cellular_component:integral component of membrane); GO:0005388(molecular_function:calcium-transporting ATPase activity); GO:0005524(molecular_function:ATP binding)				ENOG4110ASS(S:Function unknown); ENOG410YE2M(S:Function unknown)	EPS26263.1(hypothetical protein PDE_01199 [Penicillium oxalicum 114-2])	None
gene-PDE_08316	4.67592	2.22525	5.61921e-72	1.11966e-70	yes	up	232.553	853.907	256.24	265.36	176.06	832.22	793.43	936.07	PDE_08316	hypothetical protein					ENOG4112BHM(S:Function unknown)	EPS33354.1(hypothetical protein PDE_08316 [Penicillium oxalicum 114-2])	None	PF12223.8(DUF3602:Protein of unknown function (DUF3602))
gene-PDE_01302	8.9416	3.16053	6.98656e-72	1.38605e-70	yes	up	3.08333	21.8833	3.88	2.89	2.48	20.25	21.85	23.55	PDE_01302	putative acetyl xylan esterase	GO:0030248(molecular_function:cellulose binding); GO:0005975(biological_process:carbohydrate metabolic process); GO:0052689(molecular_function:carboxylic ester hydrolase activity); GO:0005576(cellular_component:extracellular region)				ENOG4111J8W(S:Function unknown)	EPS26366.1(putative acetyl xylan esterase [Penicillium oxalicum 114-2])	sp|P10477|CELE_CLOTH(Cellulase/esterase CelE OS=Clostridium thermocellum (strain ATCC 27405 / DSM 1237 / NBRC 103400 / NCIMB 10682 / NRRL B-4536 / VPI 7372) OX=203119 GN=celE PE=1 SV=2)	PF17996.1(CE2_N:Carbohydrate esterase 2 N-terminal); PF13472.6(Lipase_GDSL_2:GDSL-like Lipase/Acylhydrolase family); PF00734.18(CBM_1:Fungal cellulose binding domain); PF00657.22(Lipase_GDSL:GDSL-like Lipase/Acylhydrolase)
gene-PDE_09937	2.91768	1.54482	1.98943e-71	3.92115e-70	yes	up	25.56	59.3633	25.01	27.38	24.29	57.32	55.85	64.92	PDE_09937	hypothetical protein					ENOG410XV1A(S:Function unknown)	EPS34972.1(hypothetical protein PDE_09937 [Penicillium oxalicum 114-2])	None	PF12937.7(F-box-like:F-box-like)
gene-PDE_01576	2.14875	1.1035	4.86036e-71	9.51794e-70	yes	up	160.033	273.813	156.4	167.84	155.86	267.27	263.89	290.28	PDE_01576	hypothetical protein	GO:0005737(cellular_component:cytoplasm); GO:0000103(biological_process:sulfate assimilation); GO:0004020(molecular_function:adenylylsulfate kinase activity); GO:0070814(biological_process:hydrogen sulfide biosynthetic process); GO:0019344(biological_process:cysteine biosynthetic process); GO:0009086(biological_process:methionine biosynthetic process); GO:0004781(molecular_function:sulfate adenyl…	K00958	sat, met3	map00450(Selenocompound metabolism); map00261(Monobactam biosynthesis); map00230(Purine metabolism); map00920(Sulfur metabolism)	COG2046(P:Inorganic ion transport and metabolism)	EPS26638.1(hypothetical protein PDE_01576 [Penicillium oxalicum 114-2])	sp|Q12650|MET3_PENCH(Sulfate adenylyltransferase OS=Penicillium chrysogenum OX=5076 GN=met3 PE=1 SV=1)	PF01747.17(ATP-sulfurylase:ATP-sulfurylase); PF01583.20(APS_kinase:Adenylylsulphate kinase); PF14306.6(PUA_2:PUA-like domain)
gene-PDE_03167	5.99297	2.58327	6.02862e-71	1.17804e-69	yes	up	2.98667	21.7867	1.98	3.49	3.49	24.14	25.53	15.69	PDE_03167	hypothetical protein						EPS28221.1(hypothetical protein PDE_03167 [Penicillium oxalicum 114-2])	None
gene-PDE_03816	2.2784	1.18802	6.9016e-70	1.34286e-68	yes	up	64.83	120.327	67.37	68.05	59.07	120.05	120.03	120.9	PDE_03816	hypothetical protein	GO:0022857(molecular_function:transmembrane transporter activity); GO:0016021(cellular_component:integral component of membrane)				ENOG410ZVN7(G:Carbohydrate transport and metabolism)	EPS28870.1(hypothetical protein PDE_03816 [Penicillium oxalicum 114-2])	sp|O42885|YBN1_SCHPO(Putative inorganic phosphate transporter C8E4.01c OS=Schizosaccharomyces pombe (strain 972 / ATCC 24843) OX=284812 GN=SPBC8E4.01c PE=1 SV=2)	PF00083.24(Sugar_tr:Sugar (and other) transporter)
gene-PDE_04481	3.04089	1.60449	8.12721e-70	1.5746e-68	yes	up	27.9767	71.26	29.16	30.24	24.53	69.08	66.67	78.03	PDE_04481	hypothetical protein	GO:0003824(molecular_function:catalytic activity); GO:0005634(cellular_component:nucleus); GO:0008270(molecular_function:zinc ion binding); GO:0000981(molecular_function:RNA polymerase II transcription factor activity, sequence-specific DNA binding); GO:0003677(molecular_function:DNA binding)				ENOG4110Z9H(S:Function unknown)	EPS29531.1(hypothetical protein PDE_04481 [Penicillium oxalicum 114-2])	sp|P38141|THI2_YEAST(Thiamine biosynthesis regulatory protein OS=Saccharomyces cerevisiae (strain ATCC 204508 / S288c) OX=559292 GN=THI2 PE=4 SV=1)	PF11951.8(Fungal_trans_2:Fungal specific transcription factor domain); PF00172.18(Zn_clus:Fungal Zn(2)-Cys(6) binuclear cluster domain)
gene-PDE_05973	3.33768	1.73885	8.99071e-70	1.7382e-68	yes	up	13.58	49.0133	14.41	12.74	13.59	49.51	49.92	47.61	PDE_05973	hypothetical protein	GO:0071949(molecular_function:FAD binding); GO:0016491(molecular_function:oxidoreductase activity)				COG0277(S:Function unknown)	EPS31019.1(hypothetical protein PDE_05973 [Penicillium oxalicum 114-2])	sp|D4B1P2|A2372_ARTBC(Uncharacterized FAD-linked oxidoreductase ARB_02372 OS=Arthroderma benhamiae (strain ATCC MYA-4681 / CBS 112371) OX=663331 GN=ARB_02372 PE=1 SV=1)	PF01565.23(FAD_binding_4:FAD binding domain)
gene-PDE_09437	2.9621	1.56662	2.69712e-69	5.18143e-68	yes	up	9.98	21.4967	9.61	11.28	9.05	21.41	22.4	20.68	PDE_09437	hypothetical protein	GO:0005634(cellular_component:nucleus); GO:0006351(biological_process:transcription, DNA-templated); GO:0003677(molecular_function:DNA binding); GO:0016021(cellular_component:integral component of membrane); GO:0000981(molecular_function:RNA polymerase II transcription factor activity, sequence-specific DNA binding); GO:0008270(molecular_function:zinc ion binding)				ENOG410XP75(K:Transcription)	EPS34473.1(hypothetical protein PDE_09437 [Penicillium oxalicum 114-2])	None	PF04082.18(Fungal_trans:Fungal specific transcription factor domain)
gene-PDE_02101	4.67208	2.22407	4.43414e-69	8.48262e-68	yes	up	16.7867	62.3867	15.32	16.18	18.86	62.65	60.64	63.87	PDE_02101	putative endo-beta-1,4-xylanase	GO:0045493(biological_process:xylan catabolic process); GO:0016021(cellular_component:integral component of membrane); GO:0030248(molecular_function:cellulose binding); GO:0031176(molecular_function:endo-1,4-beta-xylanase activity); GO:0005576(cellular_component:extracellular region)	K01181	E3.2.1.8, xynA		ENOG410YH6C(S:Function unknown)	E7EF85.1(RecName: Full=Endo-1,4-beta-xylanase B; Short=Xylanase B; AltName: Full=1,4-beta-D-xylan xylanohydrolase B; Flags: Precursor)	sp|E7EF85|XYNB_PENOX(Endo-1,4-beta-xylanase B OS=Penicillium oxalicum OX=69781 GN=xynB PE=1 SV=1)	PF00457.17(Glyco_hydro_11:Glycosyl hydrolases family 11); PF00734.18(CBM_1:Fungal cellulose binding domain)
gene-PDE_01836	2.55284	1.3521	3.5923e-68	6.80073e-67	yes	up	235.183	468.613	229.77	235.72	240.06	472.01	487.6	446.23	PDE_01836	hypothetical protein					ENOG410XSWP(S:Function unknown)	EPS26896.1(hypothetical protein PDE_01836 [Penicillium oxalicum 114-2])	sp|Q9BPW8|NIPS1_HUMAN(Protein NipSnap homolog 1 OS=Homo sapiens OX=9606 GN=NIPSNAP1 PE=1 SV=1)	PF07978.13(NIPSNAP:NIPSNAP)
gene-PDE_06329	4.47252	2.16109	6.04451e-68	1.14194e-66	yes	up	11.1	39.9967	11.79	9.73	11.78	37.93	40.36	41.7	PDE_06329	hypothetical protein	GO:0003924(molecular_function:GTPase activity); GO:0005525(molecular_function:GTP binding)				ENOG4110AV3(S:Function unknown)	EPS31374.1(hypothetical protein PDE_06329 [Penicillium oxalicum 114-2])	None	PF00071.22(Ras:Ras family)
gene-PDE_01362	7.72511	2.94956	7.71465e-68	1.44845e-66	yes	up	47.2667	260.787	45.4	42.76	53.64	245.91	240.88	295.57	PDE_01362	hypothetical protein						EPS26426.1(hypothetical protein PDE_01362 [Penicillium oxalicum 114-2])	None
gene-PDE_04520	2.94686	1.55918	1.11279e-67	2.085e-66	yes	up	36.4867	87.4667	36.68	37.45	35.33	79.42	78.25	104.73	PDE_04520	hypothetical protein	GO:0005730(cellular_component:nucleolus); GO:0110136(deleted:old GO); GO:0000027(biological_process:ribosomal large subunit assembly)	K14855	RSA4, NLE1		ENOG410XP3K(S:Function unknown)	EPS29570.1(hypothetical protein PDE_04520 [Penicillium oxalicum 114-2])	sp|G0SC29|NLE1_CHATD(Ribosome assembly protein 4 OS=Chaetomium thermophilum (strain DSM 1495 / CBS 144.50 / IMI 039719) OX=759272 GN=CTHT_0055700 PE=1 SV=2)	PF00400.32(WD40:WD domain, G-beta repeat); PF12894.7(ANAPC4_WD40:Anaphase-promoting complex subunit 4 WD40 domain); PF08154.12(NLE:NLE (NUC135) domain)
gene-PDE_00840	3.91401	1.96865	2.12139e-67	3.95039e-66	yes	up	15.27	47.5533	14.07	15.7	16.04	46.44	45.7	50.52	PDE_00840	hypothetical protein	GO:0016491(molecular_function:oxidoreductase activity)				COG0667(S:Function unknown)	EPS25904.1(hypothetical protein PDE_00840 [Penicillium oxalicum 114-2])	sp|M2YJQ2|NORB_DOTSN(Norsolorinic acid reductase B OS=Dothistroma septosporum (strain NZE10 / CBS 128990) OX=675120 GN=norB PE=2 SV=1)	PF00248.21(Aldo_ket_red:Aldo/keto reductase family)
gene-PDE_00864	4.25297	2.08847	2.46439e-67	4.57042e-66	yes	up	139.23	446.433	148.41	134.8	134.48	470.27	518.16	350.87	PDE_00864	hypothetical protein	GO:0016301(molecular_function:kinase activity); GO:0006491(biological_process:N-glycan processing)	K08288	PRKCSH	map04141(Protein processing in endoplasmic reticulum)	ENOG410XPE3(O:Posttranslational modification, protein turnover, chaperones)	EPS25928.1(hypothetical protein PDE_00864 [Penicillium oxalicum 114-2])	sp|P0CT24|GLU2B_USTMA(Glucosidase 2 subunit beta OS=Ustilago maydis (strain 521 / FGSC 9021) OX=237631 GN=UMAG_12045 PE=3 SV=1)	PF12999.7(PRKCSH-like:Glucosidase II beta subunit-like); PF13015.6(PRKCSH_1:Glucosidase II beta subunit-like protein); PF07915.13(PRKCSH:Glucosidase II beta subunit-like protein)
gene-PDE_03331	3.24773	1.69943	3.97681e-67	7.36033e-66	yes	up	10.8167	14.17	11.96	11.77	8.72	13.52	15.11	13.88	PDE_03331	hypothetical protein	GO:0005634(cellular_component:nucleus); GO:0008270(molecular_function:zinc ion binding); GO:0000981(molecular_function:RNA polymerase II transcription factor activity, sequence-specific DNA binding)				ENOG410YSXH(S:Function unknown); ENOG41122HM(S:Function unknown)	EPS28385.1(hypothetical protein PDE_03331 [Penicillium oxalicum 114-2])	None	PF00172.18(Zn_clus:Fungal Zn(2)-Cys(6) binuclear cluster domain)
gene-PDE_04519	3.47538	1.79717	2.51257e-66	4.62211e-65	yes	up	279.05	765.973	255.74	277.91	303.5	766.84	809.06	722.02	PDE_04519	hypothetical protein					ENOG410YV7B(S:Function unknown)	EPS29569.1(hypothetical protein PDE_04519 [Penicillium oxalicum 114-2])	sp|D4ATS1|A7637_ARTBC(Uncharacterized secreted protein ARB_07637 OS=Arthroderma benhamiae (strain ATCC MYA-4681 / CBS 112371) OX=663331 GN=ARB_07637 PE=1 SV=1)
gene-PDE_08956	14.0118	3.80857	2.96589e-66	5.44503e-65	yes	up	1.20667	13.37	1.03	1.6	0.99	12.47	13.05	14.59	PDE_08956	hypothetical protein	GO:0004497(molecular_function:monooxygenase activity); GO:0005506(molecular_function:iron ion binding); GO:0016705(molecular_function:oxidoreductase activity, acting on paired donors, with incorporation or reduction of molecular oxygen); GO:0016021(cellular_component:integral component of membrane); GO:0020037(molecular_function:heme binding)				COG2124(U:Intracellular trafficking, secretion, and vesicular transport); ENOG410YHFI(S:Function unknown)	EPS33994.1(hypothetical protein PDE_08956 [Penicillium oxalicum 114-2])	sp|Q2UPB7|ACLB_ASPOR(Cytochrome P450 monooxygenase aclB OS=Aspergillus oryzae (strain ATCC 42149 / RIB 40) OX=510516 GN=aclB PE=3 SV=1)	PF00067.22(p450:Cytochrome P450)
gene-PDE_08182	2.44616	1.29052	8.10164e-66	1.47253e-64	yes	up	85.1467	165.713	91.33	88.62	75.49	156.4	164.3	176.44	PDE_08182	hypothetical protein					COG0491(S:Function unknown)	EPS33220.1(hypothetical protein PDE_08182 [Penicillium oxalicum 114-2])	sp|A2QX23|ADAB_ASPNC(Lactamase-like protein adaB OS=Aspergillus niger (strain CBS 513.88 / FGSC A1513) OX=425011 GN=adaB PE=1 SV=1)	PF17778.1(BLACT_WH:Beta-lactamase associated winged helix domain); PF00753.27(Lactamase_B:Metallo-beta-lactamase superfamily); PF12706.7(Lactamase_B_2:Beta-lactamase superfamily domain)
gene-PDE_09871	5.80447	2.53716	1.52953e-65	2.76347e-64	yes	up	5.68333	26.25	6.71	5.63	4.71	25.11	23.02	30.62	PDE_09871	hypothetical protein					ENOG4110BBJ(S:Function unknown)	EPS34907.1(hypothetical protein PDE_09871 [Penicillium oxalicum 114-2])	None
gene-PDE_03339	2.96369	1.5674	2.53992e-65	4.57085e-64	yes	up	15.9033	38.67	15.62	17.16	14.93	37.41	37.7	40.9	PDE_03339	hypothetical protein	GO:0022857(molecular_function:transmembrane transporter activity); GO:0048037(molecular_function:cofactor binding); GO:0016021(cellular_component:integral component of membrane)				COG1953(S:Function unknown)	EPS28393.1(hypothetical protein PDE_03339 [Penicillium oxalicum 114-2])	sp|Q04895|DAL4_YEAST(Allantoin permease OS=Saccharomyces cerevisiae (strain ATCC 204508 / S288c) OX=559292 GN=DAL4 PE=1 SV=1)	PF02133.15(Transp_cyt_pur:Permease for cytosine/purines, uracil, thiamine, allantoin)
gene-PDE_05108	2.16558	1.11476	3.25156e-65	5.83998e-64	yes	up	162.847	279.47	163.45	169.16	155.93	273.02	272.73	292.66	PDE_05108	hypothetical protein	GO:0000028(biological_process:ribosomal small subunit assembly); GO:0015935(cellular_component:small ribosomal subunit); GO:0003735(molecular_function:structural constituent of ribosome); GO:0002181(biological_process:cytoplasmic translation); GO:0006412(biological_process:translation); GO:0022627(cellular_component:cytosolic small ribosomal subunit)	K02998	RP-SAe, RPSA	map03010(Ribosome)	COG0052(I:Lipid transport and metabolism)	EPS30158.1(hypothetical protein PDE_05108 [Penicillium oxalicum 114-2])	sp|A1D695|RSSA_NEOFI(40S ribosomal protein S0 OS=Neosartorya fischeri (strain ATCC 1020 / DSM 3700 / CBS 544.65 / FGSC A1164 / JCM 1740 / NRRL 181 / WB 181) OX=331117 GN=rps0 PE=3 SV=1)	PF00318.20(Ribosomal_S2:Ribosomal protein S2); PF16122.5(40S_SA_C:40S ribosomal protein SA C-terminus)
gene-PDE_07951	3.44489	1.78446	5.66332e-65	1.01317e-63	yes	up	139.407	381.187	137.32	130.81	150.09	392.61	400.55	350.4	PDE_07951	hypothetical protein					ENOG410YE0J(S:Function unknown); ENOG410YETH(S:Function unknown)	EPS32990.1(hypothetical protein PDE_07951 [Penicillium oxalicum 114-2])	None	PF05368.13(NmrA:NmrA-like family); PF13460.6(NAD_binding_10:NAD(P)H-binding); PF01370.21(Epimerase:NAD dependent epimerase/dehydratase family); PF00106.25(adh_short:short chain dehydrogenase)
gene-PDE_05721	2.72709	1.44736	1.45905e-64	2.60003e-63	yes	up	21.4433	46.55	23.02	22.75	18.56	45.18	45.22	49.25	PDE_05721	hypothetical protein						EPS30769.1(hypothetical protein PDE_05721 [Penicillium oxalicum 114-2])	None	PF00035.26(dsrm:Double-stranded RNA binding motif)
gene-PDE_04667	4.30086	2.10462	1.47948e-64	2.63128e-63	yes	up	427.357	1441.54	434.41	411.23	436.43	1289.76	1307.96	1726.89	PDE_04667	hypothetical protein	GO:0070941(biological_process:eisosome assembly); GO:0016021(cellular_component:integral component of membrane); GO:0045121(cellular_component:membrane raft); GO:0090155(biological_process:negative regulation of sphingolipid biosynthetic process); GO:0005886(cellular_component:plasma membrane); GO:0072659(biological_process:protein localization to plasma membrane); GO:0032126(cellular_component:e…				ENOG4111SFM(U:Intracellular trafficking, secretion, and vesicular transport)	EPS29717.1(hypothetical protein PDE_04667 [Penicillium oxalicum 114-2])	sp|Q12207|NCE2_YEAST(Non-classical export protein 2 OS=Saccharomyces cerevisiae (strain ATCC 204508 / S288c) OX=559292 GN=NCE102 PE=1 SV=1)	PF01284.23(MARVEL:Membrane-associating domain)
gene-PDE_02907	2.21524	1.14746	5.74319e-64	1.01548e-62	yes	up	364.833	677.53	360.62	369.48	364.4	638.42	648.58	745.59	PDE_02907	hypothetical protein	GO:0003735(molecular_function:structural constituent of ribosome); GO:0016021(cellular_component:integral component of membrane); GO:0006412(biological_process:translation); GO:0005840(cellular_component:ribosome)	K02877	RP-L15e, RPL15	map03010(Ribosome)	COG1632(J:Translation, ribosomal structure and biogenesis)	EPS27962.1(hypothetical protein PDE_02907 [Penicillium oxalicum 114-2])	sp|O13418|RL15_ASPNG(60S ribosomal protein L15 OS=Aspergillus niger OX=5061 GN=rpl15 PE=2 SV=1)	PF00827.17(Ribosomal_L15e:Ribosomal L15)
gene-PDE_01353	2.62791	1.39392	3.22122e-63	5.66264e-62	yes	up	17.69	38.9367	18.22	17.76	17.09	38.93	36.8	41.08	PDE_01353	hypothetical protein	GO:0004252(molecular_function:serine-type endopeptidase activity); GO:0046872(molecular_function:metal ion binding)	K01279	TPP1, CLN2		COG4934(S:Function unknown)	EPS26417.1(hypothetical protein PDE_01353 [Penicillium oxalicum 114-2])	sp|Q70J59|SED2_ASPFU(Tripeptidyl-peptidase sed2 OS=Neosartorya fumigata (strain ATCC MYA-4609 / Af293 / CBS 101355 / FGSC A1100) OX=330879 GN=sed2 PE=1 SV=1)	PF09286.11(Pro-kuma_activ:Pro-kumamolisin, activation domain); PF00082.22(Peptidase_S8:Subtilase family)
gene-PDE_09702	2.76256	1.466	5.09951e-63	8.93003e-62	yes	up	50.7667	53.8433	45.02	51.33	55.95	52.56	54.76	54.21	PDE_09702	hypothetical protein	GO:0016021(cellular_component:integral component of membrane); GO:0008171(molecular_function:O-methyltransferase activity); GO:0016491(molecular_function:oxidoreductase activity)				COG0673(S:Function unknown)	EPS34738.1(hypothetical protein PDE_09702 [Penicillium oxalicum 114-2])	sp|O42896|YBQ3_SCHPO(Uncharacterized oxidoreductase C115.03 OS=Schizosaccharomyces pombe (strain 972 / ATCC 24843) OX=284812 GN=SPBC115.03 PE=3 SV=1)	PF01408.22(GFO_IDH_MocA:Oxidoreductase family, NAD-binding Rossmann fold); PF02894.17(GFO_IDH_MocA_C:Oxidoreductase family, C-terminal alpha/beta domain); PF03447.16(NAD_binding_3:Homoserine dehydrogenase, NAD binding domain); PF01113.20(DapB_N:Dihydrodipicolinate reductase, N-terminus); PF02423.15(OCD_Mu_crystall:Ornithine cyclodeaminase/mu-crystallin family)
gene-PDE_06968	2.52007	1.33346	6.26052e-63	1.09002e-61	yes	up	47.5367	97.9033	50.7	50.95	40.96	93.64	95.46	104.61	PDE_06968	hypothetical protein	GO:0016021(cellular_component:integral component of membrane); GO:0008643(biological_process:carbohydrate transport)	K15280	SLC35C2		COG0697(G:Carbohydrate transport and metabolism)	EPS32009.1(hypothetical protein PDE_06968 [Penicillium oxalicum 114-2])	sp|Q10354|YDB1_SCHPO(Uncharacterized transporter C22E12.01 OS=Schizosaccharomyces pombe (strain 972 / ATCC 24843) OX=284812 GN=SPAC22E12.01 PE=3 SV=2)	PF03151.16(TPT:Triose-phosphate Transporter family); PF00892.20(EamA:EamA-like transporter family)
gene-PDE_03178	2.02794	1.02001	2.03659e-62	3.53916e-61	yes	up	298.983	496.887	293.67	309.63	293.65	492.76	475.91	521.99	PDE_03178	hypothetical protein	GO:0003735(molecular_function:structural constituent of ribosome); GO:0003743(molecular_function:translation initiation factor activity); GO:0006412(biological_process:translation); GO:0005840(cellular_component:ribosome)	K02925	RP-L3e, RPL3	map03010(Ribosome)	COG0087(K:Transcription)	EPS28232.1(hypothetical protein PDE_03178 [Penicillium oxalicum 114-2])	sp|Q8NKF4|RL3_ASPFU(60S ribosomal protein L3 OS=Neosartorya fumigata (strain ATCC MYA-4609 / Af293 / CBS 101355 / FGSC A1100) OX=330879 GN=rpl3 PE=1 SV=2)	PF00297.22(Ribosomal_L3:Ribosomal protein L3)
gene-PDE_08305	3.61144	1.85257	1.87108e-61	3.20265e-60	yes	up	16.2467	46.5167	15.39	18.35	15	47.01	47.73	44.81	PDE_08305	hypothetical protein	GO:0016818(molecular_function:hydrolase activity, acting on acid anhydrides, in phosphorus-containing anhydrides); GO:0005634(cellular_component:nucleus); GO:0043044(biological_process:ATP-dependent chromatin remodeling); GO:0031491(molecular_function:nucleosome binding); GO:0004190(molecular_function:aspartic-type endopeptidase activity); GO:0004672(molecular_function:protein kinase activity); G…				ENOG410XNV7(O:Posttranslational modification, protein turnover, chaperones)	EPS33343.1(hypothetical protein PDE_08305 [Penicillium oxalicum 114-2])	sp|A0A146F0J0|PEPA_ASPPE(Aspergillopepsin-1 OS=Aspergillus pseudoglaucus OX=1405805 GN=pepA PE=1 SV=1)	PF00026.23(Asp:Eukaryotic aspartyl protease); PF14543.6(TAXi_N:Xylanase inhibitor N-terminal)
gene-PDE_04299	3.21545	1.68502	1.87553e-60	3.17446e-59	yes	up	60.7367	163.707	59.78	59.05	63.38	174.67	156.7	159.75	PDE_04299	hypothetical protein	GO:0032780(biological_process:negative regulation of ATPase activity); GO:0042030(molecular_function:ATPase inhibitor activity); GO:0016021(cellular_component:integral component of membrane); GO:0055085(biological_process:transmembrane transport); GO:0005739(cellular_component:mitochondrion)				ENOG410Y2IK(S:Function unknown)	EPS29350.1(hypothetical protein PDE_04299 [Penicillium oxalicum 114-2])	None	PF04568.12(IATP:Mitochondrial ATPase inhibitor, IATP)
gene-PDE_07172	5.24877	2.39198	3.06209e-60	5.17317e-59	yes	up	2.36667	9.83333	2.4	2.12	2.58	10.14	9.49	9.87	PDE_07172	hypothetical protein	GO:0005634(cellular_component:nucleus); GO:0043609(biological_process:regulation of carbon utilization); GO:0006351(biological_process:transcription, DNA-templated); GO:0045893(biological_process:positive regulation of transcription, DNA-templated); GO:0003677(molecular_function:DNA binding); GO:0016021(cellular_component:integral component of membrane); GO:0000981(molecular_function:RNA polymera…	K21451	XLNR		ENOG410YA8D(U:Intracellular trafficking, secretion, and vesicular transport)	EPS32212.1(hypothetical protein PDE_07172 [Penicillium oxalicum 114-2])	sp|A1C7P9|XLNR_ASPCL(Xylanolytic transcriptional activator xlnR OS=Aspergillus clavatus (strain ATCC 1007 / CBS 513.65 / DSM 816 / NCTC 3887 / NRRL 1) OX=344612 GN=xlnR PE=3 SV=2)	PF04082.18(Fungal_trans:Fungal specific transcription factor domain); PF00172.18(Zn_clus:Fungal Zn(2)-Cys(6) binuclear cluster domain)
gene-PDE_04047	2.9294	1.5506	4.13521e-60	6.94746e-59	yes	up	22.0667	51.51	21.64	21.49	23.07	51.64	50.26	52.63	PDE_04047	hypothetical protein					ENOG410YFP0(S:Function unknown)	EPS29098.1(hypothetical protein PDE_04047 [Penicillium oxalicum 114-2])	None
gene-PDE_02160	2.36826	1.24383	8.83458e-60	1.48154e-58	yes	up	36.3	69.75	37.16	40.52	31.22	68.96	67.36	72.93	PDE_02160	hypothetical protein	GO:0006654(biological_process:phosphatidic acid biosynthetic process); GO:0004630(molecular_function:phospholipase D activity); GO:0070290(molecular_function:N-acylphosphatidylethanolamine-specific phospholipase D activity); GO:0048017(biological_process:inositol lipid-mediated signaling); GO:0016042(biological_process:lipid catabolic process)	K01115	PLD1_2	map00565(Ether lipid metabolism); map00564(Glycerophospholipid metabolism); map04144(Endocytosis)	COG1502(S:Function unknown)	EPS27217.1(hypothetical protein PDE_02160 [Penicillium oxalicum 114-2])	sp|Q09706|PLD1_SCHPO(Phospholipase D1 OS=Schizosaccharomyces pombe (strain 972 / ATCC 24843) OX=284812 GN=pld1 PE=1 SV=1)	PF13091.6(PLDc_2:PLD-like domain); PF00614.22(PLDc:Phospholipase D Active site motif)
gene-PDE_06636	4.67329	2.22444	9.07394e-59	1.50505e-57	yes	up	21.9	81.0633	19.57	22.03	24.1	84.39	84.06	74.74	PDE_06636	hypothetical protein	GO:0016787(molecular_function:hydrolase activity); GO:0005634(cellular_component:nucleus); GO:0016301(molecular_function:kinase activity); GO:0005524(molecular_function:ATP binding); GO:0000981(molecular_function:RNA polymerase II transcription factor activity, sequence-specific DNA binding); GO:0008270(molecular_function:zinc ion binding)				COG1072(K:Transcription)	EPS31679.1(hypothetical protein PDE_06636 [Penicillium oxalicum 114-2])	sp|Q9UTC5|YIDE_SCHPO(Putative uridine kinase C227.14 OS=Schizosaccharomyces pombe (strain 972 / ATCC 24843) OX=284812 GN=SPAC227.14 PE=3 SV=1)	PF00485.18(PRK:Phosphoribulokinase / Uridine kinase family); PF13671.6(AAA_33:AAA domain); PF13238.6(AAA_18:AAA domain); PF13191.6(AAA_16:AAA ATPase domain); PF13401.6(AAA_22:AAA domain); PF00004.29(AAA:ATPase family associated with various cellular activities (AAA)); PF06414.12(Zeta_toxin:Zeta toxin)
gene-PDE_04668	2.07027	1.04982	9.1897e-59	1.52148e-57	yes	up	51.0533	75.8567	51.8	53.76	47.6	75.41	71.05	81.11	PDE_04668	hypothetical protein	GO:0016021(cellular_component:integral component of membrane)				ENOG4111JPU(U:Intracellular trafficking, secretion, and vesicular transport)	EPS29718.1(hypothetical protein PDE_04668 [Penicillium oxalicum 114-2])	sp|O94611|MUG65_SCHPO(Meiotically up-regulated gene 65 protein OS=Schizosaccharomyces pombe (strain 972 / ATCC 24843) OX=284812 GN=mug65 PE=1 SV=2)	PF06398.11(Pex24p:Integral peroxisomal membrane peroxin); PF14771.6(DUF4476:Domain of unknown function (DUF4476))
gene-PDE_00374	2.18205	1.12568	1.02171e-58	1.68851e-57	yes	up	321.22	585.413	321.83	321.1	320.73	578.53	578.48	599.23	PDE_00374	hypothetical protein	GO:0016787(molecular_function:hydrolase activity); GO:0008097(molecular_function:5S rRNA binding); GO:0005840(cellular_component:ribosome); GO:0022625(cellular_component:cytosolic large ribosomal subunit); GO:0003735(molecular_function:structural constituent of ribosome); GO:0006412(biological_process:translation); GO:0000027(biological_process:ribosomal large subunit assembly)	K02932	RP-L5e, RPL5	map03010(Ribosome)	COG0256(J:Translation, ribosomal structure and biogenesis)	EPS25441.1(hypothetical protein PDE_00374 [Penicillium oxalicum 114-2])	sp|O59953|RL5_NEUCR(60S ribosomal protein L5 OS=Neurospora crassa (strain ATCC 24698 / 74-OR23-1A / CBS 708.71 / DSM 1257 / FGSC 987) OX=367110 GN=rpl-5 PE=3 SV=1)	PF17144.4(Ribosomal_L5e:Ribosomal large subunit proteins 60S L5, and 50S L18); PF14204.6(Ribosomal_L18_c:Ribosomal L18 C-terminal region)
gene-PDE_07847	3.4311	1.77867	8.0354e-58	1.32076e-56	yes	up	26.1	71.14	25.33	25.38	27.59	72.24	72.89	68.29	PDE_07847	hypothetical protein	GO:0022857(molecular_function:transmembrane transporter activity); GO:0016021(cellular_component:integral component of membrane)	K15100	SLC25A1, CTP		ENOG410YAYP(S:Function unknown)	EPS32886.1(hypothetical protein PDE_07847 [Penicillium oxalicum 114-2])	sp|P33303|SFC1_YEAST(Succinate/fumarate mitochondrial transporter OS=Saccharomyces cerevisiae (strain ATCC 204508 / S288c) OX=559292 GN=SFC1 PE=1 SV=2)	PF00153.27(Mito_carr:Mitochondrial carrier protein)
gene-PDE_02406	3.05151	1.60952	9.00907e-58	1.47548e-56	yes	up	18.3267	44.26	18.03	19.75	17.2	42.29	46.03	44.46	PDE_02406	hypothetical protein	GO:0046872(molecular_function:metal ion binding); GO:0020037(molecular_function:heme binding); GO:0016491(molecular_function:oxidoreductase activity)	K00101	lldD	map00620(Pyruvate metabolism)	COG1304(Q:Secondary metabolites biosynthesis, transport and catabolism)	EPS27463.1(hypothetical protein PDE_02406 [Penicillium oxalicum 114-2])	sp|P09437|CYB2_WICAO(Cytochrome b2, mitochondrial OS=Wickerhamomyces anomalus OX=4927 GN=CYB2 PE=1 SV=2)	PF01070.18(FMN_dh:FMN-dependent dehydrogenase); PF00173.28(Cyt-b5:Cytochrome b5-like Heme/Steroid binding domain); PF01645.17(Glu_synthase:Conserved region in glutamate synthase); PF00478.25(IMPDH:IMP dehydrogenase / GMP reductase domain)
gene-PDE_08924	2.43092	1.2815	1.16247e-57	1.90043e-56	yes	up	279.04	654.363	297.17	263.23	276.72	647.4	673.65	642.04	PDE_08924	hypothetical protein					ENOG4111D4E(S:Function unknown)	EPS33962.1(hypothetical protein PDE_08924 [Penicillium oxalicum 114-2])	None
gene-PDE_07871	2.23011	1.15711	1.24457e-57	2.03101e-56	yes	up	70.92	125.77	70.83	72.66	69.27	124.53	127.73	125.05	PDE_07871	hypothetical protein	GO:0022857(molecular_function:transmembrane transporter activity); GO:0016021(cellular_component:integral component of membrane); GO:0008643(biological_process:carbohydrate transport)				ENOG410XNQK(U:Intracellular trafficking, secretion, and vesicular transport)	EPS32910.1(hypothetical protein PDE_07871 [Penicillium oxalicum 114-2])	sp|P49374|HGT1_KLULA(High-affinity glucose transporter OS=Kluyveromyces lactis (strain ATCC 8585 / CBS 2359 / DSM 70799 / NBRC 1267 / NRRL Y-1140 / WM37) OX=284590 GN=HGT1 PE=3 SV=1)	PF00083.24(Sugar_tr:Sugar (and other) transporter); PF07690.16(MFS_1:Major Facilitator Superfamily)
gene-PDE_06277	16.1604	4.01439	2.84915e-57	4.62466e-56	yes	up	1.16	14.78	1.27	1.25	0.96	15.13	14.83	14.38	PDE_06277	hypothetical protein						EPS31322.1(hypothetical protein PDE_06277 [Penicillium oxalicum 114-2])	None
gene-PDE_08032	2.34786	1.23135	8.61605e-57	1.38618e-55	yes	up	21.77	36.8933	20.23	25.17	19.91	36.46	34.01	40.21	PDE_08032	hypothetical protein	GO:0005634(cellular_component:nucleus); GO:0003824(molecular_function:catalytic activity); GO:0008270(molecular_function:zinc ion binding); GO:0016491(molecular_function:oxidoreductase activity); GO:0000981(molecular_function:RNA polymerase II transcription factor activity, sequence-specific DNA binding); GO:0031177(molecular_function:phosphopantetheine binding)				COG3320(Q:Secondary metabolites biosynthesis, transport and catabolism)	EPS33070.1(hypothetical protein PDE_08032 [Penicillium oxalicum 114-2])	sp|F8P9P5|NPS11_SERL9(Adenylate-forming reductase Nps11 OS=Serpula lacrymans var. lacrymans (strain S7.9) OX=578457 GN=nps11 PE=2 SV=2)	PF07993.12(NAD_binding_4:Male sterility protein); PF01370.21(Epimerase:NAD dependent epimerase/dehydratase family); PF00550.25(PP-binding:Phosphopantetheine attachment site)
gene-PDE_06998	2.07169	1.05081	2.02208e-56	3.24174e-55	yes	up	68.8767	149.13	61.94	72.75	71.94	150.52	158.02	138.85	PDE_06998	hypothetical protein						EPS32039.1(hypothetical protein PDE_06998 [Penicillium oxalicum 114-2])	sp|Q12230|LSP1_YEAST(Sphingolipid long chain base-responsive protein LSP1 OS=Saccharomyces cerevisiae (strain ATCC 204508 / S288c) OX=559292 GN=LSP1 PE=1 SV=1)	PF13805.6(Pil1:Eisosome component PIL1)
gene-PDE_06213	2.21393	1.14661	2.52404e-56	4.03227e-55	yes	up	30.0633	47.07	31.52	29.79	28.88	46.35	48.53	46.33	PDE_06213	hypothetical protein	GO:0006284(biological_process:base-excision repair); GO:0005634(cellular_component:nucleus); GO:0005739(cellular_component:mitochondrion); GO:0006351(biological_process:transcription, DNA-templated); GO:0003677(molecular_function:DNA binding); GO:0004844(molecular_function:uracil DNA N-glycosylase activity); GO:0008270(molecular_function:zinc ion binding)				ENOG4111SK9(S:Function unknown)	EPS31258.1(hypothetical protein PDE_06213 [Penicillium oxalicum 114-2])	None	PF04082.18(Fungal_trans:Fungal specific transcription factor domain)
gene-PDE_00015	3.69962	1.88738	4.08048e-56	6.47332e-55	yes	up	7.3	21.46	7.35	7.71	6.84	21.93	21.67	20.78	PDE_00015	putative alpha-L-arabinofuranosidase	GO:0005576(cellular_component:extracellular region); GO:0030248(molecular_function:cellulose binding); GO:0005975(biological_process:carbohydrate metabolic process); GO:0004553(molecular_function:hydrolase activity, hydrolyzing O-glycosyl compounds)				COG3507(G:Carbohydrate transport and metabolism)	EPS25084.1(putative alpha-L-arabinofuranosidase [Penicillium oxalicum 114-2])	sp|Q9WXE8|XYLO_PRERU(Putative beta-xylosidase OS=Prevotella ruminicola OX=839 PE=3 SV=2)	PF04616.14(Glyco_hydro_43:Glycosyl hydrolases family 43); PF17851.1(GH43_C2:Beta xylosidase C-terminal Concanavalin A-like domain); PF00734.18(CBM_1:Fungal cellulose binding domain)
gene-PDE_09951	2.40398	1.26542	4.26783e-56	6.74702e-55	yes	up	206.543	389.207	219.84	214	185.79	384.92	403.2	379.5	PDE_09951	hypothetical protein	GO:0032041(molecular_function:NAD-dependent histone deacetylase activity (H3-K14 specific)); GO:0005634(cellular_component:nucleus); GO:0016021(cellular_component:integral component of membrane)	K11407	HDAC6		COG0123(B:Chromatin structure and dynamics); COG0123(Q:Secondary metabolites biosynthesis, transport and catabolism)	EPS34986.1(hypothetical protein PDE_09951 [Penicillium oxalicum 114-2])	sp|P56523|CLR3_SCHPO(Histone deacetylase clr3 OS=Schizosaccharomyces pombe (strain 972 / ATCC 24843) OX=284812 GN=clr3 PE=1 SV=1)	PF09757.9(Arb2:Arb2 domain); PF00850.19(Hist_deacetyl:Histone deacetylase domain)
gene-PDE_01365	2.24385	1.16597	5.35496e-56	8.45099e-55	yes	up	71.8233	128.207	70.16	73.55	71.76	131.29	121.87	131.46	PDE_01365	hypothetical protein	GO:0036003(biological_process:positive regulation of transcription from RNA polymerase II promoter in response to stress); GO:0006452(biological_process:translational frameshifting); GO:0006450(biological_process:regulation of translational fidelity); GO:0015934(cellular_component:large ribosomal subunit); GO:0015935(cellular_component:small ribosomal subunit); GO:0071409(biological_process:cellu…	K09522	DNAJC2		COG5269(K:Transcription)	EPS26428.1(hypothetical protein PDE_01365 [Penicillium oxalicum 114-2])	sp|Q9Y7I8|ZUO1_SCHPO(Zuotin OS=Schizosaccharomyces pombe (strain 972 / ATCC 24843) OX=284812 GN=zuo1 PE=1 SV=2)	PF16717.5(RAC_head:Ribosome-associated complex head domain); PF00226.31(DnaJ:DnaJ domain)
gene-PDE_05523	4.75283	2.24879	5.3839e-56	8.48198e-55	yes	up	1.72	10.5167	1.85	1.77	1.54	9.75	9.76	12.04	PDE_05523	hypothetical protein	GO:0022857(molecular_function:transmembrane transporter activity); GO:0006865(biological_process:amino acid transport); GO:0016021(cellular_component:integral component of membrane)				COG0531(G:Carbohydrate transport and metabolism)	EPS30571.1(hypothetical protein PDE_05523 [Penicillium oxalicum 114-2])	sp|P19807|HNM1_YEAST(Choline transport protein OS=Saccharomyces cerevisiae (strain ATCC 204508 / S288c) OX=559292 GN=HNM1 PE=1 SV=1)	PF13520.6(AA_permease_2:Amino acid permease); PF00324.21(AA_permease:Amino acid permease)
gene-PDE_03401	3.84893	1.94446	6.01132e-56	9.45407e-55	yes	up	6.85	25.7533	6.55	6.65	7.35	24.74	26.61	25.91	PDE_03401	putative alpha-galactosidase	GO:0005737(cellular_component:cytoplasm); GO:0052692(molecular_function:raffinose alpha-galactosidase activity); GO:0005975(biological_process:carbohydrate metabolic process); GO:0009311(biological_process:oligosaccharide metabolic process); GO:0016021(cellular_component:integral component of membrane); GO:0016139(biological_process:glycoside catabolic process); GO:0004557(molecular_function:alph…	K07407	E3.2.1.22B, galA, rafA	map00600(Sphingolipid metabolism); map00603(Glycosphingolipid biosynthesis - globo and isoglobo series); map00561(Glycerolipid metabolism); map00052(Galactose metabolism)	ENOG410XPF1(U:Intracellular trafficking, secretion, and vesicular transport)	EPS28455.1(putative alpha-galactosidase [Penicillium oxalicum 114-2])	sp|Q9P4V4|MEL_ZYGMR(Alpha-galactosidase OS=Zygotorulaspora mrakii OX=42260 GN=MEL PE=3 SV=1)	PF16499.5(Melibiase_2:Alpha galactosidase A); PF17801.1(Melibiase_C:Alpha galactosidase C-terminal beta sandwich domain); PF02065.18(Melibiase:Melibiase)
gene-PDE_04768	2.15136	1.10525	8.0073e-56	1.25498e-54	yes	up	3456.88	6107.74	3576.86	3488.69	3305.08	6179.1	6181.39	5962.73	PDE_04768	hypothetical protein	GO:0000324(cellular_component:fungal-type vacuole); GO:0004190(molecular_function:aspartic-type endopeptidase activity)	K01381	PEP4	map04138(Autophagy - yeast)	ENOG410XNV7(S:Function unknown)	EPS29818.1(hypothetical protein PDE_04768 [Penicillium oxalicum 114-2])	sp|O42630|CARP_ASPFU(Vacuolar protease A OS=Neosartorya fumigata (strain ATCC MYA-4609 / Af293 / CBS 101355 / FGSC A1100) OX=330879 GN=pep2 PE=2 SV=1)	PF00026.23(Asp:Eukaryotic aspartyl protease); PF14543.6(TAXi_N:Xylanase inhibitor N-terminal)
gene-PDE_09182	4.32328	2.11213	8.0619e-56	1.26137e-54	yes	up	4.32	13.0067	3.54	4.62	4.8	13.03	12.2	13.79	PDE_09182	hypothetical protein	GO:0016787(molecular_function:hydrolase activity)				ENOG4111ZW9(S:Function unknown)	EPS34218.1(hypothetical protein PDE_09182 [Penicillium oxalicum 114-2])	None	PF12697.7(Abhydrolase_6:Alpha/beta hydrolase family)
gene-PDE_04602	2.63957	1.4003	1.93682e-55	3.01999e-54	yes	up	42.01	89.62	41.24	41.7	43.09	82.97	83.58	102.31	PDE_04602	hypothetical protein	GO:0016021(cellular_component:integral component of membrane)				ENOG4111MUX(S:Function unknown)	EPS29652.1(hypothetical protein PDE_04602 [Penicillium oxalicum 114-2])	None	PF12505.8(DUF3712:Protein of unknown function (DUF3712))
gene-PDE_07089	3.04427	1.60609	2.06228e-55	3.2101e-54	yes	up	116.3	281.573	113.07	117.97	117.86	252.83	261.81	330.08	PDE_07089	hypothetical protein	GO:0016021(cellular_component:integral component of membrane); GO:0046872(molecular_function:metal ion binding); GO:0008233(molecular_function:peptidase activity)				COG2234(S:Function unknown); ENOG410YH3U(S:Function unknown)	EPS32130.1(hypothetical protein PDE_07089 [Penicillium oxalicum 114-2])	None
gene-PDE_05183	2.32843	1.21936	6.64262e-55	1.03045e-53	yes	up	170.767	297.237	167.9	171.09	173.31	306.77	299.69	285.25	PDE_05183	hypothetical protein	GO:0051287(molecular_function:NAD binding); GO:0000287(molecular_function:magnesium ion binding); GO:0016616(molecular_function:oxidoreductase activity, acting on the CH-OH group of donors, NAD or NADP as acceptor)	K05824	LYS12	map00300(Lysine biosynthesis)	COG0473(S:Function unknown)	EPS30233.1(hypothetical protein PDE_05183 [Penicillium oxalicum 114-2])	sp|O14104|LYS12_SCHPO(Homoisocitrate dehydrogenase OS=Schizosaccharomyces pombe (strain 972 / ATCC 24843) OX=284812 GN=lys12 PE=1 SV=1)	PF00180.20(Iso_dh:Isocitrate/isopropylmalate dehydrogenase)
gene-PDE_00774	4.75786	2.25031	2.97184e-54	4.57122e-53	yes	up	2.65	10.03	2.69	2.81	2.45	10.57	9.74	9.78	PDE_00774	hypothetical protein	GO:0050661(molecular_function:NADP binding); GO:0050660(molecular_function:flavin adenine dinucleotide binding); GO:0004499(molecular_function:N,N-dimethylaniline monooxygenase activity)				COG2072(S:Function unknown)	EPS25838.1(hypothetical protein PDE_00774 [Penicillium oxalicum 114-2])	sp|Q9SS04|GSOX1_ARATH(Flavin-containing monooxygenase FMO GS-OX1 OS=Arabidopsis thaliana OX=3702 GN=FMOGS-OX1 PE=1 SV=1)	PF00743.19(FMO-like:Flavin-binding monooxygenase-like); PF07992.14(Pyr_redox_2:Pyridine nucleotide-disulphide oxidoreductase)
gene-PDE_00959	2.81713	1.49423	6.15859e-54	9.4411e-53	yes	up	26.7933	60.8633	28.19	30.24	21.95	58.16	58.64	65.79	PDE_00959	hypothetical protein	GO:0005634(cellular_component:nucleus); GO:0006351(biological_process:transcription, DNA-templated); GO:0008270(molecular_function:zinc ion binding); GO:0000981(molecular_function:RNA polymerase II transcription factor activity, sequence-specific DNA binding); GO:0003677(molecular_function:DNA binding)				ENOG410YEXU(S:Function unknown)	EPS26023.1(hypothetical protein PDE_00959 [Penicillium oxalicum 114-2])	sp|P52959|CTF1B_FUSSO(Cutinase transcription factor 1 beta OS=Fusarium solani subsp. pisi OX=70791 GN=CTF1-BETA PE=2 SV=1)	PF04082.18(Fungal_trans:Fungal specific transcription factor domain); PF00172.18(Zn_clus:Fungal Zn(2)-Cys(6) binuclear cluster domain)
gene-PDE_04991	5.83008	2.54352	1.69005e-53	2.57351e-52	yes	up	10.1033	46.75	8.86	9.9	11.55	49.43	46.45	44.37	PDE_04991	hypothetical protein	GO:0016787(molecular_function:hydrolase activity)	K01560	E3.8.1.2		ENOG4111RSH(S:Function unknown)	EPS30041.1(hypothetical protein PDE_04991 [Penicillium oxalicum 114-2])	None	PF00702.26(Hydrolase:haloacid dehalogenase-like hydrolase)
gene-PDE_00558	7.79653	2.96283	3.51882e-53	5.31382e-52	yes	up	1.61667	9.93333	1.61	1.49	1.75	10.04	9.2	10.56	PDE_00558	hypothetical protein	GO:0005506(molecular_function:iron ion binding); GO:0016705(molecular_function:oxidoreductase activity, acting on paired donors, with incorporation or reduction of molecular oxygen); GO:0016021(cellular_component:integral component of membrane); GO:0004497(molecular_function:monooxygenase activity); GO:0020037(molecular_function:heme binding)				COG2124(C:Energy production and conversion)	EPS25624.1(hypothetical protein PDE_00558 [Penicillium oxalicum 114-2])	sp|A0A1R3RGJ7|OTA3_ASPC5(Cytochrome P450 monooxygenase OS=Aspergillus carbonarius (strain ITEM 5010) OX=602072 GN=ASPCADRAFT_517149 PE=3 SV=1)	PF00067.22(p450:Cytochrome P450)
gene-PDE_03313	4.22734	2.07975	5.38665e-53	8.121e-52	yes	up	3.74333	13.7533	3.51	4.45	3.27	13.58	12.7	14.98	PDE_03313	hypothetical protein	GO:0022857(molecular_function:transmembrane transporter activity); GO:0016021(cellular_component:integral component of membrane); GO:0008643(biological_process:carbohydrate transport)				ENOG410XNQK(S:Function unknown)	EPS28367.1(hypothetical protein PDE_03313 [Penicillium oxalicum 114-2])	sp|P49374|HGT1_KLULA(High-affinity glucose transporter OS=Kluyveromyces lactis (strain ATCC 8585 / CBS 2359 / DSM 70799 / NBRC 1267 / NRRL Y-1140 / WM37) OX=284590 GN=HGT1 PE=3 SV=1)	PF00083.24(Sugar_tr:Sugar (and other) transporter); PF07690.16(MFS_1:Major Facilitator Superfamily)
gene-PDE_02823	5.80103	2.53631	1.03183e-52	1.55303e-51	yes	up	3.61667	12.0667	4.14	3.5	3.21	10.91	12.49	12.8	PDE_02823	hypothetical protein	GO:0016021(cellular_component:integral component of membrane)				ENOG4111BV2(S:Function unknown); ENOG410Y9RR(S:Function unknown)	EPS27879.1(hypothetical protein PDE_02823 [Penicillium oxalicum 114-2])	None
gene-PDE_09952	2.57565	1.36494	5.307e-52	7.96138e-51	yes	up	1609.1	3298.83	1514.33	1575.79	1737.18	3125.4	3241.08	3530.02	PDE_09952	hypothetical protein	GO:0051287(molecular_function:NAD binding); GO:0004365(molecular_function:glyceraldehyde-3-phosphate dehydrogenase (NAD+) (phosphorylating) activity); GO:0006006(biological_process:glucose metabolic process); GO:0050661(molecular_function:NADP binding); GO:0006096(biological_process:glycolytic process)	K00134	GAPDH, gapA	map00010(Glycolysis / Gluconeogenesis)	COG0057(G:Carbohydrate transport and metabolism)	EPS34987.1(hypothetical protein PDE_09952 [Penicillium oxalicum 114-2])	sp|Q12552|G3P_ASPNG(Glyceraldehyde-3-phosphate dehydrogenase OS=Aspergillus niger OX=5061 GN=gpdA PE=3 SV=2)	PF02800.20(Gp_dh_C:Glyceraldehyde 3-phosphate dehydrogenase, C-terminal domain); PF00044.24(Gp_dh_N:Glyceraldehyde 3-phosphate dehydrogenase, NAD binding domain)
gene-PDE_03055	2.35323	1.23464	2.3066e-51	3.43762e-50	yes	up	112.53	225.46	113.91	108.54	115.14	235.67	221.47	219.24	PDE_03055	putative chitinase	GO:0005975(biological_process:carbohydrate metabolic process); GO:0008061(molecular_function:chitin binding); GO:0004553(molecular_function:hydrolase activity, hydrolyzing O-glycosyl compounds)	K01183	E3.2.1.14	map00520(Amino sugar and nucleotide sugar metabolism)	COG3325(S:Function unknown)	EPS28109.1(putative chitinase [Penicillium oxalicum 114-2])	sp|G5EAZ3|CHIB1_EMENI(Endochitinase B OS=Emericella nidulans (strain FGSC A4 / ATCC 38163 / CBS 112.46 / NRRL 194 / M139) OX=227321 GN=chiB PE=1 SV=1)	PF00704.28(Glyco_hydro_18:Glycosyl hydrolases family 18)
gene-PDE_05655	3.44901	1.78618	2.49766e-51	3.71628e-50	yes	up	4202.6	11349.1	4017.95	3922.36	4667.48	11020.3	10918.2	12108.7	PDE_05655	hypothetical protein	GO:0003714(molecular_function:transcription corepressor activity); GO:0005634(cellular_component:nucleus); GO:0019836(biological_process:hemolysis by symbiont of host erythrocytes); GO:0006355(biological_process:regulation of transcription, DNA-templated)				ENOG4110AHA(S:Function unknown); ENOG410XZ4K(S:Function unknown)	EPS30703.1(hypothetical protein PDE_05655 [Penicillium oxalicum 114-2])	sp|Q0CRX8|TERL_ASPTN(Terrelysin OS=Aspergillus terreus (strain NIH 2624 / FGSC A1156) OX=341663 GN=ATEG_03556 PE=2 SV=2)	PF06355.13(Aegerolysin:Aegerolysin)
gene-PDE_00751	2.39627	1.26079	2.55335e-51	3.79295e-50	yes	up	41.2067	78.6133	41.92	43.76	37.94	73.92	73.95	87.97	PDE_00751	hypothetical protein	GO:0016021(cellular_component:integral component of membrane); GO:0016491(molecular_function:oxidoreductase activity)	K17871	ndh1		COG1252(S:Function unknown)	EPS25815.1(hypothetical protein PDE_00751 [Penicillium oxalicum 114-2])	sp|F2Z699|NDH2_YARLI(External alternative NADH-ubiquinone oxidoreductase, mitochondrial OS=Yarrowia lipolytica (strain CLIB 122 / E 150) OX=284591 GN=NDH2 PE=1 SV=1)	PF07992.14(Pyr_redox_2:Pyridine nucleotide-disulphide oxidoreductase); PF00070.27(Pyr_redox:Pyridine nucleotide-disulphide oxidoreductase)
gene-PDE_09084	2.00859	1.00618	2.5708e-51	3.81266e-50	yes	up	3064.08	4606.06	3140.53	2932.27	3119.43	4781.3	4850.7	4186.17	PDE_09084	hypothetical protein	GO:0016021(cellular_component:integral component of membrane)				ENOG4111ZPV(S:Function unknown)	EPS34122.1(hypothetical protein PDE_09084 [Penicillium oxalicum 114-2])	sp|Q9UTI9|YKZ2_SCHPO(UPF0591 membrane protein C15E1.02c OS=Schizosaccharomyces pombe (strain 972 / ATCC 24843) OX=284812 GN=SPAC15E1.02c PE=3 SV=1)	PF08570.10(DUF1761:Protein of unknown function (DUF1761))
gene-PDE_00171	6.33704	2.66381	3.09092e-51	4.56914e-50	yes	up	4.78333	24.07	5.09	4.39	4.87	23.55	23.85	24.81	PDE_00171	hypothetical protein	GO:0016491(molecular_function:oxidoreductase activity)				COG1028(S:Function unknown)	EPS25238.1(hypothetical protein PDE_00171 [Penicillium oxalicum 114-2])	sp|Q9RPT1|RHLG_PSEAE(Rhamnolipids biosynthesis 3-oxoacyl-[acyl-carrier-protein] reductase OS=Pseudomonas aeruginosa (strain ATCC 15692 / DSM 22644 / CIP 104116 / JCM 14847 / LMG 12228 / 1C / PRS 101 / PAO1) OX=208964 GN=rhlG PE=1 SV=1)	PF13561.6(adh_short_C2:Enoyl-(Acyl carrier protein) reductase); PF00106.25(adh_short:short chain dehydrogenase); PF08659.10(KR:KR domain)
gene-PDE_03360	4.39779	2.13678	5.52103e-51	8.14821e-50	yes	up	3.84667	13.4733	3.47	4.33	3.74	12.27	13.68	14.47	PDE_03360	hypothetical protein	GO:0016021(cellular_component:integral component of membrane); GO:0016491(molecular_function:oxidoreductase activity)				ENOG410XNZY(U:Intracellular trafficking, secretion, and vesicular transport)	EPS28414.1(hypothetical protein PDE_03360 [Penicillium oxalicum 114-2])	sp|Q12333|FRE7_YEAST(Ferric/cupric reductase transmembrane component 7 OS=Saccharomyces cerevisiae (strain ATCC 204508 / S288c) OX=559292 GN=FRE7 PE=1 SV=2)	PF08030.12(NAD_binding_6:Ferric reductase NAD binding domain); PF01794.19(Ferric_reduct:Ferric reductase like transmembrane component); PF08022.12(FAD_binding_8:FAD-binding domain)
gene-PDE_06347	3.47151	1.79557	2.10503e-50	3.08671e-49	yes	up	42.84	118.293	44.78	39.24	44.5	123.6	127.65	103.63	PDE_06347	hypothetical protein					ENOG410XRWA(S:Function unknown)	EPS31392.1(hypothetical protein PDE_06347 [Penicillium oxalicum 114-2])	sp|A5H0J3|URC4_LACKL(Uracil catabolism protein 4 OS=Lachancea kluyveri OX=4934 GN=URC4 PE=3 SV=1)	PF07958.11(DUF1688:Protein of unknown function (DUF1688))
gene-PDE_07124	12.2053	3.60943	2.68328e-50	3.92828e-49	yes	up	0.996667	9.68333	0.93	1.12	0.94	10.23	8.78	10.04	PDE_07124	cellobiohydrolase Cel6A	GO:0030248(molecular_function:cellulose binding); GO:0016162(molecular_function:cellulose 1,4-beta-cellobiosidase activity); GO:0030245(biological_process:cellulose catabolic process); GO:0005576(cellular_component:extracellular region); GO:0009251(biological_process:glucan catabolic process); GO:0004553(molecular_function:hydrolase activity, hydrolyzing O-glycosyl compounds)	K19668	CBH2, cbhA	map00500(Starch and sucrose metabolism)	COG5297(G:Carbohydrate transport and metabolism)	ADX86895.1(cellobiohydrolase II [Penicillium decumbens])	sp|Q0CFP1|CBHC_ASPTN(Probable 1,4-beta-D-glucan cellobiohydrolase C OS=Aspergillus terreus (strain NIH 2624 / FGSC A1156) OX=341663 GN=cbhC PE=3 SV=1)	PF01341.17(Glyco_hydro_6:Glycosyl hydrolases family 6); PF00734.18(CBM_1:Fungal cellulose binding domain)
gene-PDE_02103	4.36638	2.12644	4.49382e-50	6.5578e-49	yes	up	393.087	1388.25	404.48	379.55	395.23	1394.27	1493.3	1277.18	PDE_02103	hypothetical protein					ENOG410Z47D(S:Function unknown)	EPS27160.1(hypothetical protein PDE_02103 [Penicillium oxalicum 114-2])	None
gene-PDE_04152	4.29737	2.10345	4.89408e-50	7.13048e-49	yes	up	6.45667	22.0233	7.38	6.67	5.32	22.04	20.08	23.95	PDE_04152	hypothetical protein	GO:0005634(cellular_component:nucleus); GO:0032450(molecular_function:maltose alpha-glucosidase activity); GO:0006351(biological_process:transcription, DNA-templated); GO:0003677(molecular_function:DNA binding); GO:0004558(molecular_function:alpha-1,4-glucosidase activity); GO:0000981(molecular_function:RNA polymerase II transcription factor activity, sequence-specific DNA binding); GO:0008270(mo…				ENOG410YBCW(S:Function unknown); ENOG410YU03(S:Function unknown)	EPS29203.1(hypothetical protein PDE_04152 [Penicillium oxalicum 114-2])	sp|P33181|SUC1_CANAL(Probable sucrose utilization protein SUC1 OS=Candida albicans (strain SC5314 / ATCC MYA-2876) OX=237561 GN=SUC1 PE=3 SV=2)	PF00172.18(Zn_clus:Fungal Zn(2)-Cys(6) binuclear cluster domain)
gene-PDE_08050	4.9916	2.3195	1.60036e-49	2.32422e-48	yes	up	3.34333	13.2767	3.44	3.85	2.74	12.03	13.19	14.61	PDE_08050	hypothetical protein	GO:0009166(biological_process:nucleotide catabolic process); GO:0016787(molecular_function:hydrolase activity)				ENOG410YQH4(S:Function unknown)	EPS33088.1(hypothetical protein PDE_08050 [Penicillium oxalicum 114-2])	None
gene-PDE_03255	2.94431	1.55793	1.10064e-48	1.58082e-47	yes	up	436.847	1010.86	410.13	438.07	462.34	1098.05	1053.53	881.01	PDE_03255	hypothetical protein					ENOG4111YGH(S:Function unknown)	EPS28309.1(hypothetical protein PDE_03255 [Penicillium oxalicum 114-2])	sp|O60022|AL15_ASPFU(Allergen Asp f 15 OS=Neosartorya fumigata (strain ATCC MYA-4609 / Af293 / CBS 101355 / FGSC A1100) OX=330879 GN=AFUA_2G12630 PE=1 SV=1)	PF07249.12(Cerato-platanin:Cerato-platanin)
gene-PDE_02493	2.55425	1.3529	1.13463e-48	1.62708e-47	yes	up	51.37	107.367	49.2	52.91	52	96.03	104.7	121.37	PDE_02493	hypothetical protein					ENOG410YEFG(S:Function unknown)	EPS27550.1(hypothetical protein PDE_02493 [Penicillium oxalicum 114-2])	None
gene-PDE_08174	2.25416	1.17259	1.20301e-48	1.72242e-47	yes	up	284.667	549.183	272.43	287.77	293.8	550.51	548.31	548.73	PDE_08174	hypothetical protein	GO:1990904(cellular_component:ribonucleoprotein complex); GO:0042254(biological_process:ribosome biogenesis); GO:0005840(cellular_component:ribosome)	K02936	RP-L7Ae, RPL7A	map03010(Ribosome)	COG1358(J:Translation, ribosomal structure and biogenesis)	EPS33212.1(hypothetical protein PDE_08174 [Penicillium oxalicum 114-2])	sp|P29453|RL8B_YEAST(60S ribosomal protein L8-B OS=Saccharomyces cerevisiae (strain ATCC 204508 / S288c) OX=559292 GN=RPL8B PE=1 SV=3)	PF01248.26(Ribosomal_L7Ae:Ribosomal protein L7Ae/L30e/S12e/Gadd45 family)
gene-PDE_01409	3.44933	1.78632	1.24592e-47	1.75625e-46	yes	up	14.8	39.6933	13.04	16.73	14.63	38.13	39.06	41.89	PDE_01409	hypothetical protein					ENOG4110BD1(S:Function unknown); ENOG410YI9R(S:Function unknown)	EPS26472.1(hypothetical protein PDE_01409 [Penicillium oxalicum 114-2])	None	PF07883.11(Cupin_2:Cupin domain)
gene-PDE_03114	2.51038	1.32791	7.80406e-47	1.09329e-45	yes	up	14.7633	29.5333	15.19	14.92	14.18	29.41	27.62	31.57	PDE_03114	hypothetical protein	GO:0005811(cellular_component:lipid particle); GO:0005324(molecular_function:long-chain fatty acid transporter activity); GO:0031235(cellular_component:intrinsic component of the cytoplasmic side of the plasma membrane); GO:0031957(molecular_function:very long-chain fatty acid-CoA ligase activity); GO:0005777(cellular_component:peroxisome); GO:0003824(molecular_function:catalytic activity); GO:00…				ENOG410XQ8T(I:Lipid transport and metabolism)	EPS28168.1(hypothetical protein PDE_03114 [Penicillium oxalicum 114-2])	sp|O14975|S27A2_HUMAN(Very long-chain acyl-CoA synthetase OS=Homo sapiens OX=9606 GN=SLC27A2 PE=1 SV=2)	PF00501.28(AMP-binding:AMP-binding enzyme); PF13193.6(AMP-binding_C:AMP-binding enzyme C-terminal domain)
gene-PDE_05852	3.11142	1.63757	1.06369e-46	1.48558e-45	yes	up	5.49667	13.61	5.87	5.99	4.63	14.02	12.45	14.36	PDE_05852	putative alpha-mannosidase	GO:0016020(cellular_component:membrane); GO:0016021(cellular_component:integral component of membrane); GO:0004571(molecular_function:mannosyl-oligosaccharide 1,2-alpha-mannosidase activity); GO:0005509(molecular_function:calcium ion binding); GO:0008152(biological_process:metabolic process)				ENOG410XS6F(O:Posttranslational modification, protein turnover, chaperones)	EPS30899.1(putative alpha-mannosidase [Penicillium oxalicum 114-2])	sp|O94726|MNL1_SCHPO(ER degradation-enhancing alpha-mannosidase-like protein 1 OS=Schizosaccharomyces pombe (strain 972 / ATCC 24843) OX=284812 GN=mnl1 PE=3 SV=2)	PF01532.20(Glyco_hydro_47:Glycosyl hydrolase family 47)
gene-PDE_09678	4.03347	2.01202	2.48906e-46	3.43936e-45	yes	up	21.4333	68.4133	19.46	21.82	23.02	75.98	65.1	64.16	PDE_09678	hypothetical protein	GO:0016757(molecular_function:transferase activity, transferring glycosyl groups)				ENOG4111S7W(S:Function unknown)	EPS34714.1(hypothetical protein PDE_09678 [Penicillium oxalicum 114-2])	None
gene-PDE_04454	3.59481	1.84591	3.33186e-46	4.58307e-45	yes	up	6.71	19.1667	7.16	7.31	5.66	18.99	17.59	20.92	PDE_04454	putative oligo-alpha-1,6-glucosidase	GO:0032450(molecular_function:maltose alpha-glucosidase activity); GO:0005975(biological_process:carbohydrate metabolic process); GO:0016787(molecular_function:hydrolase activity); GO:0044654(molecular_function:starch alpha-glucosidase activity); GO:0044653(molecular_function:dextrin alpha-glucosidase activity); GO:0003824(molecular_function:catalytic activity); GO:0004575(molecular_function:sucr…				COG0366(F:Nucleotide transport and metabolism)	EPS29504.1(putative oligo-alpha-1,6-glucosidase [Penicillium oxalicum 114-2])	sp|Q9P6J3|MALT_SCHPO(Alpha-glucosidase OS=Schizosaccharomyces pombe (strain 972 / ATCC 24843) OX=284812 GN=mal1 PE=2 SV=1)	PF00128.24(Alpha-amylase:Alpha amylase, catalytic domain); PF16657.5(Malt_amylase_C:Maltogenic Amylase, C-terminal domain); PF02806.18(Alpha-amylase_C:Alpha amylase, C-terminal all-beta domain)
gene-PDE_07803	3.07658	1.62133	5.65828e-46	7.73637e-45	yes	up	19.7	48.1733	21.4	21.3	16.4	46.91	42.98	54.63	PDE_07803	hypothetical protein	GO:0016021(cellular_component:integral component of membrane); GO:0016798(molecular_function:hydrolase activity, acting on glycosyl bonds); GO:0003887(molecular_function:DNA-directed DNA polymerase activity); GO:0003824(molecular_function:catalytic activity); GO:0006260(biological_process:DNA replication); GO:0008152(biological_process:metabolic process); GO:0043625(cellular_component:delta DNA p…	K09704	K09704		COG3538(S:Function unknown)	EPS32842.1(hypothetical protein PDE_07803 [Penicillium oxalicum 114-2])	sp|Q10449|MU157_SCHPO(Meiotically up-regulated gene 157 protein OS=Schizosaccharomyces pombe (strain 972 / ATCC 24843) OX=284812 GN=mug157 PE=1 SV=1)	PF06824.11(Glyco_hydro_125:Metal-independent alpha-mannosidase (GH125))
gene-PDE_04708	7.00127	2.80762	1.06407e-45	1.45269e-44	yes	up	17.8233	98.9833	13.41	17.83	22.23	110.38	104.11	82.46	PDE_04708	hypothetical protein						EPS29758.1(hypothetical protein PDE_04708 [Penicillium oxalicum 114-2])	None
gene-PDE_07911	2.23211	1.15841	1.06914e-45	1.45742e-44	yes	up	8487.08	15933.6	7974.97	8181.17	9305.1	14487.9	14806.2	18506.6	PDE_07911	hypothetical protein	GO:0051287(molecular_function:NAD binding); GO:0004471(molecular_function:malate dehydrogenase (decarboxylating) (NAD+) activity); GO:0046872(molecular_function:metal ion binding); GO:0005576(cellular_component:extracellular region)				ENOG4110APT(S:Function unknown)	EPS32950.1(hypothetical protein PDE_07911 [Penicillium oxalicum 114-2])	sp|D4B2Q8|CFMB_ARTBC(GPI-anchored CFEM domain protein ARB_02741 OS=Arthroderma benhamiae (strain ATCC MYA-4681 / CBS 112371) OX=663331 GN=ARB_02741 PE=1 SV=1)	PF05730.11(CFEM:CFEM domain)
gene-PDE_03799	3.38056	1.75726	1.51573e-45	2.06003e-44	yes	up	10.32	27.7133	10.83	11.4	8.73	26.82	25.15	31.17	PDE_03799	hypothetical protein	GO:0005737(cellular_component:cytoplasm); GO:0030429(molecular_function:kynureninase activity); GO:0034354(biological_process:'de novo' NAD biosynthetic process from tryptophan); GO:0016021(cellular_component:integral component of membrane); GO:0097053(biological_process:L-kynurenine catabolic process); GO:0055085(biological_process:transmembrane transport); GO:0030170(molecular_function:pyridoxa…				COG0477(S:Function unknown)	EPS28853.1(hypothetical protein PDE_03799 [Penicillium oxalicum 114-2])	sp|A0A0U2UXG3|ITP1_USTMD(Itaconate transport protein OS=Ustilago maydis OX=5270 GN=ITP1 PE=3 SV=1)	PF07690.16(MFS_1:Major Facilitator Superfamily); PF00083.24(Sugar_tr:Sugar (and other) transporter); PF12832.7(MFS_1_like:MFS_1 like family)
gene-PDE_04585	2.14564	1.10141	1.68437e-45	2.28582e-44	yes	up	1126.79	1860.77	1102.36	1144.28	1133.72	1841.8	1742.39	1998.11	PDE_04585	hypothetical protein					ENOG41127BE(S:Function unknown)	EPS29635.1(hypothetical protein PDE_04585 [Penicillium oxalicum 114-2])	None
gene-PDE_09855	2.1194	1.08365	2.07985e-45	2.8058e-44	yes	up	41.1533	77.5233	42.84	42.17	38.45	73.16	77.36	82.05	PDE_09855	hypothetical protein					ENOG4110BME(S:Function unknown)	EPS34891.1(hypothetical protein PDE_09855 [Penicillium oxalicum 114-2])	None
gene-PDE_08111	2.09407	1.06631	2.28068e-45	3.07217e-44	yes	up	203.65	347.307	200.27	211.54	199.14	354.64	334.04	353.24	PDE_08111	hypothetical protein	GO:0006536(biological_process:glutamate metabolic process); GO:0016740(molecular_function:transferase activity); GO:0030170(molecular_function:pyridoxal phosphate binding); GO:0004351(molecular_function:glutamate decarboxylase activity)	K01580	E4.1.1.15, gadB, gadA, GAD	map00250(Alanine, aspartate and glutamate metabolism); map00430(Taurine and hypotaurine metabolism); map00410(beta-Alanine metabolism); map00650(Butanoate metabolism)	COG0076(E:Amino acid transport and metabolism)	EPS33149.1(hypothetical protein PDE_08111 [Penicillium oxalicum 114-2])	sp|Q07346|DCE_PETHY(Glutamate decarboxylase OS=Petunia hybrida OX=4102 GN=GAD PE=1 SV=1)	PF00282.19(Pyridoxal_deC:Pyridoxal-dependent decarboxylase conserved domain)
gene-PDE_09038	2.06314	1.04484	2.93152e-45	3.93723e-44	yes	up	65.8967	108.15	68.11	68.16	61.42	103.73	102.57	118.15	PDE_09038	hypothetical protein	GO:0046872(molecular_function:metal ion binding); GO:0004022(molecular_function:alcohol dehydrogenase (NAD) activity)	K11173	ADHFE1		COG1454(C:Energy production and conversion)	EPS34076.1(hypothetical protein PDE_09038 [Penicillium oxalicum 114-2])	sp|A6QP15|HOT_BOVIN(Hydroxyacid-oxoacid transhydrogenase, mitochondrial OS=Bos taurus OX=9913 GN=ADHFE1 PE=2 SV=1)	PF00465.19(Fe-ADH:Iron-containing alcohol dehydrogenase); PF13685.6(Fe-ADH_2:Iron-containing alcohol dehydrogenase)
gene-PDE_05201	2.57319	1.36356	3.50092e-45	4.68126e-44	yes	up	15.98	30.19	17.05	17.47	13.42	27.61	29.6	33.36	PDE_05201	hypothetical protein	GO:0005634(cellular_component:nucleus); GO:0006351(biological_process:transcription, DNA-templated); GO:0003677(molecular_function:DNA binding); GO:0016021(cellular_component:integral component of membrane); GO:0000981(molecular_function:RNA polymerase II transcription factor activity, sequence-specific DNA binding); GO:0008270(molecular_function:zinc ion binding)				ENOG4110AIB(S:Function unknown)	EPS30250.1(hypothetical protein PDE_05201 [Penicillium oxalicum 114-2])	sp|Q5SBL4|FSDR_FUSHE(Fusaridione A cluster transcription factor fsdR OS=Fusarium heterosporum OX=42747 GN=fsdR PE=4 SV=2)	PF04082.18(Fungal_trans:Fungal specific transcription factor domain)
gene-PDE_08876	2.88295	1.52755	4.60492e-45	6.13945e-44	yes	up	3.93333	9.04667	3.98	3.75	4.07	8.61	9.46	9.07	PDE_08876	hypothetical protein						EPS33914.1(hypothetical protein PDE_08876 [Penicillium oxalicum 114-2])	None
gene-PDE_03481	2.14309	1.09969	5.14266e-45	6.84635e-44	yes	up	29.27	49.84	31.43	29.19	27.19	51.59	48.95	48.98	PDE_03481	hypothetical protein	GO:0016021(cellular_component:integral component of membrane); GO:0016491(molecular_function:oxidoreductase activity)	K13366	MPAO, PAO1	map00330(Arginine and proline metabolism); map00410(beta-Alanine metabolism)	ENOG410YT60(S:Function unknown); ENOG410XSNC(S:Function unknown)	EPS28535.1(hypothetical protein PDE_03481 [Penicillium oxalicum 114-2])	sp|O64411|PAO1_MAIZE(Polyamine oxidase 1 OS=Zea mays OX=4577 GN=MPAO1 PE=1 SV=1)	PF01593.24(Amino_oxidase:Flavin containing amine oxidoreductase); PF13450.6(NAD_binding_8:NAD(P)-binding Rossmann-like domain)
gene-PDE_04650	2.08191	1.05791	1.66831e-44	2.20809e-43	yes	up	57.9	95.7867	59.5	58.14	56.06	95.81	91.15	100.4	PDE_04650	hypothetical protein		K20366	ERGIC2, ERV41		ENOG410XP7X(T:Signal transduction mechanisms)	EPS29700.1(hypothetical protein PDE_04650 [Penicillium oxalicum 114-2])	sp|Q04651|ERV41_YEAST(ER-derived vesicles protein ERV41 OS=Saccharomyces cerevisiae (strain ATCC 204508 / S288c) OX=559292 GN=ERV41 PE=1 SV=1)	PF07970.12(COPIIcoated_ERV:Endoplasmic reticulum vesicle transporter); PF13850.6(ERGIC_N:Endoplasmic Reticulum-Golgi Intermediate Compartment (ERGIC))
gene-PDE_09257	2.06278	1.04459	2.09319e-44	2.76642e-43	yes	up	218.397	364.583	228.53	238.85	187.81	338.3	339.59	415.86	PDE_09257	hypothetical protein	GO:0003746(molecular_function:translation elongation factor activity); GO:0016887(molecular_function:ATPase activity); GO:0005524(molecular_function:ATP binding)	K03235	EF3, TEF3		COG0488(L:Replication, recombination and repair)	EPS34293.1(hypothetical protein PDE_09257 [Penicillium oxalicum 114-2])	sp|P25997|EF3_CANAL(Elongation factor 3 OS=Candida albicans (strain SC5314 / ATCC MYA-2876) OX=237561 GN=CEF3 PE=1 SV=3)	PF00005.27(ABC_tran:ABC transporter); PF17947.1(4HB:Four helical bundle domain); PF13304.6(AAA_21:AAA domain, putative AbiEii toxin, Type IV TA system); PF02463.19(SMC_N:RecF/RecN/SMC N terminal domain); PF13476.6(AAA_23:AAA domain); PF03193.16(RsgA_GTPase:RsgA GTPase); PF01926.23(MMR_HSR1:50S ribosome-binding GTPase); PF00350.23(Dynamin_N:Dynamin family)
gene-PDE_02254	3.02199	1.5955	7.75719e-44	1.01782e-42	yes	up	84.9233	203.68	74.56	85.61	94.6	208.82	197.62	204.6	PDE_02254	hypothetical protein	GO:0042273(biological_process:ribosomal large subunit biogenesis); GO:0005737(cellular_component:cytoplasm); GO:0005730(cellular_component:nucleolus); GO:0030687(cellular_component:preribosome, large subunit precursor); GO:0000054(biological_process:ribosomal subunit export from nucleus); GO:0042256(biological_process:mature ribosome assembly); GO:1902626(biological_process:assembly of large subu…	K03264	EIF6	map03008(Ribosome biogenesis in eukaryotes)	COG1976(J:Translation, ribosomal structure and biogenesis)	EPS27311.1(hypothetical protein PDE_02254 [Penicillium oxalicum 114-2])	sp|Q2UTN7|IF6_ASPOR(Eukaryotic translation initiation factor 6 OS=Aspergillus oryzae (strain ATCC 42149 / RIB 40) OX=510516 GN=tif6 PE=3 SV=2)	PF01912.18(eIF-6:eIF-6 family)
gene-PDE_01979	2.16961	1.11743	9.41964e-44	1.2324e-42	yes	up	40.7533	76.1933	40.23	43.86	38.17	72.58	72.34	83.66	PDE_01979	hypothetical protein	GO:0005634(cellular_component:nucleus); GO:0006351(biological_process:transcription, DNA-templated); GO:0008270(molecular_function:zinc ion binding); GO:0000981(molecular_function:RNA polymerase II transcription factor activity, sequence-specific DNA binding); GO:0003677(molecular_function:DNA binding)				ENOG410XY6N(T:Signal transduction mechanisms)	EPS27038.1(hypothetical protein PDE_01979 [Penicillium oxalicum 114-2])	sp|P21657|DAL81_YEAST(Transcriptional activator protein DAL81 OS=Saccharomyces cerevisiae (strain ATCC 204508 / S288c) OX=559292 GN=DAL81 PE=1 SV=3)	PF04082.18(Fungal_trans:Fungal specific transcription factor domain)
gene-PDE_07845	2.10981	1.07712	9.8631e-44	1.28857e-42	yes	up	29.2767	39.6433	30.47	29.75	27.61	39.15	36.73	43.05	PDE_07845	hypothetical protein	GO:0016021(cellular_component:integral component of membrane)	K14347	SLC10A7, P7		COG0385(S:Function unknown)	EPS32884.1(hypothetical protein PDE_07845 [Penicillium oxalicum 114-2])	sp|Q05131|YMS4_YEAST(Uncharacterized membrane protein YMR034C OS=Saccharomyces cerevisiae (strain ATCC 204508 / S288c) OX=559292 GN=YMR034C PE=1 SV=1)	PF13593.6(SBF_like:SBF-like CPA transporter family (DUF4137)); PF01758.16(SBF:Sodium Bile acid symporter family)
gene-PDE_09400	2.13049	1.09119	1.59031e-43	2.07469e-42	yes	up	43.4133	73.71	44.12	46.41	39.71	68.42	70.85	81.86	PDE_09400	hypothetical protein	GO:0005737(cellular_component:cytoplasm); GO:0046872(molecular_function:metal ion binding); GO:0004518(molecular_function:nuclease activity); GO:0031047(biological_process:gene silencing by RNA); GO:0004784(molecular_function:superoxide dismutase activity); GO:0016442(cellular_component:RISC complex)	K15979	SND1		COG1525(L:Replication, recombination and repair)	EPS34436.1(hypothetical protein PDE_09400 [Penicillium oxalicum 114-2])	sp|Q9Y7U7|SND1_SCHPO(Staphylococcal nuclease domain-containing protein 1 OS=Schizosaccharomyces pombe (strain 972 / ATCC 24843) OX=284812 GN=snd1 PE=1 SV=1)	PF00565.17(SNase:Staphylococcal nuclease homologue); PF00567.24(TUDOR:Tudor domain); PF06003.12(SMN:Survival motor neuron protein (SMN))
gene-PDE_00990	2.2874	1.19371	2.16384e-43	2.81484e-42	yes	up	71.23	117.98	69.4	68.37	75.92	114.33	116.55	123.06	PDE_00990	hypothetical protein					ENOG4111GFC(S:Function unknown)	EPS26054.1(hypothetical protein PDE_00990 [Penicillium oxalicum 114-2])	None	PF13462.6(Thioredoxin_4:Thioredoxin)
gene-PDE_06017	2.05748	1.04088	2.1799e-43	2.83169e-42	yes	up	39.09	100.877	40.44	38.76	38.07	97.44	93.9	111.29	PDE_06017	hypothetical protein	GO:0051213(molecular_function:dioxygenase activity); GO:0016491(molecular_function:oxidoreductase activity)				COG2175(S:Function unknown)	EPS31063.1(hypothetical protein PDE_06017 [Penicillium oxalicum 114-2])	sp|Q4QZZ9|XANA_EMEND(Alpha-ketoglutarate-dependent xanthine dioxygenase xanA OS=Emericella nidulans OX=162425 GN=xanA PE=1 SV=1)	PF02668.16(TauD:Taurine catabolism dioxygenase TauD, TfdA family)
gene-PDE_02802	2.44313	1.28873	2.66865e-43	3.45672e-42	yes	up	1036.44	2083.61	1135.16	1076.04	898.12	1989.87	2131.14	2129.81	PDE_02802	hypothetical protein	GO:0019825(molecular_function:oxygen binding); GO:0020037(molecular_function:heme binding)				ENOG4111MBE(S:Function unknown)	EPS27858.1(hypothetical protein PDE_02802 [Penicillium oxalicum 114-2])	None	PF11563.8(Protoglobin:Protoglobin)
gene-PDE_00770	2.51548	1.33083	3.42346e-43	4.40934e-42	yes	up	99.3133	202.723	103.36	97.23	97.35	209.18	198.88	200.11	PDE_00770	hypothetical protein	GO:0016021(cellular_component:integral component of membrane)				ENOG410ZEPT(S:Function unknown); ENOG4110WHT(S:Function unknown); ENOG410YPUP(S:Function unknown); ENOG410YH46(S:Function unknown)	EPS25834.1(hypothetical protein PDE_00770 [Penicillium oxalicum 114-2])	None
gene-PDE_05082	2.87855	1.52534	5.56204e-43	7.15367e-42	yes	up	382.913	781.29	405.45	413.1	330.19	747.25	723.48	873.14	PDE_05082	hypothetical protein	GO:0016021(cellular_component:integral component of membrane)				ENOG4111MV9(S:Function unknown)	EPS30132.1(hypothetical protein PDE_05082 [Penicillium oxalicum 114-2])	None	PF05730.11(CFEM:CFEM domain)
gene-PDE_05951	4.24664	2.08632	6.22245e-43	7.98051e-42	yes	up	9.53	32.25	8.16	9.43	11	32.46	31.31	32.98	PDE_05951	hypothetical protein	GO:0005634(cellular_component:nucleus); GO:0016407(molecular_function:acetyltransferase activity); GO:0006351(biological_process:transcription, DNA-templated); GO:0003677(molecular_function:DNA binding); GO:0000981(molecular_function:RNA polymerase II transcription factor activity, sequence-specific DNA binding); GO:0008270(molecular_function:zinc ion binding)				COG2162(U:Intracellular trafficking, secretion, and vesicular transport)	EPS30997.1(hypothetical protein PDE_05951 [Penicillium oxalicum 114-2])	sp|O86309|NAT_MYCSM(Arylamine N-acetyltransferase OS=Mycobacterium smegmatis OX=1772 GN=nat PE=1 SV=3)	PF00797.17(Acetyltransf_2:N-acetyltransferase); PF01841.19(Transglut_core:Transglutaminase-like superfamily)
gene-PDE_01622	2.96477	1.56792	1.89787e-42	2.42044e-41	yes	up	19.97	48.67	20.12	23.17	16.62	49.25	45.16	51.6	PDE_01622	putative alpha-1,6-mannanase	GO:0000155(molecular_function:phosphorelay sensor kinase activity); GO:0016021(cellular_component:integral component of membrane); GO:0016052(biological_process:carbohydrate catabolic process); GO:0016798(molecular_function:hydrolase activity, acting on glycosyl bonds); GO:0008496(molecular_function:mannan endo-1,6-alpha-mannosidase activity)	K08257	E3.2.1.101		ENOG410XTMT(G:Carbohydrate transport and metabolism)	EPS26684.1(putative alpha-1,6-mannanase [Penicillium oxalicum 114-2])	sp|Q9P6I3|YHG7_SCHPO(Putative mannan endo-1,6-alpha-mannosidase C1198.07c OS=Schizosaccharomyces pombe (strain 972 / ATCC 24843) OX=284812 GN=SPBC1198.07c PE=3 SV=2)	PF03663.14(Glyco_hydro_76:Glycosyl hydrolase family 76)
gene-PDE_06648	5.2702	2.39786	2.57991e-42	3.26741e-41	yes	up	4.08333	17.0567	3.45	4.79	4.01	17.87	16.9	16.4	PDE_06648	hypothetical protein	GO:0016021(cellular_component:integral component of membrane); GO:0006629(biological_process:lipid metabolic process); GO:0008081(molecular_function:phosphoric diester hydrolase activity)				ENOG410XSXM(S:Function unknown)	EPS31691.1(hypothetical protein PDE_06648 [Penicillium oxalicum 114-2])	sp|D4ARV2|AIM6_ARTBC(Altered inheritance of mitochondria protein 6 homolog ARB_06966 OS=Arthroderma benhamiae (strain ATCC MYA-4681 / CBS 112371) OX=663331 GN=ARB_06966 PE=1 SV=1)
gene-PDE_06631	2.96539	1.56822	3.29073e-42	4.14459e-41	yes	up	19.4	45.5433	21.09	21.04	16.07	43.35	40.93	52.35	PDE_06631	putative beta-glucanase	GO:0005975(biological_process:carbohydrate metabolic process); GO:0030246(molecular_function:carbohydrate binding); GO:0004553(molecular_function:hydrolase activity, hydrolyzing O-glycosyl compounds)				ENOG4110AX1(G:Carbohydrate transport and metabolism)	EPS31674.1(putative beta-glucanase [Penicillium oxalicum 114-2])	sp|A2QBQ3|EGLX_ASPNC(Probable endo-1,3(4)-beta-glucanase An02g00850 OS=Aspergillus niger (strain CBS 513.88 / FGSC A1513) OX=425011 GN=An02g00850 PE=3 SV=1)	PF00722.21(Glyco_hydro_16:Glycosyl hydrolases family 16)
gene-PDE_08338	2.17333	1.11991	4.46442e-42	5.61506e-41	yes	up	297.9	514.683	284.85	293.54	315.31	515.86	495.78	532.41	PDE_08338	hypothetical protein	GO:0072344(biological_process:rescue of stalled ribosome); GO:0070791(biological_process:cleistothecium development); GO:0022627(cellular_component:cytosolic small ribosomal subunit); GO:0005634(cellular_component:nucleus); GO:0005080(molecular_function:protein kinase C binding); GO:0005829(cellular_component:cytosol); GO:0070798(biological_process:positive regulation of cleistothecium developmen…	K14753	RACK1		ENOG410XQGZ(S:Function unknown)	EPS33376.1(hypothetical protein PDE_08338 [Penicillium oxalicum 114-2])	sp|Q01369|GBLP_NEUCR(Guanine nucleotide-binding protein subunit beta-like protein OS=Neurospora crassa (strain ATCC 24698 / 74-OR23-1A / CBS 708.71 / DSM 1257 / FGSC 987) OX=367110 GN=cpc-2 PE=3 SV=1)	PF00400.32(WD40:WD domain, G-beta repeat); PF12894.7(ANAPC4_WD40:Anaphase-promoting complex subunit 4 WD40 domain)
gene-PDE_06974	2.35683	1.23685	9.67712e-42	1.21044e-40	yes	up	116.91	218.567	111.12	120.17	119.44	203.32	213.47	238.91	PDE_06974	hypothetical protein					ENOG4111XZZ(S:Function unknown); COG2039(O:Posttranslational modification, protein turnover, chaperones)	EPS32015.1(hypothetical protein PDE_06974 [Penicillium oxalicum 114-2])	sp|Q9ESW8|PGPI_MOUSE(Pyroglutamyl-peptidase 1 OS=Mus musculus OX=10090 GN=Pgpep1 PE=1 SV=1)	PF01470.17(Peptidase_C15:Pyroglutamyl peptidase)
gene-PDE_01713	2.11294	1.07925	1.78932e-41	2.21079e-40	yes	up	48.91	82.1433	51.23	48.08	47.42	82.34	80.89	83.2	PDE_01713	hypothetical protein	GO:0016811(molecular_function:hydrolase activity, acting on carbon-nitrogen (but not peptide) bonds, in linear amides)	K01455	E3.5.1.49	map00460(Cyanoamino acid metabolism); map00630(Glyoxylate and dicarboxylate metabolism); map00910(Nitrogen metabolism)	COG2421(C:Energy production and conversion)	EPS26774.1(hypothetical protein PDE_01713 [Penicillium oxalicum 114-2])	sp|Q9URY7|FMDA_SCHPO(Putative formamidase C869.04 OS=Schizosaccharomyces pombe (strain 972 / ATCC 24843) OX=284812 GN=SPAC869.04 PE=3 SV=1)	PF03069.15(FmdA_AmdA:Acetamidase/Formamidase family)
gene-PDE_01080	2.05012	1.03571	2.67266e-41	3.28882e-40	yes	up	180.36	296.807	180.58	186.65	173.85	269.46	293.13	327.83	PDE_01080	hypothetical protein	GO:0005737(cellular_component:cytoplasm); GO:0051287(molecular_function:NAD binding); GO:0042183(biological_process:formate catabolic process); GO:0016616(molecular_function:oxidoreductase activity, acting on the CH-OH group of donors, NAD or NADP as acceptor); GO:0008863(molecular_function:formate dehydrogenase (NAD+) activity)	K00122	FDH	map00680(Methane metabolism); map00630(Glyoxylate and dicarboxylate metabolism)	COG1052(Q:Secondary metabolites biosynthesis, transport and catabolism)	EPS26144.1(hypothetical protein PDE_01080 [Penicillium oxalicum 114-2])	sp|Q03134|FDH_EMENI(Formate dehydrogenase OS=Emericella nidulans (strain FGSC A4 / ATCC 38163 / CBS 112.46 / NRRL 194 / M139) OX=227321 GN=aciA PE=2 SV=3)	PF02826.19(2-Hacid_dh_C:D-isomer specific 2-hydroxyacid dehydrogenase, NAD binding domain); PF00389.30(2-Hacid_dh:D-isomer specific 2-hydroxyacid dehydrogenase, catalytic domain)
gene-PDE_03856	2.32615	1.21794	2.89833e-41	3.5617e-40	yes	up	67.17	93.8833	65.97	69.11	66.43	99.07	96.67	85.91	PDE_03856	hypothetical protein	GO:0016021(cellular_component:integral component of membrane); GO:0005623(cellular_component:cell); GO:0046907(biological_process:intracellular transport)	K15304	RANBP3		ENOG4111YGW(U:Intracellular trafficking, secretion, and vesicular transport); ENOG4111NCK(U:Intracellular trafficking, secretion, and vesicular transport); COG1205(L:Replication, recombination and repair)	EPS28910.1(hypothetical protein PDE_03856 [Penicillium oxalicum 114-2])	sp|Q09146|HBA1_SCHPO(Brefeldin A resistance protein OS=Schizosaccharomyces pombe (strain 972 / ATCC 24843) OX=284812 GN=hba1 PE=1 SV=1)	PF00638.18(Ran_BP1:RanBP1 domain)
gene-PDE_06703	2.06539	1.04641	3.99206e-41	4.87942e-40	yes	up	427.03	696.03	427.49	433.04	420.56	728.5	719.72	639.87	PDE_06703	hypothetical protein	GO:0003735(molecular_function:structural constituent of ribosome); GO:0006412(biological_process:translation); GO:0005840(cellular_component:ribosome)	K02991	RP-S6e, RPS6	map03010(Ribosome)	COG2125(J:Translation, ribosomal structure and biogenesis)	EPS31746.1(hypothetical protein PDE_06703 [Penicillium oxalicum 114-2])	sp|Q9C0Z7|RS6B_SCHPO(40S ribosomal protein S6-B OS=Schizosaccharomyces pombe (strain 972 / ATCC 24843) OX=284812 GN=rps602 PE=1 SV=1)	PF01092.19(Ribosomal_S6e:Ribosomal protein S6e)
gene-PDE_04983	2.14538	1.10124	4.20534e-41	5.13322e-40	yes	up	62.6167	81.89	60.78	69.92	57.15	77.59	78.87	89.21	PDE_04983	hypothetical protein	GO:0003824(molecular_function:catalytic activity); GO:0016021(cellular_component:integral component of membrane); GO:0016887(molecular_function:ATPase activity); GO:0005524(molecular_function:ATP binding)	K02510	hpaI, hpcH	map00350(Tyrosine metabolism)	COG3836(G:Carbohydrate transport and metabolism)	EPS30033.1(hypothetical protein PDE_04983 [Penicillium oxalicum 114-2])	sp|A4WEU6|GARL_ENT38(5-keto-4-deoxy-D-glucarate aldolase OS=Enterobacter sp. (strain 638) OX=399742 GN=garL PE=3 SV=1)	PF03328.14(HpcH_HpaI:HpcH/HpaI aldolase/citrate lyase family)
gene-PDE_02172	2.5543	1.35293	1.61646e-40	1.94961e-39	yes	up	14.5033	29.8633	15.71	15.28	12.52	29.3	30.6	29.69	PDE_02172	hypothetical protein	GO:0051287(molecular_function:NAD binding); GO:0003979(molecular_function:UDP-glucose 6-dehydrogenase activity); GO:0016021(cellular_component:integral component of membrane)	K00012	UGDH, ugd	map00520(Amino sugar and nucleotide sugar metabolism); map00040(Pentose and glucuronate interconversions); map00053(Ascorbate and aldarate metabolism)	COG1004(M:Cell wall/membrane/envelope biogenesis)	EPS27229.1(hypothetical protein PDE_02172 [Penicillium oxalicum 114-2])	sp|O02373|UGDH_DROME(UDP-glucose 6-dehydrogenase OS=Drosophila melanogaster OX=7227 GN=sgl PE=1 SV=1)	PF03721.14(UDPG_MGDP_dh_N:UDP-glucose/GDP-mannose dehydrogenase family, NAD binding domain); PF00984.19(UDPG_MGDP_dh:UDP-glucose/GDP-mannose dehydrogenase family, central domain); PF03720.15(UDPG_MGDP_dh_C:UDP-glucose/GDP-mannose dehydrogenase family, UDP binding domain)
gene-PDE_08923	2.18079	1.12485	2.14169e-40	2.56947e-39	yes	up	143.7	248.68	137.72	142.2	151.18	243.98	238.37	263.69	PDE_08923	hypothetical protein	GO:0004462(molecular_function:lactoylglutathione lyase activity); GO:0005634(cellular_component:nucleus); GO:0008270(molecular_function:zinc ion binding); GO:0006749(biological_process:glutathione metabolic process); GO:0003677(molecular_function:DNA binding); GO:0046872(molecular_function:metal ion binding); GO:0019243(biological_process:methylglyoxal catabolic process to D-lactate via S-lactoyl…	K01759	GLO1, gloA	map00620(Pyruvate metabolism)	COG0346(S:Function unknown)	EPS33961.1(hypothetical protein PDE_08923 [Penicillium oxalicum 114-2])	sp|Q09751|LGUL_SCHPO(Lactoylglutathione lyase OS=Schizosaccharomyces pombe (strain 972 / ATCC 24843) OX=284812 GN=glo1 PE=1 SV=1)	PF00903.25(Glyoxalase:Glyoxalase/Bleomycin resistance protein/Dioxygenase superfamily); PF13669.6(Glyoxalase_4:Glyoxalase/Bleomycin resistance protein/Dioxygenase superfamily)
gene-PDE_08270	2.02479	1.01777	2.34709e-40	2.81219e-39	yes	up	97.1433	156.497	94.36	100.68	96.39	148.6	150.53	170.36	PDE_08270	hypothetical protein	GO:0050850(biological_process:positive regulation of calcium-mediated signaling); GO:0005737(cellular_component:cytoplasm); GO:1903340(biological_process:positive regulation of cell wall organization or biogenesis); GO:1905665(deleted:old GO); GO:0005634(cellular_component:nucleus); GO:0004707(molecular_function:MAP kinase activity); GO:0005524(molecular_function:ATP binding)	K04464	MAPK7	map04011(MAPK signaling pathway - yeast); map04138(Autophagy - yeast); map04139(Mitophagy - yeast)	ENOG410XNY0(S:Function unknown)	EPS33308.1(hypothetical protein PDE_08270 [Penicillium oxalicum 114-2])	sp|Q92398|SPM1_SCHPO(Mitogen-activated protein kinase spm1 OS=Schizosaccharomyces pombe (strain 972 / ATCC 24843) OX=284812 GN=spm1 PE=1 SV=1)	PF00069.25(Pkinase:Protein kinase domain); PF07714.17(Pkinase_Tyr:Protein tyrosine kinase)
gene-PDE_00752	15.8615	3.98746	6.0097e-40	7.12557e-39	yes	up	0.903333	11.3267	0.61	1.24	0.86	13.27	10.43	10.28	PDE_00752	putative endo-beta-1,4-xylanase	GO:0045493(biological_process:xylan catabolic process); GO:0031176(molecular_function:endo-1,4-beta-xylanase activity); GO:0000272(biological_process:polysaccharide catabolic process)	K01181	E3.2.1.8, xynA		COG3693(S:Function unknown)	EPS25816.1(putative endo-beta-1,4-xylanase [Penicillium oxalicum 114-2])	sp|Q5ZNB1|XYND_TALFU(Endo-1,4-beta-xylanase D OS=Talaromyces funiculosus OX=28572 GN=xynD PE=1 SV=1)	PF00331.20(Glyco_hydro_10:Glycosyl hydrolase family 10)
gene-PDE_06058	3.90356	1.96479	6.63903e-40	7.86151e-39	yes	up	8.82	27.4967	9.26	7.18	10.02	28.53	25.8	28.16	PDE_06058	putative endo-beta-1,6-galactanase	GO:0016021(cellular_component:integral component of membrane); GO:0004348(molecular_function:glucosylceramidase activity); GO:0008152(biological_process:metabolic process); GO:0004553(molecular_function:hydrolase activity, hydrolyzing O-glycosyl compounds)	K18579	6GAL		ENOG410YCTG(S:Function unknown)	EPS31103.1(putative endo-beta-1,6-galactanase [Penicillium oxalicum 114-2])	sp|Q76FP5|6GAL_HYPRU(Endo-beta-1,6-galactanase OS=Hypocrea rufa OX=5547 GN=6GAL PE=1 SV=1)	PF14587.6(Glyco_hydr_30_2:O-Glycosyl hydrolase family 30); PF02057.15(Glyco_hydro_59:Glycosyl hydrolase family 59)
gene-PDE_05654	3.18111	1.66953	7.89899e-40	9.32921e-39	yes	up	98.9467	253.037	92.29	91.36	113.19	230.65	219.88	308.58	PDE_05654	hypothetical protein	GO:0008757(molecular_function:S-adenosylmethionine-dependent methyltransferase activity); GO:0016491(molecular_function:oxidoreductase activity)				COG0500(U:Intracellular trafficking, secretion, and vesicular transport); ENOG4111W4G(U:Intracellular trafficking, secretion, and vesicular transport)	EPS30702.1(hypothetical protein PDE_05654 [Penicillium oxalicum 114-2])	sp|Q6AWU6|HOL3_ARATH(Probable thiol methyltransferase 2 OS=Arabidopsis thaliana OX=3702 GN=HOL3 PE=1 SV=1)	PF05724.11(TPMT:Thiopurine S-methyltransferase (TPMT)); PF13649.6(Methyltransf_25:Methyltransferase domain); PF13847.6(Methyltransf_31:Methyltransferase domain); PF13489.6(Methyltransf_23:Methyltransferase domain); PF08241.12(Methyltransf_11:Methyltransferase domain)
gene-PDE_04767	2.29564	1.19889	8.62741e-40	1.015e-38	yes	up	48.5267	81.7333	47.71	47.91	49.96	83.67	79.68	81.85	PDE_04767	hypothetical protein		K01077	E3.1.3.1, phoA, phoB	map00730(Thiamine metabolism); map00790(Folate biosynthesis)	ENOG411177G(S:Function unknown)	EPS29817.1(hypothetical protein PDE_04767 [Penicillium oxalicum 114-2])	None	PF17107.5(SesA:N-terminal domain on NACHT_NTPase and P-loop NTPases); PF17106.5(NACHT_sigma:Sigma domain on NACHT-NTPases)
gene-PDE_08774	2.8895	1.53082	1.16291e-39	1.36462e-38	yes	up	12.78	20.74	13.88	12.33	12.13	20.59	22.07	19.56	PDE_08774	hypothetical protein	GO:0016021(cellular_component:integral component of membrane); GO:0055085(biological_process:transmembrane transport)				COG0477(S:Function unknown)	EPS33812.1(hypothetical protein PDE_08774 [Penicillium oxalicum 114-2])	sp|Q5AUY2|DBAD_EMENI(MFS-type transporter dbaD OS=Emericella nidulans (strain FGSC A4 / ATCC 38163 / CBS 112.46 / NRRL 194 / M139) OX=227321 GN=dbaD PE=2 SV=1)	PF07690.16(MFS_1:Major Facilitator Superfamily)
gene-PDE_07425	2.08402	1.05937	1.23693e-39	1.44961e-38	yes	up	15.6267	26.29	15.45	16.46	14.97	24.1	24.61	30.16	PDE_07425	hypothetical protein					ENOG4112BK0(S:Function unknown)	EPS32465.1(hypothetical protein PDE_07425 [Penicillium oxalicum 114-2])	None	PF12921.7(ATP13:Mitochondrial ATPase expression); PF13812.6(PPR_3:Pentatricopeptide repeat domain)
gene-PDE_03929	5.5249	2.46595	4.10749e-39	4.77686e-38	yes	up	1.65333	7.20333	1.72	1.78	1.46	7.8	7.63	6.18	PDE_03929	hypothetical protein	GO:0016021(cellular_component:integral component of membrane); GO:0055085(biological_process:transmembrane transport)				ENOG410XNQK(S:Function unknown)	EPS28983.1(hypothetical protein PDE_03929 [Penicillium oxalicum 114-2])	sp|B3FWS2|HPM6_HYPSB(Efflux pump hmp6 OS=Hypomyces subiculosus OX=193393 GN=hpm6 PE=3 SV=1)	PF07690.16(MFS_1:Major Facilitator Superfamily)
gene-PDE_07079	6.98194	2.80363	4.43023e-39	5.14562e-38	yes	up	266.057	1513.33	235.43	235.55	327.19	1482.57	1517.06	1540.36	PDE_07079	hypothetical protein					ENOG410Y295(S:Function unknown); ENOG410XX2P(S:Function unknown)	EPS32120.1(hypothetical protein PDE_07079 [Penicillium oxalicum 114-2])	sp|C6Y4A9|YAEQ_SCHPO(Uncharacterized protein C23D3.17 OS=Schizosaccharomyces pombe (strain 972 / ATCC 24843) OX=284812 GN=SPAC23D3.17 PE=2 SV=2)	PF11720.8(Inhibitor_I78:Peptidase inhibitor I78 family)
gene-PDE_09990	2.55799	1.35501	6.94373e-39	8.04448e-38	yes	up	4.64667	9.46667	4.56	5.2	4.18	9.07	9.41	9.92	PDE_09990	hypothetical protein	GO:0000155(molecular_function:phosphorelay sensor kinase activity)				COG0784(G:Carbohydrate transport and metabolism)	EPS35025.1(hypothetical protein PDE_09990 [Penicillium oxalicum 114-2])	sp|Q87GU5|LUXQ_VIBPA(Autoinducer 2 sensor kinase/phosphatase LuxQ OS=Vibrio parahaemolyticus serotype O3:K6 (strain RIMD 2210633) OX=223926 GN=luxQ PE=3 SV=1)	PF02518.26(HATPase_c:Histidine kinase-, DNA gyrase B-, and HSP90-like ATPase); PF00072.24(Response_reg:Response regulator receiver domain); PF00512.25(HisKA:His Kinase A (phospho-acceptor) domain)
gene-PDE_03921	2.35039	1.2329	7.75713e-39	8.94132e-38	yes	up	18.98	35.6467	19.44	21.56	15.94	36.13	34.4	36.41	PDE_03921	hypothetical protein	GO:0042626(molecular_function:ATPase activity, coupled to transmembrane movement of substances); GO:0016021(cellular_component:integral component of membrane); GO:0016887(molecular_function:ATPase activity); GO:0005524(molecular_function:ATP binding)				COG1132(S:Function unknown)	EPS28975.1(hypothetical protein PDE_03921 [Penicillium oxalicum 114-2])	sp|Q4WT65|ABCB_ASPFU(ABC multidrug transporter B OS=Neosartorya fumigata (strain ATCC MYA-4609 / Af293 / CBS 101355 / FGSC A1100) OX=330879 GN=abcB PE=2 SV=2)	PF00005.27(ABC_tran:ABC transporter); PF00664.23(ABC_membrane:ABC transporter transmembrane region); PF13304.6(AAA_21:AAA domain, putative AbiEii toxin, Type IV TA system); PF02463.19(SMC_N:RecF/RecN/SMC N terminal domain)
gene-PDE_04912	2.62421	1.39188	1.31921e-38	1.51293e-37	yes	up	8.17	10.16	7.78	9.57	7.16	11.12	9.26	10.1	PDE_04912	hypothetical protein	GO:0016021(cellular_component:integral component of membrane); GO:0005634(cellular_component:nucleus); GO:0008270(molecular_function:zinc ion binding); GO:0003677(molecular_function:DNA binding); GO:0003877(molecular_function:ATP adenylyltransferase activity); GO:0000981(molecular_function:RNA polymerase II transcription factor activity, sequence-specific DNA binding)				ENOG410YE11(S:Function unknown)	EPS29962.1(hypothetical protein PDE_04912 [Penicillium oxalicum 114-2])	None	PF00172.18(Zn_clus:Fungal Zn(2)-Cys(6) binuclear cluster domain)
gene-PDE_09226	11.8254	3.56382	1.37364e-38	1.57338e-37	yes	up	1.16667	10.98	0.7	1.4	1.4	11.24	12.07	9.63	PDE_09226	putative endo-beta-1,4-glucanase	GO:0030248(molecular_function:cellulose binding); GO:0005975(biological_process:carbohydrate metabolic process); GO:0008810(molecular_function:cellulase activity); GO:0005576(cellular_component:extracellular region); GO:0009251(biological_process:glucan catabolic process); GO:0004553(molecular_function:hydrolase activity, hydrolyzing O-glycosyl compounds)	K01179	E3.2.1.4	map00500(Starch and sucrose metabolism)	COG2730(O:Posttranslational modification, protein turnover, chaperones)	AVQ10349.1(endo-beta-1,4-glucanase [Penicillium oxalicum])	sp|Q96WQ8|EGLB_ASPKW(Probable endo-beta-1,4-glucanase B OS=Aspergillus kawachii (strain NBRC 4308) OX=1033177 GN=eglB PE=3 SV=1)	PF00150.18(Cellulase:Cellulase (glycosyl hydrolase family 5)); PF00734.18(CBM_1:Fungal cellulose binding domain)
gene-PDE_08926	2.26437	1.17911	2.06342e-38	2.35163e-37	yes	up	46.99	84.6933	48.42	50.55	42	82.23	75.99	95.86	PDE_08926	hypothetical protein					ENOG410YA6Z(S:Function unknown)	EPS33964.1(hypothetical protein PDE_08926 [Penicillium oxalicum 114-2])	sp|O94447|SLM1_SCHPO(Cytoskeletal signaling protein slm1 OS=Schizosaccharomyces pombe (strain 972 / ATCC 24843) OX=284812 GN=slm1 PE=1 SV=1)
gene-PDE_03016	13.2921	3.73249	2.12959e-38	2.42099e-37	yes	up	10.5933	108.86	16.2	7.56	8.02	112.14	116.55	97.89	PDE_03016	hypothetical protein						EPS28070.1(hypothetical protein PDE_03016 [Penicillium oxalicum 114-2])	None
gene-PDE_09933	3.0347	1.60156	3.36012e-38	3.81037e-37	yes	up	7.43667	20.2667	7.96	8.08	6.27	20.61	20.65	19.54	PDE_09933	hypothetical protein	GO:0016491(molecular_function:oxidoreductase activity)				ENOG410YAPM(S:Function unknown); ENOG4110WXT(S:Function unknown); ENOG4110X10(S:Function unknown)	EPS34968.1(hypothetical protein PDE_09933 [Penicillium oxalicum 114-2])	None	PF01266.24(DAO:FAD dependent oxidoreductase); PF13450.6(NAD_binding_8:NAD(P)-binding Rossmann-like domain); PF13454.6(NAD_binding_9:FAD-NAD(P)-binding)
gene-PDE_08815	2.90348	1.53778	3.39714e-38	3.84756e-37	yes	up	17.3467	38.6	16.51	18.69	16.84	41.79	38.01	36	PDE_08815	hypothetical protein					COG1082(G:Carbohydrate transport and metabolism)	EPS33853.1(hypothetical protein PDE_08815 [Penicillium oxalicum 114-2])	sp|P07046|3SHD_NEUCR(3-dehydroshikimate dehydratase OS=Neurospora crassa (strain ATCC 24698 / 74-OR23-1A / CBS 708.71 / DSM 1257 / FGSC 987) OX=367110 GN=qa-4 PE=4 SV=1)	PF01261.24(AP_endonuc_2:Xylose isomerase-like TIM barrel)
gene-PDE_00780	2.12531	1.08767	5.96376e-38	6.71273e-37	yes	up	529.677	890.45	508.81	521.75	558.47	887.95	864.55	918.85	PDE_00780	hypothetical protein	GO:0015934(cellular_component:large ribosomal subunit); GO:0022625(cellular_component:cytosolic large ribosomal subunit); GO:0003735(molecular_function:structural constituent of ribosome); GO:0003723(molecular_function:RNA binding); GO:0000470(biological_process:maturation of LSU-rRNA); GO:0006412(biological_process:translation)	K02865	RP-L10Ae, RPL10A	map03010(Ribosome)	COG0081(S:Function unknown)	EPS25844.1(hypothetical protein PDE_00780 [Penicillium oxalicum 114-2])	sp|Q7RZS0|RL10A_NEUCR(60S ribosomal protein L10a OS=Neurospora crassa (strain ATCC 24698 / 74-OR23-1A / CBS 708.71 / DSM 1257 / FGSC 987) OX=367110 GN=crp-74 PE=3 SV=1)	PF00687.21(Ribosomal_L1:Ribosomal protein L1p/L10e family)
gene-PDE_07209	2.07077	1.05017	1.05698e-37	1.18242e-36	yes	up	122.64	290.023	117.45	128.63	121.84	307.56	294.05	268.46	PDE_07209	hypothetical protein					ENOG410YYMJ(S:Function unknown)	EPS32249.1(hypothetical protein PDE_07209 [Penicillium oxalicum 114-2])	sp|O94522|RSC7_SCHPO(Chromatin structure-remodeling complex subunit rsc7 OS=Schizosaccharomyces pombe (strain 972 / ATCC 24843) OX=284812 GN=rsc7 PE=1 SV=1)	PF08624.10(CRC_subunit:Chromatin remodelling complex Rsc7/Swp82 subunit)
gene-PDE_00011	2.51467	1.33037	1.19021e-37	1.32656e-36	yes	up	6.02	8.09333	5.95	6.72	5.39	7.96	8.36	7.96	PDE_00011	hypothetical protein	GO:0022857(molecular_function:transmembrane transporter activity); GO:0016021(cellular_component:integral component of membrane)				ENOG410XSHQ(S:Function unknown)	EPS25080.1(hypothetical protein PDE_00011 [Penicillium oxalicum 114-2])	sp|M2R8W9|MFS1_CERS8(MFS siderochrome iron transporter 1 OS=Ceriporiopsis subvermispora (strain B) OX=914234 GN=mfs1 PE=2 SV=1)	PF07690.16(MFS_1:Major Facilitator Superfamily); PF00083.24(Sugar_tr:Sugar (and other) transporter)
gene-PDE_05603	2.62219	1.39077	1.26254e-37	1.40547e-36	yes	up	32.3667	67.6133	29.91	32	35.19	65.24	65.46	72.14	PDE_05603	hypothetical protein	GO:0004707(molecular_function:MAP kinase activity); GO:0051403(biological_process:stress-activated MAPK cascade); GO:0005524(molecular_function:ATP binding); GO:0004672(molecular_function:protein kinase activity)	K04441	P38	map04011(MAPK signaling pathway - yeast); map04139(Mitophagy - yeast); map04933(AGE-RAGE signaling pathway in diabetic complications)	ENOG410XNY0(K:Transcription)	EPS30651.1(hypothetical protein PDE_05603 [Penicillium oxalicum 114-2])	sp|Q875L0|HOG1_CRYPA(Mitogen-activated protein kinase HOG1 OS=Cryphonectria parasitica OX=5116 GN=HOG1 PE=1 SV=1)	PF00069.25(Pkinase:Protein kinase domain); PF07714.17(Pkinase_Tyr:Protein tyrosine kinase); PF12330.8(Haspin_kinase:Haspin like kinase domain); PF06293.14(Kdo:Lipopolysaccharide kinase (Kdo/WaaP) family); PF14531.6(Kinase-like:Kinase-like)
gene-PDE_02923	2.14887	1.10358	2.08431e-37	2.3146e-36	yes	up	47.7367	81.6133	49.01	49.07	45.13	77.8	77.5	89.54	PDE_02923	hypothetical protein	GO:0004824(molecular_function:lysine-tRNA ligase activity); GO:0005737(cellular_component:cytoplasm); GO:0006430(biological_process:lysyl-tRNA aminoacylation); GO:0005524(molecular_function:ATP binding)				ENOG410XTFZ(S:Function unknown)	EPS27978.1(hypothetical protein PDE_02923 [Penicillium oxalicum 114-2])	None	PF03171.20(2OG-FeII_Oxy:2OG-Fe(II) oxygenase superfamily)
gene-PDE_06057	2.32966	1.22012	5.37753e-37	5.92114e-36	yes	up	10.56	23.5433	9.99	10.53	11.16	22.68	23.02	24.93	PDE_06057	hypothetical protein	GO:0005975(biological_process:carbohydrate metabolic process); GO:0005634(cellular_component:nucleus); GO:0004553(molecular_function:hydrolase activity, hydrolyzing O-glycosyl compounds); GO:0030245(biological_process:cellulose catabolic process); GO:0006351(biological_process:transcription, DNA-templated); GO:0003677(molecular_function:DNA binding); GO:0016021(cellular_component:integral compone…				ENOG410YBV4(S:Function unknown)	EPS31102.1(hypothetical protein PDE_06057 [Penicillium oxalicum 114-2])	sp|Q10086|YAO7_SCHPO(Uncharacterized transcriptional regulatory protein C11D3.07c OS=Schizosaccharomyces pombe (strain 972 / ATCC 24843) OX=284812 GN=SPAC11D3.07c PE=4 SV=3)	PF04082.18(Fungal_trans:Fungal specific transcription factor domain); PF00172.18(Zn_clus:Fungal Zn(2)-Cys(6) binuclear cluster domain)
gene-PDE_04815	2.36138	1.23963	6.35898e-37	6.99335e-36	yes	up	56.58	123.23	51.89	53.92	63.93	120.1	117.43	132.16	PDE_04815	hypothetical protein	GO:0016740(molecular_function:transferase activity)	K00799	GST, gst	map00480(Glutathione metabolism)	COG0625(S:Function unknown)	EPS29865.1(hypothetical protein PDE_04815 [Penicillium oxalicum 114-2])	sp|P77526|YFCG_ECOLI(Disulfide-bond oxidoreductase YfcG OS=Escherichia coli (strain K12) OX=83333 GN=yfcG PE=1 SV=1)	PF02798.20(GST_N:Glutathione S-transferase, N-terminal domain); PF13417.6(GST_N_3:Glutathione S-transferase, N-terminal domain); PF00043.25(GST_C:Glutathione S-transferase, C-terminal domain); PF13409.6(GST_N_2:Glutathione S-transferase, N-terminal domain); PF14497.6(GST_C_3:Glutathione S-transferase, C-terminal domain); PF13410.6(GST_C_2:Glutathione S-transferase, C-terminal domain)
gene-PDE_00009	44.7187	5.4828	9.20968e-37	1.01162e-35	yes	up	0.366667	13.7233	0.45	0.08	0.57	13.91	14.4	12.86	PDE_00009	hypothetical protein	GO:0046872(molecular_function:metal ion binding); GO:0016021(cellular_component:integral component of membrane); GO:0008171(molecular_function:O-methyltransferase activity); GO:0005524(molecular_function:ATP binding)	K00545	COMT	map00350(Tyrosine metabolism)	COG4122(E:Amino acid transport and metabolism)	EPS25078.1(hypothetical protein PDE_00009 [Penicillium oxalicum 114-2])	sp|Q8NKC1|COMT2_SCHPO(Probable catechol O-methyltransferase 2 OS=Schizosaccharomyces pombe (strain 972 / ATCC 24843) OX=284812 GN=SPBPB21E7.04c PE=3 SV=1)	PF01596.17(Methyltransf_3:O-methyltransferase); PF13578.6(Methyltransf_24:Methyltransferase domain)
gene-PDE_09869	2.57071	1.36217	1.43631e-36	1.572e-35	yes	up	38.34	78.1233	43.23	40.54	31.25	82.36	74.96	77.05	PDE_09869	hypothetical protein	GO:1902600(biological_process:hydrogen ion transmembrane transport); GO:0022857(molecular_function:transmembrane transporter activity); GO:0008746(molecular_function:NAD(P)+ transhydrogenase activity); GO:0016021(cellular_component:integral component of membrane)				COG0531(S:Function unknown)	EPS34905.1(hypothetical protein PDE_09869 [Penicillium oxalicum 114-2])	sp|Q9UT18|THI9_SCHPO(Thiamine transporter thi9 OS=Schizosaccharomyces pombe (strain 972 / ATCC 24843) OX=284812 GN=thi9 PE=1 SV=1)	PF13520.6(AA_permease_2:Amino acid permease); PF00324.21(AA_permease:Amino acid permease)
gene-PDE_01851	2.98484	1.57765	2.51024e-36	2.73097e-35	yes	up	197.007	467.59	175.86	183.17	231.99	487.35	456.42	459	PDE_01851	hypothetical protein					COG0693(S:Function unknown); ENOG4111SIC(S:Function unknown)	EPS26911.1(hypothetical protein PDE_01851 [Penicillium oxalicum 114-2])	sp|Q8G9F9|INHA_PSEPU(Isonitrile hydratase OS=Pseudomonas putida OX=303 GN=inhA PE=1 SV=1)	PF01965.24(DJ-1_PfpI:DJ-1/PfpI family)
gene-PDE_01361	3.13994	1.65074	2.617e-36	2.84373e-35	yes	up	15.8167	39.4067	16.34	15.82	15.29	42.85	43.12	32.25	PDE_01361	hypothetical protein	GO:0016021(cellular_component:integral component of membrane)				ENOG410XPUP(S:Function unknown)	EPS26425.1(hypothetical protein PDE_01361 [Penicillium oxalicum 114-2])	sp|P46950|SNG1_YEAST(Nitrosoguanidine resistance protein SNG1 OS=Saccharomyces cerevisiae (strain ATCC 204508 / S288c) OX=559292 GN=SNG1 PE=1 SV=1)	PF12051.8(DUF3533:Protein of unknown function (DUF3533))
gene-PDE_04041	2.61013	1.38412	2.62634e-36	2.85047e-35	yes	up	56.7533	117.62	58.77	51.03	60.46	117.46	120.43	114.97	PDE_04041	hypothetical protein	GO:0016021(cellular_component:integral component of membrane)					EPS29092.1(hypothetical protein PDE_04041 [Penicillium oxalicum 114-2])	None
gene-PDE_08641	2.32709	1.21853	2.82894e-36	3.05942e-35	yes	up	919.31	1788.33	924.95	890.46	942.52	1999	1730.15	1635.84	PDE_08641	hypothetical protein	GO:0016301(molecular_function:kinase activity); GO:0004672(molecular_function:protein kinase activity)				ENOG4112AV8(S:Function unknown); COG0642(T:Signal transduction mechanisms)	EPS33679.1(hypothetical protein PDE_08641 [Penicillium oxalicum 114-2])	None	PF05922.16(Inhibitor_I9:Peptidase inhibitor I9)
gene-PDE_05788	2.05791	1.04118	5.02075e-36	5.40414e-35	yes	up	71.5933	115.913	72.46	75.9	66.42	107.88	110.37	129.49	PDE_05788	hypothetical protein	GO:0006511(biological_process:ubiquitin-dependent protein catabolic process)				ENOG410YIT3(S:Function unknown)	EPS30836.1(hypothetical protein PDE_05788 [Penicillium oxalicum 114-2])	None
gene-PDE_09289	3.33663	1.73839	1.06166e-35	1.14003e-34	yes	up	143.113	376.663	131.69	129.83	167.82	372.81	353.42	403.76	PDE_09289	hypothetical protein					ENOG4111CY3(S:Function unknown)	EPS34325.1(hypothetical protein PDE_09289 [Penicillium oxalicum 114-2])	None
gene-PDE_09581	5.18715	2.37494	1.58519e-35	1.69422e-34	yes	up	1.32333	5.04667	1.57	1.07	1.33	4.79	4.87	5.48	PDE_09581	hypothetical protein					ENOG4111YWX(S:Function unknown)	EPS34617.1(hypothetical protein PDE_09581 [Penicillium oxalicum 114-2])	sp|Q04608|YD124_YEAST(Uncharacterized protein YDR124W OS=Saccharomyces cerevisiae (strain ATCC 204508 / S288c) OX=559292 GN=YDR124W PE=1 SV=1)	PF11001.8(DUF2841:Protein of unknown function (DUF2841)); PF04873.13(EIN3:Ethylene insensitive 3)
gene-PDE_06088	2.04598	1.03279	1.62918e-35	1.73919e-34	yes	up	12.7667	21.2367	13.41	13.16	11.73	20.99	20.5	22.22	PDE_06088	hypothetical protein	GO:0005634(cellular_component:nucleus); GO:0006351(biological_process:transcription, DNA-templated); GO:0008270(molecular_function:zinc ion binding); GO:0000981(molecular_function:RNA polymerase II transcription factor activity, sequence-specific DNA binding); GO:0003677(molecular_function:DNA binding)				ENOG4110F3C(S:Function unknown)	EPS31133.1(hypothetical protein PDE_06088 [Penicillium oxalicum 114-2])	sp|Q1MTM9|YFN1_SCHPO(Uncharacterized transcriptional regulatory protein C1327.01c OS=Schizosaccharomyces pombe (strain 972 / ATCC 24843) OX=284812 GN=SPAC1327.01c PE=1 SV=2)	PF04082.18(Fungal_trans:Fungal specific transcription factor domain); PF00172.18(Zn_clus:Fungal Zn(2)-Cys(6) binuclear cluster domain)
gene-PDE_07361	16.2485	4.02223	1.64745e-35	1.75663e-34	yes	up	0.626667	8.04333	0.85	0.59	0.44	8.59	7.98	7.56	PDE_07361	hypothetical protein	GO:0015297(molecular_function:antiporter activity); GO:0016813(molecular_function:hydrolase activity, acting on carbon-nitrogen (but not peptide) bonds, in linear amidines); GO:0016021(cellular_component:integral component of membrane); GO:0042910(molecular_function:xenobiotic transporter activity); GO:0046872(molecular_function:metal ion binding); GO:0008783(molecular_function:agmatinase activit…	K01480	speB	map00330(Arginine and proline metabolism)	COG0010(E:Amino acid transport and metabolism)	EPS32401.1(hypothetical protein PDE_07361 [Penicillium oxalicum 114-2])	sp|Q10088|SPEB1_SCHPO(Putative agmatinase 1 OS=Schizosaccharomyces pombe (strain 972 / ATCC 24843) OX=284812 GN=SPAC11D3.09 PE=3 SV=1)	PF00491.21(Arginase:Arginase family)
gene-PDE_01959	2.47433	1.30704	2.28e-35	2.41978e-34	yes	up	17.0133	33.42	17.39	19.52	14.13	33.03	33.96	33.27	PDE_01959	putative alpha-mannosidase	GO:0006013(biological_process:mannose metabolic process); GO:0004559(molecular_function:alpha-mannosidase activity); GO:0030246(molecular_function:carbohydrate binding)	K01191	MAN2C1	map00511(Other glycan degradation)	COG0383(G:Carbohydrate transport and metabolism)	EPS27018.1(putative alpha-mannosidase [Penicillium oxalicum 114-2])	sp|Q9UT61|MAN1_SCHPO(Alpha-mannosidase OS=Schizosaccharomyces pombe (strain 972 / ATCC 24843) OX=284812 GN=ams1 PE=3 SV=1)	PF01074.22(Glyco_hydro_38N:Glycosyl hydrolases family 38 N-terminal domain); PF07748.13(Glyco_hydro_38C:Glycosyl hydrolases family 38 C-terminal domain); PF09261.11(Alpha-mann_mid:Alpha mannosidase middle domain); PF17677.1(Glyco_hydro38C2:Glycosyl hydrolases family 38 C-terminal beta sandwich domain)
gene-PDE_04607	2.24732	1.16821	4.40587e-35	4.65428e-34	yes	up	46.4667	80.7533	48.01	48.33	43.06	74.41	77.3	90.55	PDE_04607	hypothetical protein					ENOG410Y354(S:Function unknown)	EPS29657.1(hypothetical protein PDE_04607 [Penicillium oxalicum 114-2])	None
gene-PDE_05630	2.65954	1.41118	5.82896e-35	6.14335e-34	yes	up	23.3	49.2333	22.79	22.8	24.31	51.18	49.67	46.85	PDE_05630	hypothetical protein	GO:0018580(molecular_function:nitronate monooxygenase activity); GO:0051213(molecular_function:dioxygenase activity)				COG2070(S:Function unknown)	EPS30678.1(hypothetical protein PDE_05630 [Penicillium oxalicum 114-2])	sp|O06179|Y1533_MYCTU(Putative monooxygenase Rv1533 OS=Mycobacterium tuberculosis (strain ATCC 25618 / H37Rv) OX=83332 GN=Rv1533 PE=1 SV=1)	PF03060.15(NMO:Nitronate monooxygenase); PF00478.25(IMPDH:IMP dehydrogenase / GMP reductase domain)
gene-PDE_06168	4.18642	2.06572	7.72441e-35	8.09419e-34	yes	up	24.9833	81.6233	27.67	23.31	23.97	88.45	75.8	80.62	PDE_06168	hypothetical protein						EPS31213.1(hypothetical protein PDE_06168 [Penicillium oxalicum 114-2])	None
gene-PDE_03309	5.36847	2.42451	1.23543e-34	1.28864e-33	yes	up	1.59	6.79333	1.78	1.67	1.32	6.5	6.55	7.33	PDE_03309	hypothetical protein	GO:0022857(molecular_function:transmembrane transporter activity); GO:0016021(cellular_component:integral component of membrane); GO:0008643(biological_process:carbohydrate transport)				ENOG410XNQK(G:Carbohydrate transport and metabolism); ENOG410XNQK(M:Cell wall/membrane/envelope biogenesis)	EPS28363.1(hypothetical protein PDE_03309 [Penicillium oxalicum 114-2])	sp|P87110|ITR2_SCHPO(Myo-inositol transporter 2 OS=Schizosaccharomyces pombe (strain 972 / ATCC 24843) OX=284812 GN=itr2 PE=2 SV=1)	PF00083.24(Sugar_tr:Sugar (and other) transporter); PF07690.16(MFS_1:Major Facilitator Superfamily)
gene-PDE_09991	2.41888	1.27434	2.21826e-34	2.30063e-33	yes	up	20.06	38.68	20.16	19.53	20.49	36.35	36.93	42.76	PDE_09991	hypothetical protein	GO:0022857(molecular_function:transmembrane transporter activity); GO:0016021(cellular_component:integral component of membrane); GO:0071949(molecular_function:FAD binding); GO:0016491(molecular_function:oxidoreductase activity)				COG0277(T:Signal transduction mechanisms)	EPS35026.1(hypothetical protein PDE_09991 [Penicillium oxalicum 114-2])	sp|Q54H55|Y8969_DICDI(FAD-linked oxidoreductase DDB_G0289697 OS=Dictyostelium discoideum OX=44689 GN=DDB_G0289697 PE=2 SV=1)	PF01565.23(FAD_binding_4:FAD binding domain); PF08031.12(BBE:Berberine and berberine like)
gene-PDE_02169	3.39218	1.76221	3.32475e-34	3.42868e-33	yes	up	7.85	21.1033	8.98	8.62	5.95	21.38	19.53	22.4	PDE_02169	hypothetical protein	GO:0022857(molecular_function:transmembrane transporter activity); GO:0016021(cellular_component:integral component of membrane); GO:0008643(biological_process:carbohydrate transport)				ENOG410XNQK(S:Function unknown)	EPS27226.1(hypothetical protein PDE_02169 [Penicillium oxalicum 114-2])	sp|P39932|STL1_YEAST(Sugar transporter STL1 OS=Saccharomyces cerevisiae (strain ATCC 204508 / S288c) OX=559292 GN=STL1 PE=1 SV=2)	PF00083.24(Sugar_tr:Sugar (and other) transporter); PF07690.16(MFS_1:Major Facilitator Superfamily); PF03137.20(OATP:Organic Anion Transporter Polypeptide (OATP) family)
gene-PDE_04568	2.83991	1.50585	4.34137e-34	4.45688e-33	yes	up	4.83333	12.8133	5.13	5.06	4.31	12.02	11.9	14.52	PDE_04568	hypothetical protein						EPS29618.1(hypothetical protein PDE_04568 [Penicillium oxalicum 114-2])	None
gene-PDE_06263	3.91447	1.96882	7.61387e-34	7.78136e-33	yes	up	5.35	16.6067	5.57	5.82	4.66	17.87	15.79	16.16	PDE_06263	hypothetical protein	GO:0008353(molecular_function:RNA polymerase II carboxy-terminal domain kinase activity); GO:0070985(cellular_component:TFIIK complex); GO:0005524(molecular_function:ATP binding)	K02202	CDK7	map03022(Basal transcription factors); map03420(Nucleotide excision repair)	ENOG410XQDH(T:Signal transduction mechanisms)	EPS31308.1(hypothetical protein PDE_06263 [Penicillium oxalicum 114-2])	sp|P06242|KIN28_YEAST(Serine/threonine-protein kinase KIN28 OS=Saccharomyces cerevisiae (strain ATCC 204508 / S288c) OX=559292 GN=KIN28 PE=1 SV=1)	PF00069.25(Pkinase:Protein kinase domain); PF07714.17(Pkinase_Tyr:Protein tyrosine kinase)
gene-PDE_06032	3.068	1.6173	1.47486e-33	1.49889e-32	yes	up	5.96	14.62	5.56	5.7	6.62	14.57	13.79	15.5	PDE_06032	hypothetical protein					ENOG4110B9G(S:Function unknown); ENOG410XQ73(S:Function unknown)	EPS31078.1(hypothetical protein PDE_06032 [Penicillium oxalicum 114-2])	None	PF14033.6(DUF4246:Protein of unknown function (DUF4246))
gene-PDE_00256	3.27062	1.70956	1.72631e-33	1.75053e-32	yes	up	4.01667	10.61	4.39	4.51	3.15	10.64	10.89	10.3	PDE_00256	hypothetical protein	GO:0016021(cellular_component:integral component of membrane)				ENOG410XPUV(S:Function unknown); ENOG410XSE0(S:Function unknown)	EPS25323.1(hypothetical protein PDE_00256 [Penicillium oxalicum 114-2])	None	PF14269.6(Arylsulfotran_2:Arylsulfotransferase (ASST)); PF05935.11(Arylsulfotrans:Arylsulfotransferase (ASST))
gene-PDE_06705	19072.9	14.2192	2.3414e-33	2.37161e-32	yes	up	0	11	0	0	0	10.09	10.72	12.19	PDE_06705	hypothetical protein	GO:0004842(molecular_function:ubiquitin-protein transferase activity); GO:0000287(molecular_function:magnesium ion binding); GO:0004749(molecular_function:ribose phosphate diphosphokinase activity); GO:0009165(biological_process:nucleotide biosynthetic process); GO:0009116(biological_process:nucleoside metabolic process); GO:0009156(biological_process:ribonucleoside monophosphate biosynthetic pro…	K10592	HUWE1, MULE, ARF-BP1	map04120(Ubiquitin mediated proteolysis)	COG5021(F:Nucleotide transport and metabolism)	EPS31748.1(hypothetical protein PDE_06705 [Penicillium oxalicum 114-2])	sp|Q9P4Z1|TOM1_NEUCR(E3 ubiquitin-protein ligase TOM1-like OS=Neurospora crassa (strain ATCC 24698 / 74-OR23-1A / CBS 708.71 / DSM 1257 / FGSC 987) OX=367110 GN=B11B22.010 PE=3 SV=4)	PF06025.12(DUF913:Domain of Unknown Function (DUF913)); PF06012.12(DUF908:Domain of Unknown Function (DUF908)); PF00632.25(HECT:HECT-domain (ubiquitin-transferase)); PF14377.6(UBM:Ubiquitin binding region)
gene-PDE_05457	4.9327	2.30238	2.89343e-33	2.91134e-32	yes	up	10.3233	35.27	9.51	14.2	7.26	34.55	32.62	38.64	PDE_05457	hypothetical protein		K20063	RIM8, ART9		ENOG41112CA(K:Transcription)	EPS30506.1(hypothetical protein PDE_05457 [Penicillium oxalicum 114-2])	sp|P78612|PALF_EMENI(pH-response regulator protein palF/RIM8 OS=Emericella nidulans (strain FGSC A4 / ATCC 38163 / CBS 112.46 / NRRL 194 / M139) OX=227321 GN=palF PE=2 SV=1)	PF00339.29(Arrestin_N:Arrestin (or S-antigen), N-terminal domain); PF02752.22(Arrestin_C:Arrestin (or S-antigen), C-terminal domain)
gene-PDE_02398	2.31857	1.21324	3.37418e-33	3.38757e-32	yes	up	15.3433	28.3067	15.15	15.93	14.95	27.29	28.16	29.47	PDE_02398	hypothetical protein	GO:0022857(molecular_function:transmembrane transporter activity); GO:0006865(biological_process:amino acid transport); GO:0016021(cellular_component:integral component of membrane)				COG0531(S:Function unknown)	EPS27455.1(hypothetical protein PDE_02398 [Penicillium oxalicum 114-2])	sp|P19807|HNM1_YEAST(Choline transport protein OS=Saccharomyces cerevisiae (strain ATCC 204508 / S288c) OX=559292 GN=HNM1 PE=1 SV=1)	PF13520.6(AA_permease_2:Amino acid permease); PF00324.21(AA_permease:Amino acid permease)
gene-PDE_02116	8.75445	3.13002	3.39542e-33	3.40514e-32	yes	up	0.653333	7.14333	0.53	0.81	0.62	7.06	6.55	7.82	PDE_02116	hypothetical protein					ENOG410YJPU(S:Function unknown)	EPS27173.1(hypothetical protein PDE_02116 [Penicillium oxalicum 114-2])	None	PF12311.8(DUF3632:Protein of unknown function (DUF3632))
gene-PDE_09534	33.0201	5.04527	3.94499e-33	3.95193e-32	yes	up	0.203333	5.38667	0.11	0.15	0.35	5.58	5.24	5.34	PDE_09534	hypothetical protein	GO:0022857(molecular_function:transmembrane transporter activity); GO:0016021(cellular_component:integral component of membrane)				ENOG410XNQK(C:Energy production and conversion)	EPS34570.1(hypothetical protein PDE_09534 [Penicillium oxalicum 114-2])	sp|P07921|LACP_KLULA(Lactose permease OS=Kluyveromyces lactis (strain ATCC 8585 / CBS 2359 / DSM 70799 / NBRC 1267 / NRRL Y-1140 / WM37) OX=284590 GN=LAC12 PE=3 SV=1)	PF00083.24(Sugar_tr:Sugar (and other) transporter); PF07690.16(MFS_1:Major Facilitator Superfamily); PF06609.13(TRI12:Fungal trichothecene efflux pump (TRI12))
gene-PDE_02055	2.17232	1.11923	6.75483e-33	6.72234e-32	yes	up	11.2067	23.86	12.36	10.57	10.69	23.33	21.32	26.93	PDE_02055	hypothetical protein	GO:0008168(molecular_function:methyltransferase activity)	K15456	KTI12		COG4088(F:Nucleotide transport and metabolism)	EPS27114.1(hypothetical protein PDE_02055 [Penicillium oxalicum 114-2])	sp|Q9P7V4|KTI12_SCHPO(Protein kti12 OS=Schizosaccharomyces pombe (strain 972 / ATCC 24843) OX=284812 GN=kti12 PE=3 SV=1)	PF08433.10(KTI12:Chromatin associated protein KTI12)
gene-PDE_08540	8.08726	3.01565	7.26106e-33	7.21825e-32	yes	up	5413.43	37181.8	4947.84	5048.87	6243.59	39608.3	40289	31648	PDE_08540	hypothetical protein					ENOG410YWA5(S:Function unknown)	EPS33578.1(hypothetical protein PDE_08540 [Penicillium oxalicum 114-2])	None	PF11034.8(Grg1:Glucose-repressible protein Grg1)
gene-PDE_04251	2.22106	1.15125	9.3015e-33	9.22652e-32	yes	up	11.87	20.9767	12.38	12.46	10.77	21.87	19.9	21.16	PDE_04251	putative beta-glucosidase	GO:0102483(molecular_function:scopolin beta-glucosidase activity); GO:0030245(biological_process:cellulose catabolic process); GO:0008422(molecular_function:beta-glucosidase activity)	K05349	bglX	map00460(Cyanoamino acid metabolism); map00500(Starch and sucrose metabolism)	COG1472(S:Function unknown)	EPS29302.1(putative beta-glucosidase [Penicillium oxalicum 114-2])	sp|B8NDE2|BGLI_ASPFN(Probable beta-glucosidase I OS=Aspergillus flavus (strain ATCC 200026 / FGSC A1120 / NRRL 3357 / JCM 12722 / SRRC 167) OX=332952 GN=bglI PE=3 SV=2)	PF01915.22(Glyco_hydro_3_C:Glycosyl hydrolase family 3 C-terminal domain); PF00933.21(Glyco_hydro_3:Glycosyl hydrolase family 3 N terminal domain); PF14310.6(Fn3-like:Fibronectin type III-like domain); PF07691.12(PA14:PA14 domain)
gene-PDE_08103	2.92766	1.54975	1.26711e-32	1.25144e-31	yes	up	8.82	20.4733	8.92	9.86	7.68	19.53	21.48	20.41	PDE_08103	hypothetical protein	GO:0004834(molecular_function:tryptophan synthase activity)	K01694	TRP	map00400(Phenylalanine, tyrosine and tryptophan biosynthesis); map00260(Glycine, serine and threonine metabolism)	COG0133(E:Amino acid transport and metabolism)	EPS33141.1(hypothetical protein PDE_08103 [Penicillium oxalicum 114-2])	sp|P13228|TRP_NEUCR(Tryptophan synthase OS=Neurospora crassa (strain ATCC 24698 / 74-OR23-1A / CBS 708.71 / DSM 1257 / FGSC 987) OX=367110 GN=trp-3 PE=1 SV=1)	PF00291.25(PALP:Pyridoxal-phosphate dependent enzyme)
gene-PDE_02824	2.46451	1.3013	1.33809e-32	1.31869e-31	yes	up	31.94	57.67	33.07	32.33	30.42	62.69	58.27	52.05	PDE_02824	hypothetical protein	GO:0005506(molecular_function:iron ion binding); GO:0016705(molecular_function:oxidoreductase activity, acting on paired donors, with incorporation or reduction of molecular oxygen); GO:0016021(cellular_component:integral component of membrane); GO:0020037(molecular_function:heme binding)				COG2124(S:Function unknown)	EPS27880.1(hypothetical protein PDE_02824 [Penicillium oxalicum 114-2])	sp|A1CFL6|PATI_ASPCL(Cytochrome P450 monooxygenase patI OS=Aspergillus clavatus (strain ATCC 1007 / CBS 513.65 / DSM 816 / NCTC 3887 / NRRL 1) OX=344612 GN=patI PE=1 SV=2)	PF00067.22(p450:Cytochrome P450)
gene-PDE_08094	5.14456	2.36305	3.10746e-32	3.04263e-31	yes	up	6.30667	16.7033	6.57	4.77	7.58	15.84	16.89	17.38	PDE_08094	putative endo-beta-1,4-xylanase	GO:0045493(biological_process:xylan catabolic process); GO:0030248(molecular_function:cellulose binding); GO:0031176(molecular_function:endo-1,4-beta-xylanase activity); GO:0000272(biological_process:polysaccharide catabolic process); GO:0005576(cellular_component:extracellular region)	K01181	E3.2.1.8, xynA		COG3693(G:Carbohydrate transport and metabolism)	ADX86896.1(glycoside hydrolase family 10 xylanase [Penicillium decumbens])	sp|Q5ZNB1|XYND_TALFU(Endo-1,4-beta-xylanase D OS=Talaromyces funiculosus OX=28572 GN=xynD PE=1 SV=1)	PF00331.20(Glyco_hydro_10:Glycosyl hydrolase family 10); PF00734.18(CBM_1:Fungal cellulose binding domain)
gene-PDE_03707	2.03006	1.02152	3.3275e-32	3.25459e-31	yes	up	36.9133	59.5967	38.89	40.42	31.43	56.51	56.58	65.7	PDE_03707	hypothetical protein	GO:0016021(cellular_component:integral component of membrane); GO:0003723(molecular_function:RNA binding); GO:0003743(molecular_function:translation initiation factor activity)	K03260	EIF4G	map03013(RNA transport)	ENOG410ZVHN(J:Translation, ribosomal structure and biogenesis); ENOG410XS4P(J:Translation, ribosomal structure and biogenesis); ENOG410ZIZB(J:Translation, ribosomal structure and biogenesis)	EPS28761.1(hypothetical protein PDE_03707 [Penicillium oxalicum 114-2])	sp|Q10475|IF4G_SCHPO(Eukaryotic translation initiation factor 4 gamma OS=Schizosaccharomyces pombe (strain 972 / ATCC 24843) OX=284812 GN=tif471 PE=1 SV=1)	PF02854.19(MIF4G:MIF4G domain); PF12152.8(eIF_4G1:Eukaryotic translation initiation factor 4G1)
gene-PDE_00476	3.87644	1.95473	3.35932e-32	3.28219e-31	yes	up	5.96	18.3833	5.61	5.98	6.29	17.81	17.85	19.49	PDE_00476	hypothetical protein	GO:0016491(molecular_function:oxidoreductase activity)	K07119	K07119		COG2130(S:Function unknown)	EPS25542.1(hypothetical protein PDE_00476 [Penicillium oxalicum 114-2])	sp|N4WR35|RED1_COCH4(NADP-dependent oxidoreductase RED1 OS=Cochliobolus heterostrophus (strain C4 / ATCC 48331 / race T) OX=665024 GN=RED1 PE=3 SV=1)	PF00107.26(ADH_zinc_N:Zinc-binding dehydrogenase); PF16884.5(ADH_N_2:N-terminal domain of oxidoreductase); PF13602.6(ADH_zinc_N_2:Zinc-binding dehydrogenase)
gene-PDE_01570	2.04017	1.02869	4.17115e-32	4.0623e-31	yes	up	17.7733	28.6833	17.3	18.74	17.28	29.03	27.98	29.04	PDE_01570	hypothetical protein	GO:0005634(cellular_component:nucleus); GO:0006351(biological_process:transcription, DNA-templated); GO:0003677(molecular_function:DNA binding); GO:0008233(molecular_function:peptidase activity); GO:0000981(molecular_function:RNA polymerase II transcription factor activity, sequence-specific DNA binding); GO:0008270(molecular_function:zinc ion binding)				ENOG410Z8RR(S:Function unknown)	EPS26632.1(hypothetical protein PDE_01570 [Penicillium oxalicum 114-2])	sp|Q5B8L0|PRTT_EMENI(Transcriptional activator of proteases prtT OS=Emericella nidulans (strain FGSC A4 / ATCC 38163 / CBS 112.46 / NRRL 194 / M139) OX=227321 GN=prtT PE=3 SV=1)	PF00172.18(Zn_clus:Fungal Zn(2)-Cys(6) binuclear cluster domain)
gene-PDE_05723	2.12202	1.08544	8.0694e-32	7.80871e-31	yes	up	54.3333	91.8333	52.22	58.03	52.75	87.13	83.53	104.84	PDE_05723	hypothetical protein					ENOG410ZPS1(S:Function unknown)	EPS30771.1(hypothetical protein PDE_05723 [Penicillium oxalicum 114-2])	None
gene-PDE_08962	2.90529	1.53868	1.04447e-31	1.00751e-30	yes	up	322.227	734.853	293	304.01	369.67	724.76	736.63	743.17	PDE_08962	hypothetical protein	GO:0020037(molecular_function:heme binding); GO:0016021(cellular_component:integral component of membrane); GO:0046872(molecular_function:metal ion binding); GO:0016579(biological_process:protein deubiquitination); GO:0036459(molecular_function:thiol-dependent ubiquitinyl hydrolase activity); GO:0016491(molecular_function:oxidoreductase activity)				COG5274(C:Energy production and conversion); COG5274(I:Lipid transport and metabolism)	EPS34000.1(hypothetical protein PDE_08962 [Penicillium oxalicum 114-2])	sp|Q9P5L0|CYB5_NEUCR(Probable cytochrome b5 OS=Neurospora crassa (strain ATCC 24698 / 74-OR23-1A / CBS 708.71 / DSM 1257 / FGSC 987) OX=367110 GN=B23L21.190 PE=3 SV=2)	PF00173.28(Cyt-b5:Cytochrome b5-like Heme/Steroid binding domain)
gene-PDE_07967	2.90453	1.5383	2.41174e-31	2.31171e-30	yes	up	16.9833	39.1733	18.4	20.2	12.35	36.95	38.52	42.05	PDE_07967	hypothetical protein	GO:0005737(cellular_component:cytoplasm); GO:0006207(biological_process:'de novo' pyrimidine nucleobase biosynthetic process); GO:0003922(molecular_function:GMP synthase (glutamine-hydrolyzing) activity); GO:0006541(biological_process:glutamine metabolic process); GO:0045984(biological_process:negative regulation of pyrimidine nucleobase metabolic process); GO:0004088(molecular_function:carbamoyl…	K11541	URA2	map00240(Pyrimidine metabolism); map00250(Alanine, aspartate and glutamate metabolism)	COG0505(F:Nucleotide transport and metabolism)	EPS33006.1(hypothetical protein PDE_07967 [Penicillium oxalicum 114-2])	sp|O93937|PYR1_EMENI(Protein pyrABCN OS=Emericella nidulans (strain FGSC A4 / ATCC 38163 / CBS 112.46 / NRRL 194 / M139) OX=227321 GN=pyrABCN PE=3 SV=2)	PF02786.17(CPSase_L_D2:Carbamoyl-phosphate synthase L chain, ATP binding domain); PF00988.22(CPSase_sm_chain:Carbamoyl-phosphate synthase small chain, CPSase domain); PF00117.28(GATase:Glutamine amidotransferase class-I); PF02729.21(OTCace_N:Aspartate/ornithine carbamoyltransferase, carbamoyl-P binding domain); PF02787.19(CPSase_L_D3:Carbamoyl-phosphate synthetase large chain, oligomerisation dom…
gene-PDE_00279	2.39785	1.26174	2.61986e-31	2.50592e-30	yes	up	13.86	26.45	14.39	13.55	13.64	26.88	25.29	27.18	PDE_00279	hypothetical protein	GO:0015233(molecular_function:pantothenate transmembrane transporter activity); GO:0098717(biological_process:pantothenate import across plasma membrane); GO:0016021(cellular_component:integral component of membrane); GO:0015887(biological_process:pantothenate transmembrane transport); GO:0022857(molecular_function:transmembrane transporter activity); GO:0005886(cellular_component:plasma membrane…	K03448	FEN2, LIZ1		ENOG410XSQ8(G:Carbohydrate transport and metabolism)	EPS25346.1(hypothetical protein PDE_00279 [Penicillium oxalicum 114-2])	sp|O43000|LIZ1_SCHPO(Pantothenate transporter liz1 OS=Schizosaccharomyces pombe (strain 972 / ATCC 24843) OX=284812 GN=liz1 PE=2 SV=2)	PF07690.16(MFS_1:Major Facilitator Superfamily); PF06779.14(MFS_4:Uncharacterised MFS-type transporter YbfB)
gene-PDE_04145	2.21676	1.14845	3.08683e-31	2.94332e-30	yes	up	50.7533	89.6	46.24	51.74	54.28	91.57	86.03	91.2	PDE_04145	hypothetical protein	GO:0006457(biological_process:protein folding); GO:0031072(molecular_function:heat shock protein binding); GO:0016021(cellular_component:integral component of membrane); GO:0051082(molecular_function:unfolded protein binding); GO:0009408(biological_process:response to heat); GO:0046872(molecular_function:metal ion binding); GO:0005524(molecular_function:ATP binding)	K14002	SCJ1	map04141(Protein processing in endoplasmic reticulum)	COG0484(S:Function unknown)	EPS29196.1(hypothetical protein PDE_04145 [Penicillium oxalicum 114-2])	sp|O94625|SPJ1_SCHPO(DnaJ-related protein spj1 OS=Schizosaccharomyces pombe (strain 972 / ATCC 24843) OX=284812 GN=spj1 PE=2 SV=2)	PF01556.18(DnaJ_C:DnaJ C terminal domain); PF00226.31(DnaJ:DnaJ domain); PF00684.19(DnaJ_CXXCXGXG:DnaJ central domain); PF15777.5(Anti-TRAP:Tryptophan RNA-binding attenuator protein inhibitory protein)
gene-PDE_01918	2.52844	1.33825	3.88623e-31	3.6901e-30	yes	up	233.763	601.197	239.82	216.2	245.27	675.52	662.01	466.06	PDE_01918	hypothetical protein	GO:0016846(molecular_function:carbon-sulfur lyase activity)				COG3791(S:Function unknown)	EPS26978.1(hypothetical protein PDE_01918 [Penicillium oxalicum 114-2])	None	PF04828.14(GFA:Glutathione-dependent formaldehyde-activating enzyme)
gene-PDE_04993	3.24685	1.69904	9.33958e-31	8.76765e-30	yes	up	5.83333	15.0767	5.3	6.11	6.09	15.49	14.5	15.24	PDE_04993	hypothetical protein	GO:0016491(molecular_function:oxidoreductase activity)				COG0665(S:Function unknown)	EPS30043.1(hypothetical protein PDE_04993 [Penicillium oxalicum 114-2])	sp|Q9Z3S3|ORDL_RHIME(Probable oxidoreductase OrdL OS=Rhizobium meliloti (strain 1021) OX=266834 GN=ordL PE=4 SV=2)	PF01266.24(DAO:FAD dependent oxidoreductase); PF13738.6(Pyr_redox_3:Pyridine nucleotide-disulphide oxidoreductase); PF07992.14(Pyr_redox_2:Pyridine nucleotide-disulphide oxidoreductase); PF13450.6(NAD_binding_8:NAD(P)-binding Rossmann-like domain); PF06100.11(MCRA:MCRA family); PF13454.6(NAD_binding_9:FAD-NAD(P)-binding); PF01946.17(Thi4:Thi4 family)
gene-PDE_02781	2.99908	1.58452	9.44215e-31	8.85481e-30	yes	up	7.56667	18.0633	7.48	7.5	7.72	18.02	17.1	19.07	PDE_02781	hypothetical protein	GO:0016021(cellular_component:integral component of membrane); GO:0055085(biological_process:transmembrane transport); GO:0008643(biological_process:carbohydrate transport)	K15275	SLC35B1		COG0697(O:Posttranslational modification, protein turnover, chaperones)	EPS27837.1(hypothetical protein PDE_02781 [Penicillium oxalicum 114-2])	sp|Q4WJM7|HUT1_ASPFU(UDP-galactose transporter homolog 1 OS=Neosartorya fumigata (strain ATCC MYA-4609 / Af293 / CBS 101355 / FGSC A1100) OX=330879 GN=hut1 PE=3 SV=1)	PF08449.11(UAA:UAA transporter family); PF00892.20(EamA:EamA-like transporter family); PF04142.15(Nuc_sug_transp:Nucleotide-sugar transporter)
gene-PDE_08900	2.2296	1.15678	1.28805e-30	1.20544e-29	yes	up	74.2967	141.267	77.7	86.37	58.82	128.87	131.05	163.88	PDE_08900	hypothetical protein					ENOG410XNYK(S:Function unknown)	EPS33938.1(hypothetical protein PDE_08900 [Penicillium oxalicum 114-2])	sp|Q9UTM5|YIJ1_SCHPO(Uncharacterized protein C1420.01c OS=Schizosaccharomyces pombe (strain 972 / ATCC 24843) OX=284812 GN=SPAC1420.01c PE=4 SV=2)	PF11702.8(DUF3295:Protein of unknown function (DUF3295)); PF08550.10(DUF1752:Fungal protein of unknown function (DUF1752))
gene-PDE_06994	2.20559	1.14117	3.93226e-30	3.64635e-29	yes	up	9.69	17.02	10.02	10.74	8.31	16.39	16.11	18.56	PDE_06994	hypothetical protein	GO:0003899(molecular_function:DNA-directed RNA polymerase activity); GO:0005634(cellular_component:nucleus); GO:0032549(molecular_function:ribonucleoside binding); GO:0006351(biological_process:transcription, DNA-templated); GO:0003677(molecular_function:DNA binding)	K03002	RPA2, POLR1B	map00240(Pyrimidine metabolism); map03020(RNA polymerase); map00230(Purine metabolism)	COG0085(K:Transcription)	EPS32035.1(hypothetical protein PDE_06994 [Penicillium oxalicum 114-2])	sp|O74633|RPA2_NEUCR(DNA-directed RNA polymerase I subunit RPA2 OS=Neurospora crassa (strain ATCC 24698 / 74-OR23-1A / CBS 708.71 / DSM 1257 / FGSC 987) OX=367110 GN=acr-2 PE=1 SV=2)	PF00562.28(RNA_pol_Rpb2_6:RNA polymerase Rpb2, domain 6); PF04563.15(RNA_pol_Rpb2_1:RNA polymerase beta subunit); PF04565.16(RNA_pol_Rpb2_3:RNA polymerase Rpb2, domain 3); PF06883.12(RNA_pol_Rpa2_4:RNA polymerase I, Rpa2 specific domain); PF04561.14(RNA_pol_Rpb2_2:RNA polymerase Rpb2, domain 2); PF04560.20(RNA_pol_Rpb2_7:RNA polymerase Rpb2, domain 7)
gene-PDE_06167	3.01811	1.59365	3.95366e-30	3.66246e-29	yes	up	61.0933	145.867	77.04	53.52	52.72	136.17	141.68	159.75	PDE_06167	hypothetical protein						EPS31212.1(hypothetical protein PDE_06167 [Penicillium oxalicum 114-2])	None
gene-PDE_04732	2.69602	1.43083	3.9662e-30	3.67035e-29	yes	up	23.97	49.9567	22.72	24.11	25.08	53.49	50.25	46.13	PDE_04732	hypothetical protein	GO:0016491(molecular_function:oxidoreductase activity)	K00059	fabG	map00780(Biotin metabolism); map00061(Fatty acid biosynthesis)	COG1028(T:Signal transduction mechanisms)	EPS29782.1(hypothetical protein PDE_04732 [Penicillium oxalicum 114-2])	sp|Q9X248|FABG_THEMA(3-oxoacyl-[acyl-carrier-protein] reductase FabG OS=Thermotoga maritima (strain ATCC 43589 / MSB8 / DSM 3109 / JCM 10099) OX=243274 GN=fabG PE=3 SV=1)	PF13561.6(adh_short_C2:Enoyl-(Acyl carrier protein) reductase); PF00106.25(adh_short:short chain dehydrogenase); PF08659.10(KR:KR domain)
gene-PDE_03344	3.00933	1.58944	4.13716e-30	3.82079e-29	yes	up	137.413	251.44	143.97	130.61	137.66	269.95	271.09	213.28	PDE_03344	hypothetical protein	GO:0003824(molecular_function:catalytic activity); GO:0016829(molecular_function:lyase activity); GO:0016740(molecular_function:transferase activity); GO:0008483(molecular_function:transaminase activity)				COG0520(S:Function unknown)	EPS28398.1(hypothetical protein PDE_03344 [Penicillium oxalicum 114-2])	sp|Q4WD47|FMPE_ASPFU(Nonribosomal peptide synthetase fmpE OS=Neosartorya fumigata (strain ATCC MYA-4609 / Af293 / CBS 101355 / FGSC A1100) OX=330879 GN=fmpE PE=2 SV=1)	PF00266.19(Aminotran_5:Aminotransferase class-V); PF00155.21(Aminotran_1_2:Aminotransferase class I and II); PF01053.20(Cys_Met_Meta_PP:Cys/Met metabolism PLP-dependent enzyme)
gene-PDE_00529	3.25579	1.70301	6.22033e-30	5.71567e-29	yes	up	18.6067	47.85	22.83	18.13	14.86	42.86	50.02	50.67	PDE_00529	hypothetical protein	GO:0016021(cellular_component:integral component of membrane); GO:0016780(molecular_function:phosphotransferase activity, for other substituted phosphate groups); GO:0008654(biological_process:phospholipid biosynthetic process)	K00999	CDIPT	map00564(Glycerophospholipid metabolism); map04070(Phosphatidylinositol signaling system); map00562(Inositol phosphate metabolism)	COG0558(S:Function unknown)	EPS25595.1(hypothetical protein PDE_00529 [Penicillium oxalicum 114-2])	sp|Q10153|PIS_SCHPO(CDP-diacylglycerol--inositol 3-phosphatidyltransferase OS=Schizosaccharomyces pombe (strain 972 / ATCC 24843) OX=284812 GN=pis1 PE=3 SV=2)	PF01066.21(CDP-OH_P_transf:CDP-alcohol phosphatidyltransferase)
gene-PDE_00243	2.09535	1.06719	8.03769e-30	7.37815e-29	yes	up	9.88333	16.51	10.54	10.63	8.48	16.04	15.45	18.04	PDE_00243	hypothetical protein	GO:0003899(molecular_function:DNA-directed RNA polymerase activity); GO:0005634(cellular_component:nucleus); GO:0006351(biological_process:transcription, DNA-templated); GO:0008270(molecular_function:zinc ion binding); GO:0003677(molecular_function:DNA binding)	K02999	RPA1, POLR1A	map00240(Pyrimidine metabolism); map03020(RNA polymerase); map00230(Purine metabolism)	COG0086(A:RNA processing and modification)	EPS25310.1(hypothetical protein PDE_00243 [Penicillium oxalicum 114-2])	sp|P15398|RPA1_SCHPO(DNA-directed RNA polymerase I subunit rpa1 OS=Schizosaccharomyces pombe (strain 972 / ATCC 24843) OX=284812 GN=rpa1 PE=1 SV=2)	PF04998.17(RNA_pol_Rpb1_5:RNA polymerase Rpb1, domain 5); PF00623.20(RNA_pol_Rpb1_2:RNA polymerase Rpb1, domain 2); PF04983.18(RNA_pol_Rpb1_3:RNA polymerase Rpb1, domain 3); PF04997.12(RNA_pol_Rpb1_1:RNA polymerase Rpb1, domain 1); PF05000.17(RNA_pol_Rpb1_4:RNA polymerase Rpb1, domain 4)
gene-PDE_07938	4.76501	2.25248	1.35607e-29	1.24105e-28	yes	up	3.74667	14.25	3.88	3.16	4.2	15.57	12.69	14.49	PDE_07938	putative polygalacturonase	GO:0071555(biological_process:cell wall organization); GO:0045490(biological_process:pectin catabolic process); GO:0005576(cellular_component:extracellular region); GO:0005975(biological_process:carbohydrate metabolic process); GO:0004650(molecular_function:polygalacturonase activity)	K01213	E3.2.1.67	map00040(Pentose and glucuronate interconversions)	COG5434(S:Function unknown)	EPS32977.1(putative polygalacturonase [Penicillium oxalicum 114-2])	sp|A1CVV8|PGLRA_NEOFI(Probable endopolygalacturonase A OS=Neosartorya fischeri (strain ATCC 1020 / DSM 3700 / CBS 544.65 / FGSC A1164 / JCM 1740 / NRRL 181 / WB 181) OX=331117 GN=pgaA PE=3 SV=1)	PF00295.17(Glyco_hydro_28:Glycosyl hydrolases family 28)
gene-PDE_03102	2.16935	1.11726	2.08777e-29	1.89733e-28	yes	up	13.09	22.58	13.21	14.5	11.56	22.44	21.36	23.94	PDE_03102	hypothetical protein	GO:0003861(molecular_function:3-isopropylmalate dehydratase activity); GO:0009316(cellular_component:3-isopropylmalate dehydratase complex); GO:0051539(molecular_function:4 iron, 4 sulfur cluster binding); GO:0009098(biological_process:leucine biosynthetic process)	K01702	LEU1	map00290(Valine, leucine and isoleucine biosynthesis)	COG0065(E:Amino acid transport and metabolism); COG0066(E:Amino acid transport and metabolism)	EPS28156.1(hypothetical protein PDE_03102 [Penicillium oxalicum 114-2])	sp|P55251|LEUC_RHIPU(3-isopropylmalate dehydratase OS=Rhizomucor pusillus OX=4840 GN=LEUA PE=3 SV=1)	PF00330.20(Aconitase:Aconitase family (aconitate hydratase)); PF00694.19(Aconitase_C:Aconitase C-terminal domain)
gene-PDE_08864	8.1556	3.02779	2.50561e-29	2.27025e-28	yes	up	7.19667	46.47	6.02	6.51	9.06	47.71	50.63	41.07	PDE_08864	hypothetical protein					COG3602(S:Function unknown); ENOG410YA0H(S:Function unknown)	EPS33902.1(hypothetical protein PDE_08864 [Penicillium oxalicum 114-2])	None	PF10000.9(ACT_3:ACT domain); PF13840.6(ACT_7:ACT domain)
gene-PDE_03341	2.09719	1.06846	2.97613e-29	2.6859e-28	yes	up	65.3833	108.893	67.96	73.28	54.91	101.19	109.14	116.35	PDE_03341	hypothetical protein	GO:0019901(molecular_function:protein kinase binding); GO:0000079(biological_process:regulation of cyclin-dependent protein serine/threonine kinase activity)	K21197	PCL5, pas1	map04138(Autophagy - yeast)	ENOG4111TTK(S:Function unknown)	EPS28395.1(hypothetical protein PDE_03341 [Penicillium oxalicum 114-2])	sp|P87049|CGP1_SCHPO(G1/S-specific cyclin pas1 OS=Schizosaccharomyces pombe (strain 972 / ATCC 24843) OX=284812 GN=pas1 PE=2 SV=3)	PF08613.11(Cyclin:Cyclin)
gene-PDE_07179	2.0787	1.05568	4.4301e-29	3.98228e-28	yes	up	83.0433	136.49	80.34	84.36	84.43	132	133.36	144.11	PDE_07179	hypothetical protein	GO:0003723(molecular_function:RNA binding)				ENOG4111XF9(S:Function unknown)	EPS32219.1(hypothetical protein PDE_07179 [Penicillium oxalicum 114-2])	None
gene-PDE_03147	2.74883	1.45882	4.76645e-29	4.27619e-28	yes	up	23.41	51.36	24.27	20.26	25.7	53.14	45.54	55.4	PDE_03147	hypothetical protein	GO:0033499(biological_process:galactose catabolic process via UDP-galactose); GO:0008270(molecular_function:zinc ion binding); GO:0008108(molecular_function:UDP-glucose:hexose-1-phosphate uridylyltransferase activity)	K00965	galT, GALT	map00520(Amino sugar and nucleotide sugar metabolism); map00052(Galactose metabolism)	COG1085(G:Carbohydrate transport and metabolism)	EPS28201.1(hypothetical protein PDE_03147 [Penicillium oxalicum 114-2])	sp|Q7RYE7|GAL7_NEUCR(Galactose-1-phosphate uridylyltransferase OS=Neurospora crassa (strain ATCC 24698 / 74-OR23-1A / CBS 708.71 / DSM 1257 / FGSC 987) OX=367110 GN=gal-7 PE=3 SV=1)	PF01087.22(GalP_UDP_transf:Galactose-1-phosphate uridyl transferase, N-terminal domain); PF02744.17(GalP_UDP_tr_C:Galactose-1-phosphate uridyl transferase, C-terminal domain)
gene-PDE_03746	2.06425	1.04562	6.69651e-28	5.82411e-27	yes	up	128.357	210.533	119.7	129.56	135.81	206.25	220.72	204.63	PDE_03746	hypothetical protein	GO:0018580(molecular_function:nitronate monooxygenase activity); GO:0051213(molecular_function:dioxygenase activity)				COG2070(H:Coenzyme transport and metabolism)	EPS28800.1(hypothetical protein PDE_03746 [Penicillium oxalicum 114-2])	sp|O06179|Y1533_MYCTU(Putative monooxygenase Rv1533 OS=Mycobacterium tuberculosis (strain ATCC 25618 / H37Rv) OX=83332 GN=Rv1533 PE=1 SV=1)	PF03060.15(NMO:Nitronate monooxygenase); PF00478.25(IMPDH:IMP dehydrogenase / GMP reductase domain); PF01070.18(FMN_dh:FMN-dependent dehydrogenase); PF01645.17(Glu_synthase:Conserved region in glutamate synthase)
gene-PDE_03570	2.28217	1.19041	8.46051e-28	7.33728e-27	yes	up	9.89333	17.9733	10.46	10.88	8.34	16.8	17.27	19.85	PDE_03570	hypothetical protein	GO:0005737(cellular_component:cytoplasm); GO:0061711(molecular_function:N(6)-L-threonylcarbamoyladenine synthase); GO:0005634(cellular_component:nucleus); GO:0016021(cellular_component:integral component of membrane); GO:0051377(molecular_function:mannose-ethanolamine phosphotransferase activity); GO:0006506(biological_process:GPI anchor biosynthetic process); GO:0008168(molecular_function:methyl…	K05288	PIGO	map00563(Glycosylphosphatidylinositol (GPI)-anchor biosynthesis)	COG1524(S:Function unknown)	EPS28624.1(hypothetical protein PDE_03570 [Penicillium oxalicum 114-2])	sp|Q74ZS2|GPI13_ASHGO(GPI ethanolamine phosphate transferase 3 OS=Ashbya gossypii (strain ATCC 10895 / CBS 109.51 / FGSC 9923 / NRRL Y-1056) OX=284811 GN=GPI13 PE=3 SV=2)	PF01663.22(Phosphodiest:Type I phosphodiesterase / nucleotide pyrophosphatase); PF01676.18(Metalloenzyme:Metalloenzyme superfamily); PF00884.23(Sulfatase:Sulfatase)
gene-PDE_00014	112.68	6.81608	1.22421e-27	1.05865e-26	yes	up	0.0666667	6.26667	0.1	0.07	0.03	5.76	6.47	6.57	PDE_00014	putative endo-beta-1,4-xylanase	GO:0005794(cellular_component:Golgi apparatus); GO:0030248(molecular_function:cellulose binding); GO:0005975(biological_process:carbohydrate metabolic process); GO:0004348(molecular_function:glucosylceramidase activity); GO:0006487(biological_process:protein N-linked glycosylation); GO:0004553(molecular_function:hydrolase activity, hydrolyzing O-glycosyl compounds); GO:0006683(biological_process:…				ENOG410ZSMX(G:Carbohydrate transport and metabolism)	EPS25083.1(putative endo-beta-1,4-xylanase [Penicillium oxalicum 114-2])	sp|B0Y8K2|CBHB_ASPFC(Probable 1,4-beta-D-glucan cellobiohydrolase B OS=Neosartorya fumigata (strain CEA10 / CBS 144.89 / FGSC A1163) OX=451804 GN=cbhB PE=3 SV=1)	PF14587.6(Glyco_hydr_30_2:O-Glycosyl hydrolase family 30); PF00734.18(CBM_1:Fungal cellulose binding domain); PF17189.4(Glyco_hydro_30C:Glycosyl hydrolase family 30 beta sandwich domain); PF02057.15(Glyco_hydro_59:Glycosyl hydrolase family 59); PF02055.16(Glyco_hydro_30:Glycosyl hydrolase family 30 TIM-barrel domain)
gene-PDE_07393	2.2124	1.14561	1.62131e-27	1.3994e-26	yes	up	13.3167	23.42	13.38	14.02	12.55	22.45	24.42	23.39	PDE_07393	hypothetical protein	GO:0003824(molecular_function:catalytic activity); GO:0008484(molecular_function:sulfuric ester hydrolase activity)	K01130	E3.1.6.1, aslA	map00600(Sphingolipid metabolism)	COG3119(K:Transcription)	EPS32433.1(hypothetical protein PDE_07393 [Penicillium oxalicum 114-2])	sp|P51691|ARS_PSEAE(Arylsulfatase OS=Pseudomonas aeruginosa (strain ATCC 15692 / DSM 22644 / CIP 104116 / JCM 14847 / LMG 12228 / 1C / PRS 101 / PAO1) OX=208964 GN=atsA PE=1 SV=3)	PF00884.23(Sulfatase:Sulfatase)
gene-PDE_02583	7377.85	12.849	1.8526e-27	1.5945e-26	yes	up	0	62.24	0	0	0	64.21	63.8	58.71	PDE_02583	putative endo-beta-1,4-galactanase	GO:0015926(molecular_function:glucosidase activity); GO:0071555(biological_process:cell wall organization); GO:0005576(cellular_component:extracellular region); GO:0008152(biological_process:metabolic process); GO:0045490(biological_process:pectin catabolic process); GO:0031218(molecular_function:arabinogalactan endo-1,4-beta-galactosidase activity)	K01224	E3.2.1.89		COG3867(G:Carbohydrate transport and metabolism)	EPS27639.1(putative endo-beta-1,4-galactanase [Penicillium oxalicum 114-2])	sp|A1D3T4|GANA_NEOFI(Probable arabinogalactan endo-beta-1,4-galactanase A OS=Neosartorya fischeri (strain ATCC 1020 / DSM 3700 / CBS 544.65 / FGSC A1164 / JCM 1740 / NRRL 181 / WB 181) OX=331117 GN=galA PE=3 SV=1)	PF07745.13(Glyco_hydro_53:Glycosyl hydrolase family 53)
gene-PDE_07384	2.29811	1.20045	2.81491e-27	2.41817e-26	yes	up	26.6233	48.48	27.45	26.78	25.64	48.36	45	52.08	PDE_07384	hypothetical protein	GO:0005737(cellular_component:cytoplasm); GO:0034453(biological_process:microtubule anchoring); GO:0015631(molecular_function:tubulin binding); GO:0000132(biological_process:establishment of mitotic spindle orientation); GO:0019207(molecular_function:kinase regulator activity); GO:0005813(cellular_component:centrosome); GO:0005634(cellular_component:nucleus); GO:0097431(cellular_component:mitotic…	K15262	BCP1, BCCIP		ENOG4111GYV(U:Intracellular trafficking, secretion, and vesicular transport)	EPS32424.1(hypothetical protein PDE_07384 [Penicillium oxalicum 114-2])	sp|Q4WVS2|BCP1_ASPFU(Protein bcp1 OS=Neosartorya fumigata (strain ATCC MYA-4609 / Af293 / CBS 101355 / FGSC A1100) OX=330879 GN=bcp1 PE=3 SV=2)	PF13862.6(BCIP:p21-C-terminal region-binding protein)
gene-PDE_08903	2.15767	1.10947	2.99751e-27	2.57261e-26	yes	up	9.92333	18.2533	10.43	10.38	8.96	16.55	16.69	21.52	PDE_08903	hypothetical protein	GO:0046872(molecular_function:metal ion binding); GO:0008270(molecular_function:zinc ion binding)				ENOG410XXHF(S:Function unknown)	EPS33941.1(hypothetical protein PDE_08903 [Penicillium oxalicum 114-2])	sp|O60140|YNS9_SCHPO(Uncharacterized protein C18H10.09 OS=Schizosaccharomyces pombe (strain 972 / ATCC 24843) OX=284812 GN=SPBC18H10.09 PE=4 SV=2)	PF05495.12(zf-CHY:CHY zinc finger)
gene-PDE_01007	2.08191	1.05791	4.30733e-27	3.67252e-26	yes	up	279.167	456.12	283.27	263.77	290.46	450.87	489.86	427.63	PDE_01007	hypothetical protein	GO:0003735(molecular_function:structural constituent of ribosome); GO:0006412(biological_process:translation); GO:0005840(cellular_component:ribosome)	K02903	RP-L28e, RPL28	map03010(Ribosome)	ENOG4111T32(J:Translation, ribosomal structure and biogenesis)	EPS26071.1(hypothetical protein PDE_01007 [Penicillium oxalicum 114-2])	sp|O14069|RL28E_SCHPO(Probable 60S ribosomal protein L28e OS=Schizosaccharomyces pombe (strain 972 / ATCC 24843) OX=284812 GN=rpl44 PE=1 SV=1)	PF01778.17(Ribosomal_L28e:Ribosomal L28e protein family)
gene-PDE_07650	2.27879	1.18827	4.47236e-27	3.80966e-26	yes	up	22.9967	33.9067	31.46	21.45	16.08	34.42	35.22	32.08	PDE_07650	hypothetical protein	GO:0000387(biological_process:spliceosomal snRNP assembly); GO:0005732(cellular_component:small nucleolar ribonucleoprotein complex); GO:0005681(cellular_component:spliceosomal complex)				ENOG4110BEY(S:Function unknown)	EPS32690.1(hypothetical protein PDE_07650 [Penicillium oxalicum 114-2])	None
gene-PDE_06566	3.07986	1.62287	6.02712e-27	5.10065e-26	yes	up	2.04667	5.02	2.2	2.25	1.69	4.9	4.69	5.47	PDE_06566	putative chitinase	GO:0016787(molecular_function:hydrolase activity); GO:0016021(cellular_component:integral component of membrane); GO:0005975(biological_process:carbohydrate metabolic process); GO:0008061(molecular_function:chitin binding); GO:0004553(molecular_function:hydrolase activity, hydrolyzing O-glycosyl compounds)	K01183	E3.2.1.14	map00520(Amino sugar and nucleotide sugar metabolism)		EPS31611.1(putative chitinase [Penicillium oxalicum 114-2])	sp|Q13231|CHIT1_HUMAN(Chitotriosidase-1 OS=Homo sapiens OX=9606 GN=CHIT1 PE=1 SV=1)	PF00704.28(Glyco_hydro_18:Glycosyl hydrolases family 18); PF00187.19(Chitin_bind_1:Chitin recognition protein)
gene-PDE_06743	12.9705	3.69716	6.44193e-27	5.44158e-26	yes	up	0.676667	7.05667	0.41	0.54	1.08	6.78	6.97	7.42	PDE_06743	putative exo-beta-1,3-glucanase	GO:0005975(biological_process:carbohydrate metabolic process); GO:0004553(molecular_function:hydrolase activity, hydrolyzing O-glycosyl compounds)				COG2730(Q:Secondary metabolites biosynthesis, transport and catabolism)	EPS31785.1(putative exo-beta-1,3-glucanase [Penicillium oxalicum 114-2])	sp|A2RAR6|EXGA_ASPNC(Probable glucan 1,3-beta-glucosidase A OS=Aspergillus niger (strain CBS 513.88 / FGSC A1513) OX=425011 GN=exgA PE=3 SV=1)	PF00150.18(Cellulase:Cellulase (glycosyl hydrolase family 5))
gene-PDE_08478	7038.51	12.7811	7.71373e-27	6.4918e-26	yes	up	0	13.1033	0	0	0	9.99	11.85	17.47	PDE_08478	hypothetical protein					ENOG410Y7XE(S:Function unknown)	EPS33516.1(hypothetical protein PDE_08478 [Penicillium oxalicum 114-2])	None
gene-PDE_08098	3.23181	1.69234	8.92938e-27	7.4941e-26	yes	up	9.42333	24.2133	9.22	8.92	10.13	22.54	23.69	26.41	PDE_08098	hypothetical protein	GO:0046872(molecular_function:metal ion binding); GO:0004601(molecular_function:peroxidase activity); GO:0020037(molecular_function:heme binding); GO:0006979(biological_process:response to oxidative stress)	K00428	E1.11.1.5		COG0376(P:Inorganic ion transport and metabolism)	EPS33136.1(hypothetical protein PDE_08098 [Penicillium oxalicum 114-2])	sp|Q5B1Z0|CCPR2_EMENI(Putative heme-binding peroxidase OS=Emericella nidulans (strain FGSC A4 / ATCC 38163 / CBS 112.46 / NRRL 194 / M139) OX=227321 GN=AN5440 PE=3 SV=1)	PF00141.23(peroxidase:Peroxidase)
gene-PDE_09986	2.32732	1.21867	1.4086e-26	1.18001e-25	yes	up	8.83667	10.84	7.78	8.61	10.12	11.71	9.64	11.17	PDE_09986	hypothetical protein	GO:0016021(cellular_component:integral component of membrane)				ENOG410XS2C(S:Function unknown)	EPS35021.1(hypothetical protein PDE_09986 [Penicillium oxalicum 114-2])	sp|D4AK18|A4619_ARTBC(Uncharacterized secreted protein ARB_06907 OS=Arthroderma benhamiae (strain ATCC MYA-4681 / CBS 112371) OX=663331 GN=ARB_04619 PE=1 SV=2)	PF07510.11(DUF1524:Protein of unknown function (DUF1524))
gene-PDE_01906	6314.44	12.6244	1.43036e-26	1.19714e-25	yes	up	0	12.9067	0	0	0	13.18	11.67	13.87	PDE_01906	hypothetical protein	GO:0016021(cellular_component:integral component of membrane); GO:0016301(molecular_function:kinase activity)				COG0666(S:Function unknown)	EPS26966.1(hypothetical protein PDE_01906 [Penicillium oxalicum 114-2])	sp|O75762|TRPA1_HUMAN(Transient receptor potential cation channel subfamily A member 1 OS=Homo sapiens OX=9606 GN=TRPA1 PE=1 SV=3)	PF12796.7(Ank_2:Ankyrin repeats (3 copies)); PF13637.6(Ank_4:Ankyrin repeats (many copies)); PF13606.6(Ank_3:Ankyrin repeat); PF13857.6(Ank_5:Ankyrin repeats (many copies)); PF00023.30(Ank:Ankyrin repeat)
gene-PDE_01349	64.9348	6.02092	1.80546e-26	1.5083e-25	yes	up	0.603333	30.89	0	0.96	0.85	34.07	28.23	30.37	PDE_01349	hypothetical protein					ENOG4111MGS(S:Function unknown)	EPS26413.1(hypothetical protein PDE_01349 [Penicillium oxalicum 114-2])	None
gene-PDE_09404	2.41275	1.27068	2.497e-26	2.0784e-25	yes	up	22.2133	42.44	22.58	24.01	20.05	43.5	45.51	38.31	PDE_09404	hypothetical protein	GO:0000162(biological_process:tryptophan biosynthetic process); GO:0004048(molecular_function:anthranilate phosphoribosyltransferase activity); GO:0016757(molecular_function:transferase activity, transferring glycosyl groups)	K00766	trpD	map00400(Phenylalanine, tyrosine and tryptophan biosynthesis)	COG0547(E:Amino acid transport and metabolism)	EPS34440.1(hypothetical protein PDE_09404 [Penicillium oxalicum 114-2])	sp|O60122|TRPD_SCHPO(Anthranilate phosphoribosyltransferase OS=Schizosaccharomyces pombe (strain 972 / ATCC 24843) OX=284812 GN=trp4 PE=3 SV=1)	PF00591.21(Glycos_transf_3:Glycosyl transferase family, a/b domain); PF02885.17(Glycos_trans_3N:Glycosyl transferase family, helical bundle domain)
gene-PDE_00170	5871.97	12.5196	3.6857e-26	3.04555e-25	yes	up	0	59.7933	0	0	0	60.26	60	59.12	PDE_00170	hypothetical protein	GO:0016491(molecular_function:oxidoreductase activity)				COG1028(S:Function unknown)	EPS25237.1(hypothetical protein PDE_00170 [Penicillium oxalicum 114-2])	sp|Q10216|YAY8_SCHPO(Uncharacterized oxidoreductase C4H3.08 OS=Schizosaccharomyces pombe (strain 972 / ATCC 24843) OX=284812 GN=SPAC4H3.08 PE=3 SV=1)	PF13561.6(adh_short_C2:Enoyl-(Acyl carrier protein) reductase); PF00106.25(adh_short:short chain dehydrogenase); PF08659.10(KR:KR domain)
gene-PDE_07946	6.06253	2.59992	3.98354e-26	3.28867e-25	yes	up	2.23333	10.6767	2.37	2.58	1.75	10.63	10.53	10.87	PDE_07946	hypothetical protein	GO:0018576(molecular_function:catechol 1,2-dioxygenase activity); GO:0009712(biological_process:catechol-containing compound metabolic process); GO:0008199(molecular_function:ferric iron binding)	K03381	catA		COG3485(Q:Secondary metabolites biosynthesis, transport and catabolism)	EPS32985.1(hypothetical protein PDE_07946 [Penicillium oxalicum 114-2])	sp|P86029|HQD2_CANAL(Catechol 1,2-dioxygenase OS=Candida albicans (strain SC5314 / ATCC MYA-2876) OX=237561 GN=HQD2 PE=1 SV=1)	PF00775.21(Dioxygenase_C:Dioxygenase); PF04444.14(Dioxygenase_N:Catechol dioxygenase N terminus)
gene-PDE_07606	2.34321	1.22848	4.48817e-26	3.69523e-25	yes	up	7.74667	16.8633	7.01	7.9	8.33	16.35	16.61	17.63	PDE_07606	hypothetical protein	GO:0071949(molecular_function:FAD binding); GO:0016491(molecular_function:oxidoreductase activity)				COG0277(S:Function unknown)	EPS32646.1(hypothetical protein PDE_07606 [Penicillium oxalicum 114-2])	sp|D7UQ40|SOL5_ALTSO(Bifunctional solanapyrone synthase OS=Alternaria solani OX=48100 GN=sol5 PE=1 SV=1)	PF01565.23(FAD_binding_4:FAD binding domain)
gene-PDE_04415	2.97762	1.57416	6.09575e-26	4.98723e-25	yes	up	4.6	10.88	4.78	4.84	4.18	11.3	9.97	11.37	PDE_04415	hypothetical protein	GO:0003824(molecular_function:catalytic activity); GO:0022857(molecular_function:transmembrane transporter activity); GO:0016021(cellular_component:integral component of membrane)	K03457	TC.NCS1			EPS29465.1(hypothetical protein PDE_04415 [Penicillium oxalicum 114-2])	sp|Q9P6J5|YHD5_SCHPO(Uncharacterized permease C1683.05 OS=Schizosaccharomyces pombe (strain 972 / ATCC 24843) OX=284812 GN=SPBC1683.05 PE=3 SV=1)	PF02133.15(Transp_cyt_pur:Permease for cytosine/purines, uracil, thiamine, allantoin)
gene-PDE_05919	2.13145	1.09183	7.55634e-26	6.17113e-25	yes	up	15.4433	26.2567	16.68	15.74	13.91	24.88	23.7	30.19	PDE_05919	hypothetical protein	GO:0005634(cellular_component:nucleus); GO:0006351(biological_process:transcription, DNA-templated); GO:0008270(molecular_function:zinc ion binding); GO:0003677(molecular_function:DNA binding)				ENOG4110B4T(K:Transcription)	EPS30965.1(hypothetical protein PDE_05919 [Penicillium oxalicum 114-2])	sp|P52959|CTF1B_FUSSO(Cutinase transcription factor 1 beta OS=Fusarium solani subsp. pisi OX=70791 GN=CTF1-BETA PE=2 SV=1)	PF04082.18(Fungal_trans:Fungal specific transcription factor domain)
gene-PDE_06659	2.08271	1.05846	8.91945e-26	7.26481e-25	yes	up	13.6933	22.7333	13.3	13.85	13.93	21.98	22.34	23.88	PDE_06659	hypothetical protein	GO:0004674(molecular_function:protein serine/threonine kinase activity); GO:0005524(molecular_function:ATP binding); GO:0004672(molecular_function:protein kinase activity)	K08286	E2.7.11.-		ENOG410XNQ0(T:Signal transduction mechanisms)	EPS31702.1(hypothetical protein PDE_06659 [Penicillium oxalicum 114-2])	sp|P28708|PRR1_YEAST(Serine/threonine-protein kinase PRR1 OS=Saccharomyces cerevisiae (strain ATCC 204508 / S288c) OX=559292 GN=PRR1 PE=1 SV=1)	PF00069.25(Pkinase:Protein kinase domain); PF07714.17(Pkinase_Tyr:Protein tyrosine kinase); PF17667.1(Pkinase_fungal:Fungal protein kinase)
gene-PDE_08199	2.64766	1.40472	1.6767e-25	1.35957e-24	yes	up	5.5	11.4667	5.4	5.72	5.38	11.15	10.49	12.76	PDE_08199	hypothetical protein	GO:0050661(molecular_function:NADP binding); GO:0050660(molecular_function:flavin adenine dinucleotide binding); GO:0004499(molecular_function:N,N-dimethylaniline monooxygenase activity); GO:0016021(cellular_component:integral component of membrane)	K00485	FMO		COG2072(G:Carbohydrate transport and metabolism); COG2072(M:Cell wall/membrane/envelope biogenesis)	EPS33237.1(hypothetical protein PDE_08199 [Penicillium oxalicum 114-2])	sp|A0A0E3D8M4|PC14_PENCR(Monooxygenase PC-14 OS=Penicillium crustosum OX=36656 GN=PC-14 PE=3 SV=1)	PF00743.19(FMO-like:Flavin-binding monooxygenase-like); PF13738.6(Pyr_redox_3:Pyridine nucleotide-disulphide oxidoreductase); PF07992.14(Pyr_redox_2:Pyridine nucleotide-disulphide oxidoreductase); PF13434.6(K_oxygenase:L-lysine 6-monooxygenase (NADPH-requiring)); PF13454.6(NAD_binding_9:FAD-NAD(P)-binding)
gene-PDE_04266	2.08742	1.06172	1.68005e-25	1.36108e-24	yes	up	76.8433	122.557	87.9	89.07	53.56	119.13	112.59	135.95	PDE_04266	hypothetical protein	GO:0005634(cellular_component:nucleus); GO:0051537(molecular_function:2 iron, 2 sulfur cluster binding); GO:0006351(biological_process:transcription, DNA-templated); GO:0003677(molecular_function:DNA binding); GO:0005506(molecular_function:iron ion binding); GO:0016491(molecular_function:oxidoreductase activity); GO:0000981(molecular_function:RNA polymerase II transcription factor activity, seque…				ENOG411119N(K:Transcription)	EPS29317.1(hypothetical protein PDE_04266 [Penicillium oxalicum 114-2])	sp|Q9HDX1|YKN4_SCHPO(Uncharacterized transcriptional regulatory protein PB1A11.04c OS=Schizosaccharomyces pombe (strain 972 / ATCC 24843) OX=284812 GN=SPAPB1A11.04c PE=3 SV=1)	PF00172.18(Zn_clus:Fungal Zn(2)-Cys(6) binuclear cluster domain); PF04082.18(Fungal_trans:Fungal specific transcription factor domain)
gene-PDE_06977	2.61055	1.38435	2.20137e-25	1.77239e-24	yes	up	11.1733	16.64	8.23	15.91	9.38	19.14	10.32	20.46	PDE_06977	hypothetical protein						EPS32018.1(hypothetical protein PDE_06977 [Penicillium oxalicum 114-2])	None
gene-PDE_02713	2.32948	1.22001	2.57031e-25	2.06396e-24	yes	up	70.4067	130.02	77.25	76.29	57.68	117.84	119.94	152.28	PDE_02713	hypothetical protein	GO:0016021(cellular_component:integral component of membrane)				ENOG410YH3U(S:Function unknown); COG2234(S:Function unknown)	EPS27769.1(hypothetical protein PDE_02713 [Penicillium oxalicum 114-2])	None
gene-PDE_03588	451.104	8.81732	3.24088e-25	2.58872e-24	yes	up	0.176667	53.5233	0	0.23	0.3	60.35	52.47	47.75	PDE_03588	hypothetical protein						EPS28642.1(hypothetical protein PDE_03588 [Penicillium oxalicum 114-2])	None
gene-PDE_01968	3.73732	1.902	3.82076e-25	3.04657e-24	yes	up	4.12667	12.4433	4.4	3.3	4.68	12.4	13	11.93	PDE_01968	hypothetical protein	GO:0016021(cellular_component:integral component of membrane)				ENOG410YC04(S:Function unknown)	EPS27027.1(hypothetical protein PDE_01968 [Penicillium oxalicum 114-2])	None	PF01554.18(MatE:MatE)
gene-PDE_06122	4880.36	12.2528	4.33596e-25	3.44531e-24	yes	up	0	20.7733	0	0	0	19.78	19.76	22.78	PDE_06122	hypothetical protein	GO:0046872(molecular_function:metal ion binding); GO:0004767(molecular_function:sphingomyelin phosphodiesterase activity); GO:0016798(molecular_function:hydrolase activity, acting on glycosyl bonds); GO:0006685(biological_process:sphingomyelin catabolic process)	K12350	SMPD1, ASM	map00600(Sphingolipid metabolism)	ENOG410YYPB(S:Function unknown)	EPS31167.1(hypothetical protein PDE_06122 [Penicillium oxalicum 114-2])	sp|Q23498|ASM2_CAEEL(Sphingomyelin phosphodiesterase 2 OS=Caenorhabditis elegans OX=6239 GN=asm-2 PE=1 SV=3)	PF00149.28(Metallophos:Calcineurin-like phosphoesterase)
gene-PDE_08184	2.18835	1.12985	5.27872e-25	4.16895e-24	yes	up	76.53	134.62	83.23	79.29	67.07	137.79	120.83	145.24	PDE_08184	hypothetical protein	GO:0008270(molecular_function:zinc ion binding); GO:0003676(molecular_function:nucleic acid binding)	K14821	BUD20		COG5112(S:Function unknown)	EPS33222.1(hypothetical protein PDE_08184 [Penicillium oxalicum 114-2])	sp|Q9P370|BUD20_SCHPO(Zinc finger protein bud20 OS=Schizosaccharomyces pombe (strain 972 / ATCC 24843) OX=284812 GN=bud20 PE=3 SV=1)	PF12171.8(zf-C2H2_jaz:Zinc-finger double-stranded RNA-binding)
gene-PDE_09964	2.33928	1.22607	6.90901e-25	5.42825e-24	yes	up	154.307	288.53	134.09	148.67	180.16	280.22	278.63	306.74	PDE_09964	hypothetical protein	GO:0016021(cellular_component:integral component of membrane); GO:0006260(biological_process:DNA replication); GO:0005524(molecular_function:ATP binding); GO:0003677(molecular_function:DNA binding)	K01078	PHO	map00730(Thiamine metabolism); map00740(Riboflavin metabolism)	ENOG4110AHQ(S:Function unknown)	EPS34999.1(hypothetical protein PDE_09964 [Penicillium oxalicum 114-2])	None	PF00328.22(His_Phos_2:Histidine phosphatase superfamily (branch 2))
gene-PDE_00477	2.14274	1.09946	7.09887e-25	5.57261e-24	yes	up	225.037	379.707	231.14	203.95	240.02	376.84	403.78	358.5	PDE_00477	hypothetical protein	GO:0005743(cellular_component:mitochondrial inner membrane); GO:0016021(cellular_component:integral component of membrane)	K00237	SDHD, SDH4	map00020(Citrate cycle (TCA cycle)); map00190(Oxidative phosphorylation)	ENOG4111RTW(I:Lipid transport and metabolism)	EPS25543.1(hypothetical protein PDE_00477 [Penicillium oxalicum 114-2])	sp|Q7SGY6|DHSD_NEUCR(Succinate dehydrogenase [ubiquinone] cytochrome b small subunit, mitochondrial OS=Neurospora crassa (strain ATCC 24698 / 74-OR23-1A / CBS 708.71 / DSM 1257 / FGSC 987) OX=367110 GN=B18P24.060 PE=3 SV=1)	PF05328.12(CybS:CybS, succinate dehydrogenase cytochrome B small subunit)
gene-PDE_02095	2.01554	1.01116	7.13553e-25	5.59656e-24	yes	up	5130.83	8139.33	4974.89	5071.03	5346.58	8704.67	8683.74	7029.58	PDE_02095	hypothetical protein					ENOG4111YTA(O:Posttranslational modification, protein turnover, chaperones)	EPS27152.1(hypothetical protein PDE_02095 [Penicillium oxalicum 114-2])	sp|P40920|HSP30_EMENI(30 kDa heat shock protein OS=Emericella nidulans (strain FGSC A4 / ATCC 38163 / CBS 112.46 / NRRL 194 / M139) OX=227321 GN=hsp30 PE=2 SV=1)	PF00011.21(HSP20:Hsp20/alpha crystallin family); PF17886.1(ArsA_HSP20:HSP20-like domain found in ArsA)
gene-PDE_07432	2.3936	1.25918	8.32388e-25	6.51179e-24	yes	up	9.60333	18.6833	10.41	10.66	7.74	18.58	17.62	19.85	PDE_07432	hypothetical protein	GO:0016021(cellular_component:integral component of membrane)				ENOG411209A(S:Function unknown)	EPS32472.1(hypothetical protein PDE_07432 [Penicillium oxalicum 114-2])	sp|A8NS27|N3009_COPC7(Adenylate-forming reductase 03009 OS=Coprinopsis cinerea (strain Okayama-7 / 130 / ATCC MYA-4618 / FGSC 9003) OX=240176 GN=CC1G_03009 PE=2 SV=3)
gene-PDE_05740	2.46102	1.29926	1.22749e-24	9.57797e-24	yes	up	10.4833	20.6	9.66	11.45	10.34	18.07	19.45	24.28	PDE_05740	hypothetical protein	GO:0005634(cellular_component:nucleus); GO:0022857(molecular_function:transmembrane transporter activity); GO:0008270(molecular_function:zinc ion binding); GO:0003677(molecular_function:DNA binding); GO:0016021(cellular_component:integral component of membrane); GO:0000981(molecular_function:RNA polymerase II transcription factor activity, sequence-specific DNA binding)					EPS30788.1(hypothetical protein PDE_05740 [Penicillium oxalicum 114-2])	None	PF00172.18(Zn_clus:Fungal Zn(2)-Cys(6) binuclear cluster domain)
gene-PDE_04459	26.0156	4.7013	1.41541e-24	1.10255e-23	yes	up	0.123333	2.50333	0.02	0.24	0.11	2.41	2.3	2.8	PDE_04459	putative bifunctional polygalacturonase/pectin methylesterase	GO:0042545(biological_process:cell wall modification); GO:0005975(biological_process:carbohydrate metabolic process); GO:0030599(molecular_function:pectinesterase activity); GO:0004650(molecular_function:polygalacturonase activity); GO:0005576(cellular_component:extracellular region); GO:0045330(molecular_function:aspartyl esterase activity)	K01184	E3.2.1.15	map00040(Pentose and glucuronate interconversions)	COG5434(S:Function unknown)	EPS29509.1(putative bifunctional polygalacturonase/pectin methylesterase [Penicillium oxalicum 114-2])	sp|Q07181|PGLR_GIBFU(Polygalacturonase OS=Gibberella fujikuroi OX=5127 GN=PGA PE=1 SV=1)	PF00295.17(Glyco_hydro_28:Glycosyl hydrolases family 28); PF01095.19(Pectinesterase:Pectinesterase)
gene-PDE_09909	4459.92	12.1228	1.61948e-24	1.25935e-23	yes	up	0	27.2033	0	0	0	30.14	25.96	25.51	PDE_09909	hypothetical protein	GO:0016021(cellular_component:integral component of membrane)				ENOG410XU18(S:Function unknown)	EPS34944.1(hypothetical protein PDE_09909 [Penicillium oxalicum 114-2])	sp|A0A0A2KMZ4|CNSA_PENEN(Aurantioclavine synthase cnsA OS=Penicillium expansum OX=27334 GN=cnsA PE=1 SV=1)	PF09995.9(DUF2236:Uncharacterized protein conserved in bacteria (DUF2236))
gene-PDE_03492	5.28487	2.40187	1.94856e-24	1.51138e-23	yes	up	7.45667	30.89	7.36	7.67	7.34	30.49	31.72	30.46	PDE_03492	hypothetical protein					ENOG4111UWT(S:Function unknown); ENOG4111BMU(S:Function unknown)	EPS28546.1(hypothetical protein PDE_03492 [Penicillium oxalicum 114-2])	None	PF14832.6(Tautomerase_3:Putative oxalocrotonate tautomerase enzyme)
gene-PDE_06338	3.08019	1.62302	2.52892e-24	1.95487e-23	yes	up	3.34	10.5567	4.03	1.91	4.08	12.57	9.06	10.04	PDE_06338	hypothetical protein						EPS31383.1(hypothetical protein PDE_06338 [Penicillium oxalicum 114-2])	None
gene-PDE_01996	2.84361	1.50772	3.02352e-24	2.33126e-23	yes	up	6.36333	14.2867	6.63	5.78	6.68	13.89	15.24	13.73	PDE_01996	hypothetical protein	GO:0022857(molecular_function:transmembrane transporter activity); GO:0016021(cellular_component:integral component of membrane)				COG0531(E:Amino acid transport and metabolism)	EPS27055.1(hypothetical protein PDE_01996 [Penicillium oxalicum 114-2])	sp|O59813|YCT3_SCHPO(Uncharacterized amino-acid permease C794.03 OS=Schizosaccharomyces pombe (strain 972 / ATCC 24843) OX=284812 GN=SPCC794.03 PE=2 SV=1)	PF13520.6(AA_permease_2:Amino acid permease); PF00324.21(AA_permease:Amino acid permease)
gene-PDE_02898	2.07218	1.05115	8.54462e-24	6.50563e-23	yes	up	23.4833	39.3733	25.12	26.11	19.22	34.5	38.48	45.14	PDE_02898	hypothetical protein						EPS27953.1(hypothetical protein PDE_02898 [Penicillium oxalicum 114-2])	None
gene-PDE_02450	2.01203	1.00865	8.80046e-24	6.69482e-23	yes	up	9.89333	16.81	9.75	10.74	9.19	16.97	16.65	16.81	PDE_02450	hypothetical protein					ENOG41117SU(S:Function unknown)	EPS27507.1(hypothetical protein PDE_02450 [Penicillium oxalicum 114-2])	None
gene-PDE_01577	2.05012	1.03571	1.01507e-23	7.70267e-23	yes	up	11.9633	22.74	12.98	12.69	10.22	21.92	22.53	23.77	PDE_01577	hypothetical protein	GO:0016021(cellular_component:integral component of membrane)				ENOG4111HHY(S:Function unknown)	EPS26639.1(hypothetical protein PDE_01577 [Penicillium oxalicum 114-2])	None
gene-PDE_09995	181.952	7.50741	1.63076e-23	1.2303e-22	yes	up	0.0866667	12.6767	0.26	0	0	11.77	12.61	13.65	PDE_09995	putative alpha-L-arabinofuranosidase	GO:0031222(biological_process:arabinan catabolic process); GO:0045493(biological_process:xylan catabolic process); GO:0046558(molecular_function:arabinan endo-1,5-alpha-L-arabinosidase activity); GO:0005576(cellular_component:extracellular region)	K06113	abnA		COG3507(G:Carbohydrate transport and metabolism)	EPS35030.1(putative alpha-L-arabinofuranosidase [Penicillium oxalicum 114-2])	sp|A1D5W1|ABNA_NEOFI(Probable arabinan endo-1,5-alpha-L-arabinosidase A OS=Neosartorya fischeri (strain ATCC 1020 / DSM 3700 / CBS 544.65 / FGSC A1164 / JCM 1740 / NRRL 181 / WB 181) OX=331117 GN=abnA PE=3 SV=1)	PF04616.14(Glyco_hydro_43:Glycosyl hydrolases family 43)
gene-PDE_01605	2.49219	1.31741	2.60133e-23	1.94961e-22	yes	up	49.1167	97.62	55.02	57.01	35.32	92.39	96	104.47	PDE_01605	hypothetical protein	GO:0016592(cellular_component:mediator complex); GO:0006357(biological_process:regulation of transcription from RNA polymerase II promoter); GO:0003712(molecular_function:transcription cofactor activity)	K15163	SRB8, MED12		ENOG410XPQK(K:Transcription)	EPS26667.1(hypothetical protein PDE_01605 [Penicillium oxalicum 114-2])	sp|Q0CBX9|SRB8_ASPTN(Mediator of RNA polymerase II transcription subunit 12 OS=Aspergillus terreus (strain NIH 2624 / FGSC A1156) OX=341663 GN=srb8 PE=3 SV=2)	PF09497.10(Med12:Transcription mediator complex subunit Med12)
gene-PDE_00473	2.0238	1.01706	2.7196e-23	2.0349e-22	yes	up	45.6567	73.36	48.97	43.97	44.03	76.72	75.72	67.64	PDE_00473	hypothetical protein	GO:0004019(molecular_function:adenylosuccinate synthase activity); GO:0005737(cellular_component:cytoplasm); GO:0000287(molecular_function:magnesium ion binding); GO:0044208(biological_process:'de novo' AMP biosynthetic process); GO:0005525(molecular_function:GTP binding)	K01939	purA, ADSS	map00250(Alanine, aspartate and glutamate metabolism); map00230(Purine metabolism)	COG0104(F:Nucleotide transport and metabolism)	EPS25539.1(hypothetical protein PDE_00473 [Penicillium oxalicum 114-2])	sp|B6GWE7|PURA_PENRW(Adenylosuccinate synthetase OS=Penicillium rubens (strain ATCC 28089 / DSM 1075 / NRRL 1951 / Wisconsin 54-1255) OX=500485 GN=Pc06g01770 PE=3 SV=1)	PF00709.21(Adenylsucc_synt:Adenylosuccinate synthetase)
gene-PDE_07561	2.67908	1.42174	2.77636e-23	2.07566e-22	yes	up	47.34	114.483	35.88	39.01	67.13	118.64	120.96	103.85	PDE_07561	hypothetical protein						EPS32601.1(hypothetical protein PDE_07561 [Penicillium oxalicum 114-2])	None
gene-PDE_02899	2.32892	1.21966	2.79022e-23	2.08431e-22	yes	up	37.6633	69.55	41.68	43.1	28.21	68.86	67.47	72.32	PDE_02899	hypothetical protein					COG1774(S:Function unknown)	EPS27954.1(hypothetical protein PDE_02899 [Penicillium oxalicum 114-2])	sp|Q9C0V4|YOM2_SCHPO(Uncharacterized protein PB7E8.02 OS=Schizosaccharomyces pombe (strain 972 / ATCC 24843) OX=284812 GN=SPBPB7E8.02 PE=4 SV=1)	PF04468.12(PSP1:PSP1 C-terminal conserved region)
gene-PDE_07667	2.0452	1.03224	3.68366e-23	2.74272e-22	yes	up	20.9267	35.62	22.13	23.86	16.79	34.4	34.65	37.81	PDE_07667	hypothetical protein	GO:0009337(cellular_component:sulfite reductase complex (NADPH)); GO:0008652(biological_process:cellular amino acid biosynthetic process); GO:0050661(molecular_function:NADP binding); GO:0051539(molecular_function:4 iron, 4 sulfur cluster binding); GO:0020037(molecular_function:heme binding); GO:0010181(molecular_function:FMN binding); GO:0004783(molecular_function:sulfite reductase (NADPH) activ…	K00381	cysI	map00920(Sulfur metabolism)	COG0716(C:Energy production and conversion)	EPS32707.1(hypothetical protein PDE_07667 [Penicillium oxalicum 114-2])	sp|Q1K9C2|MET5_SCHPO(Sulfite reductase [NADPH] subunit beta OS=Schizosaccharomyces pombe (strain 972 / ATCC 24843) OX=284812 GN=sir1 PE=3 SV=1)	PF01077.22(NIR_SIR:Nitrite and sulphite reductase 4Fe-4S domain); PF03460.17(NIR_SIR_ferr:Nitrite/Sulfite reductase ferredoxin-like half domain); PF00258.25(Flavodoxin_1:Flavodoxin); PF01855.19(POR_N:Pyruvate flavodoxin/ferredoxin oxidoreductase, thiamine diP-bdg)
gene-PDE_02938	2.12786	1.0894	5.71303e-23	4.2295e-22	yes	up	64.1233	116.413	61.87	64.79	65.71	116.62	114.91	117.71	PDE_02938	hypothetical protein	GO:0006886(biological_process:intracellular protein transport); GO:0016021(cellular_component:integral component of membrane); GO:0005784(cellular_component:Sec61 translocon complex)	K09481	SEC61B, SBH2	map04145(Phagosome); map03060(Protein export); map04141(Protein processing in endoplasmic reticulum)	ENOG4111UAR(U:Intracellular trafficking, secretion, and vesicular transport)	EPS27993.1(hypothetical protein PDE_02938 [Penicillium oxalicum 114-2])	sp|Q9HFC7|SC61B_YARLI(Protein transport protein Sec61 subunit beta OS=Yarrowia lipolytica (strain CLIB 122 / E 150) OX=284591 GN=SBH1 PE=3 SV=1)	PF03911.16(Sec61_beta:Sec61beta family)
gene-PDE_02071	2.21462	1.14706	5.9995e-23	4.43797e-22	yes	up	80.1533	140.863	84.15	92.48	63.83	134.74	126.51	161.34	PDE_02071	hypothetical protein	GO:0033754(molecular_function:indoleamine 2,3-dioxygenase activity); GO:0019441(biological_process:tryptophan catabolic process to kynurenine); GO:0046872(molecular_function:metal ion binding); GO:0051213(molecular_function:dioxygenase activity); GO:0020037(molecular_function:heme binding)	K00463	IDO, INDO	map00380(Tryptophan metabolism)	ENOG410XQHE(I:Lipid transport and metabolism)	EPS27129.1(hypothetical protein PDE_02071 [Penicillium oxalicum 114-2])	sp|P47125|I23O_YEAST(Indoleamine 2,3-dioxygenase OS=Saccharomyces cerevisiae (strain ATCC 204508 / S288c) OX=559292 GN=BNA2 PE=1 SV=1)	PF01231.18(IDO:Indoleamine 2,3-dioxygenase)
gene-PDE_07895	2.18998	1.13092	6.09065e-23	4.50174e-22	yes	up	33.9633	58.9467	32.73	34.33	34.83	62.52	58.34	55.98	PDE_07895	hypothetical protein	GO:0008168(molecular_function:methyltransferase activity)				ENOG410XP5G(S:Function unknown)	EPS32934.1(hypothetical protein PDE_07895 [Penicillium oxalicum 114-2])	sp|O13871|YE16_SCHPO(Uncharacterized methyltransferase C1B3.06c OS=Schizosaccharomyces pombe (strain 972 / ATCC 24843) OX=284812 GN=SPAC1B3.06c PE=3 SV=1)	PF13847.6(Methyltransf_31:Methyltransferase domain); PF08241.12(Methyltransf_11:Methyltransferase domain); PF13649.6(Methyltransf_25:Methyltransferase domain); PF01209.18(Ubie_methyltran:ubiE/COQ5 methyltransferase family); PF08242.12(Methyltransf_12:Methyltransferase domain); PF13489.6(Methyltransf_23:Methyltransferase domain); PF01135.19(PCMT:Protein-L-isoaspartate(D-aspartate) O-methyltransfer…
gene-PDE_02992	2.03442	1.02462	6.57059e-23	4.85254e-22	yes	up	11.1767	18.0833	12.28	11.85	9.4	18.05	17.5	18.7	PDE_02992	hypothetical protein	GO:0051391(biological_process:tRNA acetylation); GO:0030688(cellular_component:preribosome, small subunit precursor); GO:0008080(molecular_function:N-acetyltransferase activity); GO:0005730(cellular_component:nucleolus); GO:0000154(biological_process:rRNA modification); GO:0042274(biological_process:ribosomal small subunit biogenesis); GO:1990883(molecular_function:rRNA cytidine N-acetyltransfera…	K14521	NAT10, KRE33	map03008(Ribosome biogenesis in eukaryotes)	COG1444(S:Function unknown)	EPS28046.1(hypothetical protein PDE_02992 [Penicillium oxalicum 114-2])	sp|P53914|NAT10_YEAST(RNA cytidine acetyltransferase OS=Saccharomyces cerevisiae (strain ATCC 204508 / S288c) OX=559292 GN=KRE33 PE=1 SV=1)	PF13718.6(GNAT_acetyltr_2:GNAT acetyltransferase 2); PF13725.6(tRNA_bind_2:Possible tRNA binding domain); PF05127.14(Helicase_RecD:Helicase); PF08351.11(DUF1726:Domain of unknown function (DUF1726))
gene-PDE_03819	8.09339	3.01674	6.86478e-23	5.0616e-22	yes	up	3.20333	20.6333	2.7	2.71	4.2	15.17	17.47	29.26	PDE_03819	hypothetical protein	GO:0016021(cellular_component:integral component of membrane); GO:0005886(cellular_component:plasma membrane)				ENOG410YR4K(S:Function unknown)	EPS28873.1(hypothetical protein PDE_03819 [Penicillium oxalicum 114-2])	None	PF06687.12(SUR7:SUR7/PalI family)
gene-PDE_09317	4.91372	2.29682	7.61183e-23	5.60788e-22	yes	up	5.10667	20.1133	5	3.46	6.86	20.97	19.64	19.73	PDE_09317	hypothetical protein						EPS34353.1(hypothetical protein PDE_09317 [Penicillium oxalicum 114-2])	None
gene-PDE_00493	2.03748	1.02679	1.01259e-22	7.43597e-22	yes	up	14.89	24.1933	14.87	15.2	14.6	22.65	22.7	27.23	PDE_00493	hypothetical protein					ENOG410Y56W(S:Function unknown)	EPS25559.1(hypothetical protein PDE_00493 [Penicillium oxalicum 114-2])	None	PF00240.23(ubiquitin:Ubiquitin family)
gene-PDE_05889	2.14054	1.09797	1.51825e-22	1.10779e-21	yes	up	19.69	30.9133	22.05	20.74	16.28	31.59	29.36	31.79	PDE_05889	hypothetical protein	GO:0016765(molecular_function:transferase activity, transferring alkyl or aryl (other than methyl) groups); GO:0016829(molecular_function:lyase activity); GO:0006520(biological_process:cellular amino acid metabolic process); GO:0051213(molecular_function:dioxygenase activity); GO:0009820(biological_process:alkaloid metabolic process)	K01667	tnaA	map00380(Tryptophan metabolism)	ENOG4111I6N(S:Function unknown)	EPS30935.1(hypothetical protein PDE_05889 [Penicillium oxalicum 114-2])	None	PF11991.8(Trp_DMAT:Tryptophan dimethylallyltransferase)
gene-PDE_04484	3.93651	1.97692	2.90888e-22	2.10224e-21	yes	up	3.80333	11.7533	2.89	4.02	4.5	12.1	12.53	10.63	PDE_04484	hypothetical protein	GO:0003824(molecular_function:catalytic activity); GO:0005634(cellular_component:nucleus); GO:0016853(molecular_function:isomerase activity); GO:0000981(molecular_function:RNA polymerase II transcription factor activity, sequence-specific DNA binding); GO:0008270(molecular_function:zinc ion binding)				COG1024(U:Intracellular trafficking, secretion, and vesicular transport)	EPS29534.1(hypothetical protein PDE_04484 [Penicillium oxalicum 114-2])	sp|Q96VB3|AFT31_ALTAL(Enoyl-CoA hydratase AFT3-1 OS=Alternaria alternata OX=5599 GN=AFT3-1 PE=3 SV=1)	PF00378.20(ECH_1:Enoyl-CoA hydratase/isomerase); PF16113.5(ECH_2:Enoyl-CoA hydratase/isomerase)
gene-PDE_07621	3.21961	1.68688	3.14728e-22	2.26734e-21	yes	up	20.5967	52.1033	19.98	24.21	17.6	43.51	50.84	61.96	PDE_07621	hypothetical protein					ENOG410ZHJG(S:Function unknown)	EPS32661.1(hypothetical protein PDE_07621 [Penicillium oxalicum 114-2])	None
gene-PDE_04413	14.2448	3.83236	5.47059e-22	3.91321e-21	yes	up	0.5	5.62333	0.62	0.46	0.42	5.76	5.37	5.74	PDE_04413	hypothetical protein	GO:0016787(molecular_function:hydrolase activity); GO:0016829(molecular_function:lyase activity); GO:0003824(molecular_function:catalytic activity); GO:0004847(molecular_function:urea carboxylase activity); GO:0046872(molecular_function:metal ion binding); GO:0016874(molecular_function:ligase activity); GO:0005524(molecular_function:ATP binding)	K01457;K14541	atzF;DUR1	map00220(Arginine biosynthesis); map00791(Atrazine degradation)	COG0439(K:Transcription); COG0154(K:Transcription)	EPS29463.1(hypothetical protein PDE_04413 [Penicillium oxalicum 114-2])	sp|P32528|DUR1_YEAST(Urea amidolyase OS=Saccharomyces cerevisiae (strain ATCC 204508 / S288c) OX=559292 GN=DUR1,2 PE=1 SV=2)
gene-PDE_03934	11.2645	3.49372	6.38947e-22	4.56333e-21	yes	up	3.19333	28.18	4.12	1.66	3.8	33.72	25.76	25.06	PDE_03934	hypothetical protein					ENOG4111885(S:Function unknown)	EPS28988.1(hypothetical protein PDE_03934 [Penicillium oxalicum 114-2])	None
gene-PDE_05462	2.62115	1.3902	2.74767e-21	1.92464e-20	yes	up	8.24	19.58	8.56	7.37	8.79	19.64	21.71	17.39	PDE_05462	hypothetical protein	GO:0016021(cellular_component:integral component of membrane)				ENOG4110BHE(S:Function unknown)	EPS30511.1(hypothetical protein PDE_05462 [Penicillium oxalicum 114-2])	None
gene-PDE_02798	2.73546	1.45178	4.86852e-21	3.37645e-20	yes	up	22.3933	50.1667	26.11	17.85	23.22	51.62	50.01	48.87	PDE_02798	hypothetical protein	GO:0016620(molecular_function:oxidoreductase activity, acting on the aldehyde or oxo group of donors, NAD or NADP as acceptor)				ENOG410ZDJ5(S:Function unknown)	EPS27854.1(hypothetical protein PDE_02798 [Penicillium oxalicum 114-2])	None
gene-PDE_05883	2.74208	1.45527	5.64709e-21	3.90451e-20	yes	up	2.63	5.8	2.85	2.84	2.2	5.58	5.25	6.57	PDE_05883	hypothetical protein	GO:0005634(cellular_component:nucleus); GO:0022857(molecular_function:transmembrane transporter activity); GO:0006351(biological_process:transcription, DNA-templated); GO:0003677(molecular_function:DNA binding); GO:0016021(cellular_component:integral component of membrane); GO:0000981(molecular_function:RNA polymerase II transcription factor activity, sequence-specific DNA binding); GO:0008270(mo…				ENOG410YCR4(K:Transcription)	EPS30930.1(hypothetical protein PDE_05883 [Penicillium oxalicum 114-2])	sp|P04386|GAL4_YEAST(Regulatory protein GAL4 OS=Saccharomyces cerevisiae (strain ATCC 204508 / S288c) OX=559292 GN=GAL4 PE=1 SV=2)	PF04082.18(Fungal_trans:Fungal specific transcription factor domain)
gene-PDE_05561	2.08573	1.06055	8.35158e-21	5.73958e-20	yes	up	11.1667	18.0433	11.32	11.87	10.31	18.6	16.37	19.16	PDE_05561	hypothetical protein	GO:0016021(cellular_component:integral component of membrane); GO:0055085(biological_process:transmembrane transport)				COG0477(S:Function unknown)	EPS30609.1(hypothetical protein PDE_05561 [Penicillium oxalicum 114-2])	sp|O94343|YHMA_SCHPO(Uncharacterized MFS-type transporter C1271.10c OS=Schizosaccharomyces pombe (strain 972 / ATCC 24843) OX=284812 GN=SPBC1271.10c PE=1 SV=1)	PF07690.16(MFS_1:Major Facilitator Superfamily); PF00083.24(Sugar_tr:Sugar (and other) transporter)
gene-PDE_01194	2.15809	1.10975	9.19919e-21	6.30782e-20	yes	up	32.9667	56.8067	31.6	32.4	34.9	51.29	59.66	59.47	PDE_01194	hypothetical protein	GO:0016740(molecular_function:transferase activity)				COG0625(Q:Secondary metabolites biosynthesis, transport and catabolism)	EPS26258.1(hypothetical protein PDE_01194 [Penicillium oxalicum 114-2])	sp|O59827|GST2_SCHPO(Glutathione S-transferase 2 OS=Schizosaccharomyces pombe (strain 972 / ATCC 24843) OX=284812 GN=gst2 PE=2 SV=1)	PF02798.20(GST_N:Glutathione S-transferase, N-terminal domain); PF13417.6(GST_N_3:Glutathione S-transferase, N-terminal domain); PF13410.6(GST_C_2:Glutathione S-transferase, C-terminal domain); PF00043.25(GST_C:Glutathione S-transferase, C-terminal domain); PF13409.6(GST_N_2:Glutathione S-transferase, N-terminal domain); PF14497.6(GST_C_3:Glutathione S-transferase, C-terminal domain)
gene-PDE_04443	2.64912	1.40552	1.01863e-20	6.97415e-20	yes	up	7.02333	14.8067	6.58	7.37	7.12	15.14	13.08	16.2	PDE_04443	hypothetical protein					ENOG410YSZJ(S:Function unknown)	EPS29493.1(hypothetical protein PDE_04443 [Penicillium oxalicum 114-2])	None
gene-PDE_03748	7.28878	2.86568	1.13751e-20	7.7764e-20	yes	up	0.616667	3.08333	0.32	0.72	0.81	3.19	3.03	3.03	PDE_03748	hypothetical protein	GO:0005634(cellular_component:nucleus); GO:0008324(molecular_function:cation transmembrane transporter activity); GO:0006351(biological_process:transcription, DNA-templated); GO:0003677(molecular_function:DNA binding); GO:0016021(cellular_component:integral component of membrane); GO:0008270(molecular_function:zinc ion binding)	K14688	SLC30A1, ZNT1		COG1230(F:Nucleotide transport and metabolism)	EPS28802.1(hypothetical protein PDE_03748 [Penicillium oxalicum 114-2])	sp|P20107|ZRC1_YEAST(Zinc/cadmium resistance protein OS=Saccharomyces cerevisiae (strain ATCC 204508 / S288c) OX=559292 GN=ZRC1 PE=1 SV=2)	PF01545.21(Cation_efflux:Cation efflux family)
gene-PDE_04450	9.53972	3.25395	1.18295e-20	8.08096e-20	yes	up	0.553333	4.12333	0.32	0.94	0.4	3.99	4.67	3.71	PDE_04450	hypothetical protein	GO:0016021(cellular_component:integral component of membrane); GO:0046872(molecular_function:metal ion binding); GO:0016702(molecular_function:oxidoreductase activity, acting on single donors with incorporation of molecular oxygen, incorporation of two atoms of oxygen)				COG3670(Q:Secondary metabolites biosynthesis, transport and catabolism)	EPS29500.1(hypothetical protein PDE_04450 [Penicillium oxalicum 114-2])	sp|C3VEQ4|CCD1_ONCHC(Carotenoid 9,10(9',10')-cleavage dioxygenase 1 OS=Oncidium hybrid cultivar OX=141207 GN=CCD1 PE=2 SV=1)	PF03055.15(RPE65:Retinal pigment epithelial membrane protein)
gene-PDE_03985	2.27262	1.18436	1.35417e-20	9.22296e-20	yes	up	11.2533	19.11	12.04	12.78	8.94	16.68	17.15	23.5	PDE_03985	hypothetical protein	GO:0003964(molecular_function:RNA-directed DNA polymerase activity); GO:0004527(molecular_function:exonuclease activity); GO:0004523(molecular_function:RNA-DNA hybrid ribonuclease activity); GO:0003676(molecular_function:nucleic acid binding); GO:0008270(molecular_function:zinc ion binding)				ENOG410YRUW(S:Function unknown); ENOG410Y65V(S:Function unknown); ENOG4111RKA(S:Function unknown)	EPS29039.1(hypothetical protein PDE_03985 [Penicillium oxalicum 114-2])	sp|Q9NBX4|RTXE_DROME(Probable RNA-directed DNA polymerase from transposon X-element OS=Drosophila melanogaster OX=7227 GN=X-element\ORF2 PE=3 SV=1)	PF14529.6(Exo_endo_phos_2:Endonuclease-reverse transcriptase); PF00078.27(RVT_1:Reverse transcriptase (RNA-dependent DNA polymerase)); PF00075.24(RNase_H:RNase H); PF03372.23(Exo_endo_phos:Endonuclease/Exonuclease/phosphatase family)
gene-PDE_08095	2.20689	1.14201	1.61323e-20	1.09382e-19	yes	up	10.6333	18.7733	10.09	10.96	10.85	18.33	17.9	20.09	PDE_08095	hypothetical protein					COG0457(S:Function unknown)	EPS33133.1(hypothetical protein PDE_08095 [Penicillium oxalicum 114-2])	sp|P33313|CNS1_YEAST(Hsp70/Hsp90 co-chaperone CNS1 OS=Saccharomyces cerevisiae (strain ATCC 204508 / S288c) OX=559292 GN=CNS1 PE=1 SV=1)	PF00515.28(TPR_1:Tetratricopeptide repeat); PF07719.17(TPR_2:Tetratricopeptide repeat)
gene-PDE_03002	2.1511	1.10508	1.91535e-20	1.29481e-19	yes	up	36.0367	63.9033	38.35	36.47	33.29	63.67	62.24	65.8	PDE_03002	hypothetical protein	GO:0046039(biological_process:GTP metabolic process); GO:0046033(biological_process:AMP metabolic process); GO:0005524(molecular_function:ATP binding); GO:0005759(cellular_component:mitochondrial matrix); GO:0046899(molecular_function:nucleoside triphosphate adenylate kinase activity); GO:0046041(biological_process:ITP metabolic process); GO:0004017(molecular_function:adenylate kinase activity); …	K00939	adk, AK	map00730(Thiamine metabolism); map00230(Purine metabolism)	COG0563(U:Intracellular trafficking, secretion, and vesicular transport)	EPS28056.1(hypothetical protein PDE_03002 [Penicillium oxalicum 114-2])	sp|E9P974|KAD3_YEASX(GTP:AMP phosphotransferase, mitochondrial OS=Saccharomyces cerevisiae OX=4932 GN=ADK2 PE=1 SV=1)	PF00406.22(ADK:Adenylate kinase); PF05191.14(ADK_lid:Adenylate kinase, active site lid); PF13207.6(AAA_17:AAA domain); PF13238.6(AAA_18:AAA domain)
gene-PDE_03512	2.51341	1.32965	2.23297e-20	1.5073e-19	yes	up	123.497	243.153	123.72	113.65	133.12	268.41	205.05	256	PDE_03512	hypothetical protein	GO:0003735(molecular_function:structural constituent of ribosome); GO:0005840(cellular_component:ribosome); GO:0003723(molecular_function:RNA binding); GO:0006412(biological_process:translation)	K02875	RP-L14e, RPL14	map03010(Ribosome)	COG2163(K:Transcription)	EPS28566.1(hypothetical protein PDE_03512 [Penicillium oxalicum 114-2])	sp|O94238|RL14_SCHPO(60S ribosomal protein L14 OS=Schizosaccharomyces pombe (strain 972 / ATCC 24843) OX=284812 GN=rpl14 PE=2 SV=1)	PF01929.17(Ribosomal_L14e:Ribosomal protein L14); PF00467.29(KOW:KOW motif)
gene-PDE_04478	2.62272	1.39107	2.56631e-20	1.72846e-19	yes	up	3.64333	13.77	2.86	4.84	3.23	11.78	14.47	15.06	PDE_04478	putative endo-beta-1,4-xylanase	GO:0045493(biological_process:xylan catabolic process); GO:0016021(cellular_component:integral component of membrane); GO:0005576(cellular_component:extracellular region); GO:0031176(molecular_function:endo-1,4-beta-xylanase activity); GO:0055085(biological_process:transmembrane transport)	K01181	E3.2.1.8, xynA		ENOG410YH6C(S:Function unknown)	EPS29528.1(putative endo-beta-1,4-xylanase [Penicillium oxalicum 114-2])	sp|Q6QJ75|XYN6_ASPNG(Endo-1,4-beta-xylanase 6 OS=Aspergillus niger OX=5061 GN=XYN6 PE=1 SV=1)	PF00457.17(Glyco_hydro_11:Glycosyl hydrolases family 11)
gene-PDE_07430	2.97352	1.57217	2.94156e-20	1.97536e-19	yes	up	46.84	108.87	47.13	42.42	50.97	106.01	110.92	109.68	PDE_07430	hypothetical protein						EPS32470.1(hypothetical protein PDE_07430 [Penicillium oxalicum 114-2])	None
gene-PDE_09430	2.70584	1.43608	3.01359e-20	2.02224e-19	yes	up	10.4333	22.9167	9.71	10.42	11.17	23.64	20.32	24.79	PDE_09430	hypothetical protein	GO:0005871(cellular_component:kinesin complex); GO:0005506(molecular_function:iron ion binding); GO:0016705(molecular_function:oxidoreductase activity, acting on paired donors, with incorporation or reduction of molecular oxygen); GO:0003777(molecular_function:microtubule motor activity); GO:0020037(molecular_function:heme binding)					EPS34466.1(hypothetical protein PDE_09430 [Penicillium oxalicum 114-2])	None	PF17111.5(Helo_like_N:Fungal N-terminal domain of STAND proteins)
gene-PDE_09531	2.15061	1.10475	3.96717e-20	2.64847e-19	yes	up	25.6833	43.9367	25	24.79	27.26	45.5	45.53	40.78	PDE_09531	hypothetical protein	GO:0003824(molecular_function:catalytic activity); GO:0016740(molecular_function:transferase activity)	K01796	E5.1.99.4, AMACR, mcr	map04146(Peroxisome)	COG1804(C:Energy production and conversion)	EPS34567.1(hypothetical protein PDE_09531 [Penicillium oxalicum 114-2])	sp|Q8J0F0|CEFD2_ACRCH(Isopenicillin N epimerase component 2 OS=Acremonium chrysogenum OX=5044 GN=cefD2 PE=3 SV=1)	PF02515.17(CoA_transf_3:CoA-transferase family III)
gene-PDE_03571	4.95301	2.30831	5.68976e-20	3.78735e-19	yes	up	1.24667	4.92	1.3	1.35	1.09	4.21	5.01	5.54	PDE_03571	hypothetical protein	GO:0022857(molecular_function:transmembrane transporter activity); GO:0016021(cellular_component:integral component of membrane); GO:0008643(biological_process:carbohydrate transport)	K08141	MAL		ENOG410XNQK(S:Function unknown)	EPS28625.1(hypothetical protein PDE_03571 [Penicillium oxalicum 114-2])	sp|P38156|MAL31_YEAST(Maltose permease MAL31 OS=Saccharomyces cerevisiae (strain ATCC 204508 / S288c) OX=559292 GN=MAL31 PE=1 SV=1)	PF00083.24(Sugar_tr:Sugar (and other) transporter); PF07690.16(MFS_1:Major Facilitator Superfamily)
gene-PDE_08563	1824.02	10.8329	1.1145e-19	7.33812e-19	yes	up	0	12.9167	0	0	0	12.36	14.32	12.07	PDE_08563	hypothetical protein	GO:0005737(cellular_component:cytoplasm); GO:0006606(biological_process:protein import into nucleus); GO:0005634(cellular_component:nucleus); GO:0003924(molecular_function:GTPase activity); GO:0016887(molecular_function:ATPase activity); GO:0007064(biological_process:mitotic sister chromatid cohesion); GO:0016021(cellular_component:integral component of membrane); GO:0005525(molecular_function:GT…	K06883	K06883		ENOG410XNRC(S:Function unknown)	EPS33601.1(hypothetical protein PDE_08563 [Penicillium oxalicum 114-2])	sp|O42906|GPN1_SCHPO(GPN-loop GTPase 1 OS=Schizosaccharomyces pombe (strain 972 / ATCC 24843) OX=284812 GN=SPBC119.15 PE=1 SV=1)	PF03029.17(ATP_bind_1:Conserved hypothetical ATP binding protein); PF00009.27(GTP_EFTU:Elongation factor Tu GTP binding domain); PF03308.16(MeaB:Methylmalonyl Co-A mutase-associated GTPase MeaB)
gene-PDE_01165	2.16935	1.11726	1.11693e-19	7.3488e-19	yes	up	130.14	221.657	122.17	127.74	140.51	224.75	234.12	206.1	PDE_01165	hypothetical protein					COG1917(S:Function unknown)	EPS26229.1(hypothetical protein PDE_01165 [Penicillium oxalicum 114-2])	None	PF07883.11(Cupin_2:Cupin domain)
gene-PDE_01809	2.10266	1.07222	1.1256e-19	7.40051e-19	yes	up	80.01	134.713	79.47	74.2	86.36	142.94	143.68	117.52	PDE_01809	hypothetical protein	GO:0003723(molecular_function:RNA binding); GO:0003676(molecular_function:nucleic acid binding)				ENOG4111T7X(S:Function unknown)	EPS26869.1(hypothetical protein PDE_01809 [Penicillium oxalicum 114-2])	None
gene-PDE_04786	2.10691	1.07513	1.623e-19	1.064e-18	yes	up	373.69	617.34	344.22	369.53	407.32	665.82	605.22	580.98	PDE_04786	hypothetical protein					ENOG410YVAE(S:Function unknown)	EPS29836.1(hypothetical protein PDE_04786 [Penicillium oxalicum 114-2])	None
gene-PDE_02647	6.50205	2.70089	2.24868e-19	1.46365e-18	yes	up	0.546667	2.3	0.42	0.44	0.78	2.22	2.19	2.49	PDE_02647	hypothetical protein	GO:0016021(cellular_component:integral component of membrane); GO:0005634(cellular_component:nucleus); GO:0055085(biological_process:transmembrane transport); GO:0000981(molecular_function:RNA polymerase II transcription factor activity, sequence-specific DNA binding); GO:0008270(molecular_function:zinc ion binding)				COG0477(S:Function unknown)	EPS27703.1(hypothetical protein PDE_02647 [Penicillium oxalicum 114-2])	sp|O94491|YC7A_SCHPO(Uncharacterized transporter C417.10 OS=Schizosaccharomyces pombe (strain 972 / ATCC 24843) OX=284812 GN=SPCC417.10 PE=3 SV=1)	PF07690.16(MFS_1:Major Facilitator Superfamily)
gene-PDE_09810	2.74728	1.458	2.41475e-19	1.57062e-18	yes	up	11.0667	24.24	8.74	13.38	11.08	21.19	23.37	28.16	PDE_09810	hypothetical protein	GO:0009058(biological_process:biosynthetic process); GO:0016747(molecular_function:transferase activity, transferring acyl groups other than amino-acyl groups)	K00641	metX	map00270(Cysteine and methionine metabolism); map00920(Sulfur metabolism)	COG2021(H:Coenzyme transport and metabolism); COG1524(H:Coenzyme transport and metabolism)	EPS34846.1(hypothetical protein PDE_09810 [Penicillium oxalicum 114-2])	sp|A0A1D3PCM3|SST_EMEND(Serine O-succinyltransferase OS=Emericella nidulans OX=162425 GN=CysA PE=1 SV=1)	PF00561.20(Abhydrolase_1:alpha/beta hydrolase fold); PF00756.20(Esterase:Putative esterase)
gene-PDE_02652	3.58105	1.84038	4.57783e-19	2.93561e-18	yes	up	7.73667	20.6333	7.4	6.33	9.48	22.04	19.43	20.43	PDE_02652	hypothetical protein	GO:0003824(molecular_function:catalytic activity)				ENOG4110BM4(O:Posttranslational modification, protein turnover, chaperones); ENOG4110BN0(S:Function unknown); ENOG4112991(S:Function unknown)	EPS27708.1(hypothetical protein PDE_02652 [Penicillium oxalicum 114-2])	None
gene-PDE_04060	2.10242	1.07205	5.62263e-19	3.59548e-18	yes	up	349.327	580.67	326.35	325.59	396.04	601.75	613.45	526.81	PDE_04060	hypothetical protein	GO:0005840(cellular_component:ribosome); GO:0022625(cellular_component:cytosolic large ribosomal subunit); GO:0016021(cellular_component:integral component of membrane); GO:0003735(molecular_function:structural constituent of ribosome); GO:0022857(molecular_function:transmembrane transporter activity); GO:0006412(biological_process:translation)	K02883	RP-L18e, RPL18	map03010(Ribosome)	COG1727(J:Translation, ribosomal structure and biogenesis)	EPS29111.1(hypothetical protein PDE_04060 [Penicillium oxalicum 114-2])	sp|Q8TFH1|RL18B_SCHPO(60S ribosomal protein L18-B OS=Schizosaccharomyces pombe (strain 972 / ATCC 24843) OX=284812 GN=rpl1802 PE=1 SV=1)	PF17135.4(Ribosomal_L18:Ribosomal protein 60S L18 and 50S L18e); PF00828.19(Ribosomal_L27A:Ribosomal proteins 50S-L15, 50S-L18e, 60S-L27A)
gene-PDE_09489	2.0874	1.06171	6.34328e-19	4.05347e-18	yes	up	16.0033	26.57	15.6	16.19	16.22	24.67	28.68	26.36	PDE_09489	hypothetical protein	GO:0000723(biological_process:telomere maintenance); GO:0050661(molecular_function:NADP binding); GO:0050660(molecular_function:flavin adenine dinucleotide binding); GO:0004499(molecular_function:N,N-dimethylaniline monooxygenase activity); GO:0000784(cellular_component:nuclear chromosome, telomeric region); GO:0003677(molecular_function:DNA binding)				COG2072(S:Function unknown)	EPS34525.1(hypothetical protein PDE_09489 [Penicillium oxalicum 114-2])	sp|Q9HFE4|FMO1_SCHPO(Thiol-specific monooxygenase OS=Schizosaccharomyces pombe (strain 972 / ATCC 24843) OX=284812 GN=fmo1 PE=1 SV=1)	PF00743.19(FMO-like:Flavin-binding monooxygenase-like); PF07992.14(Pyr_redox_2:Pyridine nucleotide-disulphide oxidoreductase); PF13738.6(Pyr_redox_3:Pyridine nucleotide-disulphide oxidoreductase); PF13434.6(K_oxygenase:L-lysine 6-monooxygenase (NADPH-requiring)); PF13454.6(NAD_binding_9:FAD-NAD(P)-binding); PF01946.17(Thi4:Thi4 family); PF13450.6(NAD_binding_8:NAD(P)-binding Rossmann-like domain)
gene-PDE_09670	2.3739	1.24726	7.78969e-19	4.94651e-18	yes	up	7.26667	13.6733	7.77	8.19	5.84	14.59	12.96	13.47	PDE_09670	hypothetical protein	GO:0046872(molecular_function:metal ion binding); GO:0016874(molecular_function:ligase activity); GO:0005524(molecular_function:ATP binding)				COG1038(C:Energy production and conversion); COG0439(I:Lipid transport and metabolism)	EPS34706.1(hypothetical protein PDE_09670 [Penicillium oxalicum 114-2])	sp|Q9HES8|PYC_ASPNG(Pyruvate carboxylase OS=Aspergillus niger OX=5061 GN=pyc PE=3 SV=1)	PF02786.17(CPSase_L_D2:Carbamoyl-phosphate synthase L chain, ATP binding domain); PF02785.19(Biotin_carb_C:Biotin carboxylase C-terminal domain); PF00289.22(Biotin_carb_N:Biotin carboxylase, N-terminal domain); PF07478.13(Dala_Dala_lig_C:D-ala D-ala ligase C-terminus); PF00364.22(Biotin_lipoyl:Biotin-requiring enzyme); PF02222.22(ATP-grasp:ATP-grasp domain); PF02655.14(ATP-grasp_3:ATP-grasp domai…
gene-PDE_03267	14.214	3.82924	8.36733e-19	5.30222e-18	yes	up	84.6467	144.823	142	67.65	44.29	156.98	172.81	104.68	PDE_03267	hypothetical protein	GO:0034399(cellular_component:nuclear periphery); GO:0006606(biological_process:protein import into nucleus); GO:0008536(molecular_function:Ran GTPase binding); GO:0005623(cellular_component:cell)	K20221	IPO4, RANBP4		ENOG410XP2Z(U:Intracellular trafficking, secretion, and vesicular transport); ENOG410XQAJ(U:Intracellular trafficking, secretion, and vesicular transport)	EPS28321.1(hypothetical protein PDE_03267 [Penicillium oxalicum 114-2])	sp|O60100|IMB4_SCHPO(Probable importin subunit beta-4 OS=Schizosaccharomyces pombe (strain 972 / ATCC 24843) OX=284812 GN=kap123 PE=3 SV=1)	PF13646.6(HEAT_2:HEAT repeats); PF02985.22(HEAT:HEAT repeat); PF13513.6(HEAT_EZ:HEAT-like repeat); PF12717.7(Cnd1:non-SMC mitotic condensation complex subunit 1); PF03810.19(IBN_N:Importin-beta N-terminal domain); PF05004.13(IFRD:Interferon-related developmental regulator (IFRD)); PF12348.8(CLASP_N:CLASP N terminal); PF12460.8(MMS19_C:RNAPII transcription regulator C-terminal)
gene-PDE_02843	1523.59	10.5733	8.89619e-19	5.62951e-18	yes	up	0	24.5333	0	0	0	24.09	27.07	22.44	PDE_02843	hypothetical protein	GO:0016740(molecular_function:transferase activity)				COG0607(P:Inorganic ion transport and metabolism)	EPS27899.1(hypothetical protein PDE_02843 [Penicillium oxalicum 114-2])	sp|Q12305|RDL1_YEAST(Thiosulfate:glutathione sulfurtransferase OS=Saccharomyces cerevisiae (strain ATCC 204508 / S288c) OX=559292 GN=RDL1 PE=1 SV=1)	PF00581.20(Rhodanese:Rhodanese-like domain)
gene-PDE_09505	2.50887	1.32704	1.01904e-18	6.43505e-18	yes	up	6.13333	12.27	5.29	7.53	5.58	11.59	10.78	14.44	PDE_09505	putative alpha-glucosidase	GO:0005975(biological_process:carbohydrate metabolic process); GO:0030246(molecular_function:carbohydrate binding); GO:0004553(molecular_function:hydrolase activity, hydrolyzing O-glycosyl compounds)	K05546	GANAB	map00510(N-Glycan biosynthesis); map04141(Protein processing in endoplasmic reticulum)	COG1501(F:Nucleotide transport and metabolism)	EPS34541.1(putative alpha-glucosidase [Penicillium oxalicum 114-2])	sp|Q9US55|GLU2A_SCHPO(Glucosidase 2 subunit alpha OS=Schizosaccharomyces pombe (strain 972 / ATCC 24843) OX=284812 GN=gls2 PE=1 SV=1)	PF01055.26(Glyco_hydro_31:Glycosyl hydrolases family 31); PF13802.6(Gal_mutarotas_2:Galactose mutarotase-like); PF17137.4(DUF5110:Domain of unknown function (DUF5110))
gene-PDE_10012	2.38221	1.2523	1.02626e-18	6.47618e-18	yes	up	15.91	29.8733	16.74	17.12	13.87	31.34	27.8	30.48	PDE_10012	hypothetical protein						EPS35047.1(hypothetical protein PDE_10012 [Penicillium oxalicum 114-2])	None
gene-PDE_04186	3.02603	1.59742	1.76033e-18	1.10018e-17	yes	up	18.3633	43.2633	21.02	16	18.07	44.12	50.95	34.72	PDE_04186	hypothetical protein	GO:0034599(biological_process:cellular response to oxidative stress); GO:0016657(molecular_function:oxidoreductase activity, acting on NAD(P)H, nitrogenous group as acceptor); GO:0016021(cellular_component:integral component of membrane)	K07078	K07078		COG3560(S:Function unknown)	EPS29237.1(hypothetical protein PDE_04186 [Penicillium oxalicum 114-2])	sp|Q96VH4|HBN1_YEAST(Putative nitroreductase HBN1 OS=Saccharomyces cerevisiae (strain ATCC 204508 / S288c) OX=559292 GN=HBN1 PE=1 SV=1)	PF00881.24(Nitroreductase:Nitroreductase family)
gene-PDE_01293	2.56761	1.36043	2.15988e-18	1.34619e-17	yes	up	16.51	33.2567	18.81	19.55	11.17	31.01	32.22	36.54	PDE_01293	hypothetical protein	GO:0000155(molecular_function:phosphorelay sensor kinase activity); GO:0016787(molecular_function:hydrolase activity); GO:0009584(biological_process:detection of visible light); GO:0018298(biological_process:protein-chromophore linkage); GO:0006355(biological_process:regulation of transcription, DNA-templated)				COG4251(T:Signal transduction mechanisms)	EPS26357.1(hypothetical protein PDE_01293 [Penicillium oxalicum 114-2])	sp|Q9R6X3|PHYB_NOSS1(Cyanobacterial phytochrome B OS=Nostoc sp. (strain PCC 7120 / SAG 25.82 / UTEX 2576) OX=103690 GN=bphB PE=3 SV=1)	PF00360.20(PHY:Phytochrome region); PF02518.26(HATPase_c:Histidine kinase-, DNA gyrase B-, and HSP90-like ATPase); PF00072.24(Response_reg:Response regulator receiver domain); PF01590.26(GAF:GAF domain); PF00512.25(HisKA:His Kinase A (phospho-acceptor) domain); PF08446.11(PAS_2:PAS fold)
gene-PDE_07200	2.29415	1.19796	2.42053e-18	1.50659e-17	yes	up	14.2333	25.9867	14.18	13.4	15.12	26.66	23.95	27.35	PDE_07200	hypothetical protein					ENOG4111QJY(S:Function unknown)	EPS32240.1(hypothetical protein PDE_07200 [Penicillium oxalicum 114-2])	sp|D4B4V1|PMU1_ARTBC(Probable phosphoglycerate mutase ARB_03491 OS=Arthroderma benhamiae (strain ATCC MYA-4681 / CBS 112371) OX=663331 GN=ARB_03491 PE=1 SV=1)	PF00300.22(His_Phos_1:Histidine phosphatase superfamily (branch 1))
gene-PDE_06916	4.48942	2.16653	3.03622e-18	1.87952e-17	yes	up	69.53	254.953	54.02	62.3	92.27	265.7	288.67	210.49	PDE_06916	hypothetical protein	GO:0016021(cellular_component:integral component of membrane); GO:0005576(cellular_component:extracellular region); GO:0007275(biological_process:multicellular organism development); GO:0030178(biological_process:negative regulation of Wnt signaling pathway)					EPS31957.1(hypothetical protein PDE_06916 [Penicillium oxalicum 114-2])	None
gene-PDE_07309	2.18456	1.12735	4.35113e-18	2.67712e-17	yes	up	3.63	6.36667	3.84	4	3.05	6.24	6.2	6.66	PDE_07309	hypothetical protein		K14861	URB1		ENOG410ZTVV(S:Function unknown)	EPS32349.1(hypothetical protein PDE_07309 [Penicillium oxalicum 114-2])	sp|O74415|YJL2_SCHPO(Uncharacterized protein C14G10.02 OS=Schizosaccharomyces pombe (strain 972 / ATCC 24843) OX=284812 GN=SPCC14G10.02 PE=4 SV=1)	PF11707.8(Npa1:Ribosome 60S biogenesis N-terminal); PF16201.5(NopRA1:Nucleolar pre-ribosomal-associated protein 1)
gene-PDE_08233	1367.18	10.417	4.65388e-18	2.85375e-17	yes	up	0	4.94	0	0	0	4.73	5.95	4.14	PDE_08233	hypothetical protein	GO:0016779(molecular_function:nucleotidyltransferase activity); GO:0046872(molecular_function:metal ion binding); GO:0009058(biological_process:biosynthetic process); GO:0003743(molecular_function:translation initiation factor activity)	K03240	EIF2B5	map03013(RNA transport)	COG1208(M:Cell wall/membrane/envelope biogenesis)	EPS33271.1(hypothetical protein PDE_08233 [Penicillium oxalicum 114-2])	sp|P56287|EI2BE_SCHPO(Probable translation initiation factor eIF-2B subunit epsilon OS=Schizosaccharomyces pombe (strain 972 / ATCC 24843) OX=284812 GN=tif225 PE=1 SV=1)	PF02020.18(W2:eIF4-gamma/eIF5/eIF2-epsilon); PF00132.24(Hexapep:Bacterial transferase hexapeptide (six repeats)); PF14602.6(Hexapep_2:Hexapeptide repeat of succinyl-transferase); PF00483.23(NTP_transferase:Nucleotidyl transferase)
gene-PDE_00826	2.04579	1.03266	5.42463e-18	3.31967e-17	yes	up	5.92667	9.65333	5.78	6.82	5.18	9.26	9.15	10.55	PDE_00826	hypothetical protein	GO:0005634(cellular_component:nucleus); GO:0006351(biological_process:transcription, DNA-templated); GO:0008270(molecular_function:zinc ion binding); GO:0000981(molecular_function:RNA polymerase II transcription factor activity, sequence-specific DNA binding); GO:0003677(molecular_function:DNA binding)				ENOG4111GB7(S:Function unknown)	EPS25890.1(hypothetical protein PDE_00826 [Penicillium oxalicum 114-2])	sp|O74915|YJ74_SCHPO(Uncharacterized transcriptional regulatory protein C757.04 OS=Schizosaccharomyces pombe (strain 972 / ATCC 24843) OX=284812 GN=SPCC757.04 PE=3 SV=2)	PF04082.18(Fungal_trans:Fungal specific transcription factor domain); PF00172.18(Zn_clus:Fungal Zn(2)-Cys(6) binuclear cluster domain)
gene-PDE_05416	1296.13	10.34	5.9194e-18	3.62002e-17	yes	up	0	4.03	0	0	0	3.73	3.6	4.76	PDE_05416	hypothetical protein	GO:0008168(molecular_function:methyltransferase activity); GO:0006412(biological_process:translation); GO:0005840(cellular_component:ribosome)				COG5459(J:Translation, ribosomal structure and biogenesis)	EPS30465.1(hypothetical protein PDE_05416 [Penicillium oxalicum 114-2])	sp|P36056|RT22_YEAST(Probable S-adenosyl-L-methionine-dependent RNA methyltransferase RSM22, mitochondrial OS=Saccharomyces cerevisiae (strain ATCC 204508 / S288c) OX=559292 GN=RSM22 PE=1 SV=1)	PF09243.10(Rsm22:Mitochondrial small ribosomal subunit Rsm22)
gene-PDE_04297	178.219	7.47751	6.73417e-18	4.10451e-17	yes	up	0.01	5.21	0	0	0.03	4.63	5.12	5.88	PDE_04297	hypothetical protein	GO:0032780(biological_process:negative regulation of ATPase activity); GO:0042030(molecular_function:ATPase inhibitor activity); GO:0016021(cellular_component:integral component of membrane); GO:0055085(biological_process:transmembrane transport); GO:0005739(cellular_component:mitochondrion)				COG0477(S:Function unknown); ENOG410Y0DV(G:Carbohydrate transport and metabolism)	EPS29348.1(hypothetical protein PDE_04297 [Penicillium oxalicum 114-2])	sp|A0A0A2IBP6|CNSO_PENEN(MFS-type transporter cnsO OS=Penicillium expansum OX=27334 GN=cnsO PE=3 SV=1)	PF07690.16(MFS_1:Major Facilitator Superfamily)
gene-PDE_03766	3.30966	1.72668	7.78998e-18	4.73852e-17	yes	up	596.093	1612.18	568.06	552.17	668.05	1635.29	1569.67	1631.57	PDE_03766	hypothetical protein						EPS28820.1(hypothetical protein PDE_03766 [Penicillium oxalicum 114-2])	None
gene-PDE_09724	2.1152	1.08079	1.10957e-17	6.70011e-17	yes	up	19.1067	32.14	19.66	17.58	20.08	32.29	32.24	31.89	PDE_09724	hypothetical protein	GO:0050662(molecular_function:coenzyme binding); GO:0051287(molecular_function:NAD binding); GO:0016620(molecular_function:oxidoreductase activity, acting on the aldehyde or oxo group of donors, NAD or NADP as acceptor); GO:0003824(molecular_function:catalytic activity); GO:0000347(cellular_component:THO complex); GO:0006406(biological_process:mRNA export from nucleus); GO:0006397(biological_proc…				ENOG410XSSV(S:Function unknown)	EPS34760.1(hypothetical protein PDE_09724 [Penicillium oxalicum 114-2])	sp|Q9Y7K4|YGI2_SCHPO(Uncharacterized protein C2A9.02 OS=Schizosaccharomyces pombe (strain 972 / ATCC 24843) OX=284812 GN=SPBC2A9.02 PE=3 SV=1)	PF13460.6(NAD_binding_10:NAD(P)H-binding); PF05368.13(NmrA:NmrA-like family); PF01118.24(Semialdhyde_dh:Semialdehyde dehydrogenase, NAD binding domain); PF01370.21(Epimerase:NAD dependent epimerase/dehydratase family); PF07993.12(NAD_binding_4:Male sterility protein); PF01073.19(3Beta_HSD:3-beta hydroxysteroid dehydrogenase/isomerase family)
gene-PDE_03862	2.60566	1.38165	1.79234e-17	1.07517e-16	yes	up	14	28.3267	15.67	14.44	11.89	28.59	27.29	29.1	PDE_03862	hypothetical protein	GO:0006189(biological_process:'de novo' IMP biosynthetic process); GO:0004644(molecular_function:phosphoribosylglycinamide formyltransferase activity)	K00601	E2.1.2.2	map00230(Purine metabolism); map00670(One carbon pool by folate)	COG0299(F:Nucleotide transport and metabolism)	EPS28916.1(hypothetical protein PDE_03862 [Penicillium oxalicum 114-2])	sp|Q9UUK7|PUR3_SCHPO(Phosphoribosylglycinamide formyltransferase OS=Schizosaccharomyces pombe (strain 972 / ATCC 24843) OX=284812 GN=ade5 PE=2 SV=1)	PF00551.19(Formyl_trans_N:Formyl transferase)
gene-PDE_06620	2.05129	1.03653	2.18768e-17	1.30801e-16	yes	up	13.99	32.6333	13.76	16.11	12.1	33.77	32.87	31.26	PDE_06620	hypothetical protein	GO:0016787(molecular_function:hydrolase activity)				ENOG41122PC(S:Function unknown); ENOG4110VF6(S:Function unknown)	EPS31663.1(hypothetical protein PDE_06620 [Penicillium oxalicum 114-2])	None
gene-PDE_02521	35.2244	5.1385	2.34233e-17	1.39956e-16	yes	up	0.0966667	2.70333	0.22	0.04	0.03	2.55	2.55	3.01	PDE_02521	hypothetical protein	GO:0016021(cellular_component:integral component of membrane)				ENOG410XR8Z(S:Function unknown)	EPS27578.1(hypothetical protein PDE_02521 [Penicillium oxalicum 114-2])	sp|P81898|PNAA_PRUDU(Peptide-N4-(N-acetyl-beta-glucosaminyl)asparagine amidase A OS=Prunus dulcis OX=3755 PE=1 SV=2)	PF12222.8(PNGaseA:Peptide N-acetyl-beta-D-glucosaminyl asparaginase amidase A)
gene-PDE_04362	2.06223	1.04421	2.56145e-17	1.52748e-16	yes	up	75.61	123.45	75.5	67.39	83.94	123.87	122.27	124.21	PDE_04362	hypothetical protein	GO:0003824(molecular_function:catalytic activity); GO:0004417(molecular_function:hydroxyethylthiazole kinase activity); GO:0004789(molecular_function:thiamine-phosphate diphosphorylase activity); GO:0009228(biological_process:thiamine biosynthetic process)				ENOG4111I3F(Q:Secondary metabolites biosynthesis, transport and catabolism)	EPS29413.1(hypothetical protein PDE_04362 [Penicillium oxalicum 114-2])	sp|Q5PQ71|ISOC2_XENLA(Isochorismatase domain-containing protein 2 OS=Xenopus laevis OX=8355 GN=isoc2 PE=2 SV=1)	PF00857.20(Isochorismatase:Isochorismatase family)
gene-PDE_04962	1189.05	10.2156	3.15844e-17	1.87734e-16	yes	up	0	22.82	0	0	0	21.26	16.88	30.32	PDE_04962	hypothetical protein	GO:0016592(cellular_component:mediator complex); GO:0006357(biological_process:regulation of transcription from RNA polymerase II promoter); GO:0003712(molecular_function:transcription cofactor activity)				ENOG4110AYP(S:Function unknown); ENOG410Y2HY(S:Function unknown)	EPS30012.1(hypothetical protein PDE_04962 [Penicillium oxalicum 114-2])	None	PF07544.13(Med9:RNA polymerase II transcription mediator complex subunit 9)
gene-PDE_00151	2.70234	1.43421	4.15025e-17	2.44293e-16	yes	up	7.96	17.0767	8.09	7.78	8.01	15.76	16.7	18.77	PDE_00151	hypothetical protein	GO:0008168(molecular_function:methyltransferase activity); GO:0005524(molecular_function:ATP binding)				ENOG4111YX8(S:Function unknown)	EPS25219.1(hypothetical protein PDE_00151 [Penicillium oxalicum 114-2])	sp|Q5BFM4|Y0656_EMENI(Uncharacterized methyltransferase AN0656 OS=Emericella nidulans (strain FGSC A4 / ATCC 38163 / CBS 112.46 / NRRL 194 / M139) OX=227321 GN=AN0656 PE=1 SV=1)	PF13649.6(Methyltransf_25:Methyltransferase domain); PF13847.6(Methyltransf_31:Methyltransferase domain); PF13489.6(Methyltransf_23:Methyltransferase domain); PF08241.12(Methyltransf_11:Methyltransferase domain); PF08242.12(Methyltransf_12:Methyltransferase domain); PF01209.18(Ubie_methyltran:ubiE/COQ5 methyltransferase family)
gene-PDE_07867	2.43533	1.28412	6.15494e-17	3.59967e-16	yes	up	17.5667	33.94	18.62	15.93	18.15	37.31	29.3	35.21	PDE_07867	hypothetical protein					ENOG41128KM(S:Function unknown)	EPS32906.1(hypothetical protein PDE_07867 [Penicillium oxalicum 114-2])	None	PF13468.6(Glyoxalase_3:Glyoxalase-like domain)
gene-PDE_07747	2.39421	1.25955	6.81709e-17	3.97671e-16	yes	up	2.71667	5.17333	2.44	3.17	2.54	4.75	5.51	5.26	PDE_07747	hypothetical protein	GO:0003676(molecular_function:nucleic acid binding); GO:0005524(molecular_function:ATP binding); GO:0004386(molecular_function:helicase activity)				COG1643(S:Function unknown)	EPS32787.1(hypothetical protein PDE_07747 [Penicillium oxalicum 114-2])	sp|O94536|UCP12_SCHPO(Putative ATP-dependent RNA helicase ucp12 OS=Schizosaccharomyces pombe (strain 972 / ATCC 24843) OX=284812 GN=ucp12 PE=3 SV=1)	PF04408.23(HA2:Helicase associated domain (HA2)); PF07717.16(OB_NTP_bind:Oligonucleotide/oligosaccharide-binding (OB)-fold); PF00271.31(Helicase_C:Helicase conserved C-terminal domain); PF05773.22(RWD:RWD domain); PF00270.29(DEAD:DEAD/DEAH box helicase)
gene-PDE_05222	3.69067	1.88388	6.9813e-17	4.06989e-16	yes	up	3.77333	11.0733	2.76	4.89	3.67	9.7	10.41	13.11	PDE_05222	hypothetical protein	GO:0016787(molecular_function:hydrolase activity)				ENOG410Z516(S:Function unknown)	EPS30271.1(hypothetical protein PDE_05222 [Penicillium oxalicum 114-2])	None
gene-PDE_09536	5.97553	2.57907	3.55908e-16	2.01549e-15	yes	up	0.903333	4.27	0.7	1.34	0.67	4.02	5.26	3.53	PDE_09536	hypothetical protein	GO:0005975(biological_process:carbohydrate metabolic process); GO:0005634(cellular_component:nucleus); GO:0003677(molecular_function:DNA binding); GO:0006351(biological_process:transcription, DNA-templated); GO:0004553(molecular_function:hydrolase activity, hydrolyzing O-glycosyl compounds); GO:0000981(molecular_function:RNA polymerase II transcription factor activity, sequence-specific DNA bindi…				ENOG41120ZI(S:Function unknown)	EPS34572.1(hypothetical protein PDE_09536 [Penicillium oxalicum 114-2])	sp|Q1ERI1|CTNR_MONPU(Citrinin biosynthesis transcriptional activator ctnR OS=Monascus purpureus OX=5098 GN=ctnR PE=3 SV=1)	PF04082.18(Fungal_trans:Fungal specific transcription factor domain); PF00172.18(Zn_clus:Fungal Zn(2)-Cys(6) binuclear cluster domain)
gene-PDE_07624	2.89484	1.53348	4.0163e-16	2.25792e-15	yes	up	6.97333	16.1833	5.75	6.15	9.02	16.2	14.63	17.72	PDE_07624	hypothetical protein	GO:0005634(cellular_component:nucleus); GO:0016021(cellular_component:integral component of membrane); GO:0008270(molecular_function:zinc ion binding); GO:0000981(molecular_function:RNA polymerase II transcription factor activity, sequence-specific DNA binding)					EPS32664.1(hypothetical protein PDE_07624 [Penicillium oxalicum 114-2])	None	PF11951.8(Fungal_trans_2:Fungal specific transcription factor domain)
gene-PDE_05604	3.80571	1.92816	4.77481e-16	2.67401e-15	yes	up	11.5367	34.4467	14.19	9.91	10.51	29.08	37.43	36.83	PDE_05604	hypothetical protein	GO:0016021(cellular_component:integral component of membrane)				ENOG41128QE(S:Function unknown)	EPS30652.1(hypothetical protein PDE_05604 [Penicillium oxalicum 114-2])	None	PF01284.23(MARVEL:Membrane-associating domain)
gene-PDE_09333	2.93578	1.55375	4.87141e-16	2.72643e-15	yes	up	4.59333	10.6933	5.04	4.64	4.1	9.54	11.29	11.25	PDE_09333	putative exo-alpha-L-1,5-arabinanase	GO:0042626(molecular_function:ATPase activity, coupled to transmembrane movement of substances); GO:0016021(cellular_component:integral component of membrane); GO:0005524(molecular_function:ATP binding)				ENOG410XS3C(S:Function unknown)	EPS34369.1(putative exo-alpha-L-1,5-arabinanase [Penicillium oxalicum 114-2])	None	PF13088.6(BNR_2:BNR repeat-like domain)
gene-PDE_01407	3.13063	1.64645	5.34542e-16	2.98439e-15	yes	up	105.69	266.287	106.88	86.92	123.27	315.8	284.02	199.04	PDE_01407	hypothetical protein					COG2343(S:Function unknown)	EPS26470.1(hypothetical protein PDE_01407 [Penicillium oxalicum 114-2])	None	PF04248.12(NTP_transf_9:Domain of unknown function (DUF427))
gene-PDE_04506	2.11966	1.08383	7.95134e-16	4.40419e-15	yes	up	14.05	23.6967	12.95	14.08	15.12	22.91	24.94	23.24	PDE_04506	hypothetical protein					COG2706(G:Carbohydrate transport and metabolism)	EPS29556.1(hypothetical protein PDE_04506 [Penicillium oxalicum 114-2])	sp|D4B0N9|6PGL_ARTBC(Probable 6-phosphogluconolactonase ARB_02015 OS=Arthroderma benhamiae (strain ATCC MYA-4681 / CBS 112371) OX=663331 GN=ARB_02015 PE=1 SV=1)	PF10282.9(Lactonase:Lactonase, 7-bladed beta-propeller)
gene-PDE_01838	2.17873	1.12349	1.12124e-15	6.17289e-15	yes	up	11.96	21.7467	13.24	9.57	13.07	22.8	23.67	18.77	PDE_01838	hypothetical protein	GO:0102555(deleted:old GO); GO:0009249(biological_process:protein lipoylation); GO:0016874(molecular_function:ligase activity); GO:0033819(molecular_function:lipoyl(octanoyl) transferase activity)	K03801	lipB	map00785(Lipoic acid metabolism)	COG0321(H:Coenzyme transport and metabolism)	EPS26898.1(hypothetical protein PDE_01838 [Penicillium oxalicum 114-2])	sp|O36017|LIPB_SCHPO(Probable octanoyltransferase OS=Schizosaccharomyces pombe (strain 972 / ATCC 24843) OX=284812 GN=SPAC4F10.05c PE=3 SV=1)	PF03099.19(BPL_LplA_LipB:Biotin/lipoate A/B protein ligase family)
gene-PDE_06746	6.48827	2.69783	1.24655e-15	6.84626e-15	yes	up	0.726667	3.75	1.02	0.59	0.57	3.25	3.74	4.26	PDE_06746	hypothetical protein	GO:0016021(cellular_component:integral component of membrane); GO:0055085(biological_process:transmembrane transport)				ENOG410ZITE(O:Posttranslational modification, protein turnover, chaperones)	EPS31788.1(hypothetical protein PDE_06746 [Penicillium oxalicum 114-2])	sp|Q9URX1|YLX5_SCHPO(UNC93-like protein C922.05c OS=Schizosaccharomyces pombe (strain 972 / ATCC 24843) OX=284812 GN=SPAC922.05c PE=3 SV=1)	PF07690.16(MFS_1:Major Facilitator Superfamily); PF05978.16(UNC-93:Ion channel regulatory protein UNC-93)
gene-PDE_00601	11.9137	3.57455	1.45048e-15	7.95189e-15	yes	up	0.813333	7.75	0.68	0.48	1.28	7.39	7.77	8.09	PDE_00601	hypothetical protein	GO:0016740(molecular_function:transferase activity)	K00799	GST, gst	map00480(Glutathione metabolism)	COG0625(G:Carbohydrate transport and metabolism)	EPS25667.1(hypothetical protein PDE_00601 [Penicillium oxalicum 114-2])	sp|Q4WQZ2|TPCF_ASPFU(Glutathione S-transferase-like protein tpcF OS=Neosartorya fumigata (strain ATCC MYA-4609 / Af293 / CBS 101355 / FGSC A1100) OX=330879 GN=tpcF PE=2 SV=1)	PF02798.20(GST_N:Glutathione S-transferase, N-terminal domain); PF13409.6(GST_N_2:Glutathione S-transferase, N-terminal domain); PF13417.6(GST_N_3:Glutathione S-transferase, N-terminal domain); PF13410.6(GST_C_2:Glutathione S-transferase, C-terminal domain); PF00043.25(GST_C:Glutathione S-transferase, C-terminal domain); PF14497.6(GST_C_3:Glutathione S-transferase, C-terminal domain)
gene-PDE_08456	2.13411	1.09364	1.64455e-15	8.978e-15	yes	up	17.4367	30.33	19.57	18.02	14.72	32.96	30.03	28	PDE_08456	hypothetical protein					ENOG4112CY3(S:Function unknown)	EPS33494.1(hypothetical protein PDE_08456 [Penicillium oxalicum 114-2])	None
gene-PDE_09239	4.47917	2.16323	1.66535e-15	9.08609e-15	yes	up	3.20333	11.4533	3.2	2.38	4.03	11.63	11.84	10.89	PDE_09239	hypothetical protein	GO:0016491(molecular_function:oxidoreductase activity)	K17739	THNR		COG1028(Q:Secondary metabolites biosynthesis, transport and catabolism)	EPS34275.1(hypothetical protein PDE_09239 [Penicillium oxalicum 114-2])	sp|M1W270|PIG7_CLAP2(Short chain dehydrogenase CPUR_05429 OS=Claviceps purpurea (strain 20.1) OX=1111077 GN=CPUR_05429 PE=2 SV=1)	PF13561.6(adh_short_C2:Enoyl-(Acyl carrier protein) reductase); PF00106.25(adh_short:short chain dehydrogenase); PF08659.10(KR:KR domain)
gene-PDE_04359	2.2983	1.20057	1.8161e-15	9.89079e-15	yes	up	6.57	12.0067	7.21	6.25	6.25	13.02	11.74	11.26	PDE_04359	hypothetical protein					ENOG41100MU(S:Function unknown); ENOG4112099(S:Function unknown)	EPS29410.1(hypothetical protein PDE_04359 [Penicillium oxalicum 114-2])	sp|B3Q9N8|Y1987_RHOPT(UPF0311 protein Rpal_1987 OS=Rhodopseudomonas palustris (strain TIE-1) OX=395960 GN=Rpal_1987 PE=3 SV=1)	PF11578.8(DUF3237:Protein of unknown function (DUF3237))
gene-PDE_01967	5.41853	2.4379	2.38489e-15	1.29267e-14	yes	up	1.79667	12.4	1.31	2.63	1.45	14.76	15.81	6.63	PDE_01967	hypothetical protein	GO:0016021(cellular_component:integral component of membrane)					EPS27026.1(hypothetical protein PDE_01967 [Penicillium oxalicum 114-2])	None
gene-PDE_04265	7.83235	2.96945	2.46045e-15	1.33283e-14	yes	up	6.19667	38.7333	7.97	3.47	7.15	38.06	43.43	34.71	PDE_04265	hypothetical protein	GO:0004497(molecular_function:monooxygenase activity); GO:0051213(molecular_function:dioxygenase activity); GO:0051537(molecular_function:2 iron, 2 sulfur cluster binding); GO:0044237(biological_process:cellular metabolic process); GO:0005506(molecular_function:iron ion binding); GO:0016491(molecular_function:oxidoreductase activity)				COG4638(P:Inorganic ion transport and metabolism)	EPS29316.1(hypothetical protein PDE_04265 [Penicillium oxalicum 114-2])	sp|P0ABR8|CNTA_ECO57(Carnitine monooxygenase oxygenase subunit OS=Escherichia coli O157:H7 OX=83334 GN=yeaW PE=3 SV=1)	PF00355.26(Rieske:Rieske [2Fe-2S] domain); PF00848.19(Ring_hydroxyl_A:Ring hydroxylating alpha subunit (catalytic domain))
gene-PDE_04564	22.1072	4.46645	3.19412e-15	1.72003e-14	yes	up	0.223333	3.93333	0.27	0.21	0.19	4.16	3.92	3.72	PDE_04564	hypothetical protein						EPS29614.1(hypothetical protein PDE_04564 [Penicillium oxalicum 114-2])	None	PF05368.13(NmrA:NmrA-like family); PF13460.6(NAD_binding_10:NAD(P)H-binding)
gene-PDE_00685	2.08924	1.06298	4.78988e-15	2.56267e-14	yes	up	14.9767	24.76	15.74	15.95	13.24	23.36	25.1	25.82	PDE_00685	hypothetical protein	GO:0005634(cellular_component:nucleus); GO:0030688(cellular_component:preribosome, small subunit precursor); GO:0030687(cellular_component:preribosome, large subunit precursor); GO:0006364(biological_process:rRNA processing)	K14849	RRP1		ENOG4111GJ6(J:Translation, ribosomal structure and biogenesis)	EPS25749.1(hypothetical protein PDE_00685 [Penicillium oxalicum 114-2])	sp|Q9Y7M6|RRP1_SCHPO(Ribosomal RNA-processing protein 1 homolog OS=Schizosaccharomyces pombe (strain 972 / ATCC 24843) OX=284812 GN=SPBC9B6.07 PE=3 SV=1)	PF05997.12(Nop52:Nucleolar protein,Nop52)
gene-PDE_03137	5.06359	2.34016	5.44109e-15	2.90255e-14	yes	up	9.24667	36.5667	13.73	6.98	7.03	31.4	43.9	34.4	PDE_03137	hypothetical protein	GO:0016021(cellular_component:integral component of membrane)				ENOG410Z4TW(S:Function unknown)	EPS28191.1(hypothetical protein PDE_03137 [Penicillium oxalicum 114-2])	None
gene-PDE_06960	11.6377	3.54074	7.29809e-15	3.86599e-14	yes	up	1.69	5.82667	0.66	3.87	0.54	5.78	6.45	5.25	PDE_06960	hypothetical protein						EPS32001.1(hypothetical protein PDE_06960 [Penicillium oxalicum 114-2])	None
gene-PDE_00556	2.54494	1.34763	7.70862e-15	4.07871e-14	yes	up	3.51667	6.5	3.7	2.9	3.95	6.87	5.72	6.91	PDE_00556	hypothetical protein						EPS25622.1(hypothetical protein PDE_00556 [Penicillium oxalicum 114-2])	None
gene-PDE_07245	2.03371	1.02411	1.11364e-14	5.85158e-14	yes	up	6.44	10.2567	6.47	6.75	6.1	10.51	9.41	10.85	PDE_07245	hypothetical protein	GO:0022857(molecular_function:transmembrane transporter activity); GO:0016021(cellular_component:integral component of membrane)				ENOG410XNQK(G:Carbohydrate transport and metabolism)	EPS32285.1(hypothetical protein PDE_07245 [Penicillium oxalicum 114-2])	sp|A1CPX0|QUTD_ASPCL(Probable quinate permease OS=Aspergillus clavatus (strain ATCC 1007 / CBS 513.65 / DSM 816 / NCTC 3887 / NRRL 1) OX=344612 GN=qutD PE=3 SV=1)	PF00083.24(Sugar_tr:Sugar (and other) transporter); PF07690.16(MFS_1:Major Facilitator Superfamily)
gene-PDE_05307	2.04998	1.03561	1.35208e-14	7.08808e-14	yes	up	8.74	14.0833	9.47	10.02	6.73	13.33	14.3	14.62	PDE_05307	hypothetical protein						EPS30356.1(hypothetical protein PDE_05307 [Penicillium oxalicum 114-2])	None
gene-PDE_06076	2.38414	1.25347	1.38692e-14	7.26241e-14	yes	up	19.8067	37.6533	20.96	15.92	22.54	35.63	35.03	42.3	PDE_06076	hypothetical protein	GO:0016491(molecular_function:oxidoreductase activity)				ENOG410XRR8(S:Function unknown); ENOG4111VKY(S:Function unknown)	EPS31121.1(hypothetical protein PDE_06076 [Penicillium oxalicum 114-2])	sp|Q92EU6|GOLD_LISIN(NAD-dependent glycerol dehydrogenase OS=Listeria innocua serovar 6a (strain ATCC BAA-680 / CLIP 11262) OX=272626 GN=golD PE=1 SV=1)	PF00106.25(adh_short:short chain dehydrogenase); PF13561.6(adh_short_C2:Enoyl-(Acyl carrier protein) reductase)
gene-PDE_01449	2.05537	1.0394	1.40194e-14	7.3368e-14	yes	up	7.07333	11.61	6.23	7.72	7.27	11.51	10.32	13	PDE_01449	hypothetical protein	GO:0000049(molecular_function:tRNA binding); GO:0004809(molecular_function:tRNA (guanine-N2-)-methyltransferase activity)	K00555	TRMT1, trm1		COG1867(J:Translation, ribosomal structure and biogenesis)	EPS26512.1(hypothetical protein PDE_01449 [Penicillium oxalicum 114-2])	sp|Q9P804|TRM1_SCHPO(tRNA (guanine(26)-N(2))-dimethyltransferase OS=Schizosaccharomyces pombe (strain 972 / ATCC 24843) OX=284812 GN=trm1 PE=1 SV=1)	PF02005.16(TRM:N2,N2-dimethylguanosine tRNA methyltransferase); PF02475.16(Met_10:Met-10+ like-protein); PF13847.6(Methyltransf_31:Methyltransferase domain)
gene-PDE_09290	2.06371	1.04524	1.66556e-14	8.68648e-14	yes	up	9.48333	15.36	9.27	9.29	9.89	15.69	14.54	15.85	PDE_09290	hypothetical protein	GO:0051537(molecular_function:2 iron, 2 sulfur cluster binding); GO:0016491(molecular_function:oxidoreductase activity)				COG2833(S:Function unknown)	EPS34326.1(hypothetical protein PDE_09290 [Penicillium oxalicum 114-2])	sp|P43935|Y077_HAEIN(Uncharacterized protein HI_0077 OS=Haemophilus influenzae (strain ATCC 51907 / DSM 11121 / KW20 / Rd) OX=71421 GN=HI_0077 PE=4 SV=1)	PF04305.14(DUF455:Protein of unknown function (DUF455)); PF00355.26(Rieske:Rieske [2Fe-2S] domain); PF13806.6(Rieske_2:Rieske-like [2Fe-2S] domain)
gene-PDE_05633	256.213	8.0012	2.20428e-14	1.14176e-13	yes	up	0.0633333	12.85	0.1	0	0.09	12.32	12.42	13.81	PDE_05633	cellulose monooxygenase Cel61A	GO:0016787(molecular_function:hydrolase activity); GO:0004497(molecular_function:monooxygenase activity)				ENOG410YBW9(G:Carbohydrate transport and metabolism); ENOG4110K71(G:Carbohydrate transport and metabolism); ENOG41121KN(S:Function unknown)	EPS30681.1(cellulose monooxygenase Cel61A [Penicillium oxalicum 114-2])	sp|O14405|GUN4_HYPJE(Endoglucanase-4 OS=Hypocrea jecorina OX=51453 GN=cel61a PE=1 SV=1)	PF03443.14(Glyco_hydro_61:Glycosyl hydrolase family 61)
gene-PDE_09178	7.3133	2.87052	2.36342e-14	1.22141e-13	yes	up	0.426667	2.5	0.34	0.44	0.5	2.72	2.34	2.44	PDE_09178	hypothetical protein	GO:0016787(molecular_function:hydrolase activity)	K09252	FAEB		ENOG410XQEN(S:Function unknown)	EPS34214.1(hypothetical protein PDE_09178 [Penicillium oxalicum 114-2])	sp|Q2UP89|FAEB1_ASPOR(Probable feruloyl esterase B-1 OS=Aspergillus oryzae (strain ATCC 42149 / RIB 40) OX=510516 GN=faeB-1 PE=1 SV=1)	PF07519.11(Tannase:Tannase and feruloyl esterase)
gene-PDE_09872	7.15272	2.83849	2.646e-14	1.36513e-13	yes	up	5.36667	29.34	5.81	7.54	2.75	28.67	32.73	26.62	PDE_09872	hypothetical protein						EPS34908.1(hypothetical protein PDE_09872 [Penicillium oxalicum 114-2])	None
gene-PDE_04913	28.8814	4.85207	3.73139e-14	1.9121e-13	yes	up	0.186667	4.25333	0	0.43	0.13	3.36	4.31	5.09	PDE_04913	hypothetical protein					ENOG410YAZ8(S:Function unknown); COG0671(I:Lipid transport and metabolism)	EPS29963.1(hypothetical protein PDE_04913 [Penicillium oxalicum 114-2])	None	PF09792.9(But2:Ubiquitin 3 binding protein But2 C-terminal domain)
gene-PDE_07537	2.30522	1.20491	4.1916e-14	2.1431e-13	yes	up	5.73333	10.4833	5.33	6.88	4.99	10.45	9.94	11.06	PDE_07537	hypothetical protein	GO:0030697(molecular_function:S-adenosylmethionine-dependent tRNA (m5U54) methyltransferase activity)	K15331	TRMT2B, TRM2		COG2265(J:Translation, ribosomal structure and biogenesis)	EPS32577.1(hypothetical protein PDE_07537 [Penicillium oxalicum 114-2])	sp|Q09833|YAD7_SCHPO(tRNA (uracil(54)-C(5))-methyltransferase OS=Schizosaccharomyces pombe (strain 972 / ATCC 24843) OX=284812 GN=SPAC4G8.07c PE=3 SV=1)	PF05958.11(tRNA_U5-meth_tr:tRNA (Uracil-5-)-methyltransferase)
gene-PDE_06574	3.72208	1.89611	4.35597e-14	2.2234e-13	yes	up	4.62	13.5933	3.8	5.52	4.54	11.55	16.09	13.14	PDE_06574	hypothetical protein					ENOG4110B26(S:Function unknown)	EPS31619.1(hypothetical protein PDE_06574 [Penicillium oxalicum 114-2])	None
gene-PDE_10008	6.31572	2.65895	5.21544e-14	2.65317e-13	yes	up	0.516667	2.62333	0.45	0.42	0.68	2.42	3.09	2.36	PDE_10008	hypothetical protein	GO:0004497(molecular_function:monooxygenase activity); GO:0019748(biological_process:secondary metabolic process); GO:0020037(molecular_function:heme binding); GO:0016021(cellular_component:integral component of membrane); GO:0016705(molecular_function:oxidoreductase activity, acting on paired donors, with incorporation or reduction of molecular oxygen); GO:0005506(molecular_function:iron ion bin…	K21292	CYP503	map00904(Diterpenoid biosynthesis)	COG2124(I:Lipid transport and metabolism); COG2124(Q:Secondary metabolites biosynthesis, transport and catabolism)	EPS35043.1(hypothetical protein PDE_10008 [Penicillium oxalicum 114-2])	sp|Q701P2|KO1_GIBIN(Ent-kaurene oxidase OS=Gibberella intermedia OX=948311 GN=CYP503A1 PE=1 SV=1)	PF00067.22(p450:Cytochrome P450)
gene-PDE_00572	5.57198	2.47819	1.02216e-13	5.12546e-13	yes	up	13.67	59.4967	11.76	17.32	11.93	59.29	64.23	54.97	PDE_00572	hypothetical protein						EPS25638.1(hypothetical protein PDE_00572 [Penicillium oxalicum 114-2])	None
gene-PDE_08974	2.04822	1.03437	1.02773e-13	5.15054e-13	yes	up	17.9933	29.2733	17.47	18.91	17.6	24.93	29.83	33.06	PDE_08974	hypothetical protein		K01053	E3.1.1.17, gnl, RGN	map00030(Pentose phosphate pathway); map00053(Ascorbate and aldarate metabolism)	COG3386(G:Carbohydrate transport and metabolism)	EPS34012.1(hypothetical protein PDE_08974 [Penicillium oxalicum 114-2])	sp|Q01578|GNL_ZYMMO(Gluconolactonase OS=Zymomonas mobilis subsp. mobilis (strain ATCC 31821 / ZM4 / CP4) OX=264203 GN=gnl PE=1 SV=2)	PF08450.12(SGL:SMP-30/Gluconolactonase/LRE-like region); PF01731.20(Arylesterase:Arylesterase); PF03088.16(Str_synth:Strictosidine synthase)
gene-PDE_06802	2.11043	1.07753	1.05026e-13	5.26052e-13	yes	up	2566.18	4254.49	2302.09	2415.62	2980.82	4249.33	4189.69	4324.46	PDE_06802	hypothetical protein					ENOG41127FK(S:Function unknown)	EPS31844.1(hypothetical protein PDE_06802 [Penicillium oxalicum 114-2])	None	PF12585.8(DUF3759:Protein of unknown function (DUF3759))
gene-PDE_05535	567.068	9.14738	1.06028e-13	5.3078e-13	yes	up	0	5.65333	0	0	0	4.55	4.55	7.86	PDE_05535	hypothetical protein					ENOG4111DIH(S:Function unknown)	EPS30583.1(hypothetical protein PDE_05535 [Penicillium oxalicum 114-2])	None
gene-PDE_06350	2.51385	1.3299	1.17594e-13	5.88033e-13	yes	up	3.26333	6.23	4.12	2.62	3.05	6.34	6.46	5.89	PDE_06350	hypothetical protein					ENOG410XYMA(S:Function unknown)	EPS31395.1(hypothetical protein PDE_06350 [Penicillium oxalicum 114-2])	None
gene-PDE_04666	2.21601	1.14797	1.39884e-13	6.96713e-13	yes	up	3.23667	5.67333	3.47	3.31	2.93	5.94	5.85	5.23	PDE_04666	hypothetical protein	GO:0016787(molecular_function:hydrolase activity); GO:0016021(cellular_component:integral component of membrane); GO:0016798(molecular_function:hydrolase activity, acting on glycosyl bonds); GO:0004767(molecular_function:sphingomyelin phosphodiesterase activity); GO:0006685(biological_process:sphingomyelin catabolic process); GO:0046872(molecular_function:metal ion binding)				ENOG410YYPB(S:Function unknown)	EPS29716.1(hypothetical protein PDE_04666 [Penicillium oxalicum 114-2])	sp|Q23498|ASM2_CAEEL(Sphingomyelin phosphodiesterase 2 OS=Caenorhabditis elegans OX=6239 GN=asm-2 PE=1 SV=3)	PF00149.28(Metallophos:Calcineurin-like phosphoesterase)
gene-PDE_05369	2.05214	1.03713	1.42318e-13	7.07781e-13	yes	up	14.52	23.7967	16.35	14.38	12.83	20.34	21.35	29.7	PDE_05369	hypothetical protein	GO:0004725(molecular_function:protein tyrosine phosphatase activity); GO:0008138(molecular_function:protein tyrosine/serine/threonine phosphatase activity)	K11240	MSG5	map04011(MAPK signaling pathway - yeast)	COG2453(S:Function unknown)	EPS30418.1(hypothetical protein PDE_05369 [Penicillium oxalicum 114-2])	sp|O13453|PMP1_SCHPO(Tyrosine-protein phosphatase pmp1 OS=Schizosaccharomyces pombe (strain 972 / ATCC 24843) OX=284812 GN=pmp1 PE=3 SV=1)	PF00782.20(DSPc:Dual specificity phosphatase, catalytic domain)
gene-PDE_06959	2.53438	1.34163	1.47601e-13	7.32852e-13	yes	up	2.97333	6.00333	2.7	3.11	3.11	6.16	6.09	5.76	PDE_06959	hypothetical protein	GO:0006631(biological_process:fatty acid metabolic process); GO:0003857(molecular_function:3-hydroxyacyl-CoA dehydrogenase activity); GO:0004040(molecular_function:amidase activity)				COG1250(S:Function unknown)	EPS32000.1(hypothetical protein PDE_06959 [Penicillium oxalicum 114-2])	sp|N4WEA4|LAM1_COCH4(3-hydroxyacyl-CoA dehydrogenase-like protein LAM1 OS=Cochliobolus heterostrophus (strain C4 / ATCC 48331 / race T) OX=665024 GN=LAM1 PE=3 SV=1)	PF02737.18(3HCDH_N:3-hydroxyacyl-CoA dehydrogenase, NAD binding domain); PF00725.22(3HCDH:3-hydroxyacyl-CoA dehydrogenase, C-terminal domain)
gene-PDE_03978	5.82787	2.54297	1.60678e-13	7.94749e-13	yes	up	1.29667	5.45333	1.19	1.7	1	5.22	5.7	5.44	PDE_03978	hypothetical protein	GO:0008168(molecular_function:methyltransferase activity)	K07755	AS3MT		ENOG410XSKB(S:Function unknown)	EPS29032.1(hypothetical protein PDE_03978 [Penicillium oxalicum 114-2])	sp|Q6N3Y0|ARSM_RHOPA(Arsenite methyltransferase OS=Rhodopseudomonas palustris (strain ATCC BAA-98 / CGA009) OX=258594 GN=arsM PE=1 SV=1)	PF13847.6(Methyltransf_31:Methyltransferase domain); PF13649.6(Methyltransf_25:Methyltransferase domain); PF08241.12(Methyltransf_11:Methyltransferase domain); PF01209.18(Ubie_methyltran:ubiE/COQ5 methyltransferase family); PF13489.6(Methyltransf_23:Methyltransferase domain); PF08242.12(Methyltransf_12:Methyltransferase domain); PF06325.13(PrmA:Ribosomal protein L11 methyltransferase (PrmA)); PF0…
gene-PDE_02227	2.7895	1.48001	1.67753e-13	8.28396e-13	yes	up	52.1633	115.31	46.48	45.89	64.12	130.06	122.88	92.99	PDE_02227	hypothetical protein	GO:0016846(molecular_function:carbon-sulfur lyase activity); GO:0016491(molecular_function:oxidoreductase activity)				COG3791(S:Function unknown)	EPS27284.1(hypothetical protein PDE_02227 [Penicillium oxalicum 114-2])	None	PF04828.14(GFA:Glutathione-dependent formaldehyde-activating enzyme)
gene-PDE_08875	5.02947	2.33041	2.03064e-13	9.96818e-13	yes	up	4.84333	19.0767	4.8	5.65	4.08	20.42	18.6	18.21	PDE_08875	hypothetical protein					ENOG410Y8TK(S:Function unknown)	EPS33913.1(hypothetical protein PDE_08875 [Penicillium oxalicum 114-2])	None
gene-PDE_05679	2.13361	1.0933	2.09089e-13	1.02584e-12	yes	up	53.5333	90.79	48.16	48.81	63.63	95.48	93.54	83.35	PDE_05679	hypothetical protein						EPS30727.1(hypothetical protein PDE_05679 [Penicillium oxalicum 114-2])	None
gene-PDE_01268	3.2195	1.68684	2.1848e-13	1.06961e-12	yes	up	2.11	5.38	2.4	2.36	1.57	4.65	5.63	5.86	PDE_01268	hypothetical protein	GO:0022857(molecular_function:transmembrane transporter activity); GO:0016021(cellular_component:integral component of membrane)				ENOG410XNQK(P:Inorganic ion transport and metabolism)	EPS26332.1(hypothetical protein PDE_01268 [Penicillium oxalicum 114-2])	sp|A2QQV6|QUTD_ASPNC(Probable quinate permease OS=Aspergillus niger (strain CBS 513.88 / FGSC A1513) OX=425011 GN=qutD PE=3 SV=1)	PF00083.24(Sugar_tr:Sugar (and other) transporter); PF07690.16(MFS_1:Major Facilitator Superfamily)
gene-PDE_00163	584.944	9.19215	3.13455e-13	1.52801e-12	yes	up	0	4.88	0	0	0	6.09	1.99	6.56	PDE_00163	hypothetical protein	GO:0016787(molecular_function:hydrolase activity); GO:0016021(cellular_component:integral component of membrane)				ENOG410XQSP(I:Lipid transport and metabolism)	EPS25230.1(hypothetical protein PDE_00163 [Penicillium oxalicum 114-2])	sp|P53324|SAY1_YEAST(Steryl acetyl hydrolase 1 OS=Saccharomyces cerevisiae (strain ATCC 204508 / S288c) OX=559292 GN=SAY1 PE=1 SV=1)	PF07859.13(Abhydrolase_3:alpha/beta hydrolase fold); PF10340.9(Say1_Mug180:Steryl acetyl hydrolase)
gene-PDE_03480	2.1577	1.10949	5.40211e-13	2.60135e-12	yes	up	12.0167	22.18	13.05	12.55	10.45	21.79	25.25	19.5	PDE_03480	hypothetical protein	GO:0022857(molecular_function:transmembrane transporter activity); GO:0016021(cellular_component:integral component of membrane)				COG0531(S:Function unknown)	EPS28534.1(hypothetical protein PDE_03480 [Penicillium oxalicum 114-2])	sp|P19807|HNM1_YEAST(Choline transport protein OS=Saccharomyces cerevisiae (strain ATCC 204508 / S288c) OX=559292 GN=HNM1 PE=1 SV=1)	PF13520.6(AA_permease_2:Amino acid permease); PF00324.21(AA_permease:Amino acid permease)
gene-PDE_05349	3.15873	1.65934	8.19151e-13	3.91558e-12	yes	up	34.03	67.6333	36.02	24.56	41.51	69.35	66.2	67.35	PDE_05349	hypothetical protein	GO:0003755(molecular_function:peptidyl-prolyl cis-trans isomerase activity)	K09569	FKBP2		COG0545(S:Function unknown)	EPS30398.1(hypothetical protein PDE_05349 [Penicillium oxalicum 114-2])	sp|Q2UPT7|FKBP2_ASPOR(FK506-binding protein 2 OS=Aspergillus oryzae (strain ATCC 42149 / RIB 40) OX=510516 GN=fpr2 PE=3 SV=1)	PF00254.28(FKBP_C:FKBP-type peptidyl-prolyl cis-trans isomerase)
gene-PDE_03054	2.05385	1.03833	8.88372e-13	4.23313e-12	yes	up	19.8433	32.2633	18.92	19.63	20.98	34	29.63	33.16	PDE_03054	hypothetical protein	GO:0046872(molecular_function:metal ion binding)	K14404	CPSF4, YTH1	map03015(mRNA surveillance pathway)	COG5084(S:Function unknown)	EPS28108.1(hypothetical protein PDE_03054 [Penicillium oxalicum 114-2])	sp|Q4WKD9|YTH1_ASPFU(mRNA 3'-end-processing protein yth1 OS=Neosartorya fumigata (strain ATCC MYA-4609 / Af293 / CBS 101355 / FGSC A1100) OX=330879 GN=yth1 PE=3 SV=1)	PF00642.24(zf-CCCH:Zinc finger C-x8-C-x5-C-x3-H type (and similar)); PF16131.5(Torus:Torus domain); PF18345.1(zf_CCCH_4:Zinc finger domain); PF18044.1(zf-CCCH_4:CCCH-type zinc finger)
gene-PDE_01864	2.01559	1.0112	9.94431e-13	4.73355e-12	yes	up	10.3233	16.58	9.29	11.84	9.84	16.5	16.57	16.67	PDE_01864	hypothetical protein	GO:0004497(molecular_function:monooxygenase activity); GO:0071949(molecular_function:FAD binding)	K00480	E1.14.13.1		COG0654(S:Function unknown)	EPS26924.1(hypothetical protein PDE_01864 [Penicillium oxalicum 114-2])	sp|J4VWM7|OPS4_BEAB2(FAD-dependent monooxygenase OpS4 OS=Beauveria bassiana (strain ARSEF 2860) OX=655819 GN=OpS4 PE=1 SV=1)	PF01494.19(FAD_binding_3:FAD binding domain); PF13450.6(NAD_binding_8:NAD(P)-binding Rossmann-like domain); PF01266.24(DAO:FAD dependent oxidoreductase); PF00890.24(FAD_binding_2:FAD binding domain)
gene-PDE_06579	2.04292	1.03063	1.07479e-12	5.11072e-12	yes	up	30.1967	48.9067	28.63	28.82	33.14	49.59	52.28	44.85	PDE_06579	hypothetical protein						EPS31624.1(hypothetical protein PDE_06579 [Penicillium oxalicum 114-2])	None
gene-PDE_07730	2.0173	1.01242	1.10775e-12	5.2647e-12	yes	up	18.5633	29.78	17.15	18.5	20.04	30.64	30.92	27.78	PDE_07730	hypothetical protein		K12587	MTR3, EXOSC6	map03018(RNA degradation)	COG0689(J:Translation, ribosomal structure and biogenesis)	EPS32770.1(hypothetical protein PDE_07730 [Penicillium oxalicum 114-2])	sp|P0CT46|MTR3_CHATD(Exosome complex component MTR3 OS=Chaetomium thermophilum (strain DSM 1495 / CBS 144.50 / IMI 039719) OX=759272 GN=MTR3 PE=3 SV=1)	PF01138.21(RNase_PH:3' exoribonuclease family, domain 1)
gene-PDE_06944	2.25754	1.17475	1.33822e-12	6.33687e-12	yes	up	4.14333	7.42333	4.23	4.69	3.51	8.47	6.76	7.04	PDE_06944	putative alpha-xylosidase	GO:0005975(biological_process:carbohydrate metabolic process); GO:0030246(molecular_function:carbohydrate binding); GO:0004553(molecular_function:hydrolase activity, hydrolyzing O-glycosyl compounds)	K01811	xylS, yicI		COG1501(G:Carbohydrate transport and metabolism)	EPS31985.1(putative alpha-xylosidase [Penicillium oxalicum 114-2])	sp|Q5AW25|AGDD_EMENI(Alpha-xylosidase OS=Emericella nidulans (strain FGSC A4 / ATCC 38163 / CBS 112.46 / NRRL 194 / M139) OX=227321 GN=agdD PE=1 SV=1)	PF01055.26(Glyco_hydro_31:Glycosyl hydrolases family 31); PF13802.6(Gal_mutarotas_2:Galactose mutarotase-like)
gene-PDE_07861	2.28647	1.19312	1.34299e-12	6.35616e-12	yes	up	5.41	9.82	5.85	5.51	4.87	9.47	10.42	9.57	PDE_07861	putative chitin deacetylase	GO:0016810(molecular_function:hydrolase activity, acting on carbon-nitrogen (but not peptide) bonds); GO:0016021(cellular_component:integral component of membrane); GO:0005975(biological_process:carbohydrate metabolic process); GO:0008061(molecular_function:chitin binding)	K01452	E3.5.1.41	map00520(Amino sugar and nucleotide sugar metabolism)	COG0726(G:Carbohydrate transport and metabolism)	EPS32900.1(putative chitin deacetylase [Penicillium oxalicum 114-2])	sp|D4B5F9|PGDA_ARTBC(Probable peptidoglycan-N-acetylglucosamine deacetylase ARB_03699 OS=Arthroderma benhamiae (strain ATCC MYA-4681 / CBS 112371) OX=663331 GN=ARB_03699 PE=1 SV=2)	PF01522.21(Polysacc_deac_1:Polysaccharide deacetylase); PF00187.19(Chitin_bind_1:Chitin recognition protein)
gene-PDE_06614	3.63167	1.86063	1.54724e-12	7.28121e-12	yes	up	0.993333	2.88667	0.99	0.98	1.01	2.83	2.42	3.41	PDE_06614	hypothetical protein	GO:0046872(molecular_function:metal ion binding); GO:0004222(molecular_function:metalloendopeptidase activity)	K13726	MEPB		COG0339(S:Function unknown)	EPS31657.1(hypothetical protein PDE_06614 [Penicillium oxalicum 114-2])	sp|P25375|PRTD_YEAST(Saccharolysin OS=Saccharomyces cerevisiae (strain ATCC 204508 / S288c) OX=559292 GN=PRD1 PE=1 SV=1)	PF01432.20(Peptidase_M3:Peptidase family M3)
gene-PDE_00588	2.2839	1.1915	1.71868e-12	8.06717e-12	yes	up	3.87	7.01667	4.07	4.71	2.83	6.04	7.17	7.84	PDE_00588	hypothetical protein	GO:0003700(molecular_function:transcription factor activity, sequence-specific DNA binding); GO:0005634(cellular_component:nucleus); GO:0008270(molecular_function:zinc ion binding); GO:0003676(molecular_function:nucleic acid binding)	K12236	NFX1		ENOG410XR02(K:Transcription)	EPS25654.1(hypothetical protein PDE_00588 [Penicillium oxalicum 114-2])	sp|O74853|FAP1H_SCHPO(FKBP12-associated protein 1 homolog OS=Schizosaccharomyces pombe (strain 972 / ATCC 24843) OX=284812 GN=fap1 PE=1 SV=1)	PF01424.22(R3H:R3H domain); PF01422.17(zf-NF-X1:NF-X1 type zinc finger)
gene-PDE_04216	2.27293	1.18456	2.01038e-12	9.4024e-12	yes	up	32.9567	59.0067	41.69	26.91	30.27	54.96	63.75	58.31	PDE_04216	hypothetical protein	GO:0051920(molecular_function:peroxiredoxin activity)				ENOG410YK0X(S:Function unknown); ENOG4111WDW(S:Function unknown)	EPS29267.1(hypothetical protein PDE_04216 [Penicillium oxalicum 114-2])	None	PF02627.20(CMD:Carboxymuconolactone decarboxylase family)
gene-PDE_05602	2.38643	1.25485	2.13822e-12	9.98493e-12	yes	up	11.05	20.8667	11.15	10.85	11.15	21.47	18.59	22.54	PDE_05602	hypothetical protein	GO:0003700(molecular_function:transcription factor activity, sequence-specific DNA binding); GO:0004707(molecular_function:MAP kinase activity); GO:0005524(molecular_function:ATP binding)				ENOG4111CH5(S:Function unknown); ENOG411299A(K:Transcription)	EPS30650.1(hypothetical protein PDE_05602 [Penicillium oxalicum 114-2])	sp|Q4WVQ7|ATFB_ASPFU(Basic leucine zipper (bZIP) transcription factor atfB OS=Neosartorya fumigata (strain ATCC MYA-4609 / Af293 / CBS 101355 / FGSC A1100) OX=330879 GN=atfB PE=2 SV=1)	PF00170.21(bZIP_1:bZIP transcription factor); PF07716.15(bZIP_2:Basic region leucine zipper)
gene-PDE_04473	3.47202	1.79578	2.21853e-12	1.03493e-11	yes	up	2.05333	5.63	1.79	2.8	1.57	5.14	5.65	6.1	PDE_04473	hypothetical protein	GO:0016021(cellular_component:integral component of membrane); GO:0055085(biological_process:transmembrane transport); GO:0031526(cellular_component:brush border membrane)				ENOG410XSE0(G:Carbohydrate transport and metabolism)	EPS29523.1(hypothetical protein PDE_04473 [Penicillium oxalicum 114-2])	sp|Q9D2V8|MFS10_MOUSE(Major facilitator superfamily domain-containing protein 10 OS=Mus musculus OX=10090 GN=Mfsd10 PE=1 SV=1)	PF07690.16(MFS_1:Major Facilitator Superfamily); PF00083.24(Sugar_tr:Sugar (and other) transporter)
gene-PDE_04023	2.38196	1.25215	2.49587e-12	1.16134e-11	yes	up	9.00667	16.97	9.22	9.52	8.28	18.39	18.13	14.39	PDE_04023	hypothetical protein	GO:0008168(molecular_function:methyltransferase activity)				ENOG4110YRH(S:Function unknown)	EPS29074.1(hypothetical protein PDE_04023 [Penicillium oxalicum 114-2])	sp|Q2UPB6|ACLN_ASPOR(Aspirochlorine biosynthesis protein N OS=Aspergillus oryzae (strain ATCC 42149 / RIB 40) OX=510516 GN=aclN PE=4 SV=1)
gene-PDE_04009	2.65354	1.40792	2.76409e-12	1.28156e-11	yes	up	2.53667	5.35333	2.86	2.35	2.4	5.63	5.11	5.32	PDE_04009	hypothetical protein	GO:0005634(cellular_component:nucleus); GO:0008270(molecular_function:zinc ion binding); GO:0000981(molecular_function:RNA polymerase II transcription factor activity, sequence-specific DNA binding); GO:0003677(molecular_function:DNA binding)				ENOG410YCZ6(S:Function unknown)	EPS29062.1(hypothetical protein PDE_04009 [Penicillium oxalicum 114-2])	sp|A1CLY6|CCSR_ASPCL(Cytochalasin cluster regulator ccsR OS=Aspergillus clavatus (strain ATCC 1007 / CBS 513.65 / DSM 816 / NCTC 3887 / NRRL 1) OX=344612 GN=ccsR PE=3 SV=2)	PF00172.18(Zn_clus:Fungal Zn(2)-Cys(6) binuclear cluster domain)
gene-PDE_03455	2.27723	1.18728	3.50441e-12	1.61657e-11	yes	up	2.32	4.18667	2.57	2.82	1.57	3.99	4.13	4.44	PDE_03455	hypothetical protein	GO:0016787(molecular_function:hydrolase activity); GO:0016740(molecular_function:transferase activity); GO:0031177(molecular_function:phosphopantetheine binding); GO:0016491(molecular_function:oxidoreductase activity)				COG3321(S:Function unknown); ENOG410XNPJ(S:Function unknown)	EPS28509.1(hypothetical protein PDE_03455 [Penicillium oxalicum 114-2])	sp|G3XMD1|AZAB_ASPNA(Highly reducing polyketide synthase azaB OS=Aspergillus niger (strain ATCC 1015 / CBS 113.46 / FGSC A1144 / LSHB Ac4 / NCTC 3858a / NRRL 328 / USDA 3528.7) OX=380704 GN=azaB PE=1 SV=1)	PF00109.26(ketoacyl-synt:Beta-ketoacyl synthase, N-terminal domain); PF00698.21(Acyl_transf_1:Acyl transferase domain); PF14765.6(PS-DH:Polyketide synthase dehydratase); PF08659.10(KR:KR domain); PF02801.22(Ketoacyl-synt_C:Beta-ketoacyl synthase, C-terminal domain); PF08242.12(Methyltransf_12:Methyltransferase domain); PF16197.5(KAsynt_C_assoc:Ketoacyl-synthetase C-terminal extension); PF00106.25…
gene-PDE_01915	393.292	8.61946	3.85179e-12	1.77412e-11	yes	up	0	3.57	0	0	0	4.56	2.7	3.45	PDE_01915	hypothetical protein					COG1028(S:Function unknown)	EPS26975.1(hypothetical protein PDE_01915 [Penicillium oxalicum 114-2])	sp|A0A1B4XBH5|SDNK_SORAA(Short-chain dehydrogenase sdnK OS=Sordaria araneosa OX=573841 GN=sdnK PE=3 SV=1)	PF00106.25(adh_short:short chain dehydrogenase); PF13561.6(adh_short_C2:Enoyl-(Acyl carrier protein) reductase); PF08659.10(KR:KR domain)
gene-PDE_05350	2.07904	1.05592	5.98999e-12	2.73134e-11	yes	up	10.1767	16.74	10.26	11.51	8.76	16	17.09	17.13	PDE_05350	hypothetical protein					COG5274(S:Function unknown)	EPS30399.1(hypothetical protein PDE_05350 [Penicillium oxalicum 114-2])	sp|Q502I6|NB5R4_DANRE(Cytochrome b5 reductase 4 OS=Danio rerio OX=7955 GN=cyb5r4 PE=2 SV=1)	PF00173.28(Cyt-b5:Cytochrome b5-like Heme/Steroid binding domain)
gene-PDE_01613	5.6071	2.48725	6.42962e-12	2.9274e-11	yes	up	1.08667	4.8	1.52	1.12	0.62	4.09	4.71	5.6	PDE_01613	hypothetical protein	GO:0005634(cellular_component:nucleus); GO:0003677(molecular_function:DNA binding)				ENOG410XUWN(B:Chromatin structure and dynamics); ENOG411009V(B:Chromatin structure and dynamics)	EPS26675.1(hypothetical protein PDE_01613 [Penicillium oxalicum 114-2])	sp|P36981|MATB_NEUCS(Mating-type protein a-1 OS=Neurospora crassa OX=5141 GN=mta-1 PE=1 SV=2)	PF00505.19(HMG_box:HMG (high mobility group) box); PF09011.10(HMG_box_2:HMG-box domain)
gene-PDE_08195	2.16556	1.11474	1.04943e-11	4.71905e-11	yes	up	2.73333	10.02	3.22	2.9	2.08	12.78	10.3	6.98	PDE_08195	hypothetical protein						EPS33233.1(hypothetical protein PDE_08195 [Penicillium oxalicum 114-2])	None
gene-PDE_04608	2.01294	1.0093	1.1712e-11	5.25367e-11	yes	up	3.41	5.94333	3.66	3.98	2.59	5.26	6.97	5.6	PDE_04608	hypothetical protein	GO:0016021(cellular_component:integral component of membrane)					EPS29658.1(hypothetical protein PDE_04608 [Penicillium oxalicum 114-2])	None
gene-PDE_07585	5.43946	2.44346	1.64067e-11	7.30915e-11	yes	up	1.09	4.68	0.92	1.47	0.88	4.22	4.34	5.48	PDE_07585	putative alpha-L-arabinofuranosidase	GO:0005975(biological_process:carbohydrate metabolic process); GO:0004553(molecular_function:hydrolase activity, hydrolyzing O-glycosyl compounds)				ENOG4110WB0(G:Carbohydrate transport and metabolism); COG3507(G:Carbohydrate transport and metabolism)	EPS32625.1(putative alpha-L-arabinofuranosidase [Penicillium oxalicum 114-2])	sp|A5IKD4|EABN_THEP1(Extracellular endo-alpha-(1->5)-L-arabinanase OS=Thermotoga petrophila (strain RKU-1 / ATCC BAA-488 / DSM 13995) OX=390874 GN=Tpet_0637 PE=1 SV=1)	PF04616.14(Glyco_hydro_43:Glycosyl hydrolases family 43)
gene-PDE_03315	2.64984	1.40591	2.14635e-11	9.48949e-11	yes	up	2.09333	4.40333	2.22	2.21	1.85	4.81	3.86	4.54	PDE_03315	hypothetical protein					ENOG41119KV(S:Function unknown)	EPS28369.1(hypothetical protein PDE_03315 [Penicillium oxalicum 114-2])	None	PF12937.7(F-box-like:F-box-like)
gene-PDE_02170	5.56119	2.47539	2.26315e-11	9.97497e-11	yes	up	1.01667	6.59	0.61	1.92	0.52	4.06	10.68	5.03	PDE_02170	hypothetical protein	GO:0016021(cellular_component:integral component of membrane); GO:0055085(biological_process:transmembrane transport)				ENOG410YJHV(S:Function unknown); ENOG410XNQK(S:Function unknown)	EPS27227.1(hypothetical protein PDE_02170 [Penicillium oxalicum 114-2])	sp|A0A0E3D8L1|PC17_PENCR(MFS-type transporter PC-17 OS=Penicillium crustosum OX=36656 GN=PC-17 PE=3 SV=1)	PF07690.16(MFS_1:Major Facilitator Superfamily); PF06609.13(TRI12:Fungal trichothecene efflux pump (TRI12)); PF00083.24(Sugar_tr:Sugar (and other) transporter)
gene-PDE_00611	2.22939	1.15665	2.85915e-11	1.2523e-10	yes	up	4.12	7.31	4.2	4.07	4.09	7.6	7.16	7.17	PDE_00611	hypothetical protein	GO:0022857(molecular_function:transmembrane transporter activity); GO:0016021(cellular_component:integral component of membrane); GO:0008643(biological_process:carbohydrate transport)				ENOG410XNQK(S:Function unknown)	EPS25677.1(hypothetical protein PDE_00611 [Penicillium oxalicum 114-2])	sp|A1D2R3|QUTD_NEOFI(Probable quinate permease OS=Neosartorya fischeri (strain ATCC 1020 / DSM 3700 / CBS 544.65 / FGSC A1164 / JCM 1740 / NRRL 181 / WB 181) OX=331117 GN=qutD PE=3 SV=1)	PF00083.24(Sugar_tr:Sugar (and other) transporter); PF07690.16(MFS_1:Major Facilitator Superfamily)
gene-PDE_01143	3.43966	1.78227	4.06418e-11	1.75896e-10	yes	up	52.84	140.217	52.77	48.89	56.86	125.3	122.75	172.6	PDE_01143	hypothetical protein						EPS26207.1(hypothetical protein PDE_01143 [Penicillium oxalicum 114-2])	None
gene-PDE_07655	131.09	7.03442	5.51907e-11	2.35836e-10	yes	up	0.0466667	4.98333	0.14	0	0	4.66	5.4	4.89	PDE_07655	hypothetical protein	GO:0016021(cellular_component:integral component of membrane)					EPS32695.1(hypothetical protein PDE_07655 [Penicillium oxalicum 114-2])	None
gene-PDE_05952	2.1444	1.10057	5.94759e-11	2.53909e-10	yes	up	8.68333	14.7433	8.88	7.96	9.21	17.16	13.47	13.6	PDE_05952	hypothetical protein	GO:0004497(molecular_function:monooxygenase activity); GO:0016021(cellular_component:integral component of membrane); GO:0071949(molecular_function:FAD binding)				COG0654(U:Intracellular trafficking, secretion, and vesicular transport)	EPS30998.1(hypothetical protein PDE_05952 [Penicillium oxalicum 114-2])	sp|Q0CJ62|ATA_ASPTN(6-methylsalicylic acid decarboxylase atA OS=Aspergillus terreus (strain NIH 2624 / FGSC A1156) OX=341663 GN=atA PE=1 SV=1)	PF01494.19(FAD_binding_3:FAD binding domain)
gene-PDE_07897	305.808	8.25648	8.22754e-11	3.47334e-10	yes	up	0	2.82333	0	0	0	1.63	3.61	3.23	PDE_07897	putative alpha-L-arabinofuranosidase	GO:0045493(biological_process:xylan catabolic process); GO:0005576(cellular_component:extracellular region); GO:0046556(molecular_function:alpha-L-arabinofuranosidase activity); GO:0046373(biological_process:L-arabinose metabolic process)				ENOG410XNWA(G:Carbohydrate transport and metabolism)	EPS32936.1(putative alpha-L-arabinofuranosidase [Penicillium oxalicum 114-2])	sp|Q2U7D2|AXHA_ASPOR(Probable alpha-L-arabinofuranosidase axhA OS=Aspergillus oryzae (strain ATCC 42149 / RIB 40) OX=510516 GN=axhA PE=3 SV=1)	PF03664.13(Glyco_hydro_62:Glycosyl hydrolase family 62)
gene-PDE_07362	249.959	7.96555	9.4893e-11	3.98936e-10	yes	up	0.01	1.96667	0	0	0.03	1.8	1.5	2.6	PDE_07362	hypothetical protein	GO:0016021(cellular_component:integral component of membrane); GO:0055085(biological_process:transmembrane transport)				COG0477(E:Amino acid transport and metabolism)	EPS32402.1(hypothetical protein PDE_07362 [Penicillium oxalicum 114-2])	sp|B8MYS8|MF227_ASPFN(Probable efflux pump mfs2 OS=Aspergillus flavus (strain ATCC 200026 / FGSC A1120 / NRRL 3357 / JCM 12722 / SRRC 167) OX=332952 GN=mfs2 PE=2 SV=1)	PF07690.16(MFS_1:Major Facilitator Superfamily); PF00083.24(Sugar_tr:Sugar (and other) transporter)
gene-PDE_00033	2.42935	1.28057	1.06146e-10	4.45012e-10	yes	up	5.86	12.4833	7.67	6.07	3.84	11.28	10.01	16.16	PDE_00033	hypothetical protein						EPS25102.1(hypothetical protein PDE_00033 [Penicillium oxalicum 114-2])	None
gene-PDE_03139	5.2698	2.39775	1.20864e-10	5.04626e-10	yes	up	12.72	53.7933	12.74	8.55	16.87	69.61	47.88	43.89	PDE_03139	hypothetical protein						EPS28193.1(hypothetical protein PDE_03139 [Penicillium oxalicum 114-2])	None
gene-PDE_00288	2.31825	1.21303	1.29823e-10	5.39804e-10	yes	up	5.88667	10.8833	5.64	7.07	4.95	9.83	8.43	14.39	PDE_00288	hypothetical protein	GO:0006891(biological_process:intra-Golgi vesicle-mediated transport); GO:0030173(cellular_component:integral component of Golgi membrane)	K09313	CUTL		ENOG410XPRP(U:Intracellular trafficking, secretion, and vesicular transport)	EPS25355.1(hypothetical protein PDE_00288 [Penicillium oxalicum 114-2])	sp|O59795|CASP_SCHPO(Protein CASP OS=Schizosaccharomyces pombe (strain 972 / ATCC 24843) OX=284812 GN=coy1 PE=3 SV=1)	PF08172.12(CASP_C:CASP C terminal)
[truncated: 130 more rows]
