# Supplementary material for: Constructing a novel expression system by specific activation of amylase expression pathway in Penicillium
Source: Microb Cell Fact. 2020 Jul 29;19:155. doi: 10.1186/s12934-020-01410-4 (PMC7391575; doi:10.1186/s12934-020-01410-4)
Supplement: Supplementary file 5 — Additional file 5: Table S5. Gene list of the 935 genes showed decrease in strain Δ13A-OamyR-ΔCreA as compared to strain Δ13A-OamyR. [file 12934_2020_1410_MOESM5_ESM.xlsx]

## Sheet: 2
Gene_id	FC(Δ13A-OamyR-ΔCreA/Δ13A-OamyR)	Log2FC(Δ13A-OamyR-ΔCreA/Δ13A-Oamy)	Pvalue	Padjust	Significant	Regulate	Δ13A-OamyR	Δ13A-OamyR-ΔCreA	Δ13A-OamyR _1	Δ13A-OamyR _2	Δ13A-OamyR _3	Δ13A-OamyR-ΔCreA_1	Δ13A-OamyR-ΔCreA_2	Δ13A-OamyR-ΔCreA_3	Gene name	Gene description	GO_id	KO_id	KO_name	Pathway_id	COG	nr	swissprot	pfam
gene-PDE_06461	0.00406538	-7.9424	0	0	yes	down	538.283	1.74333	506.82	527.94	580.09	1.91	1.7	1.62	PDE_06461	hypothetical protein	GO:0016021(cellular_component:integral component of membrane); GO:0005385(molecular_function:zinc ion transmembrane transporter activity)	K14709	SLC39A1_2_3, ZIP1_2_3		ENOG4111GP2(P:Inorganic ion transport and metabolism)	EPS31506.1(hypothetical protein PDE_06461 [Penicillium oxalicum 114-2])	sp|P32804|ZRT1_YEAST(Zinc-regulated transporter 1 OS=Saccharomyces cerevisiae (strain ATCC 204508 / S288c) OX=559292 GN=ZRT1 PE=1 SV=1)	PF02535.22(Zip:ZIP Zinc transporter)
gene-PDE_00624	0.150295	-2.73413	0	0	yes	down	784.43	93.77	821.73	813.29	718.27	88.35	96.82	96.14	PDE_00624	hypothetical protein	GO:0005524(molecular_function:ATP binding)	K03695	clpB	map04213(Longevity regulating pathway - multiple species)	COG0542(J:Translation, ribosomal structure and biogenesis)	EPS25690.1(hypothetical protein PDE_00624 [Penicillium oxalicum 114-2])	sp|O74402|HSP78_SCHPO(Heat shock protein 78, mitochondrial OS=Schizosaccharomyces pombe (strain 972 / ATCC 24843) OX=284812 GN=hsp78 PE=3 SV=1)	PF07724.14(AAA_2:AAA domain (Cdc48 subfamily)); PF17871.1(AAA_lid_9:AAA lid domain); PF10431.9(ClpB_D2-small:C-terminal, D2-small domain, of ClpB protein); PF00004.29(AAA:ATPase family associated with various cellular activities (AAA)); PF07728.14(AAA_5:AAA domain (dynein-related subfamily)); PF13191.6(AAA_16:AAA ATPase domain); PF13401.6(AAA_22:AAA domain); PF00158.26(Sigma54_activat:Sigma-54 in…
gene-PDE_00710	0.207338	-2.26994	0	0	yes	down	2802.65	459.357	2890.56	2938.31	2579.07	472.31	451.09	454.67	PDE_00710	hypothetical protein	GO:0031305(cellular_component:integral component of mitochondrial inner membrane); GO:0016021(cellular_component:integral component of membrane); GO:0033617(biological_process:mitochondrial respiratory chain complex IV assembly)				ENOG4111JVA(S:Function unknown)	EPS25774.1(hypothetical protein PDE_00710 [Penicillium oxalicum 114-2])	sp|P53721|RCF2_YEAST(Respiratory supercomplex factor 2, mitochondrial OS=Saccharomyces cerevisiae (strain ATCC 204508 / S288c) OX=559292 GN=RCF2 PE=1 SV=1)	PF04588.13(HIG_1_N:Hypoxia induced protein conserved region)
gene-PDE_08920	0.0407717	-4.61629	0	0	yes	down	152.363	5.86	161.36	163.37	132.36	4.98	8.25	4.35	PDE_08920	hypothetical protein	GO:0004198(molecular_function:calcium-dependent cysteine-type endopeptidase activity)				ENOG410XP0B(O:Posttranslational modification, protein turnover, chaperones)	EPS33958.1(hypothetical protein PDE_08920 [Penicillium oxalicum 114-2])	sp|O35920|CAN9_RAT(Calpain-9 OS=Rattus norvegicus OX=10116 GN=Capn9 PE=2 SV=2)	PF00648.21(Peptidase_C2:Calpain family cysteine protease)
gene-PDE_08849	0.0759022	-3.71971	0	0	yes	down	1052.76	63.4533	1047.78	1053.19	1057.32	64.88	64.5	60.98	PDE_08849	hypothetical protein	GO:0016021(cellular_component:integral component of membrane); GO:0009916(molecular_function:alternative oxidase activity); GO:0005739(cellular_component:mitochondrion); GO:0045333(biological_process:cellular respiration); GO:0010230(biological_process:alternative respiration); GO:0070469(cellular_component:respiratory chain); GO:0046872(molecular_function:metal ion binding); GO:0034599(biologica…				ENOG410YFEH(S:Function unknown)	EPS33887.1(hypothetical protein PDE_08849 [Penicillium oxalicum 114-2])	sp|O74180|AOX_ASPNG(Alternative oxidase, mitochondrial OS=Aspergillus niger OX=5061 GN=aox1 PE=2 SV=2)	PF01786.17(AOX:Alternative oxidase)
gene-PDE_08813	0.0660249	-3.92085	0	0	yes	down	239.763	13.2267	238.26	243.79	237.24	12.51	13.2	13.97	PDE_08813	hypothetical protein	GO:0004657(molecular_function:proline dehydrogenase activity); GO:0006562(biological_process:proline catabolic process)				COG0506(E:Amino acid transport and metabolism); COG2423(E:Amino acid transport and metabolism)	EPS33851.1(hypothetical protein PDE_08813 [Penicillium oxalicum 114-2])	sp|O74524|PROD_SCHPO(Probable proline dehydrogenase, mitochondrial OS=Schizosaccharomyces pombe (strain 972 / ATCC 24843) OX=284812 GN=SPCC70.03c PE=3 SV=1)	PF01619.18(Pro_dh:Proline dehydrogenase)
gene-PDE_09895	0.079007	-3.66188	0	0	yes	down	208.943	20.7033	209.3	193.93	223.6	20	19.35	22.76	PDE_09895	hypothetical protein	GO:0042555(cellular_component:MCM complex); GO:0005634(cellular_component:nucleus); GO:0006270(biological_process:DNA replication initiation); GO:0004386(molecular_function:helicase activity); GO:0003688(molecular_function:DNA replication origin binding); GO:0005524(molecular_function:ATP binding)	K02209	MCM5, CDC46	map04111(Cell cycle - yeast); map04113(Meiosis - yeast); map03030(DNA replication)	COG1241(S:Function unknown)	EPS34931.1(hypothetical protein PDE_09895 [Penicillium oxalicum 114-2])	sp|P41389|MCM5_SCHPO(DNA replication licensing factor mcm5 OS=Schizosaccharomyces pombe (strain 972 / ATCC 24843) OX=284812 GN=mcm5 PE=1 SV=2)	PF00493.23(MCM:MCM P-loop domain); PF17207.3(MCM_OB:MCM OB domain); PF17855.1(MCM_lid:MCM AAA-lid domain); PF14551.6(MCM_N:MCM N-terminal domain); PF01078.21(Mg_chelatase:Magnesium chelatase, subunit ChlI); PF07728.14(AAA_5:AAA domain (dynein-related subfamily)); PF07726.11(AAA_3:ATPase family associated with various cellular activities (AAA))
gene-PDE_06397	0.0705029	-3.82617	0	0	yes	down	2270.44	126.33	2348.95	2374.56	2087.8	121.52	119.43	138.04	PDE_06397	hypothetical protein	GO:0022857(molecular_function:transmembrane transporter activity); GO:0016021(cellular_component:integral component of membrane); GO:0008643(biological_process:carbohydrate transport)				ENOG410XNQK(U:Intracellular trafficking, secretion, and vesicular transport)	EPS31442.1(hypothetical protein PDE_06397 [Penicillium oxalicum 114-2])	sp|K0E3U9|ECDD_ASPRU(Major facilitator-type transporter ecdD OS=Aspergillus rugulosus OX=41736 GN=ecdD PE=1 SV=1)	PF00083.24(Sugar_tr:Sugar (and other) transporter); PF07690.16(MFS_1:Major Facilitator Superfamily); PF12832.7(MFS_1_like:MFS_1 like family)
gene-PDE_00604	0.115485	-3.11423	0	0	yes	down	130.563	12.6933	133.73	132.02	125.94	12.22	12.37	13.49	PDE_00604	hypothetical protein	GO:0022857(molecular_function:transmembrane transporter activity); GO:0016021(cellular_component:integral component of membrane)	K06901	pbuG		COG2252(S:Function unknown)	EPS25670.1(hypothetical protein PDE_00604 [Penicillium oxalicum 114-2])	sp|O94300|YOOH_SCHPO(Putative xanthine/uracil permease C887.17 OS=Schizosaccharomyces pombe (strain 972 / ATCC 24843) OX=284812 GN=SPBC887.17 PE=3 SV=1)	PF00860.20(Xan_ur_permease:Permease family)
gene-PDE_06184	0.0123173	-6.34317	0	0	yes	down	111.13	1.10333	117.6	116.95	98.84	1.09	1.16	1.06	PDE_06184	hypothetical protein	GO:0016021(cellular_component:integral component of membrane); GO:0022857(molecular_function:transmembrane transporter activity); GO:0006351(biological_process:transcription, DNA-templated); GO:0003677(molecular_function:DNA binding); GO:0005634(cellular_component:nucleus); GO:0000981(molecular_function:RNA polymerase II transcription factor activity, sequence-specific DNA binding); GO:0008270(mo…	K08141	MAL		ENOG410XNQK(S:Function unknown)	EPS31229.1(hypothetical protein PDE_06184 [Penicillium oxalicum 114-2])	sp|P53048|MAL11_YEAST(General alpha-glucoside permease OS=Saccharomyces cerevisiae (strain ATCC 204508 / S288c) OX=559292 GN=MAL11 PE=1 SV=1)	PF00083.24(Sugar_tr:Sugar (and other) transporter); PF07690.16(MFS_1:Major Facilitator Superfamily)
gene-PDE_06098	0.027413	-5.189	0	0	yes	down	100.637	2.2	103.83	91.61	106.47	2.2	2.53	1.87	PDE_06098	hypothetical protein	GO:0016021(cellular_component:integral component of membrane)					EPS31143.1(hypothetical protein PDE_06098 [Penicillium oxalicum 114-2])	None
gene-PDE_06096	0.13549	-2.88374	0	0	yes	down	247.39	26.39	255.42	260.64	226.11	26.08	25.01	28.08	PDE_06096	hypothetical protein	GO:0016021(cellular_component:integral component of membrane); GO:0055085(biological_process:transmembrane transport)				ENOG410XRRJ(G:Carbohydrate transport and metabolism)	EPS31141.1(hypothetical protein PDE_06096 [Penicillium oxalicum 114-2])	sp|Q4WYN4|CRMC_ASPFU(Major facilitator coppper-regulated transporter crmC OS=Neosartorya fumigata (strain ATCC MYA-4609 / Af293 / CBS 101355 / FGSC A1100) OX=330879 GN=crmC PE=2 SV=1)	PF07690.16(MFS_1:Major Facilitator Superfamily)
gene-PDE_00421	0.0690832	-3.85552	0	0	yes	down	315.16	17.2967	327.45	335.73	282.3	17.1	16.38	18.41	PDE_00421	hypothetical protein	GO:0022857(molecular_function:transmembrane transporter activity); GO:0006865(biological_process:amino acid transport); GO:0016021(cellular_component:integral component of membrane); GO:0005524(molecular_function:ATP binding)				COG0531(O:Posttranslational modification, protein turnover, chaperones)	EPS25488.1(hypothetical protein PDE_00421 [Penicillium oxalicum 114-2])	sp|P19807|HNM1_YEAST(Choline transport protein OS=Saccharomyces cerevisiae (strain ATCC 204508 / S288c) OX=559292 GN=HNM1 PE=1 SV=1)	PF13520.6(AA_permease_2:Amino acid permease); PF00324.21(AA_permease:Amino acid permease)
gene-PDE_00422	0.0556037	-4.16868	0	0	yes	down	121.137	4.87667	121.57	130.63	111.21	4.97	4.74	4.92	PDE_00422	hypothetical protein	GO:0016021(cellular_component:integral component of membrane)				ENOG4111HUC(S:Function unknown)	EPS25489.1(hypothetical protein PDE_00422 [Penicillium oxalicum 114-2])	None
gene-PDE_07262	0.0930511	-3.42583	0	0	yes	down	237.607	20.2867	243.64	234.71	234.47	19.86	19.22	21.78	PDE_07262	hypothetical protein	GO:0016021(cellular_component:integral component of membrane)				ENOG410YE2M(S:Function unknown)	EPS32302.1(hypothetical protein PDE_07262 [Penicillium oxalicum 114-2])	None
gene-PDE_00482	0.0280669	-5.15498	0	0	yes	down	345.73	10.5367	335.47	330.65	371.07	10.83	11.15	9.63	PDE_00482	hypothetical protein	GO:0016787(molecular_function:hydrolase activity)				ENOG4111KIZ(S:Function unknown)	EPS25548.1(hypothetical protein PDE_00482 [Penicillium oxalicum 114-2])	sp|P34913|HYES_HUMAN(Bifunctional epoxide hydrolase 2 OS=Homo sapiens OX=9606 GN=EPHX2 PE=1 SV=2)	PF00561.20(Abhydrolase_1:alpha/beta hydrolase fold); PF12697.7(Abhydrolase_6:Alpha/beta hydrolase family); PF12146.8(Hydrolase_4:Serine aminopeptidase, S33)
gene-PDE_04184	0.116035	-3.10737	0	0	yes	down	1479.91	136.387	1553.57	1524.62	1361.53	137.67	138.36	133.13	PDE_04184	hypothetical protein	GO:0016021(cellular_component:integral component of membrane); GO:0055085(biological_process:transmembrane transport)	K08197	ARN		ENOG410ZYHG(U:Intracellular trafficking, secretion, and vesicular transport)	EPS29235.1(hypothetical protein PDE_04184 [Penicillium oxalicum 114-2])	sp|Q4WGS5|SIT1_ASPFU(Siderophore iron transporter 1 OS=Neosartorya fumigata (strain ATCC MYA-4609 / Af293 / CBS 101355 / FGSC A1100) OX=330879 GN=sit1 PE=1 SV=1)	PF07690.16(MFS_1:Major Facilitator Superfamily)
gene-PDE_00484	0.0352113	-4.82782	0	0	yes	down	199.463	5.59333	196.18	204.26	197.95	4.66	6.1	6.02	PDE_00484	hypothetical protein	GO:0016021(cellular_component:integral component of membrane); GO:0055085(biological_process:transmembrane transport)				ENOG41122WQ(S:Function unknown); COG0477(S:Function unknown)	EPS25550.1(hypothetical protein PDE_00484 [Penicillium oxalicum 114-2])	sp|Q59XM0|QDR3_CANAL(MFS antiporter QDR3 OS=Candida albicans (strain SC5314 / ATCC MYA-2876) OX=237561 GN=QDR3 PE=2 SV=2)	PF07690.16(MFS_1:Major Facilitator Superfamily); PF00083.24(Sugar_tr:Sugar (and other) transporter)
gene-PDE_09761	0.0956359	-3.3863	0	0	yes	down	440.657	32.3267	448.46	422.53	450.98	29.21	30.02	37.75	PDE_09761	hypothetical protein	GO:0003868(molecular_function:4-hydroxyphenylpyruvate dioxygenase activity); GO:0046872(molecular_function:metal ion binding); GO:0009072(biological_process:aromatic amino acid family metabolic process)	K00457	HPD, hppD	map00130(Ubiquinone and other terpenoid-quinone biosynthesis); map00360(Phenylalanine metabolism); map00350(Tyrosine metabolism)	COG3185(Q:Secondary metabolites biosynthesis, transport and catabolism)	EPS34797.1(hypothetical protein PDE_09761 [Penicillium oxalicum 114-2])	sp|Q4WPV8|HPPD2_ASPFU(Probable 4-hydroxyphenylpyruvate dioxygenase 2 OS=Neosartorya fumigata (strain ATCC MYA-4609 / Af293 / CBS 101355 / FGSC A1100) OX=330879 GN=AFUA_4G10620 PE=3 SV=1)	PF00903.25(Glyoxalase:Glyoxalase/Bleomycin resistance protein/Dioxygenase superfamily); PF13669.6(Glyoxalase_4:Glyoxalase/Bleomycin resistance protein/Dioxygenase superfamily); PF14696.6(Glyoxalase_5:Hydroxyphenylpyruvate dioxygenase, HPPD, N-terminal)
gene-PDE_01388	0.0706095	-3.82399	0	0	yes	down	678.007	38.32	671.49	677.09	685.44	34.73	38.61	41.62	PDE_01388	hypothetical protein	GO:0022857(molecular_function:transmembrane transporter activity); GO:0046872(molecular_function:metal ion binding); GO:0016021(cellular_component:integral component of membrane); GO:0008643(biological_process:carbohydrate transport)				ENOG410XNQK(O:Posttranslational modification, protein turnover, chaperones)	EPS26451.1(hypothetical protein PDE_01388 [Penicillium oxalicum 114-2])	sp|K0E3U9|ECDD_ASPRU(Major facilitator-type transporter ecdD OS=Aspergillus rugulosus OX=41736 GN=ecdD PE=1 SV=1)	PF00083.24(Sugar_tr:Sugar (and other) transporter); PF07690.16(MFS_1:Major Facilitator Superfamily)
gene-PDE_03530	0.129194	-2.95239	0	0	yes	down	569.893	58.5867	572.61	608.57	528.5	57.15	54.58	64.03	PDE_03530	hypothetical protein	GO:0022857(molecular_function:transmembrane transporter activity); GO:0016021(cellular_component:integral component of membrane); GO:0008643(biological_process:carbohydrate transport)				ENOG410XNQK(S:Function unknown)	EPS28584.1(hypothetical protein PDE_03530 [Penicillium oxalicum 114-2])	sp|Q8VZR6|INT1_ARATH(Inositol transporter 1 OS=Arabidopsis thaliana OX=3702 GN=INT1 PE=1 SV=1)	PF00083.24(Sugar_tr:Sugar (and other) transporter); PF07690.16(MFS_1:Major Facilitator Superfamily); PF06609.13(TRI12:Fungal trichothecene efflux pump (TRI12))
gene-PDE_08180	0.0440602	-4.50438	0	0	yes	down	249.79	8.75	251	266.58	231.79	9.28	7.69	9.28	PDE_08180	hypothetical protein	GO:0071949(molecular_function:FAD binding); GO:0016491(molecular_function:oxidoreductase activity)				COG0277(C:Energy production and conversion)	EPS33218.1(hypothetical protein PDE_08180 [Penicillium oxalicum 114-2])	sp|A0A0E0RTV6|ZEB1_GIBZE(FAD-linked oxidoreductase ZEB1 OS=Gibberella zeae (strain PH-1 / ATCC MYA-4620 / FGSC 9075 / NRRL 31084) OX=229533 GN=ZEB1 PE=2 SV=2)	PF01565.23(FAD_binding_4:FAD binding domain); PF08031.12(BBE:Berberine and berberine like)
gene-PDE_03292	0.00302138	-8.37058	0	0	yes	down	599.4	1.43667	584.12	601.78	612.3	1.29	1.49	1.53	PDE_03292	chitin binding domain-containing protein	GO:0008061(molecular_function:chitin binding)				ENOG410ZJXB(S:Function unknown); ENOG4111FP9(S:Function unknown)	EPS28346.1(chitin binding domain-containing protein [Penicillium oxalicum 114-2])	sp|D4AUF4|WSCD2_ARTBC(WSC domain-containing protein ARB_07870 OS=Arthroderma benhamiae (strain ATCC MYA-4681 / CBS 112371) OX=663331 GN=ARB_07870 PE=1 SV=1)	PF01822.19(WSC:WSC domain); PF00187.19(Chitin_bind_1:Chitin recognition protein)
gene-PDE_03310	0.0488474	-4.35558	0	0	yes	down	151.023	5.86	152.97	157.97	142.13	5.34	5.18	7.06	PDE_03310	carbohydrate binding domain-containing protein	GO:0016798(molecular_function:hydrolase activity, acting on glycosyl bonds)				ENOG410ZQYN(S:Function unknown)	EPS28364.1(carbohydrate binding domain-containing protein [Penicillium oxalicum 114-2])	None	PF02018.17(CBM_4_9:Carbohydrate binding domain)
gene-PDE_03291	0.0465419	-4.42532	0	0	yes	down	241.547	8.95	244.1	243.89	236.65	8.74	9.43	8.68	PDE_03291	putative beta-1,3-glucanase	GO:0016021(cellular_component:integral component of membrane); GO:0005975(biological_process:carbohydrate metabolic process); GO:0004553(molecular_function:hydrolase activity, hydrolyzing O-glycosyl compounds)				COG2273(S:Function unknown)	EPS28345.1(putative beta-1,3-glucanase [Penicillium oxalicum 114-2])	sp|Q8N0N3|BGBP_PENMO(Beta-1,3-glucan-binding protein OS=Penaeus monodon OX=6687 PE=2 SV=1)	PF00722.21(Glyco_hydro_16:Glycosyl hydrolases family 16)
gene-PDE_05191	0.132615	-2.91469	0	0	yes	down	416.177	43.8433	417.28	442.74	388.51	44.08	39.95	47.5	PDE_05191	hypothetical protein	GO:0016021(cellular_component:integral component of membrane); GO:0005886(cellular_component:plasma membrane)				ENOG4111XWY(S:Function unknown)	EPS30241.1(hypothetical protein PDE_05191 [Penicillium oxalicum 114-2])	sp|O13729|PUN1_SCHPO(SUR7 family protein pun1 OS=Schizosaccharomyces pombe (strain 972 / ATCC 24843) OX=284812 GN=pun1 PE=3 SV=1)	PF06687.12(SUR7:SUR7/PalI family); PF03169.15(OPT:OPT oligopeptide transporter protein)
gene-PDE_03290	0.0447261	-4.48274	0	0	yes	down	178.037	5.92667	186.07	197.07	150.97	5.91	5.4	6.47	PDE_03290	hypothetical protein	GO:0016021(cellular_component:integral component of membrane)				ENOG410YPH2(S:Function unknown); ENOG41119BG(S:Function unknown); ENOG4110XFN(S:Function unknown)	EPS28344.1(hypothetical protein PDE_03290 [Penicillium oxalicum 114-2])	None	PF13632.6(Glyco_trans_2_3:Glycosyl transferase family group 2)
gene-PDE_01236	0.0679477	-3.87943	0	0	yes	down	345.223	18.6433	359.7	354.96	321.01	18.08	17.55	20.3	PDE_01236	hypothetical protein	GO:0020037(molecular_function:heme binding); GO:0016021(cellular_component:integral component of membrane); GO:0052869(molecular_function:arachidonic acid omega-hydroxylase activity); GO:0016712(molecular_function:oxidoreductase activity, acting on paired donors, with incorporation or reduction of molecular oxygen, reduced flavin or flavoprotein as one donor, and incorporation of one atom of oxyg…	K21446	TENA		COG2124(Q:Secondary metabolites biosynthesis, transport and catabolism)	EPS26300.1(hypothetical protein PDE_01236 [Penicillium oxalicum 114-2])	sp|A0JJT8|TENA_BEABA(Cytochrome P450 monooxygenase tenA OS=Beauveria bassiana OX=176275 GN=tenA PE=1 SV=1)	PF00067.22(p450:Cytochrome P450)
gene-PDE_01221	0.119568	-3.06409	0	0	yes	down	2256.69	213.313	2276.68	2245.35	2248.03	215.37	209.3	215.27	PDE_01221	hypothetical protein	GO:0016021(cellular_component:integral component of membrane)				ENOG4110B7J(S:Function unknown); ENOG411006X(S:Function unknown)	EPS26285.1(hypothetical protein PDE_01221 [Penicillium oxalicum 114-2])	sp|Q5AV03|ATNI_EMENI(Probable lipid transporter atnI OS=Emericella nidulans (strain FGSC A4 / ATCC 38163 / CBS 112.46 / NRRL 194 / M139) OX=227321 GN=atnI PE=2 SV=1)	PF04479.13(RTA1:RTA1 like protein)
gene-PDE_01216	0.0994448	-3.32996	0	0	yes	down	273.133	22.4167	266.69	283.27	269.44	21.9	21.8	23.55	PDE_01216	hypothetical protein	GO:0005506(molecular_function:iron ion binding); GO:0016705(molecular_function:oxidoreductase activity, acting on paired donors, with incorporation or reduction of molecular oxygen); GO:0016021(cellular_component:integral component of membrane); GO:0004497(molecular_function:monooxygenase activity); GO:0020037(molecular_function:heme binding)				COG2124(Q:Secondary metabolites biosynthesis, transport and catabolism)	EPS26280.1(hypothetical protein PDE_01216 [Penicillium oxalicum 114-2])	sp|V5XZS6|AKT7_ALTAL(Cytochrome P450 monooxygenase AKT7 OS=Alternaria alternata OX=5599 GN=AKT7 PE=3 SV=1)	PF00067.22(p450:Cytochrome P450)
gene-PDE_01215	0.139169	-2.84509	0	0	yes	down	351.987	38.7167	356.73	354.46	344.77	37.47	38.86	39.82	PDE_01215	hypothetical protein	GO:0016829(molecular_function:lyase activity); GO:0009081(biological_process:branched-chain amino acid metabolic process); GO:0004084(molecular_function:branched-chain-amino-acid transaminase activity)	K00826	E2.6.1.42, ilvE	map00270(Cysteine and methionine metabolism); map00770(Pantothenate and CoA biosynthesis); map00280(Valine, leucine and isoleucine degradation); map00290(Valine, leucine and isoleucine biosynthesis)	COG0115(E:Amino acid transport and metabolism)	EPS26279.1(hypothetical protein PDE_01215 [Penicillium oxalicum 114-2])	sp|Q5AV04|ATNJ_EMENI(Aminotransferase atnJ OS=Emericella nidulans (strain FGSC A4 / ATCC 38163 / CBS 112.46 / NRRL 194 / M139) OX=227321 GN=atnJ PE=2 SV=1)	PF01063.19(Aminotran_4:Amino-transferase class IV)
gene-PDE_07664	0.135784	-2.88061	7.28126e-308	8.28789e-306	yes	down	378.963	40.7167	399	397.76	340.13	38.92	40.08	43.15	PDE_07664	hypothetical protein	GO:0016021(cellular_component:integral component of membrane); GO:0055085(biological_process:transmembrane transport)	K08157	TPO1		COG0477(S:Function unknown)	EPS32704.1(hypothetical protein PDE_07664 [Penicillium oxalicum 114-2])	sp|G1UB37|FLU1_CANAL(Major facilitator superfamily multidrug transporter FLU1 OS=Candida albicans (strain SC5314 / ATCC MYA-2876) OX=237561 GN=FLU1 PE=2 SV=1)	PF07690.16(MFS_1:Major Facilitator Superfamily); PF00083.24(Sugar_tr:Sugar (and other) transporter)
gene-PDE_04263	0.0114126	-6.45323	5.51732e-305	6.20255e-303	yes	down	186.71	1.69667	187.46	185.68	186.99	1.81	1.71	1.57	PDE_04263	hypothetical protein	GO:0016021(cellular_component:integral component of membrane)				ENOG410YD1X(S:Function unknown); ENOG411006X(S:Function unknown)	EPS29314.1(hypothetical protein PDE_04263 [Penicillium oxalicum 114-2])	sp|Q5AV03|ATNI_EMENI(Probable lipid transporter atnI OS=Emericella nidulans (strain FGSC A4 / ATCC 38163 / CBS 112.46 / NRRL 194 / M139) OX=227321 GN=atnI PE=2 SV=1)	PF04479.13(RTA1:RTA1 like protein)
gene-PDE_08932	0.0253109	-5.3041	1.23849e-303	1.37533e-301	yes	down	74.4333	1.49333	77.96	78.81	66.53	1.47	1.27	1.74	PDE_08932	hypothetical protein					COG3673(S:Function unknown)	EPS33970.1(hypothetical protein PDE_08932 [Penicillium oxalicum 114-2])	sp|P39992|YEC3_YEAST(Uncharacterized protein YEL023C OS=Saccharomyces cerevisiae (strain ATCC 204508 / S288c) OX=559292 GN=YEL023C PE=4 SV=1)	PF09994.9(DUF2235:Uncharacterized alpha/beta hydrolase domain (DUF2235))
gene-PDE_03414	0.0844862	-3.56514	2.38845e-295	2.55873e-293	yes	down	233.863	15.7233	232.92	234.26	234.41	16.69	13.17	17.31	PDE_03414	hypothetical protein	GO:0016740(molecular_function:transferase activity)				COG1670(S:Function unknown)	EPS28468.1(hypothetical protein PDE_03414 [Penicillium oxalicum 114-2])	sp|Q4WF55|SIDF_ASPFU(N(5)-hydroxyornithine:cis-anhydromevalonyl coenzyme A-N(5)-transacylase sidF OS=Neosartorya fumigata (strain ATCC MYA-4609 / Af293 / CBS 101355 / FGSC A1100) OX=330879 GN=sidF PE=2 SV=1)	PF13523.6(Acetyltransf_8:Acetyltransferase (GNAT) domain)
gene-PDE_03432	0.11232	-3.15431	1.26422e-288	1.32321e-286	yes	down	547.96	42.0533	542.03	530.88	570.97	44.74	38.72	42.7	PDE_03432	hypothetical protein	GO:0016787(molecular_function:hydrolase activity)				ENOG410Z0NR(S:Function unknown); ENOG410ZRGS(S:Function unknown)	EPS28486.1(hypothetical protein PDE_03432 [Penicillium oxalicum 114-2])	sp|W7MWX7|FUS5_GIBM7(Esterase FUS5 OS=Gibberella moniliformis (strain M3125 / FGSC 7600) OX=334819 GN=FUS5 PE=3 SV=1)	PF03959.13(FSH1:Serine hydrolase (FSH1)); PF12697.7(Abhydrolase_6:Alpha/beta hydrolase family)
gene-PDE_07924	0.135937	-2.87899	1.76788e-287	1.82936e-285	yes	down	160.023	17.2933	160.36	168.44	151.27	17.29	17.07	17.52	PDE_07924	hypothetical protein	GO:0016829(molecular_function:lyase activity)	K01648	ACLY	map00020(Citrate cycle (TCA cycle))	COG0045(C:Energy production and conversion)	EPS32963.1(hypothetical protein PDE_07924 [Penicillium oxalicum 114-2])	sp|O13907|ACL2_SCHPO(Probable ATP-citrate synthase subunit 2 OS=Schizosaccharomyces pombe (strain 972 / ATCC 24843) OX=284812 GN=SPAC22A12.16 PE=1 SV=1)	PF16114.5(Citrate_bind:ATP citrate lyase citrate-binding); PF08442.10(ATP-grasp_2:ATP-grasp domain)
gene-PDE_01118	0.0873428	-3.51717	1.24089e-286	1.2555e-284	yes	down	290.163	20.16	292.66	292.71	285.12	18.79	17.83	23.86	PDE_01118	hypothetical protein					ENOG4111JE5(S:Function unknown)	EPS26182.1(hypothetical protein PDE_01118 [Penicillium oxalicum 114-2])	None	PF17111.5(Helo_like_N:Fungal N-terminal domain of STAND proteins)
gene-PDE_09894	0.00977783	-6.67627	2.0041e-284	1.98362e-282	yes	down	2266.87	17.86	2223.19	2007.74	2569.68	22.62	20.27	10.69	PDE_09894	hypothetical protein					ENOG410Y3Z9(S:Function unknown)	EPS34930.1(hypothetical protein PDE_09894 [Penicillium oxalicum 114-2])	sp|Q7S6U4|CVNH_NEUCR(Cyanovirin-N homolog OS=Neurospora crassa (strain ATCC 24698 / 74-OR23-1A / CBS 708.71 / DSM 1257 / FGSC 987) OX=367110 GN=NCU05495 PE=1 SV=2)	PF08881.10(CVNH:CVNH domain)
gene-PDE_03140	0.00291472	-8.42243	2.94722e-278	2.82499e-276	yes	down	197.16	0.46	202.3	214.28	174.9	0.6	0.41	0.37	PDE_03140	hypothetical protein	GO:0022857(molecular_function:transmembrane transporter activity); GO:0016021(cellular_component:integral component of membrane); GO:0008643(biological_process:carbohydrate transport)	K08139	HXT	map04113(Meiosis - yeast)	ENOG410XNQK(S:Function unknown)	EPS28194.1(hypothetical protein PDE_03140 [Penicillium oxalicum 114-2])	sp|P78831|GHT5_SCHPO(High-affinity glucose transporter ght5 OS=Schizosaccharomyces pombe (strain 972 / ATCC 24843) OX=284812 GN=ght5 PE=1 SV=2)	PF00083.24(Sugar_tr:Sugar (and other) transporter); PF07690.16(MFS_1:Major Facilitator Superfamily)
gene-PDE_07902	0.20941	-2.25559	1.36288e-266	1.2167e-264	yes	down	638.093	106.327	630.84	651.78	631.66	102.1	104.49	112.39	PDE_07902	hypothetical protein	GO:0005737(cellular_component:cytoplasm); GO:0005634(cellular_component:nucleus); GO:0008270(molecular_function:zinc ion binding)	K06874	K06874		COG1779(S:Function unknown)	EPS32941.1(hypothetical protein PDE_07902 [Penicillium oxalicum 114-2])	sp|P53303|ZPR1_YEAST(Zinc finger protein ZPR1 OS=Saccharomyces cerevisiae (strain ATCC 204508 / S288c) OX=559292 GN=ZPR1 PE=1 SV=1)	PF03367.13(zf-ZPR1:ZPR1 zinc-finger domain)
gene-PDE_07922	0.143171	-2.80419	2.10664e-264	1.84452e-262	yes	down	181.217	20.64	187.78	193.42	162.45	20.65	18.85	22.42	PDE_07922	hypothetical protein	GO:0046912(molecular_function:transferase activity, transferring acyl groups, acyl groups converted into alkyl on transfer); GO:0016829(molecular_function:lyase activity); GO:0048037(molecular_function:cofactor binding)	K01648	ACLY	map00020(Citrate cycle (TCA cycle))	COG0372(C:Energy production and conversion)	EPS32961.1(hypothetical protein PDE_07922 [Penicillium oxalicum 114-2])	sp|O93988|ACL1_SORMK(ATP-citrate synthase subunit 1 OS=Sordaria macrospora (strain ATCC MYA-333 / DSM 997 / K(L3346) / K-hell) OX=771870 GN=ACL1 PE=3 SV=1)	PF00285.21(Citrate_synt:Citrate synthase, C-terminal domain); PF02629.19(CoA_binding:CoA binding domain); PF00549.19(Ligase_CoA:CoA-ligase); PF13607.6(Succ_CoA_lig:Succinyl-CoA ligase like flavodoxin domain)
gene-PDE_00326	0.0455443	-4.45659	2.16651e-261	1.87888e-259	yes	down	538.207	19.4733	542.73	497.3	574.59	16.45	21.38	20.59	PDE_00326	hypothetical protein	GO:0004784(molecular_function:superoxide dismutase activity); GO:0046872(molecular_function:metal ion binding)	K04564	SOD2	map04213(Longevity regulating pathway - multiple species); map04146(Peroxisome)	COG0605(E:Amino acid transport and metabolism)	EPS25393.1(hypothetical protein PDE_00326 [Penicillium oxalicum 114-2])	sp|O75007|SODM_PENCH(Superoxide dismutase [Mn], mitochondrial OS=Penicillium chrysogenum OX=5076 GN=SOD PE=1 SV=1)	PF02777.18(Sod_Fe_C:Iron/manganese superoxide dismutases, C-terminal domain); PF00081.22(Sod_Fe_N:Iron/manganese superoxide dismutases, alpha-hairpin domain)
gene-PDE_03499	0.242857	-2.04182	1.94432e-253	1.62431e-251	yes	down	752.633	145.077	778.36	765.3	714.24	141.6	140.36	153.27	PDE_03499	hypothetical protein	GO:0016021(cellular_component:integral component of membrane)					EPS28553.1(hypothetical protein PDE_03499 [Penicillium oxalicum 114-2])	None
gene-PDE_00023	0.186874	-2.41986	1.09475e-247	8.90074e-246	yes	down	1208.78	172.417	1180.97	1205.94	1239.44	167.38	164.47	185.4	PDE_00023	hypothetical protein	GO:0016021(cellular_component:integral component of membrane); GO:0016491(molecular_function:oxidoreductase activity)				ENOG4112BN8(O:Posttranslational modification, protein turnover, chaperones)	EPS25092.1(hypothetical protein PDE_00023 [Penicillium oxalicum 114-2])	sp|B2KWH9|OXR1_AJECA(Oxidoreductase OXR1 OS=Ajellomyces capsulatus OX=5037 GN=OXR1 PE=2 SV=1)	PF07992.14(Pyr_redox_2:Pyridine nucleotide-disulphide oxidoreductase); PF00070.27(Pyr_redox:Pyridine nucleotide-disulphide oxidoreductase)
gene-PDE_09142	0.160166	-2.64236	9.90164e-231	7.57683e-229	yes	down	2367.92	297.46	2326.26	2323.27	2454.22	306.73	295.76	289.89	PDE_09142	hypothetical protein	GO:0016021(cellular_component:integral component of membrane); GO:0006865(biological_process:amino acid transport); GO:0055085(biological_process:transmembrane transport)				ENOG41128QE(S:Function unknown)	EPS34178.1(hypothetical protein PDE_09142 [Penicillium oxalicum 114-2])	None	PF01284.23(MARVEL:Membrane-associating domain)
gene-PDE_05901	0.131434	-2.92759	1.54627e-229	1.17336e-227	yes	down	500.5	51.63	537.96	506.45	457.09	52.36	47.4	55.13	PDE_05901	hypothetical protein	GO:0005375(molecular_function:copper ion transmembrane transporter activity); GO:0016021(cellular_component:integral component of membrane)	K14686	SLC31A1, CTR1		ENOG4111I8D(O:Posttranslational modification, protein turnover, chaperones)	EPS30947.1(hypothetical protein PDE_05901 [Penicillium oxalicum 114-2])	sp|J9VLN4|CTR4_CRYNH(Copper transport protein CTR4 OS=Cryptococcus neoformans var. grubii serotype A (strain H99 / ATCC 208821 / CBS 10515 / FGSC 9487) OX=235443 GN=CTR4 PE=1 SV=2)	PF04145.15(Ctr:Ctr copper transporter family)
gene-PDE_08178	0.085342	-3.5506	1.49465e-225	1.0976e-223	yes	down	205.62	14.1667	234	222.57	160.29	14.54	13.51	14.45	PDE_08178	hypothetical protein	GO:0016021(cellular_component:integral component of membrane)				ENOG4110AUR(S:Function unknown); ENOG4110B76(S:Function unknown)	EPS33216.1(hypothetical protein PDE_08178 [Penicillium oxalicum 114-2])	None
gene-PDE_03172	0.0486228	-4.36222	6.3929e-223	4.6571e-221	yes	down	83.7	3.06333	88.64	91.71	70.75	2.16	3.39	3.64	PDE_03172	hypothetical protein	GO:0016021(cellular_component:integral component of membrane)				ENOG410Z07P(S:Function unknown)	EPS28226.1(hypothetical protein PDE_03172 [Penicillium oxalicum 114-2])	None
gene-PDE_05328	0.124601	-3.00461	1.05313e-219	7.61098e-218	yes	down	283.66	20.73	293.28	299.4	258.3	19.88	22.36	19.95	PDE_05328	hypothetical protein	GO:0005375(molecular_function:copper ion transmembrane transporter activity); GO:0016021(cellular_component:integral component of membrane)	K14686	SLC31A1, CTR1		ENOG4111I8D(S:Function unknown)	EPS30377.1(hypothetical protein PDE_05328 [Penicillium oxalicum 114-2])	sp|Q06686|CTR3_YEAST(Copper transport protein CTR3 OS=Saccharomyces cerevisiae (strain ATCC 204508 / S288c) OX=559292 GN=CTR3 PE=1 SV=1)	PF04145.15(Ctr:Ctr copper transporter family)
gene-PDE_08077	0.0963924	-3.37494	9.59372e-215	6.77213e-213	yes	down	96.1767	7.38	96.24	100.36	91.93	8.27	5.98	7.89	PDE_08077	hypothetical protein	GO:0016021(cellular_component:integral component of membrane); GO:0055085(biological_process:transmembrane transport)				ENOG410YIWH(G:Carbohydrate transport and metabolism)	EPS33115.1(hypothetical protein PDE_08077 [Penicillium oxalicum 114-2])	None	PF06985.11(HET:Heterokaryon incompatibility protein (HET))
gene-PDE_00022	0.279838	-1.83734	1.12282e-214	7.86492e-213	yes	down	509.993	114.337	525.17	532.2	472.61	114.11	108.99	119.91	PDE_00022	hypothetical protein	GO:0003824(molecular_function:catalytic activity); GO:0016874(molecular_function:ligase activity)	K01897	ACSL, fadD	map04146(Peroxisome); map00071(Fatty acid degradation); map00061(Fatty acid biosynthesis)	COG0318(O:Posttranslational modification, protein turnover, chaperones)	EPS25091.1(hypothetical protein PDE_00022 [Penicillium oxalicum 114-2])	sp|Q4WR83|SIDI_ASPFU(Acyl-CoA ligase sidI OS=Neosartorya fumigata (strain ATCC MYA-4609 / Af293 / CBS 101355 / FGSC A1100) OX=330879 GN=sidI PE=2 SV=1)	PF00501.28(AMP-binding:AMP-binding enzyme); PF13193.6(AMP-binding_C:AMP-binding enzyme C-terminal domain)
gene-PDE_02064	0.080693	-3.63141	2.12774e-214	1.47902e-212	yes	down	106.163	6.21667	104.95	106.57	106.97	6.22	5.98	6.45	PDE_02064	hypothetical protein	GO:0003700(molecular_function:transcription factor activity, sequence-specific DNA binding)					EPS27122.1(hypothetical protein PDE_02064 [Penicillium oxalicum 114-2])	None	PF00170.21(bZIP_1:bZIP transcription factor); PF06785.11(UPF0242:Uncharacterised protein family (UPF0242) N-terminus)
gene-PDE_08078	0.213422	-2.22822	9.2146e-208	6.16972e-206	yes	down	104.433	20.4333	106.79	107.78	98.73	20.41	16.81	24.08	PDE_08078	hypothetical protein	GO:0016021(cellular_component:integral component of membrane)				ENOG410ZTJG(S:Function unknown)	EPS33116.1(hypothetical protein PDE_08078 [Penicillium oxalicum 114-2])	None
gene-PDE_06991	0.256634	-1.96221	2.10759e-200	1.3807e-198	yes	down	882.047	173.347	954.32	868.94	822.88	186.55	182.37	151.12	PDE_06991	hypothetical protein	GO:0016021(cellular_component:integral component of membrane)					EPS32032.1(hypothetical protein PDE_06991 [Penicillium oxalicum 114-2])	None	PF12273.8(RCR:Chitin synthesis regulation, resistance to Congo red)
gene-PDE_01089	0.163318	-2.61425	7.96678e-200	5.14507e-198	yes	down	228.157	74.46	236.6	217.89	229.98	82.3	76.88	64.2	PDE_01089	hypothetical protein	GO:0032511(biological_process:late endosome to vacuole transport via multivesicular body sorting pathway); GO:0016021(cellular_component:integral component of membrane); GO:0034424(cellular_component:Vps55/Vps68 complex); GO:0000329(cellular_component:fungal-type vacuole membrane)				ENOG410YCSG(S:Function unknown)	EPS26153.1(hypothetical protein PDE_01089 [Penicillium oxalicum 114-2])	sp|Q12016|VPS68_YEAST(Vacuolar protein sorting-associated protein 68 OS=Saccharomyces cerevisiae (strain ATCC 204508 / S288c) OX=559292 GN=VPS68 PE=1 SV=1)	PF05255.11(UPF0220:Uncharacterised protein family (UPF0220))
gene-PDE_06035	0.18341	-2.44685	1.07042e-194	6.63075e-193	yes	down	663.36	85.9933	651.37	647.92	690.79	95.35	85.94	76.69	PDE_06035	hypothetical protein					ENOG410YPXB(S:Function unknown)	EPS31081.1(hypothetical protein PDE_06035 [Penicillium oxalicum 114-2])	None
gene-PDE_08446	0.266934	-1.90544	1.5811e-194	9.72806e-193	yes	down	226.667	48.6033	232.11	238.31	209.58	47.26	46.98	51.57	PDE_08446	hypothetical protein					ENOG4111YIN(S:Function unknown)	EPS33484.1(hypothetical protein PDE_08446 [Penicillium oxalicum 114-2])	None
gene-PDE_01217	0.123241	-3.02045	9.89341e-194	6.04627e-192	yes	down	106.98	17.9367	116.09	114.4	90.45	13.72	16.64	23.45	PDE_01217	hypothetical protein	GO:0004312(molecular_function:fatty acid synthase activity); GO:0042759(biological_process:long-chain fatty acid biosynthetic process); GO:0016787(molecular_function:hydrolase activity)	K00667	FAS2	map00061(Fatty acid biosynthesis)	COG0331(I:Lipid transport and metabolism)	EPS26281.1(hypothetical protein PDE_01217 [Penicillium oxalicum 114-2])	sp|P78615|FAS2_EMEND(Fatty acid synthase subunit alpha OS=Emericella nidulans OX=162425 GN=fasA PE=3 SV=1)	PF18325.1(Fas_alpha_ACP:Fatty acid synthase subunit alpha Acyl carrier domain); PF18314.1(FAS_I_H:Fatty acid synthase type I helical domain); PF00109.26(ketoacyl-synt:Beta-ketoacyl synthase, N-terminal domain); PF02801.22(Ketoacyl-synt_C:Beta-ketoacyl synthase, C-terminal domain); PF00108.23(Thiolase_N:Thiolase, N-terminal domain)
gene-PDE_09764	0.189373	-2.4007	1.36166e-192	8.26619e-191	yes	down	160.807	24.2233	166.23	165.75	150.44	22.15	24.28	26.24	PDE_09764	hypothetical protein	GO:0016021(cellular_component:integral component of membrane); GO:0055085(biological_process:transmembrane transport)				ENOG410XNQK(C:Energy production and conversion)	EPS34800.1(hypothetical protein PDE_09764 [Penicillium oxalicum 114-2])	sp|G4N2A8|MFS1_MAGO7(MFS-type transporter 1 OS=Magnaporthe oryzae (strain 70-15 / ATCC MYA-4617 / FGSC 8958) OX=242507 GN=MFS1 PE=3 SV=1)	PF07690.16(MFS_1:Major Facilitator Superfamily)
gene-PDE_05911	0.179813	-2.47543	2.88689e-191	1.74093e-189	yes	down	742.493	107.683	788.27	811.14	628.07	106.34	99.49	117.22	PDE_05911	hypothetical protein					ENOG410ZH6J(S:Function unknown)	EPS30957.1(hypothetical protein PDE_05911 [Penicillium oxalicum 114-2])	None	PF00339.29(Arrestin_N:Arrestin (or S-antigen), N-terminal domain)
gene-PDE_05309	0.155449	-2.68549	2.93331e-191	1.75729e-189	yes	down	88.4	10.71	92.55	91.49	81.16	10.95	9.64	11.54	PDE_05309	hypothetical protein	GO:0022857(molecular_function:transmembrane transporter activity); GO:0016021(cellular_component:integral component of membrane); GO:0055085(biological_process:transmembrane transport); GO:0008643(biological_process:carbohydrate transport)				ENOG410ZVDQ(U:Intracellular trafficking, secretion, and vesicular transport)	EPS30358.1(hypothetical protein PDE_05309 [Penicillium oxalicum 114-2])	sp|M2R8W9|MFS1_CERS8(MFS siderochrome iron transporter 1 OS=Ceriporiopsis subvermispora (strain B) OX=914234 GN=mfs1 PE=2 SV=1)	PF07690.16(MFS_1:Major Facilitator Superfamily); PF00083.24(Sugar_tr:Sugar (and other) transporter); PF12832.7(MFS_1_like:MFS_1 like family)
gene-PDE_00021	0.0703679	-3.82894	1.09107e-190	6.45147e-189	yes	down	243.75	13.1367	242.27	252.75	236.23	13.19	13.81	12.41	PDE_00021	hypothetical protein	GO:0005576(cellular_component:extracellular region); GO:0009277(cellular_component:fungal-type cell wall); GO:0005199(molecular_function:structural constituent of cell wall)				ENOG4111AHP(O:Posttranslational modification, protein turnover, chaperones)	EPS25090.1(hypothetical protein PDE_00021 [Penicillium oxalicum 114-2])	sp|P41746|RODL_ASPFU(Hydrophobin OS=Neosartorya fumigata (strain ATCC MYA-4609 / Af293 / CBS 101355 / FGSC A1100) OX=330879 GN=rodA PE=2 SV=2)	PF01185.18(Hydrophobin:Fungal hydrophobin)
gene-PDE_00327	0.0516544	-4.27497	2.1061e-185	1.21381e-183	yes	down	343.887	14.0167	333.2	326.76	371.7	15.04	13.88	13.13	PDE_00327	hypothetical protein					ENOG410Y22G(S:Function unknown)	EPS25394.1(hypothetical protein PDE_00327 [Penicillium oxalicum 114-2])	None
gene-PDE_07665	0.28856	-1.79306	1.11308e-184	6.37465e-183	yes	down	378.49	78.5333	367.39	404.45	363.63	78.16	76.21	81.23	PDE_07665	hypothetical protein	GO:0070917(molecular_function:inositol phosphoceramide synthase regulator activity); GO:0016021(cellular_component:integral component of membrane); GO:0006673(biological_process:inositolphosphoceramide metabolic process)				ENOG4111GDX(S:Function unknown)	EPS32705.1(hypothetical protein PDE_07665 [Penicillium oxalicum 114-2])	sp|O13994|KEI1_SCHPO(Inositol phosphorylceramide synthase regulatory subunit kei1 OS=Schizosaccharomyces pombe (strain 972 / ATCC 24843) OX=284812 GN=kei1 PE=3 SV=1)	PF08552.11(Kei1:Inositolphosphorylceramide synthase subunit Kei1)
gene-PDE_07162	0.193766	-2.36761	1.79327e-184	1.02059e-182	yes	down	97.8533	15.0833	99.15	102.57	91.84	14.52	14.72	16.01	PDE_07162	hypothetical protein	GO:0016021(cellular_component:integral component of membrane); GO:0055085(biological_process:transmembrane transport)				ENOG410XNTJ(U:Intracellular trafficking, secretion, and vesicular transport); COG0477(U:Intracellular trafficking, secretion, and vesicular transport)	EPS32202.1(hypothetical protein PDE_07162 [Penicillium oxalicum 114-2])	sp|S0DZN4|BIK6_GIBF5(Efflux pump bik6 OS=Gibberella fujikuroi (strain CBS 195.34 / IMI 58289 / NRRL A-6831) OX=1279085 GN=bik6 PE=2 SV=1)	PF07690.16(MFS_1:Major Facilitator Superfamily)
gene-PDE_01780	0.0966708	-3.37078	2.53346e-184	1.4329e-182	yes	down	74.45	5.78333	71.38	74.27	77.7	5.63	6.05	5.67	PDE_01780	hypothetical protein	GO:0016021(cellular_component:integral component of membrane); GO:0016620(molecular_function:oxidoreductase activity, acting on the aldehyde or oxo group of donors, NAD or NADP as acceptor)	K00139	ALDH5A1	map00250(Alanine, aspartate and glutamate metabolism); map00650(Butanoate metabolism)	COG1012(S:Function unknown)	EPS26841.1(hypothetical protein PDE_01780 [Penicillium oxalicum 114-2])	sp|Q9US47|SSDH1_SCHPO(Putative succinate-semialdehyde dehydrogenase C1002.12c [NADP(+)] OS=Schizosaccharomyces pombe (strain 972 / ATCC 24843) OX=284812 GN=SPAC1002.12c PE=3 SV=2)	PF00171.22(Aldedh:Aldehyde dehydrogenase family)
gene-PDE_02975	0.297036	-1.75129	7.50417e-181	4.21808e-179	yes	down	593.567	140.123	610.42	621.38	548.9	139.18	138.56	142.63	PDE_02975	hypothetical protein	GO:0006457(biological_process:protein folding); GO:0031072(molecular_function:heat shock protein binding); GO:0051082(molecular_function:unfolded protein binding); GO:0009408(biological_process:response to heat); GO:0046872(molecular_function:metal ion binding); GO:0005524(molecular_function:ATP binding)	K09503	DNAJA2	map04141(Protein processing in endoplasmic reticulum)	COG0484(H:Coenzyme transport and metabolism)	EPS28030.1(hypothetical protein PDE_02975 [Penicillium oxalicum 114-2])	sp|O74752|MAS5_SCHPO(Mitochondrial protein import protein mas5 OS=Schizosaccharomyces pombe (strain 972 / ATCC 24843) OX=284812 GN=mas5 PE=3 SV=1)	PF01556.18(DnaJ_C:DnaJ C terminal domain); PF00226.31(DnaJ:DnaJ domain); PF00684.19(DnaJ_CXXCXGXG:DnaJ central domain)
gene-PDE_06444	0.263303	-1.92521	2.79513e-180	1.5615e-178	yes	down	213.59	44.7533	213.34	223.88	203.55	43.26	43.56	47.44	PDE_06444	hypothetical protein	GO:0006084(biological_process:acetyl-CoA metabolic process); GO:0016787(molecular_function:hydrolase activity); GO:0008775(molecular_function:acetate CoA-transferase activity); GO:0006083(biological_process:acetate metabolic process); GO:0019679(biological_process:propionate metabolic process, methylcitrate cycle); GO:0005739(cellular_component:mitochondrion); GO:0003824(molecular_function:cataly…	K01067	E3.1.2.1, ACH1	map00620(Pyruvate metabolism)	COG0427(C:Energy production and conversion)	EPS31489.1(hypothetical protein PDE_06444 [Penicillium oxalicum 114-2])	sp|P15937|ACH1_NEUCR(Acetyl-CoA hydrolase OS=Neurospora crassa (strain ATCC 24698 / 74-OR23-1A / CBS 708.71 / DSM 1257 / FGSC 987) OX=367110 GN=acu-8 PE=3 SV=2)	PF02550.15(AcetylCoA_hydro:Acetyl-CoA hydrolase/transferase N-terminal domain); PF13336.6(AcetylCoA_hyd_C:Acetyl-CoA hydrolase/transferase C-terminal domain)
gene-PDE_08067	0.162367	-2.62267	1.8356e-178	1.01303e-176	yes	down	83.2033	9.74333	79.18	85.31	85.12	11.27	9.98	7.98	PDE_08067	hypothetical protein	GO:0016021(cellular_component:integral component of membrane)				ENOG410YA64(S:Function unknown)	EPS33105.1(hypothetical protein PDE_08067 [Penicillium oxalicum 114-2])	sp|A0A2Z5TTA9|HIME_ASPJA(Efflux pump himE OS=Aspergillus japonicus OX=34381 GN=himE PE=3 SV=1)	PF04479.13(RTA1:RTA1 like protein)
gene-PDE_01639	0.217707	-2.19954	1.68597e-177	9.19308e-176	yes	down	450.96	77.6833	461.82	451.8	439.26	82.25	75.74	75.06	PDE_01639	putative endo-alpha-1,4-polygalactosaminidase	GO:0003824(molecular_function:catalytic activity); GO:0016021(cellular_component:integral component of membrane)				COG3868(S:Function unknown)	EPS26701.1(putative endo-alpha-1,4-polygalactosaminidase [Penicillium oxalicum 114-2])	None	PF03537.13(Glyco_hydro_114:Glycoside-hydrolase family GH114)
gene-PDE_01119	0.0622618	-4.00551	3.41362e-177	1.85026e-175	yes	down	92.3933	4.64667	96.57	88.15	92.46	3.89	5.34	4.71	PDE_01119	hypothetical protein	GO:0046873(molecular_function:metal ion transmembrane transporter activity); GO:0016021(cellular_component:integral component of membrane); GO:0043531(molecular_function:ADP binding)	K17623	HDHD1		ENOG4111F4P(S:Function unknown); ENOG410ZBP3(S:Function unknown)	EPS26183.1(hypothetical protein PDE_01119 [Penicillium oxalicum 114-2])	None
gene-PDE_03712	0.199921	-2.3225	8.4391e-176	4.52038e-174	yes	down	3037.27	457.017	3098.32	2827.12	3186.37	505.13	494.72	371.2	PDE_03712	hypothetical protein					ENOG4110B4X(S:Function unknown)	EPS28766.1(hypothetical protein PDE_03712 [Penicillium oxalicum 114-2])	None
gene-PDE_04225	0.0291246	-5.10162	2.53942e-175	1.33665e-173	yes	down	31	0.59	30.93	32.54	29.53	0.53	0.62	0.62	PDE_04225	hypothetical protein	GO:0016021(cellular_component:integral component of membrane)				ENOG4110BAV(S:Function unknown)	EPS29276.1(hypothetical protein PDE_04225 [Penicillium oxalicum 114-2])	None	PF11951.8(Fungal_trans_2:Fungal specific transcription factor domain)
gene-PDE_01235	0.0394642	-4.66331	7.89993e-174	4.1343e-172	yes	down	58.2933	1.82	67.07	68.91	38.9	1.99	1.82	1.65	PDE_01235	hypothetical protein	GO:0016740(molecular_function:transferase activity); GO:0016874(molecular_function:ligase activity); GO:0031177(molecular_function:phosphopantetheine binding); GO:0008152(biological_process:metabolic process)	K15384	APDA		COG1020(Q:Secondary metabolites biosynthesis, transport and catabolism)	EPS26299.1(hypothetical protein PDE_01235 [Penicillium oxalicum 114-2])	sp|Q5ATG8|APDA_EMENI(Hybrid PKS-NRPS synthetase apdA OS=Emericella nidulans (strain FGSC A4 / ATCC 38163 / CBS 112.46 / NRRL 194 / M139) OX=227321 GN=apdA PE=2 SV=1)	PF00501.28(AMP-binding:AMP-binding enzyme); PF00109.26(ketoacyl-synt:Beta-ketoacyl synthase, N-terminal domain); PF00668.20(Condensation:Condensation domain); PF08659.10(KR:KR domain); PF14765.6(PS-DH:Polyketide synthase dehydratase); PF00698.21(Acyl_transf_1:Acyl transferase domain); PF02801.22(Ketoacyl-synt_C:Beta-ketoacyl synthase, C-terminal domain); PF07993.12(NAD_binding_4:Male sterility pr…
gene-PDE_08396	0.252726	-1.98436	2.93567e-170	1.52755e-168	yes	down	1397.76	279.74	1393.9	1410.64	1388.75	274.52	273.55	291.15	PDE_08396	hypothetical protein					ENOG4111BQU(S:Function unknown)	EPS33434.1(hypothetical protein PDE_08396 [Penicillium oxalicum 114-2])	None
gene-PDE_00508	0.253054	-1.98248	1.8276e-169	9.45576e-168	yes	down	542.447	109.35	541.06	537.58	548.7	103.33	108.34	116.38	PDE_00508	hypothetical protein	GO:0016021(cellular_component:integral component of membrane)					EPS25574.1(hypothetical protein PDE_00508 [Penicillium oxalicum 114-2])	None	PF08277.12(PAN_3:PAN-like domain)
gene-PDE_08494	0.0462128	-4.43556	5.16292e-169	2.64121e-167	yes	down	30.33	1.11	32.46	33.35	25.18	1.1	0.94	1.29	PDE_08494	hypothetical protein					COG0666(S:Function unknown)	EPS33532.1(hypothetical protein PDE_08494 [Penicillium oxalicum 114-2])	sp|Q9NWX5|ASB6_HUMAN(Ankyrin repeat and SOCS box protein 6 OS=Homo sapiens OX=9606 GN=ASB6 PE=1 SV=1)	PF12796.7(Ank_2:Ankyrin repeats (3 copies)); PF13857.6(Ank_5:Ankyrin repeats (many copies)); PF13637.6(Ank_4:Ankyrin repeats (many copies)); PF13606.6(Ank_3:Ankyrin repeat); PF00023.30(Ank:Ankyrin repeat)
gene-PDE_02061	0.268231	-1.89845	4.4079e-162	2.19335e-160	yes	down	213.883	46.3	219.78	217.79	204.08	40.65	46.51	51.74	PDE_02061	hypothetical protein					ENOG410Y41C(O:Posttranslational modification, protein turnover, chaperones)	EPS27120.1(hypothetical protein PDE_02061 [Penicillium oxalicum 114-2])	sp|Q2UCB7|MCA1B_ASPOR(Metacaspase-1B OS=Aspergillus oryzae (strain ATCC 42149 / RIB 40) OX=510516 GN=casB PE=3 SV=1)	PF00656.22(Peptidase_C14:Caspase domain)
gene-PDE_01237	0.231055	-2.11369	3.19743e-160	1.56536e-158	yes	down	444.887	81.9533	452.4	429.79	452.47	82.09	74.67	89.1	PDE_01237	hypothetical protein	GO:0004497(molecular_function:monooxygenase activity); GO:0005506(molecular_function:iron ion binding); GO:0016705(molecular_function:oxidoreductase activity, acting on paired donors, with incorporation or reduction of molecular oxygen); GO:0016021(cellular_component:integral component of membrane); GO:0020037(molecular_function:heme binding)	K21476;K15386	LEPD;APDB		ENOG410YHWS(O:Posttranslational modification, protein turnover, chaperones); COG2124(Q:Secondary metabolites biosynthesis, transport and catabolism)	EPS26301.1(hypothetical protein PDE_01237 [Penicillium oxalicum 114-2])	sp|Q5ATH2|APDB_EMENI(Cytochrome P450 monooxygenase apdB OS=Emericella nidulans (strain FGSC A4 / ATCC 38163 / CBS 112.46 / NRRL 194 / M139) OX=227321 GN=apdB PE=2 SV=1)	PF00067.22(p450:Cytochrome P450)
gene-PDE_01218	0.181962	-2.45829	2.28204e-159	1.11124e-157	yes	down	125.913	15.9467	136.49	133.76	107.49	14.9	15.9	17.04	PDE_01218	hypothetical protein	GO:0042626(molecular_function:ATPase activity, coupled to transmembrane movement of substances); GO:0016021(cellular_component:integral component of membrane); GO:0016887(molecular_function:ATPase activity); GO:0005524(molecular_function:ATP binding)				COG1132(I:Lipid transport and metabolism)	EPS26282.1(hypothetical protein PDE_01218 [Penicillium oxalicum 114-2])	sp|Q5AV01|ATNG_EMENI(ABC transporter atnG OS=Emericella nidulans (strain FGSC A4 / ATCC 38163 / CBS 112.46 / NRRL 194 / M139) OX=227321 GN=atnG PE=2 SV=1)	PF00005.27(ABC_tran:ABC transporter); PF00664.23(ABC_membrane:ABC transporter transmembrane region); PF13555.6(AAA_29:P-loop containing region of AAA domain); PF13401.6(AAA_22:AAA domain); PF02463.19(SMC_N:RecF/RecN/SMC N terminal domain)
gene-PDE_00401	0.249379	-2.00359	1.16418e-154	5.49276e-153	yes	down	883.65	180.617	944.36	978.9	727.69	182.64	156.45	202.76	PDE_00401	putative chitin glucanosyltransferase	GO:0005975(biological_process:carbohydrate metabolic process); GO:0005618(cellular_component:cell wall); GO:0016020(cellular_component:membrane); GO:0030246(molecular_function:carbohydrate binding); GO:0071555(biological_process:cell wall organization); GO:0016740(molecular_function:transferase activity); GO:0004553(molecular_function:hydrolase activity, hydrolyzing O-glycosyl compounds)				COG2273(I:Lipid transport and metabolism)	EPS25468.1(putative chitin glucanosyltransferase [Penicillium oxalicum 114-2])	sp|Q8J0P4|CRF1_ASPFU(Probable glycosidase crf1 OS=Neosartorya fumigata (strain ATCC MYA-4609 / Af293 / CBS 101355 / FGSC A1100) OX=330879 GN=crf1 PE=1 SV=2)	PF00722.21(Glyco_hydro_16:Glycosyl hydrolases family 16)
gene-PDE_06034	0.162096	-2.62508	2.80921e-154	1.31859e-152	yes	down	329.797	42.5367	321.81	319.55	348.03	41.54	44.62	41.45	PDE_06034	hypothetical protein					ENOG410XRDP(S:Function unknown); ENOG410YPXB(S:Function unknown)	EPS31080.1(hypothetical protein PDE_06034 [Penicillium oxalicum 114-2])	sp|L7NCS1|NLP10_PHYCP(NLP effector protein 10 OS=Phytophthora capsici OX=4784 GN=NLP10 PE=2 SV=1)	PF05630.11(NPP1:Necrosis inducing protein (NPP1))
gene-PDE_06868	0.299171	-1.74096	1.40445e-153	6.52498e-152	yes	down	417.65	99.0733	429.14	422.79	401.02	100.36	98.18	98.68	PDE_06868	hypothetical protein	GO:0016021(cellular_component:integral component of membrane); GO:0022857(molecular_function:transmembrane transporter activity)	K15114	ORT1		ENOG410XNVH(S:Function unknown); ENOG410XS86(S:Function unknown)	EPS31909.1(hypothetical protein PDE_06868 [Penicillium oxalicum 114-2])	sp|Q01356|ARG13_NEUCR(Amino-acid transporter arg-13 OS=Neurospora crassa (strain ATCC 24698 / 74-OR23-1A / CBS 708.71 / DSM 1257 / FGSC 987) OX=367110 GN=arg-13 PE=2 SV=1)	PF00153.27(Mito_carr:Mitochondrial carrier protein)
gene-PDE_01242	0.160491	-2.63944	7.79619e-153	3.56744e-151	yes	down	94.3133	11.3967	96.6	93.34	93	11.81	10.44	11.94	PDE_01242	hypothetical protein					COG1028(S:Function unknown)	EPS26306.1(hypothetical protein PDE_01242 [Penicillium oxalicum 114-2])	sp|B8M9L2|TROPG_TALSN(Short-chain dehydrogenase/reductase tropG OS=Talaromyces stipitatus (strain ATCC 10500 / CBS 375.48 / QM 6759 / NRRL 1006) OX=441959 GN=tropG PE=3 SV=1)	PF00106.25(adh_short:short chain dehydrogenase); PF13561.6(adh_short_C2:Enoyl-(Acyl carrier protein) reductase); PF08659.10(KR:KR domain)
gene-PDE_08820	0.158431	-2.65807	8.05868e-153	3.66911e-151	yes	down	240.64	30.3667	225.26	239.97	256.69	30.69	27.18	33.23	PDE_08820	hypothetical protein	GO:0016491(molecular_function:oxidoreductase activity); GO:0010181(molecular_function:FMN binding)				COG1902(S:Function unknown)	EPS33858.1(hypothetical protein PDE_08820 [Penicillium oxalicum 114-2])	sp|B8N8Q9|AFVA_ASPFN(NADPH dehydrogenase afvA OS=Aspergillus flavus (strain ATCC 200026 / FGSC A1120 / NRRL 3357 / JCM 12722 / SRRC 167) OX=332952 GN=afvA PE=2 SV=1)	PF00724.20(Oxidored_FMN:NADH:flavin oxidoreductase / NADH oxidase family)
gene-PDE_00711	0.242807	-2.04212	1.35114e-152	6.12114e-151	yes	down	992.773	192.3	988.56	959.2	1030.56	192.68	193.49	190.73	PDE_00711	hypothetical protein	GO:0005634(cellular_component:nucleus); GO:0003746(molecular_function:translation elongation factor activity)	K17498	SPN1, IWS1		COG5139(S:Function unknown)	EPS25775.1(hypothetical protein PDE_00711 [Penicillium oxalicum 114-2])	sp|Q5BEG5|IWS1_EMENI(Transcription factor iws1 OS=Emericella nidulans (strain FGSC A4 / ATCC 38163 / CBS 112.46 / NRRL 194 / M139) OX=227321 GN=iws1 PE=3 SV=2)	PF08711.11(Med26:TFIIS helical bundle-like domain)
gene-PDE_00533	0.198558	-2.33237	9.51918e-150	4.20785e-148	yes	down	1501.61	250.963	1448.77	1504.17	1551.9	244.69	241.51	266.69	PDE_00533	hypothetical protein					ENOG41119DX(S:Function unknown)	EPS25599.1(hypothetical protein PDE_00533 [Penicillium oxalicum 114-2])	None
gene-PDE_01222	0.184619	-2.43738	1.03017e-149	4.53177e-148	yes	down	259.62	40.34	274.55	276.52	227.79	37.99	41.63	41.4	PDE_01222	hypothetical protein		K20032	ZDHHC13_17, HIP14		ENOG410XP18(S:Function unknown); COG0666(S:Function unknown)	EPS26286.1(hypothetical protein PDE_01222 [Penicillium oxalicum 114-2])	None	PF12796.7(Ank_2:Ankyrin repeats (3 copies)); PF13637.6(Ank_4:Ankyrin repeats (many copies)); PF13606.6(Ank_3:Ankyrin repeat); PF13857.6(Ank_5:Ankyrin repeats (many copies)); PF00023.30(Ank:Ankyrin repeat)
gene-PDE_05422	0.205137	-2.28534	3.1682e-149	1.387e-147	yes	down	154.023	25.1167	154.46	157.34	150.27	24.45	22.67	28.23	PDE_05422	hypothetical protein	GO:0009086(biological_process:methionine biosynthetic process); GO:0016021(cellular_component:integral component of membrane); GO:0016811(molecular_function:hydrolase activity, acting on carbon-nitrogen (but not peptide) bonds, in linear amides); GO:0008270(molecular_function:zinc ion binding); GO:0003871(molecular_function:5-methyltetrahydropteroyltriglutamate-homocysteine S-methyltransferase ac…				COG0620(S:Function unknown)	EPS30471.1(hypothetical protein PDE_05422 [Penicillium oxalicum 114-2])	sp|P42318|YXJG_BACSU(Uncharacterized protein YxjG OS=Bacillus subtilis (strain 168) OX=224308 GN=yxjG PE=4 SV=3)	PF01717.18(Meth_synt_2:Cobalamin-independent synthase, Catalytic domain)
gene-PDE_08791	0.00767553	-7.02552	4.39542e-149	1.91506e-147	yes	down	63.31	0.51	60.92	65.25	63.76	0.48	0.19	0.86	PDE_08791	hypothetical protein					ENOG4111ZF6(S:Function unknown)	EPS33829.1(hypothetical protein PDE_08791 [Penicillium oxalicum 114-2])	sp|P38172|MRX3_YEAST(MIOREX complex component 3 OS=Saccharomyces cerevisiae (strain ATCC 204508 / S288c) OX=559292 GN=MRX3 PE=1 SV=1)	PF03061.22(4HBT:Thioesterase superfamily)
gene-PDE_01021	0.233976	-2.09557	1.75442e-148	7.6075e-147	yes	down	761.077	132.68	837.84	792.15	653.24	115.79	137.62	144.63	PDE_01021	hypothetical protein	GO:0006436(biological_process:tryptophanyl-tRNA aminoacylation); GO:0004830(molecular_function:tryptophan-tRNA ligase activity); GO:0004190(molecular_function:aspartic-type endopeptidase activity); GO:0005524(molecular_function:ATP binding)				ENOG410XNV7(O:Posttranslational modification, protein turnover, chaperones)	EPS26085.1(hypothetical protein PDE_01021 [Penicillium oxalicum 114-2])	sp|Q8NKB6|OPSB_ASPOR(Probable aspartic-type endopeptidase opsB OS=Aspergillus oryzae (strain ATCC 42149 / RIB 40) OX=510516 GN=opsB PE=2 SV=1)	PF00026.23(Asp:Eukaryotic aspartyl protease); PF14543.6(TAXi_N:Xylanase inhibitor N-terminal)
gene-PDE_00703	0.279615	-1.83849	1.48694e-145	6.38682e-144	yes	down	355.267	79.72	369.17	375.84	320.79	77.16	75.36	86.64	PDE_00703	hypothetical protein	GO:0005524(molecular_function:ATP binding)	K09489	HSPA4		COG0443(S:Function unknown)	EPS25767.1(hypothetical protein PDE_00703 [Penicillium oxalicum 114-2])	sp|O74225|HSP88_NEUCR(Heat shock protein hsp88 OS=Neurospora crassa (strain ATCC 24698 / 74-OR23-1A / CBS 708.71 / DSM 1257 / FGSC 987) OX=367110 GN=hsp88 PE=1 SV=1)	PF00012.20(HSP70:Hsp70 protein); PF06723.13(MreB_Mbl:MreB/Mbl protein)
gene-PDE_00044	0.308866	-1.69495	5.21539e-145	2.22964e-143	yes	down	187.493	46.0733	189.16	192.26	181.06	45.57	45.46	47.19	PDE_00044	hypothetical protein					ENOG410ZAI8(O:Posttranslational modification, protein turnover, chaperones)	EPS25113.1(hypothetical protein PDE_00044 [Penicillium oxalicum 114-2])	sp|Q9UJX0|OSGI1_HUMAN(Oxidative stress-induced growth inhibitor 1 OS=Homo sapiens OX=9606 GN=OSGIN1 PE=1 SV=3)
gene-PDE_01090	0.0582428	-4.10178	6.06543e-145	2.58093e-143	yes	down	852.687	41.5067	830.86	858.1	869.1	29.64	42.74	52.14	PDE_01090	hypothetical protein	GO:0006417(biological_process:regulation of translation); GO:0005737(cellular_component:cytoplasm)				ENOG4111PX3(K:Transcription); ENOG4111ZH4(K:Transcription)	EPS26154.1(hypothetical protein PDE_01090 [Penicillium oxalicum 114-2])	sp|Q2U9E2|FES1_ASPOR(Hsp70 nucleotide exchange factor fes1 OS=Aspergillus oryzae (strain ATCC 42149 / RIB 40) OX=510516 GN=fes1 PE=3 SV=1)	PF08609.10(Fes1:Nucleotide exchange factor Fes1); PF13513.6(HEAT_EZ:HEAT-like repeat); PF00514.23(Arm:Armadillo/beta-catenin-like repeat); PF02985.22(HEAT:HEAT repeat); PF13646.6(HEAT_2:HEAT repeats)
gene-PDE_08708	0.176495	-2.5023	1.15849e-143	4.86138e-142	yes	down	674.137	94.51	633.86	684.43	704.12	86.67	90.25	106.61	PDE_08708	hypothetical protein	GO:0016021(cellular_component:integral component of membrane); GO:0003676(molecular_function:nucleic acid binding); GO:0019722(biological_process:calcium-mediated signaling)				ENOG4112DDA(S:Function unknown); ENOG4111KYI(S:Function unknown)	EPS33746.1(hypothetical protein PDE_08708 [Penicillium oxalicum 114-2])	sp|Q2KIA1|RCAN3_BOVIN(Calcipressin-3 OS=Bos taurus OX=9913 GN=RCAN3 PE=2 SV=1)	PF04847.12(Calcipressin:Calcipressin)
gene-PDE_08395	0.341694	-1.54922	1.08906e-141	4.50771e-140	yes	down	106.307	45.8867	109.96	107.81	101.15	43.64	47	47.02	PDE_08395	hypothetical protein					ENOG4110BEZ(S:Function unknown)	EPS33433.1(hypothetical protein PDE_08395 [Penicillium oxalicum 114-2])	None
gene-PDE_09324	0.228387	-2.13045	1.153e-141	4.75077e-140	yes	down	103.32	14.2433	106.41	104.17	99.38	13.31	14.9	14.52	PDE_09324	hypothetical protein	GO:0016021(cellular_component:integral component of membrane)				ENOG410Y9D5(S:Function unknown)	EPS34360.1(hypothetical protein PDE_09324 [Penicillium oxalicum 114-2])	None
gene-PDE_05135	0.225205	-2.15069	3.00586e-139	1.22194e-137	yes	down	98.42	17.6033	101.97	99.97	93.32	18.44	15.3	19.07	PDE_05135	hypothetical protein	GO:0016021(cellular_component:integral component of membrane)				ENOG410Y6EN(S:Function unknown)	EPS30185.1(hypothetical protein PDE_05135 [Penicillium oxalicum 114-2])	None	PF13191.6(AAA_16:AAA ATPase domain)
gene-PDE_04142	0.336518	-1.57125	9.84712e-138	3.98524e-136	yes	down	1216.09	293.033	1238.21	1264.61	1145.46	281.56	277.13	320.41	PDE_04142	hypothetical protein	GO:0051287(molecular_function:NAD binding); GO:0004471(molecular_function:malate dehydrogenase (decarboxylating) (NAD+) activity); GO:0046872(molecular_function:metal ion binding)	K00029	E1.1.1.40, maeB	map00620(Pyruvate metabolism)	COG0281(S:Function unknown)	EPS29193.1(hypothetical protein PDE_04142 [Penicillium oxalicum 114-2])	sp|Q6TU48|MAOX_DICDI(NADP-dependent malic enzyme OS=Dictyostelium discoideum OX=44689 GN=malA PE=2 SV=1)	PF03949.15(Malic_M:Malic enzyme, NAD binding domain); PF00390.19(malic:Malic enzyme, N-terminal domain)
gene-PDE_09149	0.287286	-1.79944	5.62365e-137	2.26589e-135	yes	down	1967.93	449.737	2022.99	2129.83	1750.98	423	440.85	485.36	PDE_09149	hypothetical protein	GO:0006457(biological_process:protein folding); GO:0051082(molecular_function:unfolded protein binding); GO:0005524(molecular_function:ATP binding)	K04079	HSP90A, htpG	map04141(Protein processing in endoplasmic reticulum)	COG0326(O:Posttranslational modification, protein turnover, chaperones)	EPS34185.1(hypothetical protein PDE_09149 [Penicillium oxalicum 114-2])	sp|P40292|HSP90_ASPFU(Heat shock protein 90 OS=Neosartorya fumigata (strain ATCC MYA-4609 / Af293 / CBS 101355 / FGSC A1100) OX=330879 GN=hsp90 PE=1 SV=3)	PF00183.18(HSP90:Hsp90 protein); PF02518.26(HATPase_c:Histidine kinase-, DNA gyrase B-, and HSP90-like ATPase); PF13589.6(HATPase_c_3:Histidine kinase-, DNA gyrase B-, and HSP90-like ATPase)
gene-PDE_09758	0.244393	-2.03272	7.97271e-137	3.19822e-135	yes	down	96.5267	18.7867	95.93	101.61	92.04	18.09	17.43	20.84	PDE_09758	hypothetical protein	GO:0004497(molecular_function:monooxygenase activity); GO:0016021(cellular_component:integral component of membrane); GO:0071949(molecular_function:FAD binding)				COG0654(U:Intracellular trafficking, secretion, and vesicular transport)	EPS34794.1(hypothetical protein PDE_09758 [Penicillium oxalicum 114-2])	sp|Q6SSJ6|MOBA_COMTE(3-hydroxybenzoate 4-monooxygenase OS=Comamonas testosteroni OX=285 GN=mobA PE=1 SV=1)	PF01494.19(FAD_binding_3:FAD binding domain); PF07976.12(Phe_hydrox_dim:Phenol hydroxylase, C-terminal dimerisation domain)
gene-PDE_00534	0.328858	-1.60446	4.33378e-136	1.73085e-134	yes	down	106.333	51.22	110.4	105.14	103.46	54.07	49.85	49.74	PDE_00534	hypothetical protein	GO:0004177(molecular_function:aminopeptidase activity); GO:0030145(molecular_function:manganese ion binding)	K14213	PEPD		COG0006(S:Function unknown)	EPS25600.1(hypothetical protein PDE_00534 [Penicillium oxalicum 114-2])	sp|B6HAN0|AMPP2_PENRW(Probable Xaa-Pro aminopeptidase Pc16g13390 OS=Penicillium rubens (strain ATCC 28089 / DSM 1075 / NRRL 1951 / Wisconsin 54-1255) OX=500485 GN=Pc16g13390 PE=3 SV=1)	PF00557.24(Peptidase_M24:Metallopeptidase family M24); PF05195.16(AMP_N:Aminopeptidase P, N-terminal domain)
gene-PDE_05787	0.267284	-1.90356	4.766e-135	1.87875e-133	yes	down	155.963	33.1933	160.09	167.84	139.96	31.65	31.51	36.42	PDE_05787	hypothetical protein	GO:0006511(biological_process:ubiquitin-dependent protein catabolic process)				ENOG4111FDX(O:Posttranslational modification, protein turnover, chaperones)	EPS30835.1(hypothetical protein PDE_05787 [Penicillium oxalicum 114-2])	None	PF03152.14(UFD1:Ubiquitin fusion degradation protein UFD1); PF16558.5(AZUL:Amino-terminal Zinc-binding domain of ubiquitin ligase E3A)
gene-PDE_07261	0.248961	-2.00601	4.219e-134	1.64885e-132	yes	down	91.7467	18.17	91.78	95.84	87.62	18.22	18.32	17.97	PDE_07261	hypothetical protein	GO:0071949(molecular_function:FAD binding)	K01426	E3.5.1.4, amiE	map00360(Phenylalanine metabolism); map00330(Arginine and proline metabolism); map00380(Tryptophan metabolism)	COG0154(G:Carbohydrate transport and metabolism)	EPS32301.1(hypothetical protein PDE_07261 [Penicillium oxalicum 114-2])	sp|Q9URY4|YI01_SCHPO(Putative amidase C869.01 OS=Schizosaccharomyces pombe (strain 972 / ATCC 24843) OX=284812 GN=SPAC869.01 PE=3 SV=1)	PF01425.21(Amidase:Amidase)
gene-PDE_05453	0.323067	-1.63009	2.0074e-128	7.71283e-127	yes	down	142.33	38.7933	145.61	151.25	130.13	37.31	36.98	42.09	PDE_05453	hypothetical protein	GO:0005634(cellular_component:nucleus); GO:0008270(molecular_function:zinc ion binding); GO:0000981(molecular_function:RNA polymerase II transcription factor activity, sequence-specific DNA binding); GO:0003677(molecular_function:DNA binding)	K21547	PRO1, NOSA		ENOG410XTBB(K:Transcription); ENOG410Y63I(K:Transcription)	EPS30502.1(hypothetical protein PDE_05453 [Penicillium oxalicum 114-2])	sp|Q4WPL7|NOSA_ASPFU(C6 finger domain transcription factor nosA OS=Neosartorya fumigata (strain ATCC MYA-4609 / Af293 / CBS 101355 / FGSC A1100) OX=330879 GN=nosA PE=2 SV=2)	PF11951.8(Fungal_trans_2:Fungal specific transcription factor domain); PF00172.18(Zn_clus:Fungal Zn(2)-Cys(6) binuclear cluster domain)
gene-PDE_01531	0.244315	-2.03318	2.6941e-128	1.03078e-126	yes	down	103.013	18.1467	104.06	104.8	100.18	18.21	17.7	18.53	PDE_01531	hypothetical protein	GO:0043565(molecular_function:sequence-specific DNA binding); GO:0008270(molecular_function:zinc ion binding); GO:0006355(biological_process:regulation of transcription, DNA-templated)	K14858	SRD1		COG2202(S:Function unknown)	EPS26594.1(hypothetical protein PDE_01531 [Penicillium oxalicum 114-2])	sp|Q01371|WC1_NEUCR(White collar 1 protein OS=Neurospora crassa (strain ATCC 24698 / 74-OR23-1A / CBS 708.71 / DSM 1257 / FGSC 987) OX=367110 GN=wc-1 PE=1 SV=2)	PF13426.7(PAS_9:PAS domain); PF08447.12(PAS_3:PAS fold); PF00320.27(GATA:GATA zinc finger); PF00989.25(PAS:PAS fold)
gene-PDE_01371	0.286902	-1.80137	2.98512e-127	1.13261e-125	yes	down	138.157	31.59	139.53	136.13	138.81	30.88	30.75	33.14	PDE_01371	hypothetical protein	GO:0016021(cellular_component:integral component of membrane); GO:0055085(biological_process:transmembrane transport)				COG0477(E:Amino acid transport and metabolism); COG0654(C:Energy production and conversion); COG0654(H:Coenzyme transport and metabolism)	EPS26434.1(hypothetical protein PDE_01371 [Penicillium oxalicum 114-2])	sp|D7PHY8|VRTL_PENAE(Efflux pump vrtL OS=Penicillium aethiopicum OX=36650 GN=vrtL PE=1 SV=1)	PF07690.16(MFS_1:Major Facilitator Superfamily); PF00083.24(Sugar_tr:Sugar (and other) transporter); PF06609.13(TRI12:Fungal trichothecene efflux pump (TRI12))
gene-PDE_05163	0.265176	-1.91498	2.26305e-126	8.55075e-125	yes	down	212.213	44.8567	210.97	220.7	204.97	40.54	43.6	50.43	PDE_05163	hypothetical protein	GO:0045490(biological_process:pectin catabolic process); GO:0003676(molecular_function:nucleic acid binding)				COG5048(K:Transcription)	EPS30213.1(hypothetical protein PDE_05163 [Penicillium oxalicum 114-2])	sp|Q01864|PACC_PENCH(pH-response transcription factor pacC/RIM101 OS=Penicillium chrysogenum OX=5076 GN=PACC PE=1 SV=2)	PF00096.26(zf-C2H2:Zinc finger, C2H2 type); PF13465.6(zf-H2C2_2:Zinc-finger double domain); PF13894.6(zf-C2H2_4:C2H2-type zinc finger); PF15909.5(zf-C2H2_8:C2H2-type zinc ribbon)
gene-PDE_04812	0.23857	-2.06752	6.95459e-125	2.57433e-123	yes	down	139.79	26.1333	139.69	145.82	133.86	24.5	27.07	26.83	PDE_04812	hypothetical protein	GO:0016021(cellular_component:integral component of membrane); GO:0055085(biological_process:transmembrane transport); GO:0005887(cellular_component:integral component of plasma membrane)				ENOG410Y3SX(G:Carbohydrate transport and metabolism); ENOG410XNQK(G:Carbohydrate transport and metabolism); ENOG410YJHV(G:Carbohydrate transport and metabolism)	EPS29862.1(hypothetical protein PDE_04812 [Penicillium oxalicum 114-2])	sp|B6HJU0|ROQT_PENRW(Efflux pump roqT OS=Penicillium rubens (strain ATCC 28089 / DSM 1075 / NRRL 1951 / Wisconsin 54-1255) OX=500485 GN=roqT PE=1 SV=1)	PF07690.16(MFS_1:Major Facilitator Superfamily); PF06609.13(TRI12:Fungal trichothecene efflux pump (TRI12))
gene-PDE_08732	0.246398	-2.02094	7.53275e-125	2.77705e-123	yes	down	217.217	31.7933	228.26	249.96	173.43	32.8	28.05	34.53	PDE_08732	hypothetical protein					ENOG410ZD2I(S:Function unknown)	EPS33770.1(hypothetical protein PDE_08732 [Penicillium oxalicum 114-2])	None
gene-PDE_00150	0.226145	-2.14468	1.77341e-124	6.51157e-123	yes	down	143.077	29.1767	149.01	139.05	141.17	15.9	45.62	26.01	PDE_00150	hypothetical protein	GO:0051301(biological_process:cell division)				ENOG41111PH(S:Function unknown)	EPS25218.1(hypothetical protein PDE_00150 [Penicillium oxalicum 114-2])	sp|P36589|CDC14_SCHPO(Cell division control protein 14 OS=Schizosaccharomyces pombe (strain 972 / ATCC 24843) OX=284812 GN=cdc14 PE=1 SV=1)	PF08045.11(CDC14:Cell division control protein 14, SIN component)
gene-PDE_07778	0.324364	-1.62431	1.83607e-124	6.71456e-123	yes	down	108.893	28.2967	112.48	115.35	98.85	27.95	27.09	29.85	PDE_07778	hypothetical protein	GO:0016021(cellular_component:integral component of membrane)				ENOG4111H1I(S:Function unknown)	EPS32818.1(hypothetical protein PDE_07778 [Penicillium oxalicum 114-2])	None
gene-PDE_08328	0.315868	-1.66261	6.70413e-124	2.43218e-122	yes	down	153.703	38.7267	158.48	161.11	141.52	39.49	37.44	39.25	PDE_08328	hypothetical protein		K20526	TAGLN		COG5199(Z:Cytoskeleton)	EPS33366.1(hypothetical protein PDE_08328 [Penicillium oxalicum 114-2])	sp|Q08873|SCP1_YEAST(Transgelin OS=Saccharomyces cerevisiae (strain ATCC 204508 / S288c) OX=559292 GN=SCP1 PE=1 SV=1)	PF00307.31(CH:Calponin homology (CH) domain)
gene-PDE_09031	0.167731	-2.57578	4.26168e-123	1.52783e-121	yes	down	35.8267	4.80333	37.16	38.34	31.98	5.17	3.76	5.48	PDE_09031	hypothetical protein	GO:0022857(molecular_function:transmembrane transporter activity); GO:0006865(biological_process:amino acid transport); GO:0016021(cellular_component:integral component of membrane); GO:0055085(biological_process:transmembrane transport)	K16261	YAT		COG0833(E:Amino acid transport and metabolism)	EPS34069.1(hypothetical protein PDE_09031 [Penicillium oxalicum 114-2])	sp|P38090|AGP2_YEAST(General amino acid permease AGP2 OS=Saccharomyces cerevisiae (strain ATCC 204508 / S288c) OX=559292 GN=AGP2 PE=1 SV=1)	PF00324.21(AA_permease:Amino acid permease); PF13520.6(AA_permease_2:Amino acid permease)
gene-PDE_09658	0.226569	-2.14198	2.64656e-122	9.45082e-121	yes	down	327.63	58.9767	318.66	333.23	331	58.21	52.02	66.7	PDE_09658	hypothetical protein	GO:0034247(biological_process:snoRNA splicing); GO:0006397(biological_process:mRNA processing); GO:0046872(molecular_function:metal ion binding); GO:0005684(cellular_component:U2-type spliceosomal complex); GO:0003677(molecular_function:DNA binding)	K13127	RNF113A, CWC24		COG5152(S:Function unknown)	EPS34694.1(hypothetical protein PDE_09658 [Penicillium oxalicum 114-2])	sp|Q4WUA0|CWC24_ASPFU(Pre-mRNA-splicing factor cwc24 OS=Neosartorya fumigata (strain ATCC MYA-4609 / Af293 / CBS 101355 / FGSC A1100) OX=330879 GN=cwc24 PE=3 SV=1)	PF00642.24(zf-CCCH:Zinc finger C-x8-C-x5-C-x3-H type (and similar)); PF13920.6(zf-C3HC4_3:Zinc finger, C3HC4 type (RING finger)); PF13923.6(zf-C3HC4_2:Zinc finger, C3HC4 type (RING finger)); PF14634.6(zf-RING_5:zinc-RING finger domain); PF13445.6(zf-RING_UBOX:RING-type zinc-finger); PF00097.25(zf-C3HC4:Zinc finger, C3HC4 type (RING finger)); PF16685.5(zf-RING_10:zinc RING finger of MSL2); PF18345…
gene-PDE_02735	0.0860949	-3.53793	1.38159e-121	4.87627e-120	yes	down	17.31	1.08667	18.95	18.68	14.3	1.2	1.18	0.88	PDE_02735	hypothetical protein	GO:0042626(molecular_function:ATPase activity, coupled to transmembrane movement of substances); GO:0016021(cellular_component:integral component of membrane); GO:0016887(molecular_function:ATPase activity); GO:0005524(molecular_function:ATP binding)				COG1132(S:Function unknown)	EPS27791.1(hypothetical protein PDE_02735 [Penicillium oxalicum 114-2])	sp|Q4WT65|ABCB_ASPFU(ABC multidrug transporter B OS=Neosartorya fumigata (strain ATCC MYA-4609 / Af293 / CBS 101355 / FGSC A1100) OX=330879 GN=abcB PE=2 SV=2)	PF00005.27(ABC_tran:ABC transporter); PF00664.23(ABC_membrane:ABC transporter transmembrane region); PF13555.6(AAA_29:P-loop containing region of AAA domain)
gene-PDE_00249	0.200042	-2.32162	2.82341e-121	9.85057e-120	yes	down	205.857	32.6767	203.85	202.57	211.15	35.22	31.88	30.93	PDE_00249	hypothetical protein					ENOG410YA1N(S:Function unknown)	EPS25316.1(hypothetical protein PDE_00249 [Penicillium oxalicum 114-2])	sp|Q5F389|WWOX_CHICK(WW domain-containing oxidoreductase OS=Gallus gallus OX=9031 GN=WWOX PE=2 SV=2)	PF00106.25(adh_short:short chain dehydrogenase)
gene-PDE_00424	0.291753	-1.77718	2.54157e-120	8.83342e-119	yes	down	1030.72	238.873	1070.01	1126.22	895.93	231.47	235.33	249.82	PDE_00424	hypothetical protein	GO:0005737(cellular_component:cytoplasm); GO:0019538(biological_process:protein metabolic process); GO:0005634(cellular_component:nucleus); GO:0043335(biological_process:protein unfolding); GO:0051787(molecular_function:misfolded protein binding); GO:0016887(molecular_function:ATPase activity); GO:0071218(biological_process:cellular response to misfolded protein); GO:0042026(biological_process:pr…	K03695	clpB	map04213(Longevity regulating pathway - multiple species)	COG0542(O:Posttranslational modification, protein turnover, chaperones)	EPS25491.1(hypothetical protein PDE_00424 [Penicillium oxalicum 114-2])	sp|P31540|HSP98_NEUCR(Heat shock protein hsp98 OS=Neurospora crassa (strain ATCC 24698 / 74-OR23-1A / CBS 708.71 / DSM 1257 / FGSC 987) OX=367110 GN=hsp98 PE=1 SV=2)	PF07724.14(AAA_2:AAA domain (Cdc48 subfamily)); PF17871.1(AAA_lid_9:AAA lid domain); PF00004.29(AAA:ATPase family associated with various cellular activities (AAA)); PF10431.9(ClpB_D2-small:C-terminal, D2-small domain, of ClpB protein); PF07728.14(AAA_5:AAA domain (dynein-related subfamily)); PF13401.6(AAA_22:AAA domain); PF13191.6(AAA_16:AAA ATPase domain); PF00158.26(Sigma54_activat:Sigma-54 in…
gene-PDE_09101	0.206634	-2.27485	2.64165e-119	9.06492e-118	yes	down	90.56	15.28	91.75	87.83	92.1	15.13	15.33	15.38	PDE_09101	hypothetical protein	GO:0016021(cellular_component:integral component of membrane)					EPS34139.1(hypothetical protein PDE_09101 [Penicillium oxalicum 114-2])	None
gene-PDE_06706	0.214086	-2.22374	2.648e-119	9.06492e-118	yes	down	145.643	8.42667	147.83	153.62	135.48	8.59	8.08	8.61	PDE_06706	hypothetical protein	GO:0016853(molecular_function:isomerase activity); GO:0020037(molecular_function:heme binding); GO:0052878(molecular_function:linoleate 8R-lipoxygenase activity); GO:0016705(molecular_function:oxidoreductase activity, acting on paired donors, with incorporation or reduction of molecular oxygen); GO:0033751(molecular_function:linoleate diol synthase activity); GO:0006979(biological_process:respons…	K17863	PPOA	map00591(Linoleic acid metabolism)	ENOG410ZQ7D(I:Lipid transport and metabolism); ENOG410XPZ3(S:Function unknown)	EPS31749.1(hypothetical protein PDE_06706 [Penicillium oxalicum 114-2])	sp|B0Y6R2|PPOA_ASPFC(Psi-producing oxygenase A OS=Neosartorya fumigata (strain CEA10 / CBS 144.89 / FGSC A1163) OX=451804 GN=ppoA PE=3 SV=1)	PF03098.15(An_peroxidase:Animal haem peroxidase); PF00067.22(p450:Cytochrome P450)
gene-PDE_09098	0.0484117	-4.3685	8.4808e-119	2.89237e-117	yes	down	122.09	4.70333	128.1	115.47	122.7	6.15	4.99	2.97	PDE_09098	hypothetical protein						EPS34136.1(hypothetical protein PDE_09098 [Penicillium oxalicum 114-2])	None
gene-PDE_09441	0.276872	-1.85271	8.53391e-119	2.89962e-117	yes	down	87.31	19.1167	90.14	84.31	87.48	19	18.29	20.06	PDE_09441	chitin binding domain-containing protein					ENOG4111KFS(S:Function unknown); ENOG4111TNH(S:Function unknown)	EPS34477.1(chitin binding domain-containing protein [Penicillium oxalicum 114-2])	None
gene-PDE_08755	0.197032	-2.3435	4.26839e-118	1.43955e-116	yes	down	43.2933	6.79	43.83	44.56	41.49	6.89	6.86	6.62	PDE_08755	hypothetical protein	GO:0000293(molecular_function:ferric-chelate reductase activity); GO:0016021(cellular_component:integral component of membrane); GO:0016491(molecular_function:oxidoreductase activity)	K00521	E1.16.1.7		ENOG410XNZY(S:Function unknown)	EPS33793.1(hypothetical protein PDE_08755 [Penicillium oxalicum 114-2])	sp|P36033|FRE2_YEAST(Ferric/cupric reductase transmembrane component 2 OS=Saccharomyces cerevisiae (strain ATCC 204508 / S288c) OX=559292 GN=FRE2 PE=1 SV=1)	PF01794.19(Ferric_reduct:Ferric reductase like transmembrane component); PF08030.12(NAD_binding_6:Ferric reductase NAD binding domain); PF08022.12(FAD_binding_8:FAD-binding domain); PF00175.21(NAD_binding_1:Oxidoreductase NAD-binding domain)
gene-PDE_04432	0.207092	-2.27166	1.2372e-117	4.14191e-116	yes	down	130.01	19.2867	144.47	131.3	114.26	20.88	19.18	17.8	PDE_04432	hypothetical protein	GO:0022857(molecular_function:transmembrane transporter activity); GO:0006865(biological_process:amino acid transport); GO:0016021(cellular_component:integral component of membrane)	K16261	YAT		COG0531(E:Amino acid transport and metabolism)	EPS29482.1(hypothetical protein PDE_04432 [Penicillium oxalicum 114-2])	sp|P53388|DIP5_YEAST(Dicarboxylic amino acid permease OS=Saccharomyces cerevisiae (strain ATCC 204508 / S288c) OX=559292 GN=DIP5 PE=1 SV=1)	PF00324.21(AA_permease:Amino acid permease); PF13520.6(AA_permease_2:Amino acid permease)
gene-PDE_08119	0.108358	-3.20612	2.6003e-117	8.6103e-116	yes	down	120.093	10.35	124.79	131.97	103.52	9.46	8.19	13.4	PDE_08119	hypothetical protein					ENOG4111MJ7(S:Function unknown)	EPS33157.1(hypothetical protein PDE_08119 [Penicillium oxalicum 114-2])	None	PF04425.12(Bul1_N:Bul1 N terminus); PF00339.29(Arrestin_N:Arrestin (or S-antigen), N-terminal domain); PF04426.12(Bul1_C:Bul1 C terminus)
gene-PDE_07032	0.274707	-1.86403	1.73236e-116	5.6949e-115	yes	down	268.767	56	278.35	285.6	242.35	53.23	54.52	60.25	PDE_07032	hypothetical protein	GO:0016021(cellular_component:integral component of membrane); GO:0005886(cellular_component:plasma membrane)				ENOG4111M71(S:Function unknown)	EPS32073.1(hypothetical protein PDE_07032 [Penicillium oxalicum 114-2])	None	PF06687.12(SUR7:SUR7/PalI family)
gene-PDE_06678	0.141788	-2.8182	3.37333e-115	1.09705e-113	yes	down	176.783	19.9267	186.9	167.11	176.34	16.24	19.88	23.66	PDE_06678	hypothetical protein	GO:0016021(cellular_component:integral component of membrane); GO:0016307(molecular_function:phosphatidylinositol phosphate kinase activity); GO:0005524(molecular_function:ATP binding)				ENOG41125YE(S:Function unknown)	EPS31721.1(hypothetical protein PDE_06678 [Penicillium oxalicum 114-2])	sp|Q55GN6|Y7588_DICDI(Probable phosphatidylinositol phosphate kinase DDB_G0267588 OS=Dictyostelium discoideum OX=44689 GN=DDB_G0267588 PE=1 SV=1)	PF01504.18(PIP5K:Phosphatidylinositol-4-phosphate 5-Kinase)
gene-PDE_08075	0.306055	-1.70814	8.47662e-115	2.74691e-113	yes	down	916.653	222.617	892.79	913.08	944.09	218.98	218.56	230.31	PDE_08075	hypothetical protein					ENOG410YVP0(S:Function unknown)	EPS33113.1(hypothetical protein PDE_08075 [Penicillium oxalicum 114-2])	sp|Q4WLB9|CFMA_ASPFU(GPI-anchored CFEM domain protein A OS=Neosartorya fumigata (strain ATCC MYA-4609 / Af293 / CBS 101355 / FGSC A1100) OX=330879 GN=cfmA PE=1 SV=1)	PF05730.11(CFEM:CFEM domain)
gene-PDE_01238	0.311389	-1.68321	1.92721e-114	6.20111e-113	yes	down	470.25	116.433	459.59	469.25	481.91	115.9	113.44	119.96	PDE_01238	hypothetical protein	GO:0016491(molecular_function:oxidoreductase activity)	K15385	APDC		COG0604(C:Energy production and conversion)	EPS26302.1(hypothetical protein PDE_01238 [Penicillium oxalicum 114-2])	sp|B8NJH1|LEPG_ASPFN(Trans-enoyl reductase lepG OS=Aspergillus flavus (strain ATCC 200026 / FGSC A1120 / NRRL 3357 / JCM 12722 / SRRC 167) OX=332952 GN=lepG PE=3 SV=1)	PF00107.26(ADH_zinc_N:Zinc-binding dehydrogenase); PF08240.12(ADH_N:Alcohol dehydrogenase GroES-like domain)
gene-PDE_04641	0.221768	-2.17287	6.26291e-114	2.0081e-112	yes	down	293.897	51.6433	291.99	289.59	300.11	54.42	52.7	47.81	PDE_04641	hypothetical protein	GO:0016491(molecular_function:oxidoreductase activity)				COG1028(T:Signal transduction mechanisms)	EPS29691.1(hypothetical protein PDE_04641 [Penicillium oxalicum 114-2])	sp|C8WGQ3|3BHD2_EGGLE(3-beta-hydroxycholanate 3-dehydrogenase (NAD(+)) 2 OS=Eggerthella lenta (strain ATCC 25559 / DSM 2243 / JCM 9979 / NCTC 11813 / VPI 0255) OX=479437 GN=Elen_1325 PE=1 SV=1)	PF00106.25(adh_short:short chain dehydrogenase); PF13561.6(adh_short_C2:Enoyl-(Acyl carrier protein) reductase); PF08659.10(KR:KR domain); PF01370.21(Epimerase:NAD dependent epimerase/dehydratase family); PF02737.18(3HCDH_N:3-hydroxyacyl-CoA dehydrogenase, NAD binding domain); PF01073.19(3Beta_HSD:3-beta hydroxysteroid dehydrogenase/isomerase family)
gene-PDE_05548	0.328395	-1.60649	1.0336e-113	3.30246e-112	yes	down	149.397	39.0133	148.68	155.55	143.96	39.4	38.03	39.61	PDE_05548	hypothetical protein	GO:0016620(molecular_function:oxidoreductase activity, acting on the aldehyde or oxo group of donors, NAD or NADP as acceptor)	K00129	E1.2.1.5	map00340(Histidine metabolism); map00360(Phenylalanine metabolism); map00410(beta-Alanine metabolism); map00350(Tyrosine metabolism); map00010(Glycolysis / Gluconeogenesis)	COG1012(S:Function unknown)	EPS30596.1(hypothetical protein PDE_05548 [Penicillium oxalicum 114-2])	sp|Q9URW9|YLX7_SCHPO(Putative aldehyde dehydrogenase-like protein C922.07c OS=Schizosaccharomyces pombe (strain 972 / ATCC 24843) OX=284812 GN=SPAC922.07c PE=3 SV=1)	PF00171.22(Aldedh:Aldehyde dehydrogenase family); PF07368.11(DUF1487:Protein of unknown function (DUF1487))
gene-PDE_09683	0.391727	-1.35208	2.2807e-113	7.26157e-112	yes	down	540.197	168.653	548.89	549.81	521.89	164.65	161.68	179.63	PDE_09683	hypothetical protein	GO:0016021(cellular_component:integral component of membrane)				ENOG410YEPT(S:Function unknown)	EPS34719.1(hypothetical protein PDE_09683 [Penicillium oxalicum 114-2])	None
gene-PDE_09759	0.192847	-2.37447	9.50538e-113	3.00542e-111	yes	down	132.643	20.39	136.89	133.47	127.57	18.51	17.98	24.68	PDE_09759	hypothetical protein	GO:0019878(biological_process:lysine biosynthetic process via aminoadipic acid); GO:0006571(biological_process:tyrosine biosynthetic process); GO:0008483(molecular_function:transaminase activity); GO:0008793(molecular_function:aromatic-amino-acid:2-oxoglutarate aminotransferase activity); GO:0047536(molecular_function:2-aminoadipate transaminase activity); GO:0003824(molecular_function:catalytic …	K00838	ARO8	map00300(Lysine biosynthesis); map00270(Cysteine and methionine metabolism); map00130(Ubiquinone and other terpenoid-quinone biosynthesis); map00360(Phenylalanine metabolism); map00350(Tyrosine metabolism); map00400(Phenylalanine, tyrosine and tryptophan biosynthesis); map00380(Tryptophan metabolism)	COG1167(K:Transcription)	EPS34795.1(hypothetical protein PDE_09759 [Penicillium oxalicum 114-2])	sp|O14192|AATR1_SCHPO(Aromatic amino acid aminotransferase C56E4.03 OS=Schizosaccharomyces pombe (strain 972 / ATCC 24843) OX=284812 GN=SPAC56E4.03 PE=3 SV=1)	PF00155.21(Aminotran_1_2:Aminotransferase class I and II); PF12897.7(Aminotran_MocR:Alanine-glyoxylate amino-transferase)
gene-PDE_02466	0.186742	-2.42088	6.72619e-111	2.08329e-109	yes	down	748.08	110.79	706	720.11	818.13	121.43	103.84	107.1	PDE_02466	hypothetical protein	GO:0016021(cellular_component:integral component of membrane)				ENOG4110BMQ(S:Function unknown); ENOG4110BAR(S:Function unknown); COG1073(S:Function unknown)	EPS27523.1(hypothetical protein PDE_02466 [Penicillium oxalicum 114-2])	None	PF04525.12(LOR:LURP-one-related)
gene-PDE_04612	0.270947	-1.88392	4.44183e-110	1.36186e-108	yes	down	250.897	53.96	259.01	267.04	226.64	50.59	51.92	59.37	PDE_04612	hypothetical protein	GO:0016021(cellular_component:integral component of membrane)					EPS29662.1(hypothetical protein PDE_04612 [Penicillium oxalicum 114-2])	None
gene-PDE_00643	0.334369	-1.58049	5.18147e-110	1.5833e-108	yes	down	178.567	47.4867	177.76	186.46	171.48	45.96	45.4	51.1	PDE_00643	hypothetical protein	GO:0016021(cellular_component:integral component of membrane); GO:0006629(biological_process:lipid metabolic process)	K10256	FAD2	map01040(Biosynthesis of unsaturated fatty acids)	COG3239(S:Function unknown)	EPS25709.1(hypothetical protein PDE_00643 [Penicillium oxalicum 114-2])	sp|B4YQU1|FAH12_CLAPU(Oleate hydroxylase FAH12 OS=Claviceps purpurea OX=5111 GN=FAH12 PE=1 SV=1)	PF00487.24(FA_desaturase:Fatty acid desaturase); PF11960.8(DUF3474:Domain of unknown function (DUF3474))
gene-PDE_00509	0.421444	-1.24659	8.46525e-110	2.57808e-108	yes	down	925.997	336.4	904.28	953.95	919.76	322.07	309.8	377.33	PDE_00509	hypothetical protein					ENOG4111382(S:Function unknown)	EPS25575.1(hypothetical protein PDE_00509 [Penicillium oxalicum 114-2])	None
gene-PDE_06752	0.103881	-3.267	3.27617e-108	9.91124e-107	yes	down	29.1533	2.42333	29.69	30.55	27.22	3.07	1.63	2.57	PDE_06752	hypothetical protein	GO:0016021(cellular_component:integral component of membrane); GO:0006629(biological_process:lipid metabolic process)	K10256	FAD2	map01040(Biosynthesis of unsaturated fatty acids)	COG3239(I:Lipid transport and metabolism)	EPS31794.1(hypothetical protein PDE_06752 [Penicillium oxalicum 114-2])	sp|B4YQU1|FAH12_CLAPU(Oleate hydroxylase FAH12 OS=Claviceps purpurea OX=5111 GN=FAH12 PE=1 SV=1)	PF00487.24(FA_desaturase:Fatty acid desaturase)
gene-PDE_03434	0.182667	-2.45271	1.02381e-106	3.05667e-105	yes	down	140.007	20.3533	135.4	134.89	149.73	18.93	21.35	20.78	PDE_03434	hypothetical protein	GO:0016021(cellular_component:integral component of membrane)				ENOG41116FC(S:Function unknown); ENOG4112AFQ(S:Function unknown)	EPS28488.1(hypothetical protein PDE_03434 [Penicillium oxalicum 114-2])	None	PF01284.23(MARVEL:Membrane-associating domain)
gene-PDE_06899	0.119151	-3.06913	2.66752e-106	7.88649e-105	yes	down	50.6967	4.8	50.24	57.09	44.76	3.9	5.62	4.88	PDE_06899	hypothetical protein	GO:0006857(biological_process:oligopeptide transport); GO:0022857(molecular_function:transmembrane transporter activity); GO:0016021(cellular_component:integral component of membrane)	K03305	TC.POT		COG3104(E:Amino acid transport and metabolism)	EPS31940.1(hypothetical protein PDE_06899 [Penicillium oxalicum 114-2])	sp|Q9P380|PTR2_SCHPO(Probable peptide transporter ptr2 OS=Schizosaccharomyces pombe (strain 972 / ATCC 24843) OX=284812 GN=ptr2 PE=1 SV=1)	PF00854.21(PTR2:POT family)
gene-PDE_03311	0.0917766	-3.44573	4.45185e-106	1.31193e-104	yes	down	12.96	0.88	16.12	13.08	9.68	0.79	0.9	0.95	PDE_03311	hypothetical protein	GO:0022857(molecular_function:transmembrane transporter activity); GO:0016021(cellular_component:integral component of membrane)				ENOG410XNQK(G:Carbohydrate transport and metabolism)	EPS28365.1(hypothetical protein PDE_03311 [Penicillium oxalicum 114-2])	sp|A2QQV6|QUTD_ASPNC(Probable quinate permease OS=Aspergillus niger (strain CBS 513.88 / FGSC A1513) OX=425011 GN=qutD PE=3 SV=1)	PF00083.24(Sugar_tr:Sugar (and other) transporter); PF07690.16(MFS_1:Major Facilitator Superfamily)
gene-PDE_03633	0.0939042	-3.41267	6.76538e-106	1.98728e-104	yes	down	115.027	7.13667	122.21	105.66	117.21	5.57	9.28	6.56	PDE_03633	hypothetical protein	GO:0004497(molecular_function:monooxygenase activity); GO:0016021(cellular_component:integral component of membrane); GO:0006351(biological_process:transcription, DNA-templated); GO:0003677(molecular_function:DNA binding); GO:0005634(cellular_component:nucleus); GO:0000981(molecular_function:RNA polymerase II transcription factor activity, sequence-specific DNA binding); GO:0008270(molecular_func…				ENOG4112BNR(S:Function unknown); ENOG410ZQ4H(S:Function unknown)	EPS28687.1(hypothetical protein PDE_03633 [Penicillium oxalicum 114-2])	sp|A4DA85|ENCC_ASPFU(Anthrone oxygenase encC OS=Neosartorya fumigata (strain ATCC MYA-4609 / Af293 / CBS 101355 / FGSC A1100) OX=330879 GN=encC PE=1 SV=1)	PF08592.11(DUF1772:Domain of unknown function (DUF1772))
gene-PDE_02505	0.406426	-1.29893	1.07619e-105	3.14096e-104	yes	down	3040.55	1023.45	3040.18	3143.54	2937.94	1000.05	1043.23	1027.08	PDE_02505	hypothetical protein					ENOG4111YTA(O:Posttranslational modification, protein turnover, chaperones); ENOG410ZPYG(O:Posttranslational modification, protein turnover, chaperones)	EPS27562.1(hypothetical protein PDE_02505 [Penicillium oxalicum 114-2])	sp|P40920|HSP30_EMENI(30 kDa heat shock protein OS=Emericella nidulans (strain FGSC A4 / ATCC 38163 / CBS 112.46 / NRRL 194 / M139) OX=227321 GN=hsp30 PE=2 SV=1)	PF00011.21(HSP20:Hsp20/alpha crystallin family); PF17886.1(ArsA_HSP20:HSP20-like domain found in ArsA)
gene-PDE_08707	0.179026	-2.48176	2.0177e-105	5.85134e-104	yes	down	288.033	40.67	314.75	314.14	235.21	35.04	39.67	47.3	PDE_08707	hypothetical protein						EPS33745.1(hypothetical protein PDE_08707 [Penicillium oxalicum 114-2])	None
gene-PDE_03134	0.204379	-2.29068	2.30963e-105	6.67665e-104	yes	down	85.3767	13.8767	90.15	94.41	71.57	13.73	14.13	13.77	PDE_03134	hypothetical protein	GO:0103045(deleted:old GO); GO:0004042(molecular_function:acetyl-CoA:L-glutamate N-acetyltransferase activity); GO:0006526(biological_process:arginine biosynthetic process); GO:0005739(cellular_component:mitochondrion)	K00618	ARG2	map00220(Arginine biosynthesis)	COG5630(E:Amino acid transport and metabolism)	EPS28188.1(hypothetical protein PDE_03134 [Penicillium oxalicum 114-2])	sp|B6H6F3|NAGS_PENRW(Amino-acid acetyltransferase, mitochondrial OS=Penicillium rubens (strain ATCC 28089 / DSM 1075 / NRRL 1951 / Wisconsin 54-1255) OX=500485 GN=arg2 PE=3 SV=1)	PF04768.13(NAT:NAT, N-acetyltransferase, of N-acetylglutamate synthase)
gene-PDE_01802	0.161357	-2.63167	4.02954e-105	1.16117e-103	yes	down	25.4433	3.61667	24.79	25.04	26.5	3.67	4.08	3.1	PDE_01802	hypothetical protein					ENOG410YDU1(S:Function unknown)	EPS26862.1(hypothetical protein PDE_01802 [Penicillium oxalicum 114-2])	sp|Q06466|TDA6_YEAST(Putative vacuolar protein sorting-associated protein TDA6 OS=Saccharomyces cerevisiae (strain ATCC 204508 / S288c) OX=559292 GN=TDA6 PE=2 SV=1)	PF06101.11(Vps62:Vacuolar protein sorting-associated protein 62)
gene-PDE_03382	0.23986	-2.05974	9.30135e-105	2.67186e-103	yes	down	3343.34	625.897	3246.14	3230.01	3553.88	617.13	605.88	654.68	PDE_03382	hypothetical protein	GO:0034599(biological_process:cellular response to oxidative stress); GO:0005623(cellular_component:cell); GO:0051920(molecular_function:peroxiredoxin activity); GO:0042744(biological_process:hydrogen peroxide catabolic process); GO:0008379(molecular_function:thioredoxin peroxidase activity); GO:0045454(biological_process:cell redox homeostasis); GO:0004601(molecular_function:peroxidase activity)…	K14171	AHP1	map04122(Sulfur relay system)	COG0678(O:Posttranslational modification, protein turnover, chaperones)	EPS28436.1(hypothetical protein PDE_03382 [Penicillium oxalicum 114-2])	sp|Q9Y8B8|PRX5_PENCI(Peroxiredoxin Pen c 3 OS=Penicillium citrinum OX=5077 PE=1 SV=1)	PF08534.10(Redoxin:Redoxin); PF00578.21(AhpC-TSA:AhpC/TSA family)
gene-PDE_00425	0.283057	-1.82083	2.14917e-104	6.15418e-103	yes	down	229.463	71.9667	236.89	237.08	214.42	66.49	72.45	76.96	PDE_00425	hypothetical protein						EPS25492.1(hypothetical protein PDE_00425 [Penicillium oxalicum 114-2])	None
gene-PDE_02882	0.361142	-1.46936	3.59059e-104	1.02495e-102	yes	down	203.21	58.3133	211.04	207.14	191.45	59.4	56.87	58.67	PDE_02882	hypothetical protein					COG2423(E:Amino acid transport and metabolism)	EPS27938.1(hypothetical protein PDE_02882 [Penicillium oxalicum 114-2])	sp|P53110|YGP9_YEAST(Uncharacterized protein YGL159W OS=Saccharomyces cerevisiae (strain ATCC 204508 / S288c) OX=559292 GN=YGL159W PE=1 SV=1)	PF02423.15(OCD_Mu_crystall:Ornithine cyclodeaminase/mu-crystallin family); PF01488.20(Shikimate_DH:Shikimate / quinate 5-dehydrogenase)
gene-PDE_09312	0.333047	-1.5862	1.64906e-103	4.69261e-102	yes	down	1346.98	329.37	1413.11	1408.53	1219.3	324.96	332.55	330.6	PDE_09312	hypothetical protein	GO:0006457(biological_process:protein folding); GO:0022627(cellular_component:cytosolic small ribosomal subunit); GO:0070843(biological_process:misfolded protein transport); GO:0005634(cellular_component:nucleus); GO:0051082(molecular_function:unfolded protein binding); GO:0051787(molecular_function:misfolded protein binding); GO:0035719(biological_process:tRNA import into nucleus); GO:0071630(bi…	K09510	DNAJB4		COG0484(S:Function unknown)	EPS34348.1(hypothetical protein PDE_09312 [Penicillium oxalicum 114-2])	sp|Q09912|PSI1_SCHPO(Protein psi1 OS=Schizosaccharomyces pombe (strain 972 / ATCC 24843) OX=284812 GN=psi1 PE=2 SV=2)	PF01556.18(DnaJ_C:DnaJ C terminal domain); PF00226.31(DnaJ:DnaJ domain)
gene-PDE_02512	0.344219	-1.5386	3.79581e-103	1.07011e-101	yes	down	83.07	22.7967	84.22	87.67	77.32	22.36	21.86	24.17	PDE_02512	hypothetical protein	GO:0005634(cellular_component:nucleus); GO:0006351(biological_process:transcription, DNA-templated); GO:0008270(molecular_function:zinc ion binding); GO:0000981(molecular_function:RNA polymerase II transcription factor activity, sequence-specific DNA binding); GO:0003677(molecular_function:DNA binding)				ENOG4111YCA(K:Transcription)	EPS27569.1(hypothetical protein PDE_02512 [Penicillium oxalicum 114-2])	sp|B6HNK4|SORR2_PENRW(Sorbicillinoid biosynthetic cluster transcription factor 2 OS=Penicillium rubens (strain ATCC 28089 / DSM 1075 / NRRL 1951 / Wisconsin 54-1255) OX=500485 GN=sorR2 PE=4 SV=1)	PF04082.18(Fungal_trans:Fungal specific transcription factor domain); PF00172.18(Zn_clus:Fungal Zn(2)-Cys(6) binuclear cluster domain)
gene-PDE_01213	0.12278	-3.02585	1.13531e-101	3.18096e-100	yes	down	42.0967	4.11333	43.39	41.25	41.65	4.85	3.64	3.85	PDE_01213	hypothetical protein	GO:0051287(molecular_function:NAD binding); GO:0016301(molecular_function:kinase activity); GO:0006526(biological_process:arginine biosynthetic process); GO:0005739(cellular_component:mitochondrion); GO:0006355(biological_process:regulation of transcription, DNA-templated); GO:0016740(molecular_function:transferase activity); GO:0005759(cellular_component:mitochondrial matrix); GO:0003942(molecul…	K12659	ARG56	map00220(Arginine biosynthesis)	COG0002(E:Amino acid transport and metabolism)	EPS26277.1(hypothetical protein PDE_01213 [Penicillium oxalicum 114-2])	sp|P78586|ARG56_CANAX(Protein ARG5,6, mitochondrial OS=Candida albicans OX=5476 GN=ARG5,6 PE=3 SV=1)	PF04768.13(NAT:NAT, N-acetyltransferase, of N-acetylglutamate synthase)
gene-PDE_05656	0.00842219	-6.89159	1.51003e-101	4.21791e-100	yes	down	52.52	0.356667	53.23	51.02	53.31	0.36	0.49	0.22	PDE_05656	hypothetical protein	GO:0003700(molecular_function:transcription factor activity, sequence-specific DNA binding)				ENOG410YQ83(S:Function unknown); ENOG4111YBR(S:Function unknown)	EPS30704.1(hypothetical protein PDE_05656 [Penicillium oxalicum 114-2])	None	PF11905.8(DUF3425:Domain of unknown function (DUF3425))
gene-PDE_09143	0.212937	-2.2315	5.85919e-100	1.6217e-98	yes	down	385.063	63.9167	426.55	437.54	291.1	60.77	65.92	65.06	PDE_09143	hypothetical protein	GO:0022857(molecular_function:transmembrane transporter activity); GO:0006865(biological_process:amino acid transport); GO:0016874(molecular_function:ligase activity); GO:0016021(cellular_component:integral component of membrane); GO:0055085(biological_process:transmembrane transport)	K16261	YAT		COG0531(S:Function unknown)	EPS34179.1(hypothetical protein PDE_09143 [Penicillium oxalicum 114-2])	sp|P04817|CAN1_YEAST(Arginine permease CAN1 OS=Saccharomyces cerevisiae (strain ATCC 204508 / S288c) OX=559292 GN=CAN1 PE=1 SV=2)	PF00324.21(AA_permease:Amino acid permease); PF13520.6(AA_permease_2:Amino acid permease)
gene-PDE_02104	0.340486	-1.55433	7.33249e-100	2.02332e-98	yes	down	166.863	44.9533	175.65	168.87	156.07	46.27	44.25	44.34	PDE_02104	hypothetical protein	GO:0015031(biological_process:protein transport); GO:0016021(cellular_component:integral component of membrane); GO:0055085(biological_process:transmembrane transport); GO:0016788(molecular_function:hydrolase activity, acting on ester bonds); GO:0005789(cellular_component:endoplasmic reticulum membrane)				ENOG410YHEF(S:Function unknown)	EPS27161.1(hypothetical protein PDE_02104 [Penicillium oxalicum 114-2])	sp|Q96JX3|SRAC1_HUMAN(Protein SERAC1 OS=Homo sapiens OX=9606 GN=SERAC1 PE=1 SV=1)	PF13424.6(TPR_12:Tetratricopeptide repeat); PF07819.13(PGAP1:PGAP1-like protein); PF17874.1(TPR_MalT:MalT-like TPR region); PF05057.14(DUF676:Putative serine esterase (DUF676))
gene-PDE_00383	0.236561	-2.07972	1.74402e-99	4.78344e-98	yes	down	70.3	13.2133	74.47	77.16	59.27	12.69	13.74	13.21	PDE_00383	hypothetical protein	GO:0042626(molecular_function:ATPase activity, coupled to transmembrane movement of substances); GO:0016021(cellular_component:integral component of membrane); GO:0016887(molecular_function:ATPase activity); GO:0005524(molecular_function:ATP binding)				COG1132(V:Defense mechanisms)	EPS25450.1(hypothetical protein PDE_00383 [Penicillium oxalicum 114-2])	sp|Q5AV01|ATNG_EMENI(ABC transporter atnG OS=Emericella nidulans (strain FGSC A4 / ATCC 38163 / CBS 112.46 / NRRL 194 / M139) OX=227321 GN=atnG PE=2 SV=1)	PF00005.27(ABC_tran:ABC transporter); PF00664.23(ABC_membrane:ABC transporter transmembrane region); PF13401.6(AAA_22:AAA domain); PF02463.19(SMC_N:RecF/RecN/SMC N terminal domain); PF03193.16(RsgA_GTPase:RsgA GTPase); PF01926.23(MMR_HSR1:50S ribosome-binding GTPase); PF00931.22(NB-ARC:NB-ARC domain)
gene-PDE_07626	0.330266	-1.5983	1.0075e-98	2.7468e-97	yes	down	122.247	26.9	128.25	123.74	114.75	25.65	25.73	29.32	PDE_07626	hypothetical protein	GO:0045454(biological_process:cell redox homeostasis); GO:0005623(cellular_component:cell)				ENOG4111H3Z(S:Function unknown)	EPS32666.1(hypothetical protein PDE_07626 [Penicillium oxalicum 114-2])	sp|Q6ICB0|DESI1_HUMAN(Desumoylating isopeptidase 1 OS=Homo sapiens OX=9606 GN=DESI1 PE=1 SV=1)	PF08324.11(PUL:PUL domain); PF05903.14(Peptidase_C97:PPPDE putative peptidase domain); PF00085.20(Thioredoxin:Thioredoxin); PF13728.6(TraF:F plasmid transfer operon protein)
gene-PDE_00389	0.375683	-1.41241	1.30251e-98	3.5405e-97	yes	down	112.887	34.1867	113.05	114.89	110.72	32.7	32.95	36.91	PDE_00389	hypothetical protein	GO:0006777(biological_process:Mo-molybdopterin cofactor biosynthetic process); GO:0051539(molecular_function:4 iron, 4 sulfur cluster binding); GO:0008324(molecular_function:cation transmembrane transporter activity); GO:0003824(molecular_function:catalytic activity); GO:0016887(molecular_function:ATPase activity); GO:0019008(cellular_component:molybdopterin synthase complex); GO:0046872(molecula…	K03639	moaA, CNX2	map04122(Sulfur relay system); map00790(Folate biosynthesis)	COG2896(H:Coenzyme transport and metabolism)	EPS25456.1(hypothetical protein PDE_00389 [Penicillium oxalicum 114-2])	sp|Q5RKZ7|MOCS1_MOUSE(Molybdenum cofactor biosynthesis protein 1 OS=Mus musculus OX=10090 GN=Mocs1 PE=1 SV=2)	PF01967.21(MoaC:MoaC family); PF06463.13(Mob_synth_C:Molybdenum Cofactor Synthesis C); PF04055.21(Radical_SAM:Radical SAM superfamily); PF13353.6(Fer4_12:4Fe-4S single cluster domain)
gene-PDE_02454	0.0726826	-3.78225	3.54126e-97	9.5123e-96	yes	down	36.4267	2.09667	37.54	40	31.74	1.67	1.94	2.68	PDE_02454	hypothetical protein	GO:0019441(biological_process:tryptophan catabolic process to kynurenine); GO:0046872(molecular_function:metal ion binding); GO:0051213(molecular_function:dioxygenase activity); GO:0020037(molecular_function:heme binding)	K00463	IDO, INDO	map00380(Tryptophan metabolism)	ENOG410XQHE(A:RNA processing and modification)	EPS27511.1(hypothetical protein PDE_02454 [Penicillium oxalicum 114-2])	sp|P47125|I23O_YEAST(Indoleamine 2,3-dioxygenase OS=Saccharomyces cerevisiae (strain ATCC 204508 / S288c) OX=559292 GN=BNA2 PE=1 SV=1)	PF01231.18(IDO:Indoleamine 2,3-dioxygenase)
gene-PDE_03163	0.315139	-1.66594	1.70429e-95	4.56449e-94	yes	down	135.867	34.0567	134.22	139.14	134.24	35.97	33.03	33.17	PDE_03163	hypothetical protein	GO:0006457(biological_process:protein folding); GO:0031072(molecular_function:heat shock protein binding); GO:0051082(molecular_function:unfolded protein binding); GO:0009408(biological_process:response to heat); GO:0046872(molecular_function:metal ion binding); GO:0005524(molecular_function:ATP binding)	K03686	dnaJ		COG0484(T:Signal transduction mechanisms)	EPS28217.1(hypothetical protein PDE_03163 [Penicillium oxalicum 114-2])	sp|C8V213|MDJ1_EMENI(DnaJ homolog 1, mitochondrial OS=Emericella nidulans (strain FGSC A4 / ATCC 38163 / CBS 112.46 / NRRL 194 / M139) OX=227321 GN=AN10778 PE=3 SV=1)	PF01556.18(DnaJ_C:DnaJ C terminal domain); PF00226.31(DnaJ:DnaJ domain); PF00684.19(DnaJ_CXXCXGXG:DnaJ central domain)
gene-PDE_00230	0.274259	-1.86639	1.85492e-95	4.95335e-94	yes	down	230.537	50.36	238.3	256.19	197.12	46.44	48.51	56.13	PDE_00230	hypothetical protein	GO:0003676(molecular_function:nucleic acid binding)				ENOG410XS04(S:Function unknown)	EPS25297.1(hypothetical protein PDE_00230 [Penicillium oxalicum 114-2])	sp|Q59VM4|RPN4_CANAL(Transcriptional regulator RPN4 OS=Candida albicans (strain SC5314 / ATCC MYA-2876) OX=237561 GN=RPN4 PE=1 SV=1)	PF00096.26(zf-C2H2:Zinc finger, C2H2 type); PF13894.6(zf-C2H2_4:C2H2-type zinc finger)
gene-PDE_02778	0.288659	-1.79256	4.45466e-95	1.18609e-93	yes	down	103.057	24.53	103.56	105.79	99.82	24.4	23.19	26	PDE_02778	hypothetical protein	GO:0006488(biological_process:dolichol-linked oligosaccharide biosynthetic process); GO:0016021(cellular_component:integral component of membrane); GO:0003865(molecular_function:3-oxo-5-alpha-steroid 4-dehydrogenase activity)	K12345	SRD5A3		ENOG4111JQM(S:Function unknown)	EPS27834.1(hypothetical protein PDE_02778 [Penicillium oxalicum 114-2])	sp|Q7F0Q2|POED2_ORYSJ(Polyprenol reductase 2 OS=Oryza sativa subsp. japonica OX=39947 GN=Os07g0493400 PE=2 SV=1)	PF02544.16(Steroid_dh:3-oxo-5-alpha-steroid 4-dehydrogenase)
gene-PDE_01532	0.294226	-1.76501	1.19071e-94	3.15191e-93	yes	down	41.9933	8.46667	45.54	40.73	39.71	8.62	7.67	9.11	PDE_01532	hypothetical protein	GO:0005634(cellular_component:nucleus); GO:0016020(cellular_component:membrane); GO:0003924(molecular_function:GTPase activity); GO:0008270(molecular_function:zinc ion binding); GO:0005525(molecular_function:GTP binding); GO:0000981(molecular_function:RNA polymerase II transcription factor activity, sequence-specific DNA binding); GO:0007165(biological_process:signal transduction)				COG1100(S:Function unknown)	EPS26595.1(hypothetical protein PDE_01532 [Penicillium oxalicum 114-2])	None	PF00071.22(Ras:Ras family)
gene-PDE_00307	0.404539	-1.30565	1.59051e-94	4.19803e-93	yes	down	156.183	58.19	159.63	163	145.92	58.43	53.09	63.05	PDE_00307	hypothetical protein	GO:0006886(biological_process:intracellular protein transport); GO:0005623(cellular_component:cell)				ENOG4111SAC(S:Function unknown)	EPS25374.1(hypothetical protein PDE_00307 [Penicillium oxalicum 114-2])	None	PF03127.14(GAT:GAT domain)
gene-PDE_06677	0.200921	-2.3153	1.88531e-94	4.96174e-93	yes	down	342.097	54.3633	324	347.2	355.09	60.47	54.47	48.15	PDE_06677	hypothetical protein					ENOG410YXP0(S:Function unknown)	EPS31720.1(hypothetical protein PDE_06677 [Penicillium oxalicum 114-2])	None
gene-PDE_03008	0.176726	-2.50042	2.03333e-94	5.33588e-93	yes	down	41.7167	7.04	44.67	45.64	34.84	5.38	8.46	7.28	PDE_03008	hypothetical protein	GO:0005634(cellular_component:nucleus); GO:0003677(molecular_function:DNA binding)	K09425	K09425		COG5147(O:Posttranslational modification, protein turnover, chaperones)	EPS28062.1(hypothetical protein PDE_03008 [Penicillium oxalicum 114-2])	sp|O13493|MYB1_NEUCR(Myb-like DNA-binding protein myb-1 OS=Neurospora crassa (strain ATCC 24698 / 74-OR23-1A / CBS 708.71 / DSM 1257 / FGSC 987) OX=367110 GN=rca-1 PE=3 SV=2)	PF00249.31(Myb_DNA-binding:Myb-like DNA-binding domain); PF13921.6(Myb_DNA-bind_6:Myb-like DNA-binding domain)
gene-PDE_04975	0.213766	-2.2259	4.85807e-93	1.26755e-91	yes	down	37.0467	6.12667	36.98	36.85	37.31	6.32	5.99	6.07	PDE_04975	hypothetical protein						EPS30025.1(hypothetical protein PDE_04975 [Penicillium oxalicum 114-2])	None
gene-PDE_06680	0.278795	-1.84273	1.15892e-92	3.01518e-91	yes	down	42.2833	7.53667	44.02	46.67	36.16	6.99	7.83	7.79	PDE_06680	hypothetical protein	GO:0005737(cellular_component:cytoplasm); GO:0004814(molecular_function:arginine-tRNA ligase activity); GO:0006420(biological_process:arginyl-tRNA aminoacylation); GO:0016021(cellular_component:integral component of membrane); GO:0016887(molecular_function:ATPase activity); GO:0005524(molecular_function:ATP binding)				COG1131(J:Translation, ribosomal structure and biogenesis)	EPS31723.1(hypothetical protein PDE_06680 [Penicillium oxalicum 114-2])	sp|Q8RXN0|AB11G_ARATH(ABC transporter G family member 11 OS=Arabidopsis thaliana OX=3702 GN=ABCG11 PE=1 SV=1)	PF01061.24(ABC2_membrane:ABC-2 type transporter); PF00005.27(ABC_tran:ABC transporter); PF03193.16(RsgA_GTPase:RsgA GTPase); PF13191.6(AAA_16:AAA ATPase domain); PF03215.15(Rad17:Rad17 P-loop domain); PF13481.6(AAA_25:AAA domain)
gene-PDE_00485	0.351673	-1.50769	2.10845e-92	5.45443e-91	yes	down	221.843	61.3133	226.77	214.12	224.64	66.78	59.77	57.39	PDE_00485	hypothetical protein	GO:0016021(cellular_component:integral component of membrane)				ENOG410XX1D(G:Carbohydrate transport and metabolism)	EPS25551.1(hypothetical protein PDE_00485 [Penicillium oxalicum 114-2])	None
gene-PDE_08821	0.291067	-1.78058	3.9798e-92	1.02663e-90	yes	down	187.843	33.6267	201.56	193.18	168.79	32.65	36.66	31.57	PDE_08821	hypothetical protein	GO:0004497(molecular_function:monooxygenase activity); GO:0005506(molecular_function:iron ion binding); GO:0016705(molecular_function:oxidoreductase activity, acting on paired donors, with incorporation or reduction of molecular oxygen); GO:0016021(cellular_component:integral component of membrane); GO:0020037(molecular_function:heme binding)				COG2124(S:Function unknown)	EPS33859.1(hypothetical protein PDE_08821 [Penicillium oxalicum 114-2])	sp|I1S163|FSL4_GIBZE(Cytochrome P450 monooxygenase FSL4 OS=Gibberella zeae (strain PH-1 / ATCC MYA-4620 / FGSC 9075 / NRRL 31084) OX=229533 GN=FSL4 PE=2 SV=1)	PF00067.22(p450:Cytochrome P450)
gene-PDE_05421	0.230857	-2.11493	5.68132e-92	1.4573e-90	yes	down	50.2833	9.23667	52.29	50.35	48.21	10.22	9.23	8.26	PDE_05421	hypothetical protein	GO:0016021(cellular_component:integral component of membrane); GO:0055085(biological_process:transmembrane transport)				ENOG410XNQK(S:Function unknown)	EPS30470.1(hypothetical protein PDE_05421 [Penicillium oxalicum 114-2])	sp|O59726|FNX2_SCHPO(Vacuolar membrane amino acid uptake transporter fnx2 OS=Schizosaccharomyces pombe (strain 972 / ATCC 24843) OX=284812 GN=fnx2 PE=3 SV=1)	PF07690.16(MFS_1:Major Facilitator Superfamily); PF00083.24(Sugar_tr:Sugar (and other) transporter)
gene-PDE_00705	0.138032	-2.85693	1.33225e-90	3.36052e-89	yes	down	154.74	17.1	143.75	141.82	178.65	16.07	18.08	17.15	PDE_00705	hypothetical protein	GO:0008237(molecular_function:metallopeptidase activity)				ENOG4111W00(S:Function unknown)	EPS25769.1(hypothetical protein PDE_00705 [Penicillium oxalicum 114-2])	sp|O94580|YQ77_SCHPO(Ubiquitin and WLM domain-containing metalloprotease SPCC1442.07c OS=Schizosaccharomyces pombe (strain 972 / ATCC 24843) OX=284812 GN=SPCC1442.07c PE=1 SV=1)	PF08325.10(WLM:WLM domain)
gene-PDE_05150	0.213137	-2.23015	1.40317e-90	3.52964e-89	yes	down	25.19	4.26667	25.13	28.31	22.13	4.49	4.21	4.1	PDE_05150	hypothetical protein	GO:0016787(molecular_function:hydrolase activity); GO:0005388(molecular_function:calcium-transporting ATPase activity); GO:0016021(cellular_component:integral component of membrane); GO:0005524(molecular_function:ATP binding)	K01537	E3.6.3.8		ENOG410XNNC(S:Function unknown)	EPS30200.1(hypothetical protein PDE_05150 [Penicillium oxalicum 114-2])	sp|Q9HDW7|ATC2_SCHPO(Calcium-transporting ATPase 2 OS=Schizosaccharomyces pombe (strain 972 / ATCC 24843) OX=284812 GN=pmc1 PE=3 SV=1)	PF00689.21(Cation_ATPase_C:Cation transporting ATPase, C-terminus); PF00122.20(E1-E2_ATPase:E1-E2 ATPase); PF13246.6(Cation_ATPase:Cation transport ATPase (P-type)); PF00702.26(Hydrolase:haloacid dehalogenase-like hydrolase); PF00690.26(Cation_ATPase_N:Cation transporter/ATPase, N-terminus); PF08282.12(Hydrolase_3:haloacid dehalogenase-like hydrolase)
gene-PDE_09794	0.120622	-3.05143	3.44056e-90	8.56005e-89	yes	down	379.947	35.93	428.83	387.39	323.62	33.46	42.96	31.37	PDE_09794	hypothetical protein					ENOG4110AK4(S:Function unknown)	EPS34830.1(hypothetical protein PDE_09794 [Penicillium oxalicum 114-2])	None
gene-PDE_08927	0.265996	-1.91052	2.91822e-89	7.16262e-88	yes	down	277.187	51.9	294.52	316.63	220.41	47.66	49.12	58.92	PDE_08927	hypothetical protein	GO:0016874(molecular_function:ligase activity)	K20062	ART4_5_7		ENOG41102NY(S:Function unknown)	EPS33965.1(hypothetical protein PDE_08927 [Penicillium oxalicum 114-2])	sp|A1DMJ3|CRED_NEOFI(Probable HECT-type ubiquitin ligase-interacting protein creD OS=Neosartorya fischeri (strain ATCC 1020 / DSM 3700 / CBS 544.65 / FGSC A1164 / JCM 1740 / NRRL 181 / WB 181) OX=331117 GN=creD PE=3 SV=1)	PF02752.22(Arrestin_C:Arrestin (or S-antigen), C-terminal domain); PF00339.29(Arrestin_N:Arrestin (or S-antigen), N-terminal domain)
gene-PDE_08408	0.304351	-1.71619	5.39817e-89	1.32139e-87	yes	down	143.903	34.7967	143.93	151.43	136.35	34.1	37.02	33.27	PDE_08408	hypothetical protein	GO:0046873(molecular_function:metal ion transmembrane transporter activity); GO:0016021(cellular_component:integral component of membrane)	K12346	SMF		COG1914(P:Inorganic ion transport and metabolism)	EPS33446.1(hypothetical protein PDE_08408 [Penicillium oxalicum 114-2])	sp|Q10177|PDT1_SCHPO(Manganese transporter pdt1 OS=Schizosaccharomyces pombe (strain 972 / ATCC 24843) OX=284812 GN=pdt1 PE=1 SV=1)	PF01566.18(Nramp:Natural resistance-associated macrophage protein)
gene-PDE_06674	0.443994	-1.17139	9.25668e-89	2.25378e-87	yes	down	1382.78	488.4	1385.01	1417.22	1346.12	496.6	479.41	489.19	PDE_06674	hypothetical protein	GO:0022857(molecular_function:transmembrane transporter activity); GO:0016021(cellular_component:integral component of membrane); GO:0055085(biological_process:transmembrane transport)				ENOG410XRRJ(S:Function unknown); ENOG410XNQK(S:Function unknown)	EPS31717.1(hypothetical protein PDE_06674 [Penicillium oxalicum 114-2])	sp|Q870L2|MIRB_EMENI(Siderophore iron transporter mirB OS=Emericella nidulans (strain FGSC A4 / ATCC 38163 / CBS 112.46 / NRRL 194 / M139) OX=227321 GN=mirB PE=3 SV=1)	PF07690.16(MFS_1:Major Facilitator Superfamily); PF06609.13(TRI12:Fungal trichothecene efflux pump (TRI12))
gene-PDE_09271	0.219633	-2.18683	1.37609e-88	3.33264e-87	yes	down	271.35	46.95	265.26	265.85	282.94	49.26	45.66	45.93	PDE_09271	hypothetical protein	GO:0016021(cellular_component:integral component of membrane)					EPS34307.1(hypothetical protein PDE_09271 [Penicillium oxalicum 114-2])	None	PF10601.9(zf-LITAF-like:LITAF-like zinc ribbon domain)
gene-PDE_04160	0.415007	-1.26879	3.67975e-87	8.77168e-86	yes	down	311.27	101.883	313.9	323.65	296.26	103.04	98.42	104.19	PDE_04160	putative UDP-GalNAc:alpha-1,4-N-acetylgalactosaminyltransferase	GO:0016740(molecular_function:transferase activity); GO:0016021(cellular_component:integral component of membrane)				COG3774(S:Function unknown)	EPS29211.1(putative UDP-GalNAc:alpha-1,4-N-acetylgalactosaminyltransferase [Penicillium oxalicum 114-2])	sp|P33300|SUR1_YEAST(Mannosyl phosphorylinositol ceramide synthase SUR1 OS=Saccharomyces cerevisiae (strain ATCC 204508 / S288c) OX=559292 GN=SUR1 PE=1 SV=1)	PF04488.15(Gly_transf_sug:Glycosyltransferase sugar-binding region containing DXD motif)
gene-PDE_00388	0.27395	-1.86802	4.38561e-87	1.0427e-85	yes	down	462.27	99.4433	464.17	446.1	476.54	101.45	103.8	93.08	PDE_00388	hypothetical protein					ENOG4110B7A(S:Function unknown)	EPS25455.1(hypothetical protein PDE_00388 [Penicillium oxalicum 114-2])	None
gene-PDE_08560	0.255736	-1.96727	6.91233e-87	1.63916e-85	yes	down	60.98	11.9633	60.57	62.5	59.87	11.08	12.67	12.14	PDE_08560	hypothetical protein	GO:0047964(molecular_function:glyoxylate reductase activity); GO:0051287(molecular_function:NAD binding); GO:0009436(biological_process:glyoxylate catabolic process); GO:0016021(cellular_component:integral component of membrane); GO:0016616(molecular_function:oxidoreductase activity, acting on the CH-OH group of donors, NAD or NADP as acceptor)	K00058	serA, PHGDH	map00680(Methane metabolism); map00260(Glycine, serine and threonine metabolism)	COG1052(C:Energy production and conversion)	EPS33598.1(hypothetical protein PDE_08560 [Penicillium oxalicum 114-2])	sp|O14075|YEAA_SCHPO(Putative 2-hydroxyacid dehydrogenase UNK4.10 OS=Schizosaccharomyces pombe (strain 972 / ATCC 24843) OX=284812 GN=SPAC2E11.10 PE=2 SV=1)	PF02826.19(2-Hacid_dh_C:D-isomer specific 2-hydroxyacid dehydrogenase, NAD binding domain); PF00389.30(2-Hacid_dh:D-isomer specific 2-hydroxyacid dehydrogenase, catalytic domain); PF03446.15(NAD_binding_2:NAD binding domain of 6-phosphogluconate dehydrogenase)
gene-PDE_00322	0.268677	-1.89605	7.44211e-86	1.74659e-84	yes	down	230.107	49.3267	217.33	227.13	245.86	49.58	49.8	48.6	PDE_00322	hypothetical protein		K13993	HSP20	map04141(Protein processing in endoplasmic reticulum)		EPS25389.1(hypothetical protein PDE_00322 [Penicillium oxalicum 114-2])	sp|O14368|HSP16_SCHPO(Heat shock protein 16 OS=Schizosaccharomyces pombe (strain 972 / ATCC 24843) OX=284812 GN=hsp16 PE=1 SV=1)	PF00011.21(HSP20:Hsp20/alpha crystallin family)
gene-PDE_08004	0.213154	-2.23003	2.82688e-85	6.56673e-84	yes	down	145.873	24.65	137.89	147.5	152.23	22.88	24.26	26.81	PDE_08004	hypothetical protein	GO:0016021(cellular_component:integral component of membrane)				ENOG4112A8W(S:Function unknown)	EPS33043.1(hypothetical protein PDE_08004 [Penicillium oxalicum 114-2])	None
gene-PDE_05778	0.188319	-2.40875	3.14298e-85	7.28245e-84	yes	down	45.7033	6.84	46.67	47.13	43.31	6.22	7.22	7.08	PDE_05778	hypothetical protein	GO:0016021(cellular_component:integral component of membrane)				ENOG4110AGX(S:Function unknown); ENOG4110AH1(S:Function unknown); ENOG410Y94M(S:Function unknown)	EPS30826.1(hypothetical protein PDE_05778 [Penicillium oxalicum 114-2])	None
gene-PDE_07638	0.429554	-1.21909	2.89514e-83	6.6239e-82	yes	down	370.793	129.34	375.96	397.59	338.83	125.81	128.46	133.75	PDE_07638	hypothetical protein					ENOG41114H0(S:Function unknown)	EPS32678.1(hypothetical protein PDE_07638 [Penicillium oxalicum 114-2])	None
gene-PDE_04625	0.0903197	-3.46882	6.36466e-83	1.44891e-81	yes	down	27.73	1.98333	27.59	28.44	27.16	2.29	1.53	2.13	PDE_04625	hypothetical protein	GO:0016021(cellular_component:integral component of membrane)				ENOG410YMQK(S:Function unknown)	EPS29675.1(hypothetical protein PDE_04625 [Penicillium oxalicum 114-2])	None
gene-PDE_08442	0.149017	-2.74645	4.11748e-82	9.35007e-81	yes	down	50.5067	5.95333	53.84	54.32	43.36	6.48	5.38	6	PDE_08442	hypothetical protein	GO:0016021(cellular_component:integral component of membrane)				ENOG410YEVG(S:Function unknown); ENOG410YN9F(S:Function unknown)	EPS33480.1(hypothetical protein PDE_08442 [Penicillium oxalicum 114-2])	None
gene-PDE_00892	0.278237	-1.84561	6.39942e-82	1.44958e-80	yes	down	566.837	109.897	572.46	559.24	568.81	116.56	114.73	98.4	PDE_00892	hypothetical protein	GO:0016301(molecular_function:kinase activity)				ENOG4111GME(S:Function unknown)	EPS25956.1(hypothetical protein PDE_00892 [Penicillium oxalicum 114-2])	None	PF10494.9(Stk19:Serine-threonine protein kinase 19)
gene-PDE_01653	0.133894	-2.90084	1.51697e-80	3.38567e-79	yes	down	27.2067	3.52667	29.22	30.35	22.05	2.63	5.81	2.14	PDE_01653	hypothetical protein					ENOG4110B93(S:Function unknown)	EPS26715.1(hypothetical protein PDE_01653 [Penicillium oxalicum 114-2])	None
gene-PDE_00045	0.296139	-1.75565	5.50319e-80	1.22225e-78	yes	down	440.393	101.84	428.77	439.13	453.28	105.34	97.99	102.19	PDE_00045	hypothetical protein	GO:0005794(cellular_component:Golgi apparatus); GO:0016787(molecular_function:hydrolase activity); GO:0034067(biological_process:protein localization to Golgi apparatus); GO:0006886(biological_process:intracellular protein transport); GO:0003924(molecular_function:GTPase activity); GO:0042175(cellular_component:nuclear outer membrane-endoplasmic reticulum membrane network); GO:0043001(biological_…	K07952	ARFRP1		ENOG410ZMDV(S:Function unknown)	EPS25114.1(hypothetical protein PDE_00045 [Penicillium oxalicum 114-2])	sp|Q02804|ARL3_YEAST(ADP-ribosylation factor-like protein 3 OS=Saccharomyces cerevisiae (strain ATCC 204508 / S288c) OX=559292 GN=ARL3 PE=1 SV=1)	PF00025.21(Arf:ADP-ribosylation factor family); PF00503.20(G-alpha:G-protein alpha subunit); PF08477.13(Roc:Ras of Complex, Roc, domain of DAPkinase); PF04670.12(Gtr1_RagA:Gtr1/RagA G protein conserved region); PF01926.23(MMR_HSR1:50S ribosome-binding GTPase); PF00071.22(Ras:Ras family); PF09439.10(SRPRB:Signal recognition particle receptor beta subunit)
gene-PDE_09301	0.390252	-1.35752	7.09041e-80	1.56712e-78	yes	down	734.19	243.307	802.3	850.83	549.44	234.63	224.17	271.12	PDE_09301	hypothetical protein	GO:0030170(molecular_function:pyridoxal phosphate binding); GO:0003867(molecular_function:4-aminobutyrate transaminase activity); GO:0009448(biological_process:gamma-aminobutyric acid metabolic process)	K13524	ABAT	map00280(Valine, leucine and isoleucine degradation); map00250(Alanine, aspartate and glutamate metabolism); map00640(Propanoate metabolism); map00410(beta-Alanine metabolism); map00650(Butanoate metabolism)	COG0160(E:Amino acid transport and metabolism)	EPS34337.1(hypothetical protein PDE_09301 [Penicillium oxalicum 114-2])	sp|P14010|GABAT_EMENI(4-aminobutyrate aminotransferase OS=Emericella nidulans (strain FGSC A4 / ATCC 38163 / CBS 112.46 / NRRL 194 / M139) OX=227321 GN=gatA PE=3 SV=1)	PF00202.21(Aminotran_3:Aminotransferase class-III)
gene-PDE_02528	0.339406	-1.55892	7.52786e-79	1.65978e-77	yes	down	501.187	110.343	519.33	521.16	463.07	104.01	105.58	121.44	PDE_02528	hypothetical protein	GO:0016021(cellular_component:integral component of membrane)				ENOG4111GUA(S:Function unknown)	EPS27585.1(hypothetical protein PDE_02528 [Penicillium oxalicum 114-2])	sp|Q9Y7U1|SFK1_SCHPO(Protein sfk1 OS=Schizosaccharomyces pombe (strain 972 / ATCC 24843) OX=284812 GN=sfk1 PE=3 SV=1)	PF10277.9(Frag1:Frag1/DRAM/Sfk1 family)
gene-PDE_04898	0.40652	-1.2986	3.09679e-78	6.79503e-77	yes	down	177.343	57.2833	173.4	178.76	179.87	57.26	55.85	58.74	PDE_04898	putative chitinase	GO:0005975(biological_process:carbohydrate metabolic process); GO:0008061(molecular_function:chitin binding); GO:0004553(molecular_function:hydrolase activity, hydrolyzing O-glycosyl compounds)	K01183	E3.2.1.14	map00520(Amino sugar and nucleotide sugar metabolism)	COG3325(J:Translation, ribosomal structure and biogenesis)	EPS29948.1(putative chitinase [Penicillium oxalicum 114-2])	sp|G5EAZ3|CHIB1_EMENI(Endochitinase B OS=Emericella nidulans (strain FGSC A4 / ATCC 38163 / CBS 112.46 / NRRL 194 / M139) OX=227321 GN=chiB PE=1 SV=1)	PF00704.28(Glyco_hydro_18:Glycosyl hydrolases family 18)
gene-PDE_02718	0.35792	-1.48229	4.34508e-78	9.51114e-77	yes	down	180.533	51.3967	189.23	196.19	156.18	50.25	50.18	53.76	PDE_02718	hypothetical protein		K09527	DNAJC7		COG0484(S:Function unknown); COG2214(S:Function unknown)	EPS27774.1(hypothetical protein PDE_02718 [Penicillium oxalicum 114-2])	sp|Q9HGM9|DNJC7_SCHPO(DnaJ homolog subfamily C member 7 homolog OS=Schizosaccharomyces pombe (strain 972 / ATCC 24843) OX=284812 GN=SPBC543.02c PE=4 SV=1)	PF00226.31(DnaJ:DnaJ domain); PF00515.28(TPR_1:Tetratricopeptide repeat); PF07719.17(TPR_2:Tetratricopeptide repeat); PF13432.6(TPR_16:Tetratricopeptide repeat); PF14559.6(TPR_19:Tetratricopeptide repeat); PF13428.6(TPR_14:Tetratricopeptide repeat); PF13414.6(TPR_11:TPR repeat); PF13181.6(TPR_8:Tetratricopeptide repeat); PF13431.6(TPR_17:Tetratricopeptide repeat); PF13424.6(TPR_12:Tetratricopepti…
gene-PDE_08080	0.316203	-1.66108	2.00668e-77	4.35068e-76	yes	down	564.823	136.24	581.82	588.17	524.48	129.78	133.85	145.09	PDE_08080	hypothetical protein	GO:0016021(cellular_component:integral component of membrane)				ENOG4110B7E(S:Function unknown)	EPS33118.1(hypothetical protein PDE_08080 [Penicillium oxalicum 114-2])	None
gene-PDE_06406	0.325677	-1.61849	1.65484e-76	3.54565e-75	yes	down	88.4833	22.9467	92.43	97.45	75.57	22.51	21.55	24.78	PDE_06406	putative UDP-Glc: sterol glucosyltransferase	GO:0005975(biological_process:carbohydrate metabolic process); GO:0005783(cellular_component:endoplasmic reticulum); GO:0016021(cellular_component:integral component of membrane); GO:0004577(molecular_function:N-acetylglucosaminyldiphosphodolichol N-acetylglucosaminyltransferase activity); GO:0004672(molecular_function:protein kinase activity); GO:0016758(molecular_function:transferase activity, …				COG1819(S:Function unknown)	EPS31451.1(putative UDP-Glc: sterol glucosyltransferase [Penicillium oxalicum 114-2])	sp|Q9XIG1|U80B1_ARATH(Sterol 3-beta-glucosyltransferase UGT80B1 OS=Arabidopsis thaliana OX=3702 GN=UGT80B1 PE=2 SV=1)	PF03033.20(Glyco_transf_28:Glycosyltransferase family 28 N-terminal domain); PF00201.18(UDPGT:UDP-glucoronosyl and UDP-glucosyl transferase); PF09333.11(ATG_C:Autophagy-related protein C terminal domain)
gene-PDE_00203	0.0324443	-4.94589	2.02111e-76	4.32023e-75	yes	down	205.63	5.28	175.93	189.72	251.24	5.89	5.33	4.62	PDE_00203	hypothetical protein					ENOG410Y745(S:Function unknown)	EPS25270.1(hypothetical protein PDE_00203 [Penicillium oxalicum 114-2])	None
gene-PDE_05067	0.204893	-2.28706	2.0442e-76	4.35936e-75	yes	down	24.92	4.00667	25.18	25.69	23.89	4.49	3.43	4.1	PDE_05067	hypothetical protein	GO:0016021(cellular_component:integral component of membrane)				ENOG410YETN(S:Function unknown); ENOG410YT3Y(S:Function unknown)	EPS30117.1(hypothetical protein PDE_05067 [Penicillium oxalicum 114-2])	None
gene-PDE_05892	0.0961493	-3.37858	2.7308e-76	5.79642e-75	yes	down	90.5933	5.88667	90.78	85.35	95.65	5.46	5.03	7.17	PDE_05892	hypothetical protein						EPS30938.1(hypothetical protein PDE_05892 [Penicillium oxalicum 114-2])	None
gene-PDE_01209	0.0585543	-4.09408	8.44141e-76	1.78347e-74	yes	down	25.45	1.18333	26.41	24.14	25.8	1.34	0.92	1.29	PDE_01209	hypothetical protein	GO:0016491(molecular_function:oxidoreductase activity)				COG1252(S:Function unknown); COG0446(S:Function unknown)	EPS26273.1(hypothetical protein PDE_01209 [Penicillium oxalicum 114-2])	sp|A1A653|FER8_USTMA(Fe-regulated protein 8 OS=Ustilago maydis (strain 521 / FGSC 9021) OX=237631 GN=fer8 PE=2 SV=1)	PF07992.14(Pyr_redox_2:Pyridine nucleotide-disulphide oxidoreductase); PF00070.27(Pyr_redox:Pyridine nucleotide-disulphide oxidoreductase); PF13738.6(Pyr_redox_3:Pyridine nucleotide-disulphide oxidoreductase); PF13434.6(K_oxygenase:L-lysine 6-monooxygenase (NADPH-requiring)); PF13241.6(NAD_binding_7:Putative NAD(P)-binding)
gene-PDE_01699	0.0316016	-4.98386	6.39517e-75	1.34181e-73	yes	down	14.8767	0.37	15.54	14.97	14.12	0.48	0.27	0.36	PDE_01699	hypothetical protein	GO:0016021(cellular_component:integral component of membrane); GO:0055085(biological_process:transmembrane transport)				ENOG410XNQK(S:Function unknown)	EPS26760.1(hypothetical protein PDE_01699 [Penicillium oxalicum 114-2])	sp|Q6UEH3|AFLT_ASPPU(Efflux pump aflT OS=Aspergillus parasiticus (strain ATCC 56775 / NRRL 5862 / SRRC 143 / SU-1) OX=1403190 GN=aflT PE=2 SV=1)	PF07690.16(MFS_1:Major Facilitator Superfamily); PF06609.13(TRI12:Fungal trichothecene efflux pump (TRI12)); PF00083.24(Sugar_tr:Sugar (and other) transporter); PF13347.6(MFS_2:MFS/sugar transport protein)
gene-PDE_00464	0.12624	-2.98576	1.25167e-74	2.62017e-73	yes	down	27.56	2.76333	29.54	27.53	25.61	3.33	2.51	2.45	PDE_00464	hypothetical protein	GO:0006270(biological_process:DNA replication initiation)				COG3395(S:Function unknown); ENOG410XNQK(S:Function unknown)	EPS25531.1(hypothetical protein PDE_00464 [Penicillium oxalicum 114-2])	None	PF07005.11(SBD_N:Sugar-binding N-terminal domain); PF17042.5(NBD_C:Nucleotide-binding C-terminal domain)
gene-PDE_01725	0.399484	-1.32379	5.40586e-74	1.12132e-72	yes	down	88.38	31.29	87.94	92.74	84.46	32.44	28.77	32.66	PDE_01725	hypothetical protein					ENOG4111WG3(S:Function unknown)	EPS26786.1(hypothetical protein PDE_01725 [Penicillium oxalicum 114-2])	None
gene-PDE_05556	0.158716	-2.65548	6.31553e-74	1.30703e-72	yes	down	18.3267	0.82	18.36	17.41	19.21	0.85	0.87	0.74	PDE_05556	hypothetical protein	GO:0008270(molecular_function:zinc ion binding); GO:0016491(molecular_function:oxidoreductase activity)				COG1064(S:Function unknown)	EPS30604.1(hypothetical protein PDE_05556 [Penicillium oxalicum 114-2])	sp|P25377|ADH7_YEAST(NADP-dependent alcohol dehydrogenase 7 OS=Saccharomyces cerevisiae (strain ATCC 204508 / S288c) OX=559292 GN=ADH7 PE=1 SV=1)	PF08240.12(ADH_N:Alcohol dehydrogenase GroES-like domain); PF00107.26(ADH_zinc_N:Zinc-binding dehydrogenase); PF02826.19(2-Hacid_dh_C:D-isomer specific 2-hydroxyacid dehydrogenase, NAD binding domain)
gene-PDE_08814	0.357608	-1.48355	6.73746e-74	1.39119e-72	yes	down	198.463	55.6133	208.34	207.04	180.01	54.97	56.05	55.82	PDE_08814	hypothetical protein	GO:0003842(molecular_function:1-pyrroline-5-carboxylate dehydrogenase activity); GO:0010133(biological_process:proline catabolic process to glutamate); GO:0016620(molecular_function:oxidoreductase activity, acting on the aldehyde or oxo group of donors, NAD or NADP as acceptor)	K00294	E1.2.1.88	map00250(Alanine, aspartate and glutamate metabolism); map00330(Arginine and proline metabolism)	COG1012(E:Amino acid transport and metabolism)	EPS33852.1(hypothetical protein PDE_08814 [Penicillium oxalicum 114-2])	sp|Q9P8I0|PUT2_EMENI(Delta-1-pyrroline-5-carboxylate dehydrogenase, mitochondrial OS=Emericella nidulans (strain FGSC A4 / ATCC 38163 / CBS 112.46 / NRRL 194 / M139) OX=227321 GN=prnC PE=3 SV=2)	PF00171.22(Aldedh:Aldehyde dehydrogenase family)
gene-PDE_06069	0.187915	-2.41185	1.54699e-73	3.17273e-72	yes	down	36.4533	5.44667	36.83	36.91	35.62	6.11	5.09	5.14	PDE_06069	hypothetical protein	GO:0004497(molecular_function:monooxygenase activity); GO:0016021(cellular_component:integral component of membrane); GO:0055085(biological_process:transmembrane transport); GO:0071949(molecular_function:FAD binding)				ENOG4111GK1(S:Function unknown)	EPS31114.1(hypothetical protein PDE_06069 [Penicillium oxalicum 114-2])	sp|P86491|6HN3M_PSEFL(6-hydroxynicotinate 3-monooxygenase OS=Pseudomonas fluorescens OX=294 PE=1 SV=1)	PF01494.19(FAD_binding_3:FAD binding domain); PF01266.24(DAO:FAD dependent oxidoreductase); PF13450.6(NAD_binding_8:NAD(P)-binding Rossmann-like domain); PF07992.14(Pyr_redox_2:Pyridine nucleotide-disulphide oxidoreductase); PF13454.6(NAD_binding_9:FAD-NAD(P)-binding)
gene-PDE_02748	0.333906	-1.58249	2.15911e-73	4.40826e-72	yes	down	14.6967	3.89667	15.12	15.18	13.79	3.84	4.06	3.79	PDE_02748	hypothetical protein						EPS27804.1(hypothetical protein PDE_02748 [Penicillium oxalicum 114-2])	None
gene-PDE_04634	0.359467	-1.47607	3.37595e-73	6.87728e-72	yes	down	93.5733	15.3033	98.09	97.35	85.28	15.52	15.34	15.05	PDE_04634	hypothetical protein	GO:0097623(biological_process:potassium ion export across plasma membrane); GO:0000324(cellular_component:fungal-type vacuole); GO:0016021(cellular_component:integral component of membrane); GO:0051208(biological_process:sequestering of calcium ion); GO:0019829(molecular_function:cation-transporting ATPase activity); GO:0005524(molecular_function:ATP binding); GO:0005886(cellular_component:plasma…				COG0474(K:Transcription)	EPS29684.1(hypothetical protein PDE_04634 [Penicillium oxalicum 114-2])	sp|P22189|ATC3_SCHPO(Calcium-transporting ATPase 3 OS=Schizosaccharomyces pombe (strain 972 / ATCC 24843) OX=284812 GN=cta3 PE=1 SV=1)	PF00122.20(E1-E2_ATPase:E1-E2 ATPase); PF00689.21(Cation_ATPase_C:Cation transporting ATPase, C-terminus); PF00702.26(Hydrolase:haloacid dehalogenase-like hydrolase); PF00690.26(Cation_ATPase_N:Cation transporter/ATPase, N-terminus); PF13246.6(Cation_ATPase:Cation transport ATPase (P-type)); PF08282.12(Hydrolase_3:haloacid dehalogenase-like hydrolase)
gene-PDE_05045	0.242217	-2.04563	3.60143e-73	7.32024e-72	yes	down	82.9133	13.64	88.63	88.38	71.73	17.67	10.61	12.64	PDE_05045	hypothetical protein	GO:0030071(biological_process:regulation of mitotic metaphase/anaphase transition); GO:0031145(biological_process:anaphase-promoting complex-dependent catabolic process); GO:0005680(cellular_component:anaphase-promoting complex)					EPS30095.1(hypothetical protein PDE_05045 [Penicillium oxalicum 114-2])	None	PF10471.9(ANAPC_CDC26:Anaphase-promoting complex APC subunit CDC26)
gene-PDE_05907	0.101592	-3.29914	5.52462e-73	1.12043e-71	yes	down	20.86	1.67333	20.25	21.73	20.6	1.29	1.5	2.23	PDE_05907	hypothetical protein	GO:0019441(biological_process:tryptophan catabolic process to kynurenine); GO:0046872(molecular_function:metal ion binding); GO:0051213(molecular_function:dioxygenase activity); GO:0020037(molecular_function:heme binding)	K00463	IDO, INDO	map00380(Tryptophan metabolism)	ENOG410XRT3(I:Lipid transport and metabolism)	EPS30953.1(hypothetical protein PDE_05907 [Penicillium oxalicum 114-2])	sp|P47125|I23O_YEAST(Indoleamine 2,3-dioxygenase OS=Saccharomyces cerevisiae (strain ATCC 204508 / S288c) OX=559292 GN=BNA2 PE=1 SV=1)	PF01231.18(IDO:Indoleamine 2,3-dioxygenase)
gene-PDE_01536	0.405836	-1.30103	6.30623e-73	1.2761e-71	yes	down	473.337	155.683	490.69	500.69	428.63	146.67	142.53	177.85	PDE_01536	hypothetical protein	GO:0005634(cellular_component:nucleus); GO:0008270(molecular_function:zinc ion binding); GO:0000981(molecular_function:RNA polymerase II transcription factor activity, sequence-specific DNA binding)				ENOG41121SE(S:Function unknown)	EPS26599.1(hypothetical protein PDE_01536 [Penicillium oxalicum 114-2])	sp|O93870|FCR1_CANAX(Fluconazole resistance protein 1 OS=Candida albicans OX=5476 GN=FCR1 PE=4 SV=1)	PF00172.18(Zn_clus:Fungal Zn(2)-Cys(6) binuclear cluster domain)
gene-PDE_02480	0.405728	-1.30141	1.5582e-72	3.13223e-71	yes	down	211.64	68.2767	212.08	224.42	198.42	64.29	66.32	74.22	PDE_02480	hypothetical protein	GO:0019901(molecular_function:protein kinase binding)	K09554	CDC37		ENOG410XTCZ(S:Function unknown)	EPS27537.1(hypothetical protein PDE_02480 [Penicillium oxalicum 114-2])	sp|O94740|CDC37_SCHPO(Hsp90 co-chaperone Cdc37 OS=Schizosaccharomyces pombe (strain 972 / ATCC 24843) OX=284812 GN=cdc37 PE=1 SV=1)	PF03234.14(CDC37_N:Cdc37 N terminal kinase binding); PF08565.11(CDC37_M:Cdc37 Hsp90 binding domain); PF08564.10(CDC37_C:Cdc37 C terminal domain)
gene-PDE_08121	0.206777	-2.27385	4.66353e-72	9.31275e-71	yes	down	23.3267	2.66333	25.13	16.26	28.59	2.91	2.39	2.69	PDE_08121	hypothetical protein						EPS33159.1(hypothetical protein PDE_08121 [Penicillium oxalicum 114-2])	None
gene-PDE_04181	0.350076	-1.51426	6.30091e-72	1.25275e-70	yes	down	87.37	22.8967	93.91	85.6	82.6	22.32	23.26	23.11	PDE_04181	hypothetical protein	GO:0016021(cellular_component:integral component of membrane)				ENOG410Y5C0(S:Function unknown)	EPS29232.1(hypothetical protein PDE_04181 [Penicillium oxalicum 114-2])	None
gene-PDE_02459	0.341379	-1.55055	8.02268e-72	1.58814e-70	yes	down	181.527	49.57	186.82	180.21	177.55	52.02	50.18	46.51	PDE_02459	hypothetical protein	GO:0016021(cellular_component:integral component of membrane); GO:0006629(biological_process:lipid metabolic process); GO:0008081(molecular_function:phosphoric diester hydrolase activity)				ENOG410ZQG3(S:Function unknown)	EPS27516.1(hypothetical protein PDE_02459 [Penicillium oxalicum 114-2])	sp|D4AUX6|A8043_ARTBC(Uncharacterized secreted protein ARB_08043 OS=Arthroderma benhamiae (strain ATCC MYA-4681 / CBS 112371) OX=663331 GN=ARB_08043 PE=1 SV=1)
gene-PDE_09030	0.303038	-1.72243	1.20098e-71	2.37226e-70	yes	down	1200.08	287.617	1212.65	1135.49	1252.1	268.19	275.35	319.31	PDE_09030	hypothetical protein					ENOG410XZIJ(S:Function unknown)	EPS34068.1(hypothetical protein PDE_09030 [Penicillium oxalicum 114-2])	None
gene-PDE_02854	0.0240369	-5.3786	2.54367e-71	5.00274e-70	yes	down	53.9933	1.03	53.41	51.33	57.24	0.89	1.18	1.02	PDE_02854	hypothetical protein					ENOG4111QJ0(S:Function unknown)	EPS27910.1(hypothetical protein PDE_02854 [Penicillium oxalicum 114-2])	None	PF14021.6(TNT:Tuberculosis necrotizing toxin)
gene-PDE_06265	0.486098	-1.04068	4.40743e-71	8.64958e-70	yes	down	292.023	89.8767	287.49	301.06	287.52	89.24	82.99	97.4	PDE_06265	hypothetical protein	GO:0004497(molecular_function:monooxygenase activity); GO:0020037(molecular_function:heme binding); GO:0016021(cellular_component:integral component of membrane); GO:0016705(molecular_function:oxidoreductase activity, acting on paired donors, with incorporation or reduction of molecular oxygen); GO:0008168(molecular_function:methyltransferase activity); GO:0005506(molecular_function:iron ion bind…	K05917	CYP51	map00100(Steroid biosynthesis)	COG2124(S:Function unknown)	EPS31310.1(hypothetical protein PDE_06265 [Penicillium oxalicum 114-2])	sp|O14442|CP51_UNCNE(Eburicol 14-alpha-demethylase OS=Uncinula necator OX=52586 GN=CYP51 PE=2 SV=2)	PF00067.22(p450:Cytochrome P450)
gene-PDE_04687	0.458746	-1.12423	1.46562e-70	2.8578e-69	yes	down	404.283	123.293	396.99	417.49	398.37	118.27	118.67	132.94	PDE_04687	hypothetical protein					ENOG4111CFY(S:Function unknown); ENOG410XTS8(S:Function unknown)	EPS29737.1(hypothetical protein PDE_04687 [Penicillium oxalicum 114-2])	None	PF16561.5(AMPK1_CBM:Glycogen recognition site of AMP-activated protein kinase)
gene-PDE_08104	0.186705	-2.42116	7.99179e-70	1.55167e-68	yes	down	73.1767	6.25667	77.91	90.53	51.09	6.42	5.46	6.89	PDE_08104	hypothetical protein						EPS33142.1(hypothetical protein PDE_08104 [Penicillium oxalicum 114-2])	None
gene-PDE_01389	0.412025	-1.2792	9.13111e-70	1.76161e-68	yes	down	173.237	56.9267	178.76	183.03	157.92	56.55	53.81	60.42	PDE_01389	hypothetical protein	GO:0050662(molecular_function:coenzyme binding); GO:0005576(cellular_component:extracellular region); GO:0050086(molecular_function:mannitol 2-dehydrogenase activity); GO:0016491(molecular_function:oxidoreductase activity)	K00045	E1.1.1.67, mtlK	map00051(Fructose and mannose metabolism)	COG0246(O:Posttranslational modification, protein turnover, chaperones)	EPS26452.1(hypothetical protein PDE_01389 [Penicillium oxalicum 114-2])	sp|Q2U100|M2DH_ASPOR(Mannitol 2-dehydrogenase OS=Aspergillus oryzae (strain ATCC 42149 / RIB 40) OX=510516 GN=AO090011000230 PE=3 SV=1)	PF08125.13(Mannitol_dh_C:Mannitol dehydrogenase C-terminal domain); PF01232.23(Mannitol_dh:Mannitol dehydrogenase Rossmann domain)
gene-PDE_01239	0.232026	-2.10764	2.11763e-69	4.07677e-68	yes	down	120.17	22.1567	122.78	126.97	110.76	19.35	26.01	21.11	PDE_01239	hypothetical protein	GO:0016021(cellular_component:integral component of membrane); GO:0055085(biological_process:transmembrane transport)				COG0477(G:Carbohydrate transport and metabolism); ENOG410YECJ(U:Intracellular trafficking, secretion, and vesicular transport)	EPS26303.1(hypothetical protein PDE_01239 [Penicillium oxalicum 114-2])	sp|B8N0F1|ASAE_ASPFN(MFS transporter asaE OS=Aspergillus flavus (strain ATCC 200026 / FGSC A1120 / NRRL 3357 / JCM 12722 / SRRC 167) OX=332952 GN=asaE PE=2 SV=1)	PF07690.16(MFS_1:Major Facilitator Superfamily)
gene-PDE_00965	0.168962	-2.56523	3.99806e-69	7.6645e-68	yes	down	30.2567	4.06667	29.25	30.99	30.53	4.3	3.84	4.06	PDE_00965	putative N-acetyl-glucosamine-6-phosphate deacetylase	GO:0005975(biological_process:carbohydrate metabolic process); GO:0046872(molecular_function:metal ion binding); GO:0006044(biological_process:N-acetylglucosamine metabolic process); GO:0047419(molecular_function:N-acetylgalactosamine-6-phosphate deacetylase activity); GO:0008448(molecular_function:N-acetylglucosamine-6-phosphate deacetylase activity)	K01443	nagA, AMDHD2	map00520(Amino sugar and nucleotide sugar metabolism)	COG1820(G:Carbohydrate transport and metabolism)	EPS26029.1(putative N-acetyl-glucosamine-6-phosphate deacetylase [Penicillium oxalicum 114-2])	sp|Q9Y303|NAGA_HUMAN(N-acetylglucosamine-6-phosphate deacetylase OS=Homo sapiens OX=9606 GN=AMDHD2 PE=1 SV=2)	PF01979.20(Amidohydro_1:Amidohydrolase family); PF07969.11(Amidohydro_3:Amidohydrolase family)
gene-PDE_03616	0.392968	-1.34752	5.26207e-69	1.00454e-67	yes	down	350.847	104.81	339.93	347.18	365.43	99.76	101.65	113.02	PDE_03616	hypothetical protein					ENOG410Y3E6(S:Function unknown)	EPS28670.1(hypothetical protein PDE_03616 [Penicillium oxalicum 114-2])	sp|Q6CFD4|AIM34_YARLI(Altered inheritance of mitochondria protein 34, mitochondrial OS=Yarrowia lipolytica (strain CLIB 122 / E 150) OX=284591 GN=AIM34 PE=3 SV=1)	PF02037.27(SAP:SAP domain)
gene-PDE_02417	0.434392	-1.20293	7.31684e-69	1.39387e-67	yes	down	119.637	40.55	125.19	126.77	106.95	40.4	40.55	40.7	PDE_02417	hypothetical protein	GO:0016021(cellular_component:integral component of membrane); GO:0004523(molecular_function:RNA-DNA hybrid ribonuclease activity); GO:0015299(molecular_function:solute:proton antiporter activity); GO:0018580(molecular_function:nitronate monooxygenase activity); GO:0003676(molecular_function:nucleic acid binding)				COG0025(L:Replication, recombination and repair)	EPS27474.1(hypothetical protein PDE_02417 [Penicillium oxalicum 114-2])	sp|Q99173|NAH1_ZYGRO(Na(+)/H(+) antiporter 1 OS=Zygosaccharomyces rouxii OX=4956 GN=SOD2 PE=3 SV=1)	PF00999.21(Na_H_Exchanger:Sodium/hydrogen exchanger family)
gene-PDE_03520	0.455701	-1.13384	1.54877e-68	2.94428e-67	yes	down	291.263	112.437	305.48	309.89	258.42	105.75	123.15	108.41	PDE_03520	hypothetical protein	GO:0022857(molecular_function:transmembrane transporter activity); GO:0016021(cellular_component:integral component of membrane)				COG0531(S:Function unknown)	EPS28574.1(hypothetical protein PDE_03520 [Penicillium oxalicum 114-2])	sp|P19807|HNM1_YEAST(Choline transport protein OS=Saccharomyces cerevisiae (strain ATCC 204508 / S288c) OX=559292 GN=HNM1 PE=1 SV=1)	PF13520.6(AA_permease_2:Amino acid permease); PF00324.21(AA_permease:Amino acid permease)
gene-PDE_03950	0.367658	-1.44357	2.28555e-68	4.33588e-67	yes	down	90.6733	27.9333	94.11	89.83	88.08	26.85	28.49	28.46	PDE_03950	hypothetical protein						EPS29004.1(hypothetical protein PDE_03950 [Penicillium oxalicum 114-2])	None
gene-PDE_05738	0.297957	-1.74682	6.65321e-68	1.25433e-66	yes	down	116.07	26.2	124.96	118.65	104.6	22.88	27.82	27.9	PDE_05738	hypothetical protein	GO:0016021(cellular_component:integral component of membrane)				ENOG4110AXA(S:Function unknown)	EPS30786.1(hypothetical protein PDE_05738 [Penicillium oxalicum 114-2])	sp|Q9Y7X4|YGRG_SCHPO(Uncharacterized membrane protein C365.16 OS=Schizosaccharomyces pombe (strain 972 / ATCC 24843) OX=284812 GN=SPBC365.16 PE=4 SV=1)
gene-PDE_06602	0.204273	-2.29143	6.77539e-68	1.27473e-66	yes	down	47.6067	7.73333	52.44	49.96	40.42	6.73	7.15	9.32	PDE_06602	carbohydrate binding domain-containing protein	GO:0016021(cellular_component:integral component of membrane); GO:0016798(molecular_function:hydrolase activity, acting on glycosyl bonds)				ENOG410ZQYN(S:Function unknown); ENOG410YX1H(S:Function unknown); ENOG4111MV9(S:Function unknown); ENOG410ZSBX(S:Function unknown)	EPS31646.1(carbohydrate binding domain-containing protein [Penicillium oxalicum 114-2])	None
gene-PDE_06074	0.257052	-1.95987	1.13643e-67	2.12492e-66	yes	down	610.263	123.52	585.3	606.8	638.69	128.65	135.53	106.38	PDE_06074	hypothetical protein		K09958	K09958		COG3558(S:Function unknown)	EPS31119.1(hypothetical protein PDE_06074 [Penicillium oxalicum 114-2])	None	PF07080.11(DUF1348:Protein of unknown function (DUF1348)); PF12680.7(SnoaL_2:SnoaL-like domain); PF14534.6(DUF4440:Domain of unknown function (DUF4440))
gene-PDE_02490	0.429818	-1.2182	1.52911e-67	2.8533e-66	yes	down	229.407	74.64	238.6	251.18	198.44	74.72	74.31	74.89	PDE_02490	hypothetical protein	GO:0004360(molecular_function:glutamine-fructose-6-phosphate transaminase (isomerizing) activity); GO:0097367(molecular_function:carbohydrate derivative binding); GO:1901135(biological_process:carbohydrate derivative metabolic process); GO:0006487(biological_process:protein N-linked glycosylation); GO:0006047(biological_process:UDP-N-acetylglucosamine metabolic process); GO:0034221(biological_pro…	K00820	glmS, GFPT	map00520(Amino sugar and nucleotide sugar metabolism); map00250(Alanine, aspartate and glutamate metabolism)	COG0449(M:Cell wall/membrane/envelope biogenesis)	EPS27547.1(hypothetical protein PDE_02490 [Penicillium oxalicum 114-2])	sp|P14742|GFA1_YEAST(Glutamine--fructose-6-phosphate aminotransferase [isomerizing] OS=Saccharomyces cerevisiae (strain ATCC 204508 / S288c) OX=559292 GN=GFA1 PE=1 SV=4)	PF01380.22(SIS:SIS domain); PF13522.6(GATase_6:Glutamine amidotransferase domain); PF13537.6(GATase_7:Glutamine amidotransferase domain); PF13230.6(GATase_4:Glutamine amidotransferases class-II)
gene-PDE_00878	0.334365	-1.5805	2.13082e-67	3.95984e-66	yes	down	45.4533	12.0567	46.02	47.33	43.01	12.33	11.1	12.74	PDE_00878	hypothetical protein	GO:0004396(molecular_function:hexokinase activity); GO:0005623(cellular_component:cell); GO:0001678(biological_process:cellular glucose homeostasis); GO:0006096(biological_process:glycolytic process); GO:0005524(molecular_function:ATP binding); GO:0005536(molecular_function:glucose binding)	K00844	HK	map00520(Amino sugar and nucleotide sugar metabolism); map00010(Glycolysis / Gluconeogenesis); map00500(Starch and sucrose metabolism); map00051(Fructose and mannose metabolism); map00052(Galactose metabolism)	COG5026(S:Function unknown)	EPS25942.1(hypothetical protein PDE_00878 [Penicillium oxalicum 114-2])	sp|Q4U3Y2|HXK1_ASPFU(Hexokinase-1 OS=Neosartorya fumigata (strain ATCC MYA-4609 / Af293 / CBS 101355 / FGSC A1100) OX=330879 GN=hxkA PE=2 SV=1)	PF03727.16(Hexokinase_2:Hexokinase); PF00349.21(Hexokinase_1:Hexokinase)
gene-PDE_07345	0.0699442	-3.83765	8.94932e-67	1.65299e-65	yes	down	12.91	0.626667	14.02	14.81	9.9	0.55	0.63	0.7	PDE_07345	hypothetical protein	GO:0016021(cellular_component:integral component of membrane); GO:0004190(molecular_function:aspartic-type endopeptidase activity)				ENOG410ZR7Q(U:Intracellular trafficking, secretion, and vesicular transport)	EPS32385.1(hypothetical protein PDE_07345 [Penicillium oxalicum 114-2])	sp|Q9P904|PALH_EMENI(pH-response regulator protein palH/RIM21 OS=Emericella nidulans (strain FGSC A4 / ATCC 38163 / CBS 112.46 / NRRL 194 / M139) OX=227321 GN=palH PE=3 SV=1)	PF08733.10(PalH:PalH/RIM21)
gene-PDE_01903	0.404963	-1.30414	1.91486e-66	3.5297e-65	yes	down	635.603	210.873	590.64	646.34	669.83	226.34	183.11	223.17	PDE_01903	hypothetical protein	GO:0003677(molecular_function:DNA binding)	K03627	MBF1		COG1813(K:Transcription)	EPS26963.1(hypothetical protein PDE_01903 [Penicillium oxalicum 114-2])	sp|Q4WX89|MBF1_ASPFU(Multiprotein-bridging factor 1 OS=Neosartorya fumigata (strain ATCC MYA-4609 / Af293 / CBS 101355 / FGSC A1100) OX=330879 GN=mbf1 PE=3 SV=1)	PF08523.10(MBF1:Multiprotein bridging factor 1); PF01381.22(HTH_3:Helix-turn-helix); PF13560.6(HTH_31:Helix-turn-helix domain)
gene-PDE_04583	0.360356	-1.47251	5.60033e-66	1.02609e-64	yes	down	198.15	56.6767	192.55	215.82	186.08	59.98	52.41	57.64	PDE_04583	hypothetical protein	GO:0016787(molecular_function:hydrolase activity); GO:0016021(cellular_component:integral component of membrane)				COG0657(S:Function unknown)	EPS29633.1(hypothetical protein PDE_04583 [Penicillium oxalicum 114-2])	sp|Q9US38|YFZ3_SCHPO(AB hydrolase superfamily protein C1039.03 OS=Schizosaccharomyces pombe (strain 972 / ATCC 24843) OX=284812 GN=SPAC1039.03 PE=3 SV=1)	PF07859.13(Abhydrolase_3:alpha/beta hydrolase fold); PF00135.28(COesterase:Carboxylesterase family)
gene-PDE_02559	0.00442922	-7.81873	5.79688e-66	1.05997e-64	yes	down	103.903	0.37	104.35	95.61	111.75	0.4	0.43	0.28	PDE_02559	hypothetical protein	GO:0003824(molecular_function:catalytic activity); GO:0046872(molecular_function:metal ion binding); GO:0004222(molecular_function:metalloendopeptidase activity); GO:0016787(molecular_function:hydrolase activity)				COG1335(S:Function unknown)	EPS27615.1(hypothetical protein PDE_02559 [Penicillium oxalicum 114-2])	sp|P21367|YCAC_ECOLI(Probable hydrolase YcaC OS=Escherichia coli (strain K12) OX=83333 GN=ycaC PE=1 SV=1)	PF00857.20(Isochorismatase:Isochorismatase family)
gene-PDE_04468	0.474989	-1.07403	6.71998e-66	1.2263e-64	yes	down	294.613	105.857	290.92	298.37	294.55	104.26	99.57	113.74	PDE_04468	putative alpha-1,6-mannanase	GO:0016021(cellular_component:integral component of membrane); GO:0016052(biological_process:carbohydrate catabolic process); GO:0008496(molecular_function:mannan endo-1,6-alpha-mannosidase activity)	K08257	E3.2.1.101		ENOG410XTMT(S:Function unknown)	EPS29518.1(putative alpha-1,6-mannanase [Penicillium oxalicum 114-2])	sp|Q75DG6|DCW1_ASHGO(Mannan endo-1,6-alpha-mannosidase DCW1 OS=Ashbya gossypii (strain ATCC 10895 / CBS 109.51 / FGSC 9923 / NRRL Y-1056) OX=284811 GN=DCW1 PE=3 SV=2)	PF03663.14(Glyco_hydro_76:Glycosyl hydrolase family 76)
gene-PDE_09023	0.365497	-1.45207	6.80633e-66	1.23957e-64	yes	down	109.093	34.2633	112.97	124.16	90.15	30.61	32.25	39.93	PDE_09023	hypothetical protein	GO:0003700(molecular_function:transcription factor activity, sequence-specific DNA binding); GO:0016021(cellular_component:integral component of membrane)				ENOG4111UMI(S:Function unknown)	EPS34061.1(hypothetical protein PDE_09023 [Penicillium oxalicum 114-2])	None
gene-PDE_02384	0.238032	-2.07077	8.98039e-66	1.62899e-64	yes	down	367.503	69.4767	421.05	427.99	253.47	68.48	66.39	73.56	PDE_02384	carbohydrate binding domain-containing protein	GO:0016021(cellular_component:integral component of membrane); GO:0005337(molecular_function:nucleoside transmembrane transporter activity); GO:0016798(molecular_function:hydrolase activity, acting on glycosyl bonds)				ENOG410YX1H(S:Function unknown)	EPS27441.1(carbohydrate binding domain-containing protein [Penicillium oxalicum 114-2])	None	PF06131.11(DUF963:Schizosaccharomyces pombe repeat of unknown function (DUF963))
gene-PDE_01642	0.464122	-1.10742	1.5253e-65	2.76131e-64	yes	down	110.987	41.0967	116.21	114	102.75	39.44	40.36	43.49	PDE_01642	hypothetical protein						EPS26704.1(hypothetical protein PDE_01642 [Penicillium oxalicum 114-2])	None
gene-PDE_02167	0.379569	-1.39757	2.00568e-65	3.61657e-64	yes	down	64.2133	19.42	64.8	67.31	60.53	19.11	17.74	21.41	PDE_02167	hypothetical protein	GO:0003997(molecular_function:acyl-CoA oxidase activity); GO:0005777(cellular_component:peroxisome); GO:0006635(biological_process:fatty acid beta-oxidation); GO:0071949(molecular_function:FAD binding)	K00232	E1.3.3.6, ACOX1, ACOX3	map04146(Peroxisome); map00592(alpha-Linolenic acid metabolism); map01040(Biosynthesis of unsaturated fatty acids); map00071(Fatty acid degradation)	COG1960(S:Function unknown)	EPS27224.1(hypothetical protein PDE_02167 [Penicillium oxalicum 114-2])	sp|O65202|ACOX1_ARATH(Peroxisomal acyl-coenzyme A oxidase 1 OS=Arabidopsis thaliana OX=3702 GN=ACX1 PE=1 SV=1)	PF01756.19(ACOX:Acyl-CoA oxidase); PF14749.6(Acyl-CoA_ox_N:Acyl-coenzyme A oxidase N-terminal); PF02770.19(Acyl-CoA_dh_M:Acyl-CoA dehydrogenase, middle domain)
gene-PDE_05832	0.439248	-1.18689	5.00763e-65	8.97628e-64	yes	down	164.24	47.9333	159.09	166.84	166.79	48.81	46.57	48.42	PDE_05832	hypothetical protein					ENOG4111G2Q(S:Function unknown)	EPS30880.1(hypothetical protein PDE_05832 [Penicillium oxalicum 114-2])	sp|O74497|YCRA_SCHPO(SPRY domain-containing protein C285.10c OS=Schizosaccharomyces pombe (strain 972 / ATCC 24843) OX=284812 GN=SPCC285.10c PE=4 SV=1)
gene-PDE_03705	0.409179	-1.2892	6.61636e-65	1.18134e-63	yes	down	631.863	204.833	628.35	661.7	605.54	200.33	188.18	225.99	PDE_03705	hypothetical protein					ENOG4111X5Y(S:Function unknown)	EPS28759.1(hypothetical protein PDE_03705 [Penicillium oxalicum 114-2])	None
gene-PDE_00237	0.290394	-1.78392	1.86176e-64	3.30471e-63	yes	down	87.9833	20.2333	92.22	94.28	77.45	19.49	18.93	22.28	PDE_00237	hypothetical protein	GO:0016021(cellular_component:integral component of membrane); GO:0045145(molecular_function:single-stranded DNA 5'-3' exodeoxyribonuclease activity); GO:0055085(biological_process:transmembrane transport)				ENOG4111SYH(G:Carbohydrate transport and metabolism)	EPS25304.1(hypothetical protein PDE_00237 [Penicillium oxalicum 114-2])	sp|Q4IPX8|SYM1_GIBZE(Protein SYM1 OS=Gibberella zeae (strain PH-1 / ATCC MYA-4620 / FGSC 9075 / NRRL 31084) OX=229533 GN=SYM1 PE=3 SV=1)	PF04117.12(Mpv17_PMP22:Mpv17 / PMP22 family)
gene-PDE_00978	0.307731	-1.70026	5.07814e-64	8.99641e-63	yes	down	94.24	19.7767	99.75	96.57	86.4	19.45	20.55	19.33	PDE_00978	hypothetical protein	GO:0046873(molecular_function:metal ion transmembrane transporter activity); GO:0016021(cellular_component:integral component of membrane)				ENOG4111GP2(S:Function unknown)	EPS26042.1(hypothetical protein PDE_00978 [Penicillium oxalicum 114-2])	sp|Q12436|ZRT2_YEAST(Zinc-regulated transporter 2 OS=Saccharomyces cerevisiae (strain ATCC 204508 / S288c) OX=559292 GN=ZRT2 PE=1 SV=1)	PF02535.22(Zip:ZIP Zinc transporter)
gene-PDE_08710	0.442529	-1.17616	9.24995e-64	1.63237e-62	yes	down	82.1533	28.9567	83.95	85.14	77.37	28.36	27.58	30.93	PDE_08710	hypothetical protein	GO:0030246(molecular_function:carbohydrate binding)				ENOG410Z615(S:Function unknown)	EPS33748.1(hypothetical protein PDE_08710 [Penicillium oxalicum 114-2])	sp|P40483|YIK8_YEAST(Putative zinc metalloproteinase YIL108W OS=Saccharomyces cerevisiae (strain ATCC 204508 / S288c) OX=559292 GN=YIL108W PE=1 SV=1)	PF12044.8(Metallopep:Putative peptidase family)
gene-PDE_08634	0.489719	-1.02997	2.62296e-63	4.61986e-62	yes	down	285.753	117.25	294.03	306.23	257	117.08	114.17	120.5	PDE_08634	hypothetical protein	GO:0004674(molecular_function:protein serine/threonine kinase activity); GO:0005524(molecular_function:ATP binding); GO:0004683(molecular_function:calmodulin-dependent protein kinase activity)	K08794	CAMK1		ENOG410XRMJ(T:Signal transduction mechanisms)	EPS33672.1(hypothetical protein PDE_08634 [Penicillium oxalicum 114-2])	sp|Q00771|KCC1A_EMENI(Calcium/calmodulin-dependent protein kinase cmkA OS=Emericella nidulans (strain FGSC A4 / ATCC 38163 / CBS 112.46 / NRRL 194 / M139) OX=227321 GN=cmkA PE=1 SV=2)	PF00069.25(Pkinase:Protein kinase domain); PF07714.17(Pkinase_Tyr:Protein tyrosine kinase); PF14531.6(Kinase-like:Kinase-like); PF17667.1(Pkinase_fungal:Fungal protein kinase)
gene-PDE_00017	0.370487	-1.43251	3.98401e-63	6.99006e-62	yes	down	72.25	23.2567	72.04	74.35	70.36	24.69	21.28	23.8	PDE_00017	hypothetical protein	GO:0016021(cellular_component:integral component of membrane); GO:0005634(cellular_component:nucleus); GO:0008270(molecular_function:zinc ion binding); GO:0000981(molecular_function:RNA polymerase II transcription factor activity, sequence-specific DNA binding)				ENOG4111MEV(S:Function unknown); ENOG410YMZG(S:Function unknown)	EPS25086.1(hypothetical protein PDE_00017 [Penicillium oxalicum 114-2])	None	PF11951.8(Fungal_trans_2:Fungal specific transcription factor domain)
gene-PDE_06765	0.263565	-1.92377	5.21285e-63	9.11099e-62	yes	down	37.4167	5.28333	37.93	38.41	35.91	5.45	5.39	5.01	PDE_06765	hypothetical protein	GO:0005634(cellular_component:nucleus); GO:0008270(molecular_function:zinc ion binding); GO:0000981(molecular_function:RNA polymerase II transcription factor activity, sequence-specific DNA binding); GO:0003677(molecular_function:DNA binding)				ENOG4110B4A(S:Function unknown)	EPS31807.1(hypothetical protein PDE_06765 [Penicillium oxalicum 114-2])	None
gene-PDE_06396	0.0624331	-4.00154	2.14577e-62	3.72178e-61	yes	down	19.4833	0.956667	20.46	20.2	17.79	1.17	0.49	1.21	PDE_06396	hypothetical protein	GO:0016021(cellular_component:integral component of membrane)				ENOG410ZHR9(U:Intracellular trafficking, secretion, and vesicular transport)	EPS31441.1(hypothetical protein PDE_06396 [Penicillium oxalicum 114-2])	sp|P38680|MTR_NEUCR(N amino acid transport system protein OS=Neurospora crassa (strain ATCC 24698 / 74-OR23-1A / CBS 708.71 / DSM 1257 / FGSC 987) OX=367110 GN=mtr PE=3 SV=2)	PF01490.18(Aa_trans:Transmembrane amino acid transporter protein)
gene-PDE_04303	0.129799	-2.94565	3.14887e-62	5.45126e-61	yes	down	18.56	1.91	20.38	21.15	14.15	1.79	2.2	1.74	PDE_04303	hypothetical protein	GO:0016021(cellular_component:integral component of membrane)				COG2966(S:Function unknown)	EPS29354.1(hypothetical protein PDE_04303 [Penicillium oxalicum 114-2])	sp|Q5AH11|PRM10_CANAL(Pheromone-regulated membrane protein 10 OS=Candida albicans (strain SC5314 / ATCC MYA-2876) OX=237561 GN=PRM10 PE=3 SV=1)	PF06738.12(ThrE:Putative threonine/serine exporter); PF12821.7(ThrE_2:Threonine/Serine exporter, ThrE)
gene-PDE_04005	0.427837	-1.22487	4.05027e-62	6.99844e-61	yes	down	136.397	46.63	139.5	146.79	122.9	46.41	43.24	50.24	PDE_04005	hypothetical protein	GO:0005524(molecular_function:ATP binding); GO:0003676(molecular_function:nucleic acid binding); GO:0004672(molecular_function:protein kinase activity)				ENOG4110B0E(S:Function unknown)	EPS29058.1(hypothetical protein PDE_04005 [Penicillium oxalicum 114-2])	None	PF11917.8(DUF3435:Protein of unknown function (DUF3435))
gene-PDE_08426	0.378618	-1.40118	5.09885e-62	8.79358e-61	yes	down	118.643	33.05	127.78	127.98	100.17	34.15	30.59	34.41	PDE_08426	hypothetical protein	GO:0016021(cellular_component:integral component of membrane); GO:0006281(biological_process:DNA repair); GO:0004222(molecular_function:metalloendopeptidase activity); GO:0007229(biological_process:integrin-mediated signaling pathway); GO:0003684(molecular_function:damaged DNA binding)				ENOG410XX2M(S:Function unknown)	EPS33464.1(hypothetical protein PDE_08426 [Penicillium oxalicum 114-2])	sp|Q4WQ08|ADMB_ASPFU(Disintegrin and metalloproteinase domain-containing protein B OS=Neosartorya fumigata (strain ATCC MYA-4609 / Af293 / CBS 101355 / FGSC A1100) OX=330879 GN=ADM-B PE=3 SV=2)	PF13688.6(Reprolysin_5:Metallo-peptidase family M12); PF13583.6(Reprolysin_4:Metallo-peptidase family M12B Reprolysin-like); PF13574.6(Reprolysin_2:Metallo-peptidase family M12B Reprolysin-like); PF00200.23(Disintegrin:Disintegrin); PF13582.6(Reprolysin_3:Metallo-peptidase family M12B Reprolysin-like); PF01562.19(Pep_M12B_propep:Reprolysin family propeptide)
gene-PDE_00201	0.3243	-1.6246	5.62514e-62	9.6829e-61	yes	down	63.02	16.23	63.58	65.66	59.82	14.83	15.73	18.13	PDE_00201	hypothetical protein	GO:0016787(molecular_function:hydrolase activity); GO:0005525(molecular_function:GTP binding)	K06942	ychF		COG0012(S:Function unknown)	EPS25268.1(hypothetical protein PDE_00201 [Penicillium oxalicum 114-2])	sp|O94362|YHOF_SCHPO(Uncharacterized GTP-binding protein C428.15 OS=Schizosaccharomyces pombe (strain 972 / ATCC 24843) OX=284812 GN=SPBC428.15 PE=3 SV=1)	PF08438.10(MMR_HSR1_C:GTPase of unknown function C-terminal); PF01926.23(MMR_HSR1:50S ribosome-binding GTPase); PF02421.18(FeoB_N:Ferrous iron transport protein B)
gene-PDE_04373	0.325965	-1.61721	9.62832e-62	1.65425e-60	yes	down	41.8033	8.81667	43.57	44.62	37.22	9.14	8.2	9.11	PDE_04373	hypothetical protein	GO:0015099(molecular_function:nickel cation transmembrane transporter activity); GO:0046872(molecular_function:metal ion binding); GO:0016021(cellular_component:integral component of membrane); GO:0005886(cellular_component:plasma membrane)	K07241	nixA		COG3376(P:Inorganic ion transport and metabolism)	EPS29424.1(hypothetical protein PDE_04373 [Penicillium oxalicum 114-2])	sp|O74869|NIC1_SCHPO(High-affinity nickel transport protein nic1 OS=Schizosaccharomyces pombe (strain 972 / ATCC 24843) OX=284812 GN=nic1 PE=3 SV=3)	PF03824.16(NicO:High-affinity nickel-transport protein)
gene-PDE_02404	0.289609	-1.78782	1.56516e-61	2.68405e-60	yes	down	62.48	14.41	60.22	62.59	64.63	13.39	14.78	15.06	PDE_02404	hypothetical protein	GO:0016787(molecular_function:hydrolase activity); GO:0016021(cellular_component:integral component of membrane)				COG0494(S:Function unknown)	EPS27461.1(hypothetical protein PDE_02404 [Penicillium oxalicum 114-2])	sp|O13717|YDZA_SCHPO(Uncharacterized protein C14C4.10c OS=Schizosaccharomyces pombe (strain 972 / ATCC 24843) OX=284812 GN=SPAC14C4.10c PE=4 SV=1)	PF00293.28(NUDIX:NUDIX domain)
gene-PDE_09666	0.233377	-2.09926	3.30339e-61	5.64365e-60	yes	down	201.633	36.6067	219.84	198.15	186.91	37.12	34.68	38.02	PDE_09666	hypothetical protein						EPS34702.1(hypothetical protein PDE_09666 [Penicillium oxalicum 114-2])	None
gene-PDE_02550	0.288026	-1.79573	6.59804e-61	1.12513e-59	yes	down	67.8433	14.2533	71.59	73.94	58	13.47	14.44	14.85	PDE_02550	hypothetical protein					ENOG410YBQ7(S:Function unknown)	EPS27607.1(hypothetical protein PDE_02550 [Penicillium oxalicum 114-2])	None
gene-PDE_01911	0.456531	-1.13122	6.7911e-61	1.15588e-59	yes	down	831.41	312.38	835.46	839.94	818.83	312.74	297.72	326.68	PDE_01911	hypothetical protein	GO:0003723(molecular_function:RNA binding)				COG0724(S:Function unknown); ENOG4111PGT(S:Function unknown); ENOG4111GI6(K:Transcription)	EPS26971.1(hypothetical protein PDE_01911 [Penicillium oxalicum 114-2])	sp|Q9SVM8|RBG2_ARATH(Glycine-rich RNA-binding protein 2, mitochondrial OS=Arabidopsis thaliana OX=3702 GN=RBG2 PE=1 SV=1)	PF00076.22(RRM_1:RNA recognition motif. (a.k.a. RRM, RBD, or RNP domain))
gene-PDE_02216	0.497059	-1.00851	1.42787e-60	2.42578e-59	yes	down	147.18	58.2767	150.26	150.58	140.7	57.45	55.82	61.56	PDE_02216	hypothetical protein	GO:0022857(molecular_function:transmembrane transporter activity); GO:0016021(cellular_component:integral component of membrane); GO:0008643(biological_process:carbohydrate transport)				ENOG410XNQK(S:Function unknown)	EPS27273.1(hypothetical protein PDE_02216 [Penicillium oxalicum 114-2])	sp|Q8GXR2|PLT6_ARATH(Probable polyol transporter 6 OS=Arabidopsis thaliana OX=3702 GN=PLT6 PE=2 SV=2)	PF00083.24(Sugar_tr:Sugar (and other) transporter); PF07690.16(MFS_1:Major Facilitator Superfamily)
gene-PDE_07648	0.277872	-1.84751	1.52652e-60	2.58854e-59	yes	down	137.353	30.04	151	139.32	121.74	30.3	27.34	32.48	PDE_07648	hypothetical protein	GO:0000935(cellular_component:barrier septum); GO:0000917(biological_process:barrier septum assembly); GO:0034613(biological_process:cellular protein localization); GO:0003924(molecular_function:GTPase activity); GO:0008360(biological_process:regulation of cell shape); GO:0032955(biological_process:regulation of barrier septum assembly); GO:0005938(cellular_component:cell cortex); GO:0032956(biol…				COG1100(S:Function unknown)	EPS32688.1(hypothetical protein PDE_07648 [Penicillium oxalicum 114-2])	sp|Q96WY0|RHOC_EMENI(GTP-binding protein rhoC OS=Emericella nidulans (strain FGSC A4 / ATCC 38163 / CBS 112.46 / NRRL 194 / M139) OX=227321 GN=rhoC PE=3 SV=2)	PF00071.22(Ras:Ras family); PF08477.13(Roc:Ras of Complex, Roc, domain of DAPkinase); PF00025.21(Arf:ADP-ribosylation factor family)
gene-PDE_07740	0.299434	-1.73969	3.69356e-60	6.22844e-59	yes	down	78.9333	18.7433	75.33	89.57	71.9	18.37	18.24	19.62	PDE_07740	hypothetical protein	GO:0016151(molecular_function:nickel cation binding); GO:0006807(biological_process:nitrogen compound metabolic process)	K03190	ureD, ureH		COG0829(O:Posttranslational modification, protein turnover, chaperones)	EPS32780.1(hypothetical protein PDE_07740 [Penicillium oxalicum 114-2])	sp|P87125|URED_SCHPO(Uncharacterized urease accessory protein ureD-like OS=Schizosaccharomyces pombe (strain 972 / ATCC 24843) OX=284812 GN=SPAC3A12.09c PE=3 SV=1)	PF01774.17(UreD:UreD urease accessory protein)
gene-PDE_00704	0.388277	-1.36484	3.8094e-60	6.41191e-59	yes	down	42.39	16.3667	46.86	43.55	36.76	18.37	14.46	16.27	PDE_00704	hypothetical protein	GO:0016740(molecular_function:transferase activity)				ENOG410YWXA(S:Function unknown); ENOG410Y6Q4(S:Function unknown)	EPS25768.1(hypothetical protein PDE_00704 [Penicillium oxalicum 114-2])	sp|P36044|MNN4_YEAST(Protein MNN4 OS=Saccharomyces cerevisiae (strain ATCC 204508 / S288c) OX=559292 GN=MNN4 PE=4 SV=2)	PF04991.13(LicD:LicD family)
gene-PDE_02743	0.432057	-1.21071	9.94858e-60	1.66529e-58	yes	down	885.323	304.157	908.99	933.33	813.65	289.06	280.61	342.8	PDE_02743	hypothetical protein	GO:0016021(cellular_component:integral component of membrane); GO:0016628(molecular_function:oxidoreductase activity, acting on the CH-CH group of donors, NAD or NADP as acceptor)	K00222	TM7SF2, ERG24	map00100(Steroid biosynthesis)	ENOG410XP67(U:Intracellular trafficking, secretion, and vesicular transport)	EPS27799.1(hypothetical protein PDE_02743 [Penicillium oxalicum 114-2])	sp|P38670|ERG24_NEUCR(Delta(14)-sterol reductase OS=Neurospora crassa (strain ATCC 24698 / 74-OR23-1A / CBS 708.71 / DSM 1257 / FGSC 987) OX=367110 GN=erg-3 PE=3 SV=1)	PF01222.17(ERG4_ERG24:Ergosterol biosynthesis ERG4/ERG24 family); PF06966.12(DUF1295:Protein of unknown function (DUF1295))
gene-PDE_01002	0.363316	-1.4607	1.34493e-59	2.24714e-58	yes	down	118.923	34.09	119.74	117.51	119.52	35.42	30.62	36.23	PDE_01002	hypothetical protein	GO:0005634(cellular_component:nucleus); GO:0001081(biological_process:nitrogen catabolite repression of transcription from RNA polymerase II promoter)				ENOG410YEZ2(S:Function unknown); ENOG4111689(S:Function unknown)	EPS26066.1(hypothetical protein PDE_01002 [Penicillium oxalicum 114-2])	sp|Q5ZID0|NMRL1_CHICK(NmrA-like family domain-containing protein 1 OS=Gallus gallus OX=9031 GN=NMRAL1 PE=2 SV=1)	PF05368.13(NmrA:NmrA-like family); PF13460.6(NAD_binding_10:NAD(P)H-binding); PF01370.21(Epimerase:NAD dependent epimerase/dehydratase family)
gene-PDE_06885	0.387356	-1.36827	1.93101e-59	3.22048e-58	yes	down	129.813	39.96	127.92	131.03	130.49	39.75	39.61	40.52	PDE_06885	hypothetical protein	GO:0016021(cellular_component:integral component of membrane)				ENOG410Y922(S:Function unknown)	EPS31926.1(hypothetical protein PDE_06885 [Penicillium oxalicum 114-2])	None
gene-PDE_02379	0.486503	-1.03948	4.05203e-59	6.74549e-58	yes	down	3262.77	1289.53	3360.33	3453.26	2974.73	1195.35	1277.24	1395.99	PDE_02379	hypothetical protein	GO:0005524(molecular_function:ATP binding)	K03283	HSPA1s	map04213(Longevity regulating pathway - multiple species); map04144(Endocytosis); map04141(Protein processing in endoplasmic reticulum); map03040(Spliceosome)	COG0443(S:Function unknown)	EPS27436.1(hypothetical protein PDE_02379 [Penicillium oxalicum 114-2])	sp|Q5B2V1|HSP70_EMENI(Heat shock 70 kDa protein OS=Emericella nidulans (strain FGSC A4 / ATCC 38163 / CBS 112.46 / NRRL 194 / M139) OX=227321 GN=hsp70 PE=1 SV=1)	PF00012.20(HSP70:Hsp70 protein); PF06723.13(MreB_Mbl:MreB/Mbl protein)
gene-PDE_02402	0.422864	-1.24173	4.75389e-59	7.89943e-58	yes	down	142.713	47.16	147.65	146.33	134.16	49.27	46.57	45.64	PDE_02402	hypothetical protein					ENOG410YF13(S:Function unknown); ENOG410YEN5(S:Function unknown)	EPS27459.1(hypothetical protein PDE_02402 [Penicillium oxalicum 114-2])	None
gene-PDE_09667	0.250515	-1.99703	1.65484e-58	2.72989e-57	yes	down	331.967	60.6967	348.42	339.69	307.79	64.15	67.02	50.92	PDE_09667	hypothetical protein					ENOG411153T(S:Function unknown)	EPS34703.1(hypothetical protein PDE_09667 [Penicillium oxalicum 114-2])	None
gene-PDE_09699	0.149681	-2.74004	7.57273e-58	1.24697e-56	yes	down	12.68	1.5	13.2	13.01	11.83	1.71	1.34	1.45	PDE_09699	hypothetical protein	GO:0016021(cellular_component:integral component of membrane); GO:0016491(molecular_function:oxidoreductase activity)				ENOG410XNZY(S:Function unknown); ENOG41117V5(S:Function unknown); ENOG410Y261(S:Function unknown)	EPS34735.1(hypothetical protein PDE_09699 [Penicillium oxalicum 114-2])	None
gene-PDE_06609	0.315615	-1.66376	8.06566e-58	1.32335e-56	yes	down	185.38	46.7533	191.42	184.06	180.66	47.83	50.53	41.9	PDE_06609	hypothetical protein		K05288	PIGO	map00563(Glycosylphosphatidylinositol (GPI)-anchor biosynthesis)	ENOG410YSAF(S:Function unknown)	EPS31652.1(hypothetical protein PDE_06609 [Penicillium oxalicum 114-2])	None
gene-PDE_09311	0.363764	-1.45893	1.38724e-57	2.25979e-56	yes	down	91.6533	33.3333	97.25	90.27	87.44	34.66	33.38	31.96	PDE_09311	hypothetical protein	GO:0016021(cellular_component:integral component of membrane); GO:0005789(cellular_component:endoplasmic reticulum membrane); GO:0006506(biological_process:GPI anchor biosynthetic process)				ENOG4111F09(S:Function unknown)	EPS34347.1(hypothetical protein PDE_09311 [Penicillium oxalicum 114-2])	sp|Q5BB40|PBN1_EMENI(Protein pbn1 OS=Emericella nidulans (strain FGSC A4 / ATCC 38163 / CBS 112.46 / NRRL 194 / M139) OX=227321 GN=pbn1 PE=3 SV=2)	PF08320.12(PIG-X:PIG-X / PBN1)
gene-PDE_08117	0.456402	-1.13162	1.44564e-57	2.35071e-56	yes	down	442.077	160.343	432.63	456.5	437.1	161.14	162.69	157.2	PDE_08117	hypothetical protein		K04523	UBQLN, DSK2	map04141(Protein processing in endoplasmic reticulum)	COG5272(O:Posttranslational modification, protein turnover, chaperones)	EPS33155.1(hypothetical protein PDE_08117 [Penicillium oxalicum 114-2])	sp|Q10169|DSK2_SCHPO(Deubiquitination-protection protein dph1 OS=Schizosaccharomyces pombe (strain 972 / ATCC 24843) OX=284812 GN=dph1 PE=4 SV=1)	PF00240.23(ubiquitin:Ubiquitin family); PF00627.31(UBA:UBA/TS-N domain); PF11976.8(Rad60-SLD:Ubiquitin-2 like Rad60 SUMO-like); PF13881.6(Rad60-SLD_2:Ubiquitin-2 like Rad60 SUMO-like); PF10302.9(DUF2407:DUF2407 ubiquitin-like domain)
gene-PDE_00295	0.300451	-1.7348	4.38234e-57	7.10064e-56	yes	down	95.7467	22.7133	100.56	110.31	76.37	21.79	21.72	24.63	PDE_00295	hypothetical protein	GO:0042626(molecular_function:ATPase activity, coupled to transmembrane movement of substances); GO:0016021(cellular_component:integral component of membrane); GO:0055085(biological_process:transmembrane transport); GO:0035690(biological_process:cellular response to drug); GO:0016887(molecular_function:ATPase activity); GO:0005886(cellular_component:plasma membrane); GO:0046618(biological_process…				COG0842(S:Function unknown)	EPS25362.1(hypothetical protein PDE_00295 [Penicillium oxalicum 114-2])	sp|E9RBG1|ABCC_ASPFU(ABC multidrug transporter C OS=Neosartorya fumigata (strain ATCC MYA-4609 / Af293 / CBS 101355 / FGSC A1100) OX=330879 GN=abcC PE=2 SV=1)	PF01061.24(ABC2_membrane:ABC-2 type transporter); PF06422.12(PDR_CDR:CDR ABC transporter); PF00005.27(ABC_tran:ABC transporter); PF14510.6(ABC_trans_N:ABC-transporter N-terminal); PF03193.16(RsgA_GTPase:RsgA GTPase); PF13191.6(AAA_16:AAA ATPase domain); PF13481.6(AAA_25:AAA domain); PF12698.7(ABC2_membrane_3:ABC-2 family transporter protein); PF13671.6(AAA_33:AAA domain)
gene-PDE_01453	0.263307	-1.92518	4.78628e-57	7.74136e-56	yes	down	62.9867	13.1933	68.56	72.49	47.91	12.5	13.07	14.01	PDE_01453	hypothetical protein	GO:0006633(biological_process:fatty acid biosynthetic process); GO:0016787(molecular_function:hydrolase activity); GO:0004318(molecular_function:enoyl-[acyl-carrier-protein] reductase (NADH) activity); GO:0005835(cellular_component:fatty acid synthase complex)	K00668	FAS1	map00061(Fatty acid biosynthesis)	COG0331(I:Lipid transport and metabolism)	EPS26516.1(hypothetical protein PDE_01453 [Penicillium oxalicum 114-2])	sp|P34229|FAS1_YARLI(Fatty acid synthase subunit beta OS=Yarrowia lipolytica (strain CLIB 122 / E 150) OX=284591 GN=FAS1 PE=3 SV=2)	PF08354.10(DUF1729:Domain of unknown function (DUF1729)); PF00698.21(Acyl_transf_1:Acyl transferase domain); PF17951.1(FAS_meander:Fatty acid synthase meander beta sheet domain); PF17828.1(FAS_N:N-terminal domain in fatty acid synthase subunit beta); PF16073.5(SAT:Starter unit:ACP transacylase in aflatoxin biosynthesis); PF01575.19(MaoC_dehydratas:MaoC like domain); PF13452.6(MaoC_dehydrat_N:N-te…
gene-PDE_02465	0.203193	-2.29908	4.90303e-57	7.91614e-56	yes	down	15.1033	2.79333	12.58	19.14	13.59	1.76	4.58	2.04	PDE_02465	hypothetical protein	GO:0016787(molecular_function:hydrolase activity)	K03574	mutT, NUDT15, MTH2		COG1051(F:Nucleotide transport and metabolism)	EPS27522.1(hypothetical protein PDE_02465 [Penicillium oxalicum 114-2])	sp|Q9CA40|NUDT1_ARATH(Nudix hydrolase 1 OS=Arabidopsis thaliana OX=3702 GN=NUDT1 PE=1 SV=1)	PF00293.28(NUDIX:NUDIX domain)
gene-PDE_03990	0.21141	-2.24188	8.4441e-57	1.36092e-55	yes	down	129.517	18.7933	132.87	118.06	137.62	15.51	21.95	18.92	PDE_03990	hypothetical protein	GO:0004386(molecular_function:helicase activity)					EPS29043.1(hypothetical protein PDE_03990 [Penicillium oxalicum 114-2])	None
gene-PDE_08084	0.219604	-2.18703	1.01846e-56	1.63564e-55	yes	down	14.6833	2.48667	16.84	15.43	11.78	2.26	2.57	2.63	PDE_08084	hypothetical protein	GO:0005634(cellular_component:nucleus); GO:0008270(molecular_function:zinc ion binding); GO:0000981(molecular_function:RNA polymerase II transcription factor activity, sequence-specific DNA binding); GO:0003677(molecular_function:DNA binding)				ENOG410YHG6(S:Function unknown)	EPS33122.1(hypothetical protein PDE_08084 [Penicillium oxalicum 114-2])	sp|C9K7C2|AMTR1_ALTAL(Transcription activator AMTR1 OS=Alternaria alternata OX=5599 GN=AMTR1 PE=2 SV=1)	PF00172.18(Zn_clus:Fungal Zn(2)-Cys(6) binuclear cluster domain)
gene-PDE_00131	0.317818	-1.65373	2.33113e-56	3.73062e-55	yes	down	142.657	34.9833	141.98	130.84	155.15	33.19	33.64	38.12	PDE_00131	hypothetical protein	GO:0016021(cellular_component:integral component of membrane)				ENOG4111G7K(S:Function unknown)	EPS25199.1(hypothetical protein PDE_00131 [Penicillium oxalicum 114-2])	sp|O13942|YEPC_SCHPO(Uncharacterized protein C23H3.12c OS=Schizosaccharomyces pombe (strain 972 / ATCC 24843) OX=284812 GN=SPAC23H3.12c PE=4 SV=1)	PF10173.9(Mit_KHE1:Mitochondrial K+-H+ exchange-related)
gene-PDE_05663	0.483698	-1.04782	3.3807e-56	5.38193e-55	yes	down	567.66	216.4	624.68	584.4	493.9	223.21	206.34	219.65	PDE_05663	hypothetical protein	GO:0016021(cellular_component:integral component of membrane)				ENOG4111NR8(S:Function unknown)	EPS30711.1(hypothetical protein PDE_05663 [Penicillium oxalicum 114-2])	None
gene-PDE_05136	0.370006	-1.43438	3.85291e-56	6.12296e-55	yes	down	200.603	58.92	208.61	192.82	200.38	59.62	61.42	55.72	PDE_05136	hypothetical protein	GO:0016021(cellular_component:integral component of membrane)				ENOG410Y31Y(S:Function unknown); ENOG410Y6EN(S:Function unknown)	EPS30186.1(hypothetical protein PDE_05136 [Penicillium oxalicum 114-2])	None
gene-PDE_01973	0.388895	-1.36255	4.15998e-56	6.58796e-55	yes	down	60.8367	31.71	59.79	58.86	63.86	32.25	27.4	35.48	PDE_01973	hypothetical protein						EPS27032.1(hypothetical protein PDE_01973 [Penicillium oxalicum 114-2])	None
gene-PDE_01111	0.231325	-2.112	6.56455e-56	1.03063e-54	yes	down	9.61333	2.12333	10.7	10.2	7.94	2.09	2.26	2.02	PDE_01111	hypothetical protein	GO:0000287(molecular_function:magnesium ion binding); GO:0005739(cellular_component:mitochondrion); GO:0003824(molecular_function:catalytic activity); GO:0006099(biological_process:tricarboxylic acid cycle); GO:0004775(molecular_function:succinate-CoA ligase (ADP-forming) activity); GO:0046872(molecular_function:metal ion binding); GO:0016874(molecular_function:ligase activity); GO:0005524(molecu…	K01900	LSC2	map00020(Citrate cycle (TCA cycle)); map00640(Propanoate metabolism)	COG0045(S:Function unknown)	EPS26175.1(hypothetical protein PDE_01111 [Penicillium oxalicum 114-2])	sp|Q9P567|SUCB_NEUCR(Succinate--CoA ligase [ADP-forming] subunit beta, mitochondrial OS=Neurospora crassa (strain ATCC 24698 / 74-OR23-1A / CBS 708.71 / DSM 1257 / FGSC 987) OX=367110 GN=tca-9 PE=3 SV=1)	PF08442.10(ATP-grasp_2:ATP-grasp domain); PF00549.19(Ligase_CoA:CoA-ligase); PF13549.6(ATP-grasp_5:ATP-grasp domain); PF01071.19(GARS_A:Phosphoribosylglycinamide synthetase, ATP-grasp (A) domain); PF02786.17(CPSase_L_D2:Carbamoyl-phosphate synthase L chain, ATP binding domain)
gene-PDE_04944	0.480132	-1.0585	9.01386e-56	1.40789e-54	yes	down	143.52	54.68	148.53	143.33	138.7	54.38	51.68	57.98	PDE_04944	hypothetical protein	GO:0000256(biological_process:allantoin catabolic process); GO:0009442(biological_process:allantoin assimilation pathway); GO:0004038(molecular_function:allantoinase activity); GO:0008270(molecular_function:zinc ion binding); GO:0050897(molecular_function:cobalt ion binding)	K01466	allB	map00230(Purine metabolism)	COG0044(F:Nucleotide transport and metabolism)	EPS29994.1(hypothetical protein PDE_04944 [Penicillium oxalicum 114-2])	sp|P32375|ALN_YEAST(Allantoinase OS=Saccharomyces cerevisiae (strain ATCC 204508 / S288c) OX=559292 GN=DAL1 PE=3 SV=2)	PF01979.20(Amidohydro_1:Amidohydrolase family); PF07969.11(Amidohydro_3:Amidohydrolase family)
gene-PDE_06887	0.496536	-1.01003	2.51094e-55	3.90181e-54	yes	down	153.653	55.46	155.95	158.23	146.78	58.24	54.49	53.65	PDE_06887	hypothetical protein	GO:0004497(molecular_function:monooxygenase activity); GO:0071949(molecular_function:FAD binding)				ENOG410ZPK8(S:Function unknown)	EPS31928.1(hypothetical protein PDE_06887 [Penicillium oxalicum 114-2])	sp|D4B1Y1|A2462_ARTBC(Probable FAD-dependent monooxygenase OS=Arthroderma benhamiae (strain ATCC MYA-4681 / CBS 112371) OX=663331 GN=ARB_02462 PE=3 SV=1)	PF01494.19(FAD_binding_3:FAD binding domain); PF13450.6(NAD_binding_8:NAD(P)-binding Rossmann-like domain)
gene-PDE_00335	0.44331	-1.17361	7.29319e-55	1.12945e-53	yes	down	121.253	42.8	124.53	130.07	109.16	42.41	39.59	46.4	PDE_00335	hypothetical protein	GO:0007029(biological_process:endoplasmic reticulum organization); GO:0071763(biological_process:nuclear membrane organization)	K15728	LPIN	map00564(Glycerophospholipid metabolism); map00561(Glycerolipid metabolism)	COG5083(S:Function unknown)	EPS25402.1(hypothetical protein PDE_00335 [Penicillium oxalicum 114-2])	sp|Q9UUJ6|NED1_SCHPO(Nuclear elongation and deformation protein 1 OS=Schizosaccharomyces pombe (strain 972 / ATCC 24843) OX=284812 GN=ned1 PE=1 SV=1)	PF08235.13(LNS2:LNS2 (Lipin/Ned1/Smp2)); PF04571.14(Lipin_N:lipin, N-terminal conserved region)
gene-PDE_09593	0.437424	-1.19289	1.34768e-54	2.08353e-53	yes	down	676.247	236.71	651.88	675.88	700.98	240.61	234.25	235.27	PDE_09593	hypothetical protein	GO:0003824(molecular_function:catalytic activity); GO:0042823(biological_process:pyridoxal phosphate biosynthetic process)	K06215	pdxS, pdx1	map00750(Vitamin B6 metabolism)	COG0214(H:Coenzyme transport and metabolism)	EPS34629.1(hypothetical protein PDE_09593 [Penicillium oxalicum 114-2])	sp|Q9UW83|PDX1_EMENI(Pyridoxal 5'-phosphate synthase subunit pyroA OS=Emericella nidulans (strain FGSC A4 / ATCC 38163 / CBS 112.46 / NRRL 194 / M139) OX=227321 GN=pyroA PE=3 SV=1)	PF01680.17(SOR_SNZ:SOR/SNZ family); PF05690.14(ThiG:Thiazole biosynthesis protein ThiG)
gene-PDE_04682	0.3955	-1.33825	2.31323e-54	3.57022e-53	yes	down	12845.7	4011.74	12381	12512.6	13643.5	3803.71	3792.53	4438.98	PDE_04682	hypothetical protein	GO:0016021(cellular_component:integral component of membrane)				ENOG410Y88F(S:Function unknown)	EPS29732.1(hypothetical protein PDE_04682 [Penicillium oxalicum 114-2])	sp|Q4WFV6|YA880_ASPFU(UPF0619 GPI-anchored membrane protein AFUA_3G00880 OS=Neosartorya fumigata (strain ATCC MYA-4609 / Af293 / CBS 101355 / FGSC A1100) OX=330879 GN=AFUA_3G00880 PE=1 SV=1)	PF10342.9(GPI-anchored:Ser-Thr-rich glycosyl-phosphatidyl-inositol-anchored membrane family)
gene-PDE_07428	0.365856	-1.45065	2.79017e-54	4.29903e-53	yes	down	772.02	208.787	782.99	830.3	702.77	190.48	198.78	237.1	PDE_07428	hypothetical protein		K20059	LDB19, ART1		ENOG410ZD72(S:Function unknown)	EPS32468.1(hypothetical protein PDE_07428 [Penicillium oxalicum 114-2])	sp|Q10347|YDA5_SCHPO(Uncharacterized protein C1F12.05 OS=Schizosaccharomyces pombe (strain 972 / ATCC 24843) OX=284812 GN=SPAC1F12.05 PE=4 SV=1)	PF13002.7(LDB19:Arrestin_N terminal like); PF00339.29(Arrestin_N:Arrestin (or S-antigen), N-terminal domain)
gene-PDE_01187	0.320123	-1.6433	4.38035e-54	6.72638e-53	yes	down	40.68	10.3567	42.33	42.38	37.33	9.8	9.65	11.62	PDE_01187	hypothetical protein	GO:0006855(biological_process:drug transmembrane transport); GO:0008519(molecular_function:ammonium transmembrane transporter activity); GO:0016021(cellular_component:integral component of membrane); GO:0005886(cellular_component:plasma membrane); GO:0015696(biological_process:ammonium transport); GO:0055085(biological_process:transmembrane transport); GO:0035445(biological_process:borate transme…				ENOG410YUTB(G:Carbohydrate transport and metabolism); ENOG410XQV1(G:Carbohydrate transport and metabolism)	EPS26251.1(hypothetical protein PDE_01187 [Penicillium oxalicum 114-2])	sp|Q9P6J7|YHD3_SCHPO(Uncharacterized MFS-type transporter C1683.03c OS=Schizosaccharomyces pombe (strain 972 / ATCC 24843) OX=284812 GN=SPBC1683.03c PE=3 SV=1)	PF07690.16(MFS_1:Major Facilitator Superfamily); PF00083.24(Sugar_tr:Sugar (and other) transporter)
gene-PDE_08756	0.141888	-2.81718	1.03469e-53	1.58351e-52	yes	down	258.063	28.9333	250.25	252.73	271.21	39.44	26.84	20.52	PDE_08756	hypothetical protein	GO:0005375(molecular_function:copper ion transmembrane transporter activity); GO:0016021(cellular_component:integral component of membrane)	K14686	SLC31A1, CTR1		ENOG4111I8D(P:Inorganic ion transport and metabolism)	EPS33794.1(hypothetical protein PDE_08756 [Penicillium oxalicum 114-2])	sp|J9VLN4|CTR4_CRYNH(Copper transport protein CTR4 OS=Cryptococcus neoformans var. grubii serotype A (strain H99 / ATCC 208821 / CBS 10515 / FGSC 9487) OX=235443 GN=CTR4 PE=1 SV=2)	PF04145.15(Ctr:Ctr copper transporter family)
gene-PDE_06482	0.325052	-1.62126	1.05164e-53	1.60675e-52	yes	down	27.3033	5.26667	28.48	29.31	24.12	5.11	5.24	5.45	PDE_06482	hypothetical protein	GO:0031047(biological_process:gene silencing by RNA); GO:0003676(molecular_function:nucleic acid binding)				ENOG410XP07(J:Translation, ribosomal structure and biogenesis)	EPS31527.1(hypothetical protein PDE_06482 [Penicillium oxalicum 114-2])	sp|Q9SJK3|AGO5_ARATH(Protein argonaute 5 OS=Arabidopsis thaliana OX=3702 GN=AGO5 PE=1 SV=2)	PF02171.17(Piwi:Piwi domain); PF16486.5(ArgoN:N-terminal domain of argonaute); PF16488.5(ArgoL2:Argonaute linker 2 domain); PF08699.10(ArgoL1:Argonaute linker 1 domain); PF02170.22(PAZ:PAZ domain); PF16487.5(ArgoMid:Mid domain of argonaute)
gene-PDE_01220	0.241092	-2.05234	1.40667e-53	2.14559e-52	yes	down	138.233	26.48	154.75	160.93	99.02	26.05	24.81	28.58	PDE_01220	hypothetical protein	GO:0006633(biological_process:fatty acid biosynthetic process); GO:0016787(molecular_function:hydrolase activity); GO:0004318(molecular_function:enoyl-[acyl-carrier-protein] reductase (NADH) activity); GO:0005835(cellular_component:fatty acid synthase complex)	K00668	FAS1	map00061(Fatty acid biosynthesis)	COG0331(I:Lipid transport and metabolism)	EPS26284.1(hypothetical protein PDE_01220 [Penicillium oxalicum 114-2])	sp|P34731|FAS1_CANAX(Fatty acid synthase subunit beta OS=Candida albicans OX=5476 GN=FAS1 PE=3 SV=1)	PF08354.10(DUF1729:Domain of unknown function (DUF1729)); PF00698.21(Acyl_transf_1:Acyl transferase domain); PF17951.1(FAS_meander:Fatty acid synthase meander beta sheet domain); PF16073.5(SAT:Starter unit:ACP transacylase in aflatoxin biosynthesis); PF01575.19(MaoC_dehydratas:MaoC like domain); PF17828.1(FAS_N:N-terminal domain in fatty acid synthase subunit beta); PF13452.6(MaoC_dehydrat_N:N-te…
gene-PDE_07703	0.230375	-2.11794	2.12013e-53	3.22302e-52	yes	down	23.3967	4.28333	25.35	24.41	20.43	4.4	4.64	3.81	PDE_07703	hypothetical protein						EPS32743.1(hypothetical protein PDE_07703 [Penicillium oxalicum 114-2])	None
gene-PDE_07821	0.17028	-2.55402	2.25319e-53	3.41959e-52	yes	down	19.9167	2.69333	21.5	20.8	17.45	3.03	2.58	2.47	PDE_07821	hypothetical protein	GO:0016021(cellular_component:integral component of membrane); GO:0055085(biological_process:transmembrane transport)				COG0477(U:Intracellular trafficking, secretion, and vesicular transport)	EPS32860.1(hypothetical protein PDE_07821 [Penicillium oxalicum 114-2])	sp|A0A161CLJ6|MRR1_MONRU(Citrinin biosynthesis cluster MFS transporter mrr1 OS=Monascus ruber OX=89489 GN=mrr1 PE=3 SV=1)	PF07690.16(MFS_1:Major Facilitator Superfamily)
gene-PDE_09880	0.0625026	-3.99994	3.19533e-53	4.83333e-52	yes	down	11.7267	0.58	11.48	11.68	12.02	0.59	0.42	0.73	PDE_09880	hypothetical protein	GO:0016021(cellular_component:integral component of membrane); GO:0055085(biological_process:transmembrane transport)				COG0477(F:Nucleotide transport and metabolism)	EPS34916.1(hypothetical protein PDE_09880 [Penicillium oxalicum 114-2])	sp|Q59RG0|NAG4_CANAL(Major facilitator superfamily multidrug transporter NAG4 OS=Candida albicans (strain SC5314 / ATCC MYA-2876) OX=237561 GN=NAG4 PE=2 SV=1)	PF07690.16(MFS_1:Major Facilitator Superfamily); PF00083.24(Sugar_tr:Sugar (and other) transporter); PF06609.13(TRI12:Fungal trichothecene efflux pump (TRI12))
gene-PDE_04426	0.318005	-1.65288	2.36813e-52	3.55844e-51	yes	down	130.737	32.9433	135.85	122.42	133.94	34.42	32.18	32.23	PDE_04426	hypothetical protein					ENOG4112CV3(S:Function unknown)	EPS29476.1(hypothetical protein PDE_04426 [Penicillium oxalicum 114-2])	None	PF04402.14(SIMPL:Protein of unknown function (DUF541))
gene-PDE_07487	0.37113	-1.43	9.41656e-52	1.408e-50	yes	down	35.0067	10.29	37.69	37.3	30.03	10.64	9.62	10.61	PDE_07487	hypothetical protein	GO:0005634(cellular_component:nucleus); GO:0006351(biological_process:transcription, DNA-templated); GO:0008270(molecular_function:zinc ion binding); GO:0000981(molecular_function:RNA polymerase II transcription factor activity, sequence-specific DNA binding); GO:0003677(molecular_function:DNA binding)				ENOG41110DY(S:Function unknown)	EPS32527.1(hypothetical protein PDE_07487 [Penicillium oxalicum 114-2])	None	PF04082.18(Fungal_trans:Fungal specific transcription factor domain); PF00172.18(Zn_clus:Fungal Zn(2)-Cys(6) binuclear cluster domain)
gene-PDE_06164	0.4258	-1.23175	1.29696e-51	1.93608e-50	yes	down	165.927	57.7	178.48	189.4	129.9	59.06	57.89	56.15	PDE_06164	hypothetical protein	GO:0016021(cellular_component:integral component of membrane)				ENOG410YDU1(S:Function unknown)	EPS31209.1(hypothetical protein PDE_06164 [Penicillium oxalicum 114-2])	sp|Q06466|TDA6_YEAST(Putative vacuolar protein sorting-associated protein TDA6 OS=Saccharomyces cerevisiae (strain ATCC 204508 / S288c) OX=559292 GN=TDA6 PE=2 SV=1)	PF06101.11(Vps62:Vacuolar protein sorting-associated protein 62)
gene-PDE_04157	0.357088	-1.48565	6.46893e-51	9.53173e-50	yes	down	77.1133	21.78	80.63	74.36	76.35	23.44	20.07	21.83	PDE_04157	putative alpha-1,6-mannosyltransferase	GO:0000136(cellular_component:alpha-1,6-mannosyltransferase complex); GO:0016021(cellular_component:integral component of membrane); GO:0006491(biological_process:N-glycan processing); GO:0000009(molecular_function:alpha-1,6-mannosyltransferase activity)				COG3774(G:Carbohydrate transport and metabolism)	EPS29208.1(putative alpha-1,6-mannosyltransferase [Penicillium oxalicum 114-2])	sp|Q9UTR6|OCH1_SCHPO(Initiation-specific alpha-1,6-mannosyltransferase OS=Schizosaccharomyces pombe (strain 972 / ATCC 24843) OX=284812 GN=och1 PE=1 SV=2)	PF04488.15(Gly_transf_sug:Glycosyltransferase sugar-binding region containing DXD motif)
gene-PDE_01212	0.0439839	-4.50688	1.15475e-50	1.69873e-49	yes	down	39.0867	1.36	46.49	49.08	21.69	1.33	1.34	1.41	PDE_01212	hypothetical protein	GO:0004190(molecular_function:aspartic-type endopeptidase activity); GO:0016874(molecular_function:ligase activity); GO:0031177(molecular_function:phosphopantetheine binding)				COG1020(Q:Secondary metabolites biosynthesis, transport and catabolism)	EPS26276.1(hypothetical protein PDE_01212 [Penicillium oxalicum 114-2])	sp|Q5AUZ6|ATNA_EMENI(Nonribosomal peptide synthase atnA OS=Emericella nidulans (strain FGSC A4 / ATCC 38163 / CBS 112.46 / NRRL 194 / M139) OX=227321 GN=atnA PE=2 SV=1)	PF00501.28(AMP-binding:AMP-binding enzyme); PF00668.20(Condensation:Condensation domain); PF00550.25(PP-binding:Phosphopantetheine attachment site)
gene-PDE_03628	0.431973	-1.21099	1.59612e-50	2.34424e-49	yes	down	27.46	15.92	30.92	24.92	26.54	17.21	13.31	17.24	PDE_03628	hypothetical protein					ENOG4111YUM(S:Function unknown)	EPS28682.1(hypothetical protein PDE_03628 [Penicillium oxalicum 114-2])	sp|Q9C0V9|YNH1_SCHPO(UPF0589 protein C32H8.01c OS=Schizosaccharomyces pombe (strain 972 / ATCC 24843) OX=284812 GN=SPBC32H8.01c PE=3 SV=1)	PF08432.10(Vfa1:AAA-ATPase Vps4-associated protein 1)
gene-PDE_01641	0.366445	-1.44833	4.96828e-50	7.22702e-49	yes	down	220.247	64.2767	229.8	243.74	187.2	58.82	60.14	73.87	PDE_01641	hypothetical protein					ENOG41113MW(S:Function unknown)	AFU51798.1(hypothetical protein [Penicillium decumbens])	None
gene-PDE_03500	0.42709	-1.22739	3.97853e-49	5.76887e-48	yes	down	215.313	72.68	224.31	229.31	192.32	71.17	65.13	81.74	PDE_03500	hypothetical protein	GO:0022857(molecular_function:transmembrane transporter activity); GO:0016021(cellular_component:integral component of membrane)				COG0531(O:Posttranslational modification, protein turnover, chaperones)	EPS28554.1(hypothetical protein PDE_03500 [Penicillium oxalicum 114-2])	sp|P19807|HNM1_YEAST(Choline transport protein OS=Saccharomyces cerevisiae (strain ATCC 204508 / S288c) OX=559292 GN=HNM1 PE=1 SV=1)	PF13520.6(AA_permease_2:Amino acid permease); PF00324.21(AA_permease:Amino acid permease)
gene-PDE_07728	0.472587	-1.08135	6.068e-49	8.78462e-48	yes	down	183.817	67.3967	191.06	188.58	171.81	70.1	65.97	66.12	PDE_07728	hypothetical protein	GO:0005737(cellular_component:cytoplasm); GO:0046872(molecular_function:metal ion binding); GO:0051539(molecular_function:4 iron, 4 sulfur cluster binding); GO:0005524(molecular_function:ATP binding); GO:0016226(biological_process:iron-sulfur cluster assembly)				COG0489(D:Cell cycle control, cell division, chromosome partitioning)	EPS32768.1(hypothetical protein PDE_07728 [Penicillium oxalicum 114-2])	sp|Q5BBC5|NBP35_EMENI(Cytosolic Fe-S cluster assembly factor nbp35 OS=Emericella nidulans (strain FGSC A4 / ATCC 38163 / CBS 112.46 / NRRL 194 / M139) OX=227321 GN=nbp35 PE=3 SV=1)	PF10609.9(ParA:NUBPL iron-transfer P-loop NTPase); PF01656.23(CbiA:CobQ/CobB/MinD/ParA nucleotide binding domain); PF13614.6(AAA_31:AAA domain); PF02374.15(ArsA_ATPase:Anion-transporting ATPase)
gene-PDE_02790	0.341196	-1.55133	6.44985e-49	9.32259e-48	yes	down	24.88	6.70667	26.28	26.78	21.58	7.2	6.05	6.87	PDE_02790	hypothetical protein	GO:0006355(biological_process:regulation of transcription, DNA-templated); GO:0016491(molecular_function:oxidoreductase activity)				ENOG410ZUAR(S:Function unknown)	EPS27846.1(hypothetical protein PDE_02790 [Penicillium oxalicum 114-2])	None	PF17111.5(Helo_like_N:Fungal N-terminal domain of STAND proteins); PF17107.5(SesA:N-terminal domain on NACHT_NTPase and P-loop NTPases)
gene-PDE_01548	0.458617	-1.12464	7.40928e-49	1.06924e-47	yes	down	141.907	51.7833	148.24	152.67	124.81	53.02	48.72	53.61	PDE_01548	hypothetical protein		K20463	OSBPL3_6_7, ORP3_6_7		ENOG410XP9E(S:Function unknown)	EPS26610.1(hypothetical protein PDE_01548 [Penicillium oxalicum 114-2])	sp|O13944|YEH1_SCHPO(Oxysterol-binding protein homolog C23H4.01c OS=Schizosaccharomyces pombe (strain 972 / ATCC 24843) OX=284812 GN=SPAC23H4.01c PE=1 SV=2)	PF01237.18(Oxysterol_BP:Oxysterol-binding protein); PF15409.6(PH_8:Pleckstrin homology domain); PF00169.29(PH:PH domain)
gene-PDE_01883	0.0904908	-3.46608	8.62184e-49	1.24225e-47	yes	down	22.6933	1.62667	24.15	23.25	20.68	1.64	1.55	1.69	PDE_01883	hypothetical protein	GO:0016021(cellular_component:integral component of membrane)				ENOG4111IED(S:Function unknown); ENOG4110AKV(S:Function unknown)	EPS26943.1(hypothetical protein PDE_01883 [Penicillium oxalicum 114-2])	sp|A0A2Z5TTA9|HIME_ASPJA(Efflux pump himE OS=Aspergillus japonicus OX=34381 GN=himE PE=3 SV=1)	PF04479.13(RTA1:RTA1 like protein)
gene-PDE_07252	0.393452	-1.34574	8.65722e-49	1.24538e-47	yes	down	108.533	33.86	105.7	115.74	104.16	32.31	33.16	36.11	PDE_07252	hypothetical protein	GO:0005634(cellular_component:nucleus); GO:0006351(biological_process:transcription, DNA-templated); GO:0016021(cellular_component:integral component of membrane); GO:0008270(molecular_function:zinc ion binding); GO:0003677(molecular_function:DNA binding)				ENOG4110B7S(S:Function unknown)	EPS32292.1(hypothetical protein PDE_07252 [Penicillium oxalicum 114-2])	None
gene-PDE_05415	0.398752	-1.32644	2.49177e-48	3.56202e-47	yes	down	96.4	25.4267	101.6	92.43	95.17	24.47	27.75	24.06	PDE_05415	hypothetical protein	GO:0016021(cellular_component:integral component of membrane)				ENOG4112C7H(S:Function unknown)	EPS30464.1(hypothetical protein PDE_05415 [Penicillium oxalicum 114-2])	None	PF10259.9(Rogdi_lz:Rogdi leucine zipper containing protein)
gene-PDE_09412	0.374854	-1.4156	2.89783e-48	4.136e-47	yes	down	180.89	53.48	190.65	195.68	156.34	57.68	54.55	48.21	PDE_09412	hypothetical protein	GO:1901482(biological_process:L-lysine import involved in cellular response to nitrogen starvation); GO:1901481(biological_process:L-glutamate import involved in cellular response to nitrogen starvation); GO:0090515(biological_process:L-glutamate transmembrane import into vacuole); GO:0090514(biological_process:L-tyrosine transmembrane import into vacuole); GO:0090516(biological_process:L-serine …				COG0814(E:Amino acid transport and metabolism)	EPS34448.1(hypothetical protein PDE_09412 [Penicillium oxalicum 114-2])	sp|O74327|AVT5_SCHPO(Vacuolar amino acid transporter 5 OS=Schizosaccharomyces pombe (strain 972 / ATCC 24843) OX=284812 GN=avt5 PE=3 SV=1)	PF01490.18(Aa_trans:Transmembrane amino acid transporter protein); PF03222.13(Trp_Tyr_perm:Tryptophan/tyrosine permease family)
gene-PDE_01707	0.308694	-1.69575	4.53983e-48	6.46944e-47	yes	down	89.3533	22.7467	81.21	90.76	96.09	20.17	20.26	27.81	PDE_01707	hypothetical protein						EPS26768.1(hypothetical protein PDE_01707 [Penicillium oxalicum 114-2])	None
gene-PDE_08645	0.349307	-1.51743	5.84823e-48	8.30795e-47	yes	down	38.9833	11.1033	40.48	41.09	35.38	12.63	9.93	10.75	PDE_08645	hypothetical protein	GO:0006855(biological_process:drug transmembrane transport); GO:0016021(cellular_component:integral component of membrane); GO:0005887(cellular_component:integral component of plasma membrane); GO:0055085(biological_process:transmembrane transport); GO:0042910(molecular_function:xenobiotic transporter activity)				COG0477(S:Function unknown)	EPS33683.1(hypothetical protein PDE_08645 [Penicillium oxalicum 114-2])	sp|A0A0B5EMG9|FUB11_FUSOX(Efflux pump FUBT OS=Fusarium oxysporum OX=5507 GN=FUBT PE=1 SV=1)	PF07690.16(MFS_1:Major Facilitator Superfamily); PF06609.13(TRI12:Fungal trichothecene efflux pump (TRI12))
gene-PDE_06333	0.432436	-1.20944	6.43832e-48	9.13198e-47	yes	down	452.48	160.76	460.19	453.77	443.48	149.52	145.73	187.03	PDE_06333	hypothetical protein	GO:0016021(cellular_component:integral component of membrane)				ENOG4112BC8(S:Function unknown)	EPS31378.1(hypothetical protein PDE_06333 [Penicillium oxalicum 114-2])	None
gene-PDE_05028	0.398733	-1.32651	9.08126e-48	1.28607e-46	yes	down	715.487	227.67	757.76	791.56	597.14	215.55	222.22	245.24	PDE_05028	hypothetical protein					ENOG4111CCS(S:Function unknown)	EPS30078.1(hypothetical protein PDE_05028 [Penicillium oxalicum 114-2])	None
gene-PDE_05921	0.481333	-1.05489	1.14127e-47	1.61373e-46	yes	down	519.3	198.813	529.83	562.09	465.98	193.38	185.02	218.04	PDE_05921	hypothetical protein		K09553	STIP1		ENOG410XTCJ(S:Function unknown)	EPS30967.1(hypothetical protein PDE_05921 [Penicillium oxalicum 114-2])	sp|Q9USI5|STI1_SCHPO(Heat shock protein sti1 homolog OS=Schizosaccharomyces pombe (strain 972 / ATCC 24843) OX=284812 GN=sti1 PE=3 SV=1)	PF00515.28(TPR_1:Tetratricopeptide repeat); PF17830.1(STI1:STI1 domain); PF07719.17(TPR_2:Tetratricopeptide repeat); PF13181.6(TPR_8:Tetratricopeptide repeat); PF13424.6(TPR_12:Tetratricopeptide repeat); PF13414.6(TPR_11:TPR repeat); PF13432.6(TPR_16:Tetratricopeptide repeat); PF13374.6(TPR_10:Tetratricopeptide repeat); PF13371.6(TPR_9:Tetratricopeptide repeat)
gene-PDE_09617	0.397888	-1.32956	1.23464e-47	1.74304e-46	yes	down	26.19	24.4333	24.43	24.03	30.11	24.24	24.1	24.96	PDE_09617	hypothetical protein	GO:0052856(molecular_function:NADHX epimerase activity); GO:0046872(molecular_function:metal ion binding); GO:0005739(cellular_component:mitochondrion); GO:0000166(molecular_function:nucleotide binding)	K17759	AIBP, nnrE		COG0062(S:Function unknown)	EPS34653.1(hypothetical protein PDE_09617 [Penicillium oxalicum 114-2])	sp|Q4WUG4|NNRE_ASPFU(NAD(P)H-hydrate epimerase OS=Neosartorya fumigata (strain ATCC MYA-4609 / Af293 / CBS 101355 / FGSC A1100) OX=330879 GN=AFUA_5G08360 PE=3 SV=2)	PF03853.15(YjeF_N:YjeF-related protein N-terminus)
gene-PDE_00689	0.245127	-2.0284	1.43842e-47	2.02446e-46	yes	down	12.2367	2.53667	12.63	12.96	11.12	3.26	2.1	2.25	PDE_00689	putative UDP-Xyl: (mannosyl) glucuronoxylomannan/galactoxylomannan beta-1,2-xylosyltransferase	GO:0016740(molecular_function:transferase activity); GO:0016021(cellular_component:integral component of membrane); GO:0001216(molecular_function:bacterial-type RNA polymerase transcriptional activator activity, sequence-specific DNA binding); GO:0016987(molecular_function:sigma factor activity)				ENOG411191S(S:Function unknown)	EPS25753.1(putative UDP-Xyl: (mannosyl) glucuronoxylomannan/galactoxylomannan beta-1,2-xylosyltransferase [Penicillium oxalicum 114-2])	sp|Q5K8R6|CXT1_CRYNJ(Beta-1,2-xylosyltransferase 1 OS=Cryptococcus neoformans var. neoformans serotype D (strain JEC21 / ATCC MYA-565) OX=214684 GN=CXT1 PE=1 SV=1)	PF05686.12(Glyco_transf_90:Glycosyl transferase family 90)
gene-PDE_02886	0.381943	-1.38857	2.31533e-47	3.25361e-46	yes	down	370.413	112.203	349.97	363.99	397.28	112.03	109.85	114.73	PDE_02886	putative endo-beta-1,4-glucanase	GO:0033946(molecular_function:xyloglucan-specific endo-beta-1,4-glucanase activity); GO:0008810(molecular_function:cellulase activity); GO:0000272(biological_process:polysaccharide catabolic process)	K18576	XEG		ENOG4111FV6(G:Carbohydrate transport and metabolism)	EPS27942.1(putative endo-beta-1,4-glucanase [Penicillium oxalicum 114-2])	sp|Q4WJU8|XGEA_ASPFU(Probable xyloglucan-specific endo-beta-1,4-glucanase A OS=Neosartorya fumigata (strain ATCC MYA-4609 / Af293 / CBS 101355 / FGSC A1100) OX=330879 GN=xgeA PE=3 SV=1)	PF01670.16(Glyco_hydro_12:Glycosyl hydrolase family 12)
gene-PDE_07782	0.416646	-1.2631	6.75836e-47	9.48253e-46	yes	down	64.9967	19.81	67.99	68.39	58.61	18.35	18.7	22.38	PDE_07782	hypothetical protein	GO:0004252(molecular_function:serine-type endopeptidase activity); GO:0016021(cellular_component:integral component of membrane)				COG0705(S:Function unknown)	EPS32822.1(hypothetical protein PDE_07782 [Penicillium oxalicum 114-2])	sp|C8VCL5|Y0929_EMENI(Uncharacterized rhomboid protein AN10929 OS=Emericella nidulans (strain FGSC A4 / ATCC 38163 / CBS 112.46 / NRRL 194 / M139) OX=227321 GN=AN10929 PE=3 SV=1)	PF01694.22(Rhomboid:Rhomboid family)
gene-PDE_00325	0.427229	-1.22692	8.80418e-47	1.2315e-45	yes	down	113.883	50.12	111.65	110.39	119.61	54.91	47.15	48.3	PDE_00325	hypothetical protein	GO:0016491(molecular_function:oxidoreductase activity)				COG1028(E:Amino acid transport and metabolism)	EPS25392.1(hypothetical protein PDE_00325 [Penicillium oxalicum 114-2])	sp|Q9RPT1|RHLG_PSEAE(Rhamnolipids biosynthesis 3-oxoacyl-[acyl-carrier-protein] reductase OS=Pseudomonas aeruginosa (strain ATCC 15692 / DSM 22644 / CIP 104116 / JCM 14847 / LMG 12228 / 1C / PRS 101 / PAO1) OX=208964 GN=rhlG PE=1 SV=1)	PF13561.6(adh_short_C2:Enoyl-(Acyl carrier protein) reductase); PF00106.25(adh_short:short chain dehydrogenase); PF08659.10(KR:KR domain)
gene-PDE_05514	0.275949	-1.85753	1.24287e-46	1.73316e-45	yes	down	108.463	23.7	120.78	118.76	85.85	20.83	21.53	28.74	PDE_05514	hypothetical protein	GO:0016021(cellular_component:integral component of membrane)				ENOG411262K(S:Function unknown); ENOG4110ASD(S:Function unknown)	EPS30562.1(hypothetical protein PDE_05514 [Penicillium oxalicum 114-2])	None
gene-PDE_00891	0.430104	-1.21724	1.27216e-46	1.7713e-45	yes	down	207.497	66.1767	202.86	211.91	207.72	61.5	63.03	74	PDE_00891	putative alpha,alpha-trehalose-phosphate synthase [UDP-forming]	GO:0003824(molecular_function:catalytic activity); GO:0005992(biological_process:trehalose biosynthetic process)	K16055	TPS	map00500(Starch and sucrose metabolism)	COG0380(S:Function unknown)	EPS25955.1(putative alpha,alpha-trehalose-phosphate synthase [UDP-forming] [Penicillium oxalicum 114-2])	sp|O14081|TPSX_SCHPO(Putative alpha,alpha-trehalose-phosphate synthase [UDP-forming] 106 kDa subunit OS=Schizosaccharomyces pombe (strain 972 / ATCC 24843) OX=284812 GN=SPAC2E11.16c PE=1 SV=1)	PF00982.21(Glyco_transf_20:Glycosyltransferase family 20); PF02358.16(Trehalose_PPase:Trehalose-phosphatase)
gene-PDE_01747	0.33215	-1.59009	1.31243e-46	1.82457e-45	yes	down	78.4	20.6333	84.94	75.46	74.8	21.23	20.51	20.16	PDE_01747	hypothetical protein					ENOG410Y0U3(O:Posttranslational modification, protein turnover, chaperones); ENOG410ZGFF(S:Function unknown)	EPS26808.1(hypothetical protein PDE_01747 [Penicillium oxalicum 114-2])	sp|P38281|APD1_YEAST(Actin patches distal protein 1 OS=Saccharomyces cerevisiae (strain ATCC 204508 / S288c) OX=559292 GN=APD1 PE=1 SV=1)	PF06999.12(Suc_Fer-like:Sucrase/ferredoxin-like)
gene-PDE_09649	0.379512	-1.39778	1.53494e-46	2.13066e-45	yes	down	321.377	90.2467	324.07	334.51	305.55	89.22	80.01	101.51	PDE_09649	hypothetical protein	GO:0016126(biological_process:sterol biosynthetic process); GO:0004506(molecular_function:squalene monooxygenase activity); GO:0016021(cellular_component:integral component of membrane); GO:0050660(molecular_function:flavin adenine dinucleotide binding); GO:0071949(molecular_function:FAD binding)	K00511	SQLE, ERG1	map00909(Sesquiterpenoid and triterpenoid biosynthesis); map00100(Steroid biosynthesis)	COG0654(S:Function unknown)	EPS34685.1(hypothetical protein PDE_09649 [Penicillium oxalicum 114-2])	sp|Q9C1W3|ERG1_SCHPO(Probable squalene monooxygenase OS=Schizosaccharomyces pombe (strain 972 / ATCC 24843) OX=284812 GN=erg1 PE=3 SV=1)	PF08491.10(SE:Squalene epoxidase); PF01494.19(FAD_binding_3:FAD binding domain); PF01266.24(DAO:FAD dependent oxidoreductase); PF13450.6(NAD_binding_8:NAD(P)-binding Rossmann-like domain)
gene-PDE_02855	0.118804	-3.07334	1.76296e-46	2.43975e-45	yes	down	13.4667	1.22333	14.08	13.2	13.12	1.38	0.8	1.49	PDE_02855	hypothetical protein					ENOG4111R5U(S:Function unknown); ENOG4111JAS(S:Function unknown)	EPS27911.1(hypothetical protein PDE_02855 [Penicillium oxalicum 114-2])	None	PF13460.6(NAD_binding_10:NAD(P)H-binding); PF01370.21(Epimerase:NAD dependent epimerase/dehydratase family); PF05368.13(NmrA:NmrA-like family); PF02254.18(TrkA_N:TrkA-N domain)
gene-PDE_02842	0.489079	-1.03186	2.63464e-46	3.63501e-45	yes	down	445.153	162.057	455.73	487.08	392.65	158.69	148.52	178.96	PDE_02842	hypothetical protein	GO:0005506(molecular_function:iron ion binding); GO:0016705(molecular_function:oxidoreductase activity, acting on paired donors, with incorporation or reduction of molecular oxygen); GO:0004497(molecular_function:monooxygenase activity); GO:0020037(molecular_function:heme binding)	K09831	ERG5, CYP61A	map00100(Steroid biosynthesis)	COG2124(U:Intracellular trafficking, secretion, and vesicular transport)	EPS27898.1(hypothetical protein PDE_02842 [Penicillium oxalicum 114-2])	sp|O13820|ERG5_SCHPO(Cytochrome P450 61 OS=Schizosaccharomyces pombe (strain 972 / ATCC 24843) OX=284812 GN=erg5 PE=1 SV=3)	PF00067.22(p450:Cytochrome P450)
gene-PDE_07481	0.459038	-1.12331	2.79752e-46	3.8539e-45	yes	down	57.9167	23.62	58.83	59.5	55.42	25.7	23.06	22.1	PDE_07481	hypothetical protein	GO:0016021(cellular_component:integral component of membrane)	K15289	SLC35F5		COG0697(S:Function unknown)	EPS32521.1(hypothetical protein PDE_07481 [Penicillium oxalicum 114-2])	sp|Q03730|YMB8_YEAST(Uncharacterized vacuolar membrane protein YML018C OS=Saccharomyces cerevisiae (strain ATCC 204508 / S288c) OX=559292 GN=YML018C PE=1 SV=1)	PF00892.20(EamA:EamA-like transporter family); PF13127.6(DUF3955:Protein of unknown function (DUF3955))
gene-PDE_01434	0.178998	-2.48199	4.75268e-46	6.52758e-45	yes	down	17.12	2.43667	17.53	17.61	16.22	2.61	2.33	2.37	PDE_01434	hypothetical protein	GO:0016021(cellular_component:integral component of membrane)				ENOG410YMQK(S:Function unknown)	EPS26497.1(hypothetical protein PDE_01434 [Penicillium oxalicum 114-2])	None
gene-PDE_00094	0.212612	-2.2337	4.90791e-46	6.73063e-45	yes	down	119.993	19.3533	124.15	106.41	129.42	21.19	21.73	15.14	PDE_00094	hypothetical protein	GO:0016021(cellular_component:integral component of membrane)				ENOG410ZE7V(S:Function unknown)	EPS25163.1(hypothetical protein PDE_00094 [Penicillium oxalicum 114-2])	None
gene-PDE_03519	0.481169	-1.05538	1.13632e-45	1.54668e-44	yes	down	218.51	83.5533	215.08	222.04	218.41	80.27	82.15	88.24	PDE_03519	hypothetical protein	GO:0016021(cellular_component:integral component of membrane)					EPS28573.1(hypothetical protein PDE_03519 [Penicillium oxalicum 114-2])	None
gene-PDE_07647	0.307133	-1.70306	1.93124e-45	2.60917e-44	yes	down	36.6167	10.1567	36.94	39.62	33.29	9.43	11.13	9.91	PDE_07647	hypothetical protein						EPS32687.1(hypothetical protein PDE_07647 [Penicillium oxalicum 114-2])	None
gene-PDE_08907	0.263429	-1.92452	2.82922e-45	3.80545e-44	yes	down	32.75	6.86667	33.08	32.76	32.41	5.94	7.46	7.2	PDE_08907	hypothetical protein	GO:0006572(biological_process:tyrosine catabolic process); GO:0006559(biological_process:L-phenylalanine catabolic process); GO:0005829(cellular_component:cytosol); GO:0004334(molecular_function:fumarylacetoacetase activity); GO:0046872(molecular_function:metal ion binding); GO:1902000(biological_process:homogentisate catabolic process)	K01555	FAH, fahA	map00350(Tyrosine metabolism)	COG0179(Q:Secondary metabolites biosynthesis, transport and catabolism)	EPS33945.1(hypothetical protein PDE_08907 [Penicillium oxalicum 114-2])	sp|Q00770|FAAA_EMENI(Fumarylacetoacetase OS=Emericella nidulans (strain FGSC A4 / ATCC 38163 / CBS 112.46 / NRRL 194 / M139) OX=227321 GN=fahA PE=1 SV=3)	PF01557.18(FAA_hydrolase:Fumarylacetoacetate (FAA) hydrolase family); PF09298.11(FAA_hydrolase_N:Fumarylacetoacetase N-terminal)
gene-PDE_06153	0.122825	-3.02532	3.15988e-45	4.23769e-44	yes	down	21.3733	2.07667	22.19	22.23	19.7	1.26	2.28	2.69	PDE_06153	hypothetical protein	GO:0016021(cellular_component:integral component of membrane)				ENOG410Z33I(S:Function unknown)	EPS31198.1(hypothetical protein PDE_06153 [Penicillium oxalicum 114-2])	None
gene-PDE_01711	0.476733	-1.06875	3.34846e-45	4.48399e-44	yes	down	245.597	83.7067	245.09	248.83	242.87	87.7	82.42	81	PDE_01711	hypothetical protein	GO:0006457(biological_process:protein folding); GO:0003755(molecular_function:peptidyl-prolyl cis-trans isomerase activity)	K05864	PPID, CYPD		COG0652(J:Translation, ribosomal structure and biogenesis)	EPS26772.1(hypothetical protein PDE_01711 [Penicillium oxalicum 114-2])	sp|Q5B4E7|PPID_EMENI(Peptidyl-prolyl cis-trans isomerase D OS=Emericella nidulans (strain FGSC A4 / ATCC 38163 / CBS 112.46 / NRRL 194 / M139) OX=227321 GN=cpr6 PE=3 SV=1)	PF00160.21(Pro_isomerase:Cyclophilin type peptidyl-prolyl cis-trans isomerase/CLD); PF07719.17(TPR_2:Tetratricopeptide repeat); PF00515.28(TPR_1:Tetratricopeptide repeat); PF13429.6(TPR_15:Tetratricopeptide repeat)
gene-PDE_09072	0.36745	-1.44438	5.46142e-45	7.2601e-44	yes	down	169.7	49.28	165.55	181.69	161.86	45.12	47.02	55.7	PDE_09072	hypothetical protein	GO:0016740(molecular_function:transferase activity); GO:0016021(cellular_component:integral component of membrane)	K20815	NAT2		ENOG411243X(S:Function unknown)	EPS34110.1(hypothetical protein PDE_09072 [Penicillium oxalicum 114-2])	sp|Q9URV4|YBL7_SCHPO(Uncharacterized protein C106.07c OS=Schizosaccharomyces pombe (strain 972 / ATCC 24843) OX=284812 GN=SPBC106.07c PE=4 SV=1)	PF06916.13(DUF1279:Protein of unknown function (DUF1279))
gene-PDE_09548	0.458497	-1.12501	9.13277e-45	1.21229e-43	yes	down	341.797	108.78	335.08	372.84	317.47	103.46	110.24	112.64	PDE_09548	hypothetical protein	GO:0003700(molecular_function:transcription factor activity, sequence-specific DNA binding); GO:0005634(cellular_component:nucleus); GO:0003677(molecular_function:DNA binding)				ENOG4111N5S(K:Transcription)	EPS34584.1(hypothetical protein PDE_09548 [Penicillium oxalicum 114-2])	sp|Q4WER3|HAPX_ASPFU(bZIP transcription factor hapX OS=Neosartorya fumigata (strain ATCC MYA-4609 / Af293 / CBS 101355 / FGSC A1100) OX=330879 GN=hapX PE=2 SV=1)	PF10297.9(Hap4_Hap_bind:Minimal binding motif of Hap4 for binding to Hap2/3/5); PF00170.21(bZIP_1:bZIP transcription factor)
gene-PDE_03028	0.428704	-1.22195	1.57767e-44	2.09117e-43	yes	down	146.393	49.8567	154.26	148.11	136.81	46.28	47.17	56.12	PDE_03028	hypothetical protein	GO:0016021(cellular_component:integral component of membrane)				ENOG4111VN5(S:Function unknown)	EPS28082.1(hypothetical protein PDE_03028 [Penicillium oxalicum 114-2])	None
gene-PDE_00197	0.253171	-1.98181	4.00495e-44	5.28537e-43	yes	down	27.4667	5.53667	28.97	28.56	24.87	4.72	5	6.89	PDE_00197	hypothetical protein	GO:0022857(molecular_function:transmembrane transporter activity); GO:0016021(cellular_component:integral component of membrane)	K08139	HXT	map04113(Meiosis - yeast)	ENOG410XNQK(E:Amino acid transport and metabolism)	EPS25264.1(hypothetical protein PDE_00197 [Penicillium oxalicum 114-2])	sp|P32466|HXT3_YEAST(Low-affinity glucose transporter HXT3 OS=Saccharomyces cerevisiae (strain ATCC 204508 / S288c) OX=559292 GN=HXT3 PE=1 SV=1)	PF00083.24(Sugar_tr:Sugar (and other) transporter); PF07690.16(MFS_1:Major Facilitator Superfamily)
gene-PDE_00204	0.364673	-1.45532	4.89969e-44	6.45681e-43	yes	down	163.19	47.1367	156.26	163.73	169.58	49.41	43.18	48.82	PDE_00204	hypothetical protein					ENOG410Y11W(S:Function unknown)	EPS25271.1(hypothetical protein PDE_00204 [Penicillium oxalicum 114-2])	None
gene-PDE_08441	0.416392	-1.26398	5.1635e-44	6.79463e-43	yes	down	35.21	12.2033	35.78	35.15	34.7	12.19	11.97	12.45	PDE_08441	hypothetical protein	GO:0005634(cellular_component:nucleus); GO:0006351(biological_process:transcription, DNA-templated); GO:0003677(molecular_function:DNA binding); GO:0016021(cellular_component:integral component of membrane); GO:0000981(molecular_function:RNA polymerase II transcription factor activity, sequence-specific DNA binding); GO:0008270(molecular_function:zinc ion binding)				ENOG410YADJ(S:Function unknown); ENOG410YE2K(S:Function unknown)	EPS33479.1(hypothetical protein PDE_08441 [Penicillium oxalicum 114-2])	None	PF04082.18(Fungal_trans:Fungal specific transcription factor domain); PF00172.18(Zn_clus:Fungal Zn(2)-Cys(6) binuclear cluster domain)
gene-PDE_08620	0.381827	-1.38901	6.0743e-44	7.98161e-43	yes	down	74.69	22.6667	72.62	78.12	73.33	22.92	20.14	24.94	PDE_08620	hypothetical protein	GO:0008168(molecular_function:methyltransferase activity)				ENOG410XQNS(S:Function unknown)	EPS33658.1(hypothetical protein PDE_08620 [Penicillium oxalicum 114-2])	None	PF13649.6(Methyltransf_25:Methyltransferase domain); PF08241.12(Methyltransf_11:Methyltransferase domain); PF13847.6(Methyltransf_31:Methyltransferase domain); PF13489.6(Methyltransf_23:Methyltransferase domain); PF01209.18(Ubie_methyltran:ubiE/COQ5 methyltransferase family)
gene-PDE_01381	0.499442	-1.00161	9.00683e-44	1.18009e-42	yes	down	99.0633	39.3367	102.34	102.27	92.58	38.96	38.48	40.57	PDE_01381	hypothetical protein	GO:0016787(molecular_function:hydrolase activity)				COG0412(S:Function unknown)	EPS26444.1(hypothetical protein PDE_01381 [Penicillium oxalicum 114-2])	None
gene-PDE_03493	0.33985	-1.55703	2.42599e-43	3.14687e-42	yes	down	56.0267	15.2033	59.37	64.08	44.63	14.6	14.71	16.3	PDE_03493	hypothetical protein	GO:0016787(molecular_function:hydrolase activity); GO:0016021(cellular_component:integral component of membrane)				ENOG4111RJN(S:Function unknown)	EPS28547.1(hypothetical protein PDE_03493 [Penicillium oxalicum 114-2])	None	PF11915.8(DUF3433:Protein of unknown function (DUF3433))
gene-PDE_04034	0.315482	-1.66437	2.74202e-43	3.54671e-42	yes	down	41.03	10.0133	43.94	40.47	38.68	9.34	9.41	11.29	PDE_04034	hypothetical protein	GO:0042546(biological_process:cell wall biogenesis); GO:0006078(biological_process:(1->6)-beta-D-glucan biosynthetic process)				ENOG41120NC(S:Function unknown)	EPS29085.1(hypothetical protein PDE_04034 [Penicillium oxalicum 114-2])	None	PF10342.9(GPI-anchored:Ser-Thr-rich glycosyl-phosphatidyl-inositol-anchored membrane family)
gene-PDE_00251	0.316584	-1.65934	2.9091e-43	3.75749e-42	yes	down	188.637	47.3867	182.9	182.57	200.44	42.68	44.26	55.22	PDE_00251	hypothetical protein	GO:0048037(molecular_function:cofactor binding)	K07734	paiB		COG2808(K:Transcription)	EPS25318.1(hypothetical protein PDE_00251 [Penicillium oxalicum 114-2])	sp|Q4WVZ0|YA800_ASPFU(Uncharacterized protein AFUA_5G13800 OS=Neosartorya fumigata (strain ATCC MYA-4609 / Af293 / CBS 101355 / FGSC A1100) OX=330879 GN=AFUA_5G13800 PE=3 SV=1)	PF04299.12(FMN_bind_2:Putative FMN-binding domain)
gene-PDE_06948	0.291994	-1.77599	3.41341e-43	4.40262e-42	yes	down	12.2967	3.09	11.32	13.68	11.89	3.23	2.85	3.19	PDE_06948	hypothetical protein	GO:0016021(cellular_component:integral component of membrane); GO:0005634(cellular_component:nucleus); GO:0006351(biological_process:transcription, DNA-templated); GO:0003677(molecular_function:DNA binding); GO:0055085(biological_process:transmembrane transport); GO:0000981(molecular_function:RNA polymerase II transcription factor activity, sequence-specific DNA binding); GO:0008270(molecular_fun…				ENOG410XX11(K:Transcription)	EPS31989.1(hypothetical protein PDE_06948 [Penicillium oxalicum 114-2])	sp|O14130|YF54_SCHPO(Uncharacterized transcriptional regulatory protein C3C7.04 OS=Schizosaccharomyces pombe (strain 972 / ATCC 24843) OX=284812 GN=SPAC3C7.04 PE=3 SV=1)	PF04082.18(Fungal_trans:Fungal specific transcription factor domain); PF00172.18(Zn_clus:Fungal Zn(2)-Cys(6) binuclear cluster domain)
gene-PDE_08890	0.261242	-1.93654	5.88356e-43	7.55652e-42	yes	down	100.333	20.71	101.51	96.54	102.95	21.77	16.68	23.68	PDE_08890	hypothetical protein	GO:0016021(cellular_component:integral component of membrane)				ENOG410YNPB(S:Function unknown)	EPS33928.1(hypothetical protein PDE_08890 [Penicillium oxalicum 114-2])	None
gene-PDE_09789	0.3738	-1.41966	6.58058e-43	8.42796e-42	yes	down	81.7733	24.1433	85.47	87.52	72.33	20.92	23.45	28.06	PDE_09789	hypothetical protein					ENOG4111XJ7(S:Function unknown)	EPS34825.1(hypothetical protein PDE_09789 [Penicillium oxalicum 114-2])	None
gene-PDE_00018	0.0331293	-4.91575	7.06647e-43	9.03754e-42	yes	down	33.6333	1.04667	32.88	32.23	35.79	0.67	0.52	1.95	PDE_00018	hypothetical protein					ENOG4110B1J(S:Function unknown); ENOG410YIF0(S:Function unknown)	EPS25087.1(hypothetical protein PDE_00018 [Penicillium oxalicum 114-2])	None
gene-PDE_02695	0.452304	-1.14464	2.11142e-42	2.68903e-41	yes	down	57.3233	20.6533	56.96	59.1	55.91	19.36	21.17	21.43	PDE_02695	hypothetical protein	GO:0016021(cellular_component:integral component of membrane)				ENOG410XR8P(S:Function unknown)	EPS27751.1(hypothetical protein PDE_02695 [Penicillium oxalicum 114-2])	sp|O94599|YC8B_SCHPO(LIMR family protein C622.11 OS=Schizosaccharomyces pombe (strain 972 / ATCC 24843) OX=284812 GN=SPCC622.11 PE=3 SV=1)	PF04791.16(LMBR1:LMBR1-like membrane protein)
gene-PDE_03413	0.328514	-1.60597	2.38152e-42	3.02456e-41	yes	down	104.65	27.28	104.95	99.14	109.86	29.38	26.68	25.78	PDE_03413	hypothetical protein	GO:0016853(molecular_function:isomerase activity); GO:0004300(molecular_function:enoyl-CoA hydratase activity); GO:0016021(cellular_component:integral component of membrane); GO:0003824(molecular_function:catalytic activity); GO:0022857(molecular_function:transmembrane transporter activity); GO:0055085(biological_process:transmembrane transport)				COG1024(S:Function unknown)	EPS28467.1(hypothetical protein PDE_03413 [Penicillium oxalicum 114-2])	sp|Q4WF54|SIDH_ASPFU(Mevalonyl-coenzyme A hydratase sidH OS=Neosartorya fumigata (strain ATCC MYA-4609 / Af293 / CBS 101355 / FGSC A1100) OX=330879 GN=sidH PE=2 SV=1)	PF00378.20(ECH_1:Enoyl-CoA hydratase/isomerase); PF16113.5(ECH_2:Enoyl-CoA hydratase/isomerase)
gene-PDE_00166	0.440982	-1.18121	2.54325e-42	3.22546e-41	yes	down	133.477	46.67	144.5	138.4	117.53	45.81	45.02	49.18	PDE_00166	hypothetical protein	GO:0003935(molecular_function:GTP cyclohydrolase II activity); GO:0009231(biological_process:riboflavin biosynthetic process)	K01497	ribA, RIB1	map00740(Riboflavin metabolism); map00790(Folate biosynthesis)	COG0807(S:Function unknown)	EPS25233.1(hypothetical protein PDE_00166 [Penicillium oxalicum 114-2])	sp|Q9P7M9|RIB1_SCHPO(Probable GTP cyclohydrolase-2 OS=Schizosaccharomyces pombe (strain 972 / ATCC 24843) OX=284812 GN=rib1 PE=3 SV=1)	PF00925.20(GTP_cyclohydro2:GTP cyclohydrolase II)
gene-PDE_05467	0.456905	-1.13003	2.60007e-42	3.28837e-41	yes	down	396.683	146.023	371.85	366.54	451.66	144.95	169.91	123.21	PDE_05467	hypothetical protein	GO:0016021(cellular_component:integral component of membrane)				ENOG4110BHD(S:Function unknown)	EPS30516.1(hypothetical protein PDE_05467 [Penicillium oxalicum 114-2])	None
gene-PDE_00510	0.0780096	-3.6802	2.65148e-42	3.34874e-41	yes	down	8.44667	0.523333	9.02	8.59	7.73	0.52	0.46	0.59	PDE_00510	hypothetical protein	GO:0005634(cellular_component:nucleus); GO:0008270(molecular_function:zinc ion binding); GO:0000981(molecular_function:RNA polymerase II transcription factor activity, sequence-specific DNA binding)				ENOG410YNBH(S:Function unknown)	EPS25576.1(hypothetical protein PDE_00510 [Penicillium oxalicum 114-2])	None	PF00172.18(Zn_clus:Fungal Zn(2)-Cys(6) binuclear cluster domain); PF11951.8(Fungal_trans_2:Fungal specific transcription factor domain)
gene-PDE_01300	0.455387	-1.13484	2.98274e-42	3.76189e-41	yes	down	38.1667	14	38.85	40.02	35.63	14.61	12.31	15.08	PDE_01300	hypothetical protein	GO:0016787(molecular_function:hydrolase activity); GO:0016021(cellular_component:integral component of membrane)				ENOG410ZUTG(U:Intracellular trafficking, secretion, and vesicular transport)	EPS26364.1(hypothetical protein PDE_01300 [Penicillium oxalicum 114-2])	sp|I1RGD4|ATG23_GIBZE(Autophagy-related protein 23 OS=Gibberella zeae (strain PH-1 / ATCC MYA-4620 / FGSC 9075 / NRRL 31084) OX=229533 GN=ATG23 PE=3 SV=1)	PF01465.20(GRIP:GRIP domain); PF08317.11(Spc7:Spc7 kinetochore protein); PF13851.6(GAS:Growth-arrest specific micro-tubule binding); PF12795.7(MscS_porin:Mechanosensitive ion channel porin domain); PF07989.11(Cnn_1N:Centrosomin N-terminal motif 1); PF18595.1(DHR10:Designed helical repeat protein 10 domain); PF06698.11(DUF1192:Protein of unknown function (DUF1192)); PF02181.23(FH2:Formin Homology …
gene-PDE_03113	0.454204	-1.13859	5.33339e-42	6.69874e-41	yes	down	43.6033	16.67	42.98	46.28	41.55	16.63	15.71	17.67	PDE_03113	hypothetical protein	GO:0016747(molecular_function:transferase activity, transferring acyl groups other than amino-acyl groups)				COG0183(U:Intracellular trafficking, secretion, and vesicular transport)	EPS28167.1(hypothetical protein PDE_03113 [Penicillium oxalicum 114-2])	sp|P07871|THIKB_RAT(3-ketoacyl-CoA thiolase B, peroxisomal OS=Rattus norvegicus OX=10116 GN=Acaa1b PE=1 SV=2)	PF00108.23(Thiolase_N:Thiolase, N-terminal domain); PF02803.18(Thiolase_C:Thiolase, C-terminal domain); PF00109.26(ketoacyl-synt:Beta-ketoacyl synthase, N-terminal domain)
gene-PDE_05515	0.21061	-2.24735	8.38039e-42	1.05113e-40	yes	down	14.3333	2.28	14.89	13.86	14.25	2.41	2.01	2.42	PDE_05515	putative beta-1,3-glucanase					COG5498(S:Function unknown)	EPS30563.1(putative beta-1,3-glucanase [Penicillium oxalicum 114-2])	sp|P22222|E13B_CELCE(Glucan endo-1,3-beta-glucosidase OS=Cellulosimicrobium cellulans OX=1710 PE=1 SV=1)	PF16483.5(Glyco_hydro_64:Beta-1,3-glucanase)
gene-PDE_08443	0.479024	-1.06183	1.05428e-41	1.31692e-40	yes	down	97.8433	35.82	95.75	101.88	95.9	35.54	34.63	37.29	PDE_08443	hypothetical protein	GO:0016491(molecular_function:oxidoreductase activity); GO:0010181(molecular_function:FMN binding)				COG1902(C:Energy production and conversion)	EPS33481.1(hypothetical protein PDE_08443 [Penicillium oxalicum 114-2])	sp|A0A1U8QTA2|HXNT_EMENI(Flavin oxidoreductase hxnT OS=Emericella nidulans (strain FGSC A4 / ATCC 38163 / CBS 112.46 / NRRL 194 / M139) OX=227321 GN=hxnT PE=2 SV=1)	PF00724.20(Oxidored_FMN:NADH:flavin oxidoreductase / NADH oxidase family)
gene-PDE_03885	0.440751	-1.18196	1.06068e-41	1.3231e-40	yes	down	121.703	42.6567	118.61	121.68	124.82	43.17	42.03	42.77	PDE_03885	hypothetical protein	GO:0016021(cellular_component:integral component of membrane)				ENOG410YEXJ(S:Function unknown)	EPS28939.1(hypothetical protein PDE_03885 [Penicillium oxalicum 114-2])	None	PF11913.8(DUF3431:Protein of unknown function (DUF3431))
gene-PDE_09648	0.44023	-1.18367	1.11871e-41	1.39356e-40	yes	down	70.01	24.6233	76.38	67.46	66.19	23.08	22.84	27.95	PDE_09648	hypothetical protein	GO:0016126(biological_process:sterol biosynthetic process); GO:0004506(molecular_function:squalene monooxygenase activity); GO:0016021(cellular_component:integral component of membrane); GO:0050660(molecular_function:flavin adenine dinucleotide binding); GO:0016491(molecular_function:oxidoreductase activity)				ENOG4111VKY(S:Function unknown)	EPS34684.1(hypothetical protein PDE_09648 [Penicillium oxalicum 114-2])	sp|Q9P7I6|YJNK_SCHPO(Uncharacterized oxidoreductase C24B10.20 OS=Schizosaccharomyces pombe (strain 972 / ATCC 24843) OX=284812 GN=SPCC24B10.20 PE=3 SV=1)	PF00106.25(adh_short:short chain dehydrogenase); PF13561.6(adh_short_C2:Enoyl-(Acyl carrier protein) reductase); PF08659.10(KR:KR domain); PF13460.6(NAD_binding_10:NAD(P)H-binding)
gene-PDE_00345	0.343148	-1.5431	1.1568e-41	1.43904e-40	yes	down	119.043	32.5267	110.37	123.77	122.99	29.18	30.09	38.31	PDE_00345	hypothetical protein	GO:0016021(cellular_component:integral component of membrane)				ENOG410YGFN(S:Function unknown); ENOG410YTWA(S:Function unknown)	EPS25412.1(hypothetical protein PDE_00345 [Penicillium oxalicum 114-2])	None
gene-PDE_08850	0.418666	-1.25613	1.42214e-41	1.7619e-40	yes	down	90.1867	29.9867	90.47	93.65	86.44	30.82	31.3	27.84	PDE_08850	hypothetical protein					ENOG410Z2PA(S:Function unknown)	EPS33888.1(hypothetical protein PDE_08850 [Penicillium oxalicum 114-2])	None
gene-PDE_01461	0.422017	-1.24463	1.76231e-41	2.18038e-40	yes	down	92.2733	30.9733	94.33	91.12	91.37	31.95	32.38	28.59	PDE_01461	hypothetical protein	GO:0032040(cellular_component:small-subunit processome); GO:0006364(biological_process:rRNA processing)	K14554	UTP21, WDR36	map03008(Ribosome biogenesis in eukaryotes)	ENOG410XPJH(S:Function unknown)	EPS26524.1(hypothetical protein PDE_01461 [Penicillium oxalicum 114-2])	sp|O14053|UTP21_SCHPO(U3 small nucleolar RNA-associated protein 21 homolog OS=Schizosaccharomyces pombe (strain 972 / ATCC 24843) OX=284812 GN=SPCC1672.07 PE=3 SV=1)	PF04192.12(Utp21:Utp21 specific WD40 associated putative domain); PF12894.7(ANAPC4_WD40:Anaphase-promoting complex subunit 4 WD40 domain); PF00400.32(WD40:WD domain, G-beta repeat)
gene-PDE_01803	0.116499	-3.10161	2.09601e-41	2.58621e-40	yes	down	89.6367	8.18	73.35	92.81	102.75	9.7	5.56	9.28	PDE_01803	hypothetical protein		K10253	K10253		COG3805(S:Function unknown)	EPS26863.1(hypothetical protein PDE_01803 [Penicillium oxalicum 114-2])	sp|P56739|Y212_BOTFU(Uncharacterized 21.2 kDa protein OS=Botryotinia fuckeliana OX=40559 PE=2 SV=1)	PF08883.11(DOPA_dioxygen:Dopa 4,5-dioxygenase family)
gene-PDE_04677	0.458719	-1.12432	2.38931e-41	2.94412e-40	yes	down	975.243	364.943	1089.62	1051.44	784.67	338.3	358.66	397.87	PDE_04677	hypothetical protein	GO:0016021(cellular_component:integral component of membrane); GO:0004601(molecular_function:peroxidase activity)				ENOG410XTGU(S:Function unknown)	EPS29727.1(hypothetical protein PDE_04677 [Penicillium oxalicum 114-2])	sp|Q10142|AUR1_SCHPO(Inositol phosphorylceramide synthase catalytic subunit aur1 OS=Schizosaccharomyces pombe (strain 972 / ATCC 24843) OX=284812 GN=aur1 PE=1 SV=1)	PF14378.6(PAP2_3:PAP2 superfamily); PF01569.21(PAP2:PAP2 superfamily)
gene-PDE_09959	0.29269	-1.77255	3.02365e-41	3.7107e-40	yes	down	174.95	39.4567	178.15	162.07	184.63	38.55	48.53	31.29	PDE_09959	hypothetical protein	GO:0016021(cellular_component:integral component of membrane)				ENOG410Z5EB(S:Function unknown); ENOG410Y7KV(S:Function unknown)	EPS34994.1(hypothetical protein PDE_09959 [Penicillium oxalicum 114-2])	None
gene-PDE_04156	0.453201	-1.14178	3.32361e-41	4.06784e-40	yes	down	936.757	334.163	979.46	1025.9	804.91	308.46	284.77	409.26	PDE_04156	hypothetical protein	GO:0016787(molecular_function:hydrolase activity); GO:0016021(cellular_component:integral component of membrane); GO:0016740(molecular_function:transferase activity); GO:0005739(cellular_component:mitochondrion); GO:0046474(biological_process:glycerophospholipid biosynthetic process)				COG0647(G:Carbohydrate transport and metabolism)	EPS29207.1(hypothetical protein PDE_04156 [Penicillium oxalicum 114-2])	sp|O13899|YF38_SCHPO(Uncharacterized CDP-alcohol phosphatidyltransferase class-I family protein C22A12.08c OS=Schizosaccharomyces pombe (strain 972 / ATCC 24843) OX=284812 GN=SPAC22A12.08c PE=3 SV=1)	PF13344.6(Hydrolase_6:Haloacid dehalogenase-like hydrolase); PF13242.6(Hydrolase_like:HAD-hyrolase-like)
gene-PDE_08253	0.234954	-2.08955	4.30756e-41	5.25095e-40	yes	down	12.6733	2.28	12.8	14.46	10.76	2.5	2.24	2.1	PDE_08253	hypothetical protein	GO:0005634(cellular_component:nucleus); GO:0006351(biological_process:transcription, DNA-templated); GO:0003677(molecular_function:DNA binding); GO:0016021(cellular_component:integral component of membrane); GO:0000981(molecular_function:RNA polymerase II transcription factor activity, sequence-specific DNA binding); GO:0008270(molecular_function:zinc ion binding)				ENOG4110BFF(S:Function unknown); ENOG4110BF7(S:Function unknown)	EPS33291.1(hypothetical protein PDE_08253 [Penicillium oxalicum 114-2])	None	PF00172.18(Zn_clus:Fungal Zn(2)-Cys(6) binuclear cluster domain); PF04082.18(Fungal_trans:Fungal specific transcription factor domain)
gene-PDE_00487	0.22901	-2.12652	7.64457e-41	9.30634e-40	yes	down	20.39	3.77333	20.67	19.33	21.17	3.46	4.54	3.32	PDE_00487	hypothetical protein					ENOG4111I1A(S:Function unknown)	EPS25553.1(hypothetical protein PDE_00487 [Penicillium oxalicum 114-2])	None
gene-PDE_02732	0.31609	-1.66159	7.94406e-41	9.65802e-40	yes	down	59.9667	15.01	62.87	60.39	56.64	13.22	15.26	16.55	PDE_02732	hypothetical protein	GO:0016021(cellular_component:integral component of membrane); GO:0005789(cellular_component:endoplasmic reticulum membrane); GO:0019915(biological_process:lipid storage)				ENOG4111CNJ(S:Function unknown)	EPS27788.1(hypothetical protein PDE_02732 [Penicillium oxalicum 114-2])	sp|Q9HGM4|SCS3_SCHPO(FIT family protein scs3 OS=Schizosaccharomyces pombe (strain 972 / ATCC 24843) OX=284812 GN=scs3 PE=3 SV=1)	PF10261.9(Scs3p:Inositol phospholipid synthesis and fat-storage-inducing TM)
gene-PDE_04904	0.468436	-1.09408	9.25037e-41	1.12312e-39	yes	down	715.737	267.963	750.35	683.7	713.16	267.86	274.28	261.75	PDE_04904	hypothetical protein	GO:0016021(cellular_component:integral component of membrane); GO:0016192(biological_process:vesicle-mediated transport); GO:0030173(cellular_component:integral component of Golgi membrane)				ENOG4111NE0(U:Intracellular trafficking, secretion, and vesicular transport)	EPS29954.1(hypothetical protein PDE_04904 [Penicillium oxalicum 114-2])	sp|Q0CNZ5|TVP18_ASPTN(Golgi apparatus membrane protein tvp18 OS=Aspergillus terreus (strain NIH 2624 / FGSC A1156) OX=341663 GN=tvp18 PE=3 SV=2)	PF10233.9(Cg6151-P:Uncharacterized conserved protein CG6151-P)
gene-PDE_04529	0.240929	-2.05332	1.22081e-40	1.47828e-39	yes	down	24.1167	4.09667	27.69	21.87	22.79	4.65	4.29	3.35	PDE_04529	hypothetical protein	GO:0016021(cellular_component:integral component of membrane); GO:0055085(biological_process:transmembrane transport)				COG1275(S:Function unknown)	EPS29579.1(hypothetical protein PDE_04529 [Penicillium oxalicum 114-2])	sp|A3R044|SSU1_ARTBC(Sulfite efflux pump SSU1 OS=Arthroderma benhamiae (strain ATCC MYA-4681 / CBS 112371) OX=663331 GN=SSU1 PE=2 SV=1)	PF03595.17(SLAC1:Voltage-dependent anion channel)
gene-PDE_00456	0.158458	-2.65783	1.3929e-40	1.68219e-39	yes	down	33.4567	4.40333	30.54	32.72	37.11	4.96	3.4	4.85	PDE_00456	hypothetical protein	GO:0016021(cellular_component:integral component of membrane)				ENOG41126AX(S:Function unknown)	EPS25523.1(hypothetical protein PDE_00456 [Penicillium oxalicum 114-2])	None
gene-PDE_02653	0.397705	-1.33023	1.67865e-40	2.02193e-39	yes	down	84.36	26.66	87.34	84.95	80.79	29.14	23.04	27.8	PDE_02653	hypothetical protein	GO:0004888(molecular_function:transmembrane signaling receptor activity); GO:0016021(cellular_component:integral component of membrane); GO:0007166(biological_process:cell surface receptor signaling pathway)				ENOG4112D4T(S:Function unknown)	EPS27709.1(hypothetical protein PDE_02653 [Penicillium oxalicum 114-2])	None	PF11710.8(Git3:G protein-coupled glucose receptor regulating Gpa2); PF11970.8(GPR_Gpa2_C:G protein-coupled glucose receptor regulating Gpa2 C-term)
gene-PDE_01761	0.341072	-1.55185	2.06216e-40	2.47731e-39	yes	down	30.87	8.38	33.32	32.69	26.6	7.66	8.17	9.31	PDE_01761	hypothetical protein	GO:0005267(molecular_function:potassium channel activity); GO:0016021(cellular_component:integral component of membrane)	K05389	KCNKF		COG1226(U:Intracellular trafficking, secretion, and vesicular transport)	EPS26822.1(hypothetical protein PDE_01761 [Penicillium oxalicum 114-2])	sp|P40310|TOK1_YEAST(Outward-rectifier potassium channel TOK1 OS=Saccharomyces cerevisiae (strain ATCC 204508 / S288c) OX=559292 GN=TOK1 PE=1 SV=1)	PF07885.16(Ion_trans_2:Ion channel); PF00520.31(Ion_trans:Ion transport protein)
gene-PDE_01451	0.344188	-1.53873	3.24182e-40	3.87402e-39	yes	down	69.6367	19.0367	75.93	79.21	53.77	18.1	19.08	19.93	PDE_01451	hypothetical protein	GO:0004312(molecular_function:fatty acid synthase activity); GO:0042759(biological_process:long-chain fatty acid biosynthetic process); GO:0008897(molecular_function:holo-[acyl-carrier-protein] synthase activity); GO:0000287(molecular_function:magnesium ion binding); GO:0016787(molecular_function:hydrolase activity)	K00667	FAS2	map00061(Fatty acid biosynthesis)	COG0331(I:Lipid transport and metabolism)	EPS26514.1(hypothetical protein PDE_01451 [Penicillium oxalicum 114-2])	sp|P15368|FAS2_PENPA(Fatty acid synthase subunit alpha OS=Penicillium patulum OX=5078 GN=FAS2 PE=3 SV=1)	PF18314.1(FAS_I_H:Fatty acid synthase type I helical domain); PF18325.1(Fas_alpha_ACP:Fatty acid synthase subunit alpha Acyl carrier domain); PF00109.26(ketoacyl-synt:Beta-ketoacyl synthase, N-terminal domain); PF01648.20(ACPS:4'-phosphopantetheinyl transferase superfamily); PF02801.22(Ketoacyl-synt_C:Beta-ketoacyl synthase, C-terminal domain); PF00106.25(adh_short:short chain dehydrogenase)
gene-PDE_01682	0.366848	-1.44675	3.79093e-40	4.52428e-39	yes	down	43.0167	11.69	44.06	46.78	38.21	11.96	10.82	12.29	PDE_01682	hypothetical protein	GO:0005634(cellular_component:nucleus); GO:0006351(biological_process:transcription, DNA-templated); GO:0003677(molecular_function:DNA binding); GO:0016021(cellular_component:integral component of membrane); GO:0000981(molecular_function:RNA polymerase II transcription factor activity, sequence-specific DNA binding); GO:0008270(molecular_function:zinc ion binding)				ENOG4111F48(S:Function unknown)	EPS26743.1(hypothetical protein PDE_01682 [Penicillium oxalicum 114-2])	None
gene-PDE_08861	0.355003	-1.4941	3.85661e-40	4.59664e-39	yes	down	54.03	15.2	54.25	57.53	50.31	16.06	13.66	15.88	PDE_08861	hypothetical protein	GO:0003723(molecular_function:RNA binding)				ENOG4111N9B(S:Function unknown)	EPS33899.1(hypothetical protein PDE_08861 [Penicillium oxalicum 114-2])	sp|Q10355|YDB2_SCHPO(Uncharacterized RNA-binding protein C22E12.02 OS=Schizosaccharomyces pombe (strain 972 / ATCC 24843) OX=284812 GN=SPAC22E12.02 PE=4 SV=1)	PF00076.22(RRM_1:RNA recognition motif. (a.k.a. RRM, RBD, or RNP domain))
gene-PDE_07789	0.222891	-2.16559	5.89736e-40	7.00148e-39	yes	down	996.757	180.99	970.86	952.22	1067.19	212.53	202.42	128.02	PDE_07789	hypothetical protein					ENOG4110B4X(S:Function unknown)	EPS32829.1(hypothetical protein PDE_07789 [Penicillium oxalicum 114-2])	None
gene-PDE_00979	0.499263	-1.00213	7.70699e-40	9.11426e-39	yes	down	210.05	78.7567	205.92	213.36	210.87	93.23	57.7	85.34	PDE_00979	hypothetical protein	GO:0016747(molecular_function:transferase activity, transferring acyl groups other than amino-acyl groups); GO:0005840(cellular_component:ribosome)	K00626	E2.3.1.9, atoB	map00630(Glyoxylate and dicarboxylate metabolism); map00310(Lysine degradation); map00280(Valine, leucine and isoleucine degradation); map00650(Butanoate metabolism); map00620(Pyruvate metabolism); map00900(Terpenoid backbone biosynthesis); map00072(Synthesis and degradation of ketone bodies); map00071(Fatty acid degradation); map00640(Propanoate metabolism); map00380(Tryptophan metabolism)	COG0183(S:Function unknown)	EPS26043.1(hypothetical protein PDE_00979 [Penicillium oxalicum 114-2])	sp|Q04677|THIB_CANTR(Acetyl-CoA acetyltransferase IB OS=Candida tropicalis OX=5482 GN=PACTB PE=1 SV=3)	PF00108.23(Thiolase_N:Thiolase, N-terminal domain); PF02803.18(Thiolase_C:Thiolase, C-terminal domain); PF00109.26(ketoacyl-synt:Beta-ketoacyl synthase, N-terminal domain)
gene-PDE_01301	0.333233	-1.58539	8.09792e-40	9.55177e-39	yes	down	53.1433	14	58.17	60.02	41.24	13.33	13.86	14.81	PDE_01301	hypothetical protein	GO:0016787(molecular_function:hydrolase activity); GO:0016021(cellular_component:integral component of membrane); GO:0005789(cellular_component:endoplasmic reticulum membrane); GO:0016740(molecular_function:transferase activity); GO:0004622(molecular_function:lysophospholipase activity); GO:0016042(biological_process:lipid catabolic process); GO:0046470(biological_process:phosphatidylcholine meta…	K14676	NTE, NRE	map00564(Glycerophospholipid metabolism)	COG0664(U:Intracellular trafficking, secretion, and vesicular transport)	EPS26365.1(hypothetical protein PDE_01301 [Penicillium oxalicum 114-2])	sp|Q0CNC7|NTE1_ASPTN(Lysophospholipase nte1 OS=Aspergillus terreus (strain NIH 2624 / FGSC A1156) OX=341663 GN=nte1 PE=3 SV=1)	PF00027.29(cNMP_binding:Cyclic nucleotide-binding domain); PF01734.22(Patatin:Patatin-like phospholipase)
gene-PDE_07844	0.242437	-2.04432	8.20419e-40	9.6646e-39	yes	down	27.6333	5.26667	31.48	24.64	26.78	5.64	5.26	4.9	PDE_07844	hypothetical protein					COG4221(S:Function unknown)	EPS32883.1(hypothetical protein PDE_07844 [Penicillium oxalicum 114-2])	sp|Q9P7B4|YI13_SCHPO(NADP-dependent 3-hydroxy acid dehydrogenase OS=Schizosaccharomyces pombe (strain 972 / ATCC 24843) OX=284812 GN=SPAC521.03 PE=1 SV=1)	PF00106.25(adh_short:short chain dehydrogenase); PF13561.6(adh_short_C2:Enoyl-(Acyl carrier protein) reductase)
gene-PDE_01312	0.366168	-1.44942	1.09746e-39	1.28948e-38	yes	down	74.6533	21.3633	78.69	80.48	64.79	19.52	20.47	24.1	PDE_01312	hypothetical protein					ENOG410Y4A8(S:Function unknown)	EPS26376.1(hypothetical protein PDE_01312 [Penicillium oxalicum 114-2])	None
gene-PDE_04531	0.381137	-1.39162	1.3464e-39	1.57588e-38	yes	down	65.7967	19.9433	65.39	69.14	62.86	19.17	17.56	23.1	PDE_04531	hypothetical protein	GO:0016021(cellular_component:integral component of membrane); GO:0003839(molecular_function:gamma-glutamylcyclotransferase activity)				ENOG4111PDB(S:Function unknown)	EPS29581.1(hypothetical protein PDE_04531 [Penicillium oxalicum 114-2])	sp|Q2UPC2|ACLK_ASPOR(Gamma-glutamyl cyclotransferase aclK OS=Aspergillus oryzae (strain ATCC 42149 / RIB 40) OX=510516 GN=aclK PE=3 SV=1)	PF13772.6(AIG2_2:AIG2-like family)
gene-PDE_06154	0.031845	-4.97279	1.87097e-39	2.18144e-38	yes	down	13.2867	0.333333	13.17	15.94	10.75	0.43	0.25	0.32	PDE_06154	hypothetical protein	GO:0010333(molecular_function:terpene synthase activity); GO:0000287(molecular_function:magnesium ion binding)				ENOG4111BCH(S:Function unknown); ENOG410Y7HT(S:Function unknown)	EPS31199.1(hypothetical protein PDE_06154 [Penicillium oxalicum 114-2])	sp|Q6WP50|BOT2_BOTFU(Presilphiperfolan-8-beta-ol synthase OS=Botryotinia fuckeliana OX=40559 GN=BOT2 PE=1 SV=1)	PF03936.16(Terpene_synth_C:Terpene synthase family, metal binding domain)
gene-PDE_00640	0.458176	-1.12603	2.04925e-39	2.38624e-38	yes	down	51.3533	19.1767	50.47	54.5	49.09	19.86	18.53	19.14	PDE_00640	putative cellulose synthase	GO:0016021(cellular_component:integral component of membrane); GO:0016740(molecular_function:transferase activity)				COG1215(S:Function unknown)	EPS25706.1(putative cellulose synthase [Penicillium oxalicum 114-2])	sp|P58932|BCSA_XANAC(Cellulose synthase catalytic subunit [UDP-forming] OS=Xanthomonas axonopodis pv. citri (strain 306) OX=190486 GN=bcsA PE=3 SV=1)	PF00535.26(Glycos_transf_2:Glycosyl transferase family 2); PF13632.6(Glyco_trans_2_3:Glycosyl transferase family group 2); PF13641.6(Glyco_tranf_2_3:Glycosyltransferase like family 2); PF13506.6(Glyco_transf_21:Glycosyl transferase family 21)
gene-PDE_09014	0.459995	-1.12031	7.03559e-39	8.14054e-38	yes	down	322.997	110.257	332.9	327.03	309.06	107.93	97.77	125.07	PDE_09014	putative endo-beta-1,4-glucanase	GO:0016021(cellular_component:integral component of membrane); GO:0008810(molecular_function:cellulase activity); GO:0000272(biological_process:polysaccharide catabolic process)				ENOG410Y933(S:Function unknown); ENOG410YE95(S:Function unknown)	EPS34052.1(putative endo-beta-1,4-glucanase [Penicillium oxalicum 114-2])	sp|A1CRJ0|XGEA_ASPCL(Probable xyloglucan-specific endo-beta-1,4-glucanase A OS=Aspergillus clavatus (strain ATCC 1007 / CBS 513.65 / DSM 816 / NCTC 3887 / NRRL 1) OX=344612 GN=xgeA PE=3 SV=1)	PF01670.16(Glyco_hydro_12:Glycosyl hydrolase family 12)
gene-PDE_01482	0.259626	-1.9455	7.3324e-39	8.47321e-38	yes	down	42.72	8.46	40.55	41.58	46.03	8.79	7.95	8.64	PDE_01482	hypothetical protein	GO:0005975(biological_process:carbohydrate metabolic process); GO:0016616(molecular_function:oxidoreductase activity, acting on the CH-OH group of donors, NAD or NADP as acceptor); GO:0016772(molecular_function:transferase activity, transferring phosphorus-containing groups); GO:0016021(cellular_component:integral component of membrane); GO:0019752(biological_process:carboxylic acid metabolic pro…	K00016	LDH, ldh	map00010(Glycolysis / Gluconeogenesis); map00640(Propanoate metabolism); map00620(Pyruvate metabolism); map00270(Cysteine and methionine metabolism)	COG0039(C:Energy production and conversion)	EPS26545.1(hypothetical protein PDE_01482 [Penicillium oxalicum 114-2])	sp|Q9P4B6|LDHA_RHIOR(L-lactate dehydrogenase A OS=Rhizopus oryzae OX=64495 GN=LDHA PE=3 SV=1)	PF00056.23(Ldh_1_N:lactate/malate dehydrogenase, NAD binding domain); PF02866.18(Ldh_1_C:lactate/malate dehydrogenase, alpha/beta C-terminal domain)
gene-PDE_03834	0.485585	-1.0422	7.66876e-39	8.85066e-38	yes	down	186.437	72.8267	197.93	197.78	163.6	70.96	68.66	78.86	PDE_03834	hypothetical protein	GO:0003676(molecular_function:nucleic acid binding)				ENOG410YZWM(S:Function unknown)	EPS28888.1(hypothetical protein PDE_03834 [Penicillium oxalicum 114-2])	None	PF13465.6(zf-H2C2_2:Zinc-finger double domain); PF05605.12(zf-Di19:Drought induced 19 protein (Di19), zinc-binding); PF13894.6(zf-C2H2_4:C2H2-type zinc finger)
gene-PDE_07250	0.27789	-1.84741	9.09834e-39	1.0474e-37	yes	down	22.72	4.97333	22.03	24.77	21.36	5	4.44	5.48	PDE_07250	hypothetical protein	GO:0005975(biological_process:carbohydrate metabolic process); GO:0005634(cellular_component:nucleus); GO:0008270(molecular_function:zinc ion binding); GO:0016758(molecular_function:transferase activity, transferring hexosyl groups); GO:0030259(biological_process:lipid glycosylation); GO:0000981(molecular_function:RNA polymerase II transcription factor activity, sequence-specific DNA binding)				ENOG4111MJH(S:Function unknown); ENOG410ZKRJ(S:Function unknown)	EPS32290.1(hypothetical protein PDE_07250 [Penicillium oxalicum 114-2])	sp|Q05958|ECM22_YEAST(Sterol regulatory element-binding protein ECM22 OS=Saccharomyces cerevisiae (strain ATCC 204508 / S288c) OX=559292 GN=ECM22 PE=1 SV=1)	PF00172.18(Zn_clus:Fungal Zn(2)-Cys(6) binuclear cluster domain); PF11951.8(Fungal_trans_2:Fungal specific transcription factor domain)
gene-PDE_01096	0.317068	-1.65714	1.2317e-38	1.41436e-37	yes	down	70.37	17.7533	71.73	63.71	75.67	16.99	18.1	18.17	PDE_01096	hypothetical protein	GO:0016021(cellular_component:integral component of membrane); GO:0005634(cellular_component:nucleus); GO:0008270(molecular_function:zinc ion binding); GO:0000981(molecular_function:RNA polymerase II transcription factor activity, sequence-specific DNA binding)				ENOG41125ZB(S:Function unknown); ENOG4111B5E(S:Function unknown)	EPS26160.1(hypothetical protein PDE_01096 [Penicillium oxalicum 114-2])	sp|Q4WAZ2|FMAE_ASPFU(Monooxygenase af470 OS=Neosartorya fumigata (strain ATCC MYA-4609 / Af293 / CBS 101355 / FGSC A1100) OX=330879 GN=af470 PE=1 SV=1)	PF13826.6(DUF4188:Domain of unknown function (DUF4188))
gene-PDE_03788	0.138672	-2.85025	1.5066e-38	1.72134e-37	yes	down	27.7667	3.03667	27.29	32.17	23.84	2.33	2.65	4.13	PDE_03788	hypothetical protein	GO:0016021(cellular_component:integral component of membrane)				ENOG4111STG(S:Function unknown)	EPS28842.1(hypothetical protein PDE_03788 [Penicillium oxalicum 114-2])	None
gene-PDE_02472	0.498457	-1.00446	4.09575e-38	4.62728e-37	yes	down	168.147	66.6767	175.64	177.2	151.6	62.71	63.6	73.72	PDE_02472	hypothetical protein	GO:0032865(cellular_component:ERMES complex); GO:0031307(cellular_component:integral component of mitochondrial outer membrane); GO:0000002(biological_process:mitochondrial genome maintenance); GO:0008289(molecular_function:lipid binding); GO:0006869(biological_process:lipid transport)	K17775	MDM34, MMM2	map04139(Mitophagy - yeast)	ENOG41105GK(O:Posttranslational modification, protein turnover, chaperones)	EPS27529.1(hypothetical protein PDE_02472 [Penicillium oxalicum 114-2])	sp|B6HR25|MD342_PENRW(Mitochondrial distribution and morphology protein 34-2 OS=Penicillium rubens (strain ATCC 28089 / DSM 1075 / NRRL 1951 / Wisconsin 54-1255) OX=500485 GN=mdm34-2 PE=3 SV=2)
gene-PDE_09612	0.463146	-1.11046	4.24598e-38	4.79106e-37	yes	down	51.7233	19.3533	49.15	54.82	51.2	19.32	18.72	20.02	PDE_09612	hypothetical protein	GO:0003779(molecular_function:actin binding); GO:0005509(molecular_function:calcium ion binding)				COG5069(Z:Cytoskeleton)	EPS34648.1(hypothetical protein PDE_09612 [Penicillium oxalicum 114-2])	sp|O13728|AIN1_SCHPO(Alpha-actinin-like protein 1 OS=Schizosaccharomyces pombe (strain 972 / ATCC 24843) OX=284812 GN=ain1 PE=1 SV=1)	PF00307.31(CH:Calponin homology (CH) domain); PF08726.10(EFhand_Ca_insen:Ca2+ insensitive EF hand); PF11971.8(CAMSAP_CH:CAMSAP CH domain); PF13405.6(EF-hand_6:EF-hand domain)
gene-PDE_04124	0.494565	-1.01577	5.5726e-38	6.28021e-37	yes	down	132.697	52.2467	138.88	144.05	115.16	51.1	49.61	56.03	PDE_04124	hypothetical protein	GO:0016021(cellular_component:integral component of membrane)				ENOG410ZE3T(S:Function unknown)	EPS29175.1(hypothetical protein PDE_04124 [Penicillium oxalicum 114-2])	None	PF12868.7(DUF3824:Domain of unknwon function (DUF3824))
gene-PDE_00387	0.192661	-2.37586	6.42124e-38	7.21874e-37	yes	down	42.5167	6.5	42.06	43.27	42.22	7.04	7.42	5.04	PDE_00387	hypothetical protein						EPS25454.1(hypothetical protein PDE_00387 [Penicillium oxalicum 114-2])	None
gene-PDE_09264	0.337621	-1.56652	8.72863e-38	9.78854e-37	yes	down	568.287	158.487	566.26	546.76	591.84	162.74	180.78	131.94	PDE_09264	hypothetical protein						EPS34300.1(hypothetical protein PDE_09264 [Penicillium oxalicum 114-2])	None
gene-PDE_09549	0.290698	-1.78241	9.35834e-38	1.04818e-36	yes	down	43.6033	8.95667	42.91	44.17	43.73	9.07	10.03	7.77	PDE_09549	hypothetical protein	GO:0008270(molecular_function:zinc ion binding); GO:0016491(molecular_function:oxidoreductase activity)				COG1063(K:Transcription)	EPS34585.1(hypothetical protein PDE_09549 [Penicillium oxalicum 114-2])	sp|P47734|FADH_METMR(S-(hydroxymethyl)glutathione dehydrogenase OS=Methylobacter marinus OX=34058 GN=fdh PE=3 SV=2)	PF08240.12(ADH_N:Alcohol dehydrogenase GroES-like domain); PF00107.26(ADH_zinc_N:Zinc-binding dehydrogenase); PF13823.6(ADH_N_assoc:Alcohol dehydrogenase GroES-associated)
gene-PDE_06610	0.0239986	-5.38091	1.16014e-37	1.29463e-36	yes	down	60.7533	1.12667	54.2	55.48	72.58	1.24	0.68	1.46	PDE_06610	hypothetical protein		K05288	PIGO	map00563(Glycosylphosphatidylinositol (GPI)-anchor biosynthesis)	ENOG410YSAF(S:Function unknown)	EPS31653.1(hypothetical protein PDE_06610 [Penicillium oxalicum 114-2])	None
gene-PDE_04065	0.37657	-1.40901	4.38162e-37	4.84211e-36	yes	down	27.6967	7.43667	28.2	28.82	26.07	7.01	7.2	8.1	PDE_04065	hypothetical protein	GO:0015369(molecular_function:calcium:proton antiporter activity); GO:0016021(cellular_component:integral component of membrane); GO:0055085(biological_process:transmembrane transport); GO:0005774(cellular_component:vacuolar membrane)	K07300	chaA, CAX		COG0387(S:Function unknown)	EPS29116.1(hypothetical protein PDE_04065 [Penicillium oxalicum 114-2])	sp|Q99385|VCX1_YEAST(Vacuolar calcium ion transporter OS=Saccharomyces cerevisiae (strain ATCC 204508 / S288c) OX=559292 GN=VCX1 PE=1 SV=1)	PF01699.24(Na_Ca_ex:Sodium/calcium exchanger protein)
gene-PDE_03250	0.172314	-2.53689	4.83778e-37	5.33974e-36	yes	down	26.8567	3.67	29.57	33.29	17.71	3.63	2.94	4.44	PDE_03250	hypothetical protein	GO:0006729(biological_process:tetrahydrobiopterin biosynthetic process); GO:0008124(molecular_function:4-alpha-hydroxytetrahydrobiopterin dehydratase activity)				ENOG4111XN2(S:Function unknown)	EPS28304.1(hypothetical protein PDE_03250 [Penicillium oxalicum 114-2])	None
gene-PDE_00183	0.49726	-1.00793	4.89516e-37	5.39653e-36	yes	down	101.583	40.18	104.07	102.16	98.52	40.16	37.1	43.28	PDE_00183	hypothetical protein	GO:0006874(biological_process:cellular calcium ion homeostasis); GO:0030234(molecular_function:enzyme regulator activity); GO:0030176(cellular_component:integral component of endoplasmic reticulum membrane); GO:0016021(cellular_component:integral component of membrane)				ENOG41108PD(S:Function unknown)	EPS25250.1(hypothetical protein PDE_00183 [Penicillium oxalicum 114-2])	sp|O94654|YGF3_SCHPO(Uncharacterized transporter C405.03c OS=Schizosaccharomyces pombe (strain 972 / ATCC 24843) OX=284812 GN=SPBC405.03c PE=3 SV=1)	PF00892.20(EamA:EamA-like transporter family); PF16965.5(CSG2:Ceramide synthase regulator)
gene-PDE_08760	0.269118	-1.89369	1.18508e-36	1.2986e-35	yes	down	82.2667	17.53	81.53	78.43	86.84	18.16	18.87	15.56	PDE_08760	hypothetical protein					ENOG4111XRZ(S:Function unknown)	EPS33798.1(hypothetical protein PDE_08760 [Penicillium oxalicum 114-2])	None	PF03992.16(ABM:Antibiotic biosynthesis monooxygenase)
gene-PDE_01101	0.413255	-1.27489	1.56426e-36	1.70793e-35	yes	down	66.2067	21.6867	69.42	69.22	59.98	21.19	22.26	21.61	PDE_01101	putative alpha-1,6-mannosyltransferase	GO:0016021(cellular_component:integral component of membrane); GO:0016740(molecular_function:transferase activity); GO:0016757(molecular_function:transferase activity, transferring glycosyl groups)				COG3774(S:Function unknown)	EPS26165.1(putative alpha-1,6-mannosyltransferase [Penicillium oxalicum 114-2])	sp|P33300|SUR1_YEAST(Mannosyl phosphorylinositol ceramide synthase SUR1 OS=Saccharomyces cerevisiae (strain ATCC 204508 / S288c) OX=559292 GN=SUR1 PE=1 SV=1)	PF04488.15(Gly_transf_sug:Glycosyltransferase sugar-binding region containing DXD motif)
gene-PDE_05537	0.490491	-1.0277	1.87256e-36	2.0421e-35	yes	down	998.13	387.257	1045.6	1090	858.79	370.35	369.64	421.78	PDE_05537	hypothetical protein	GO:0004622(molecular_function:lysophospholipase activity); GO:0009395(biological_process:phospholipid catabolic process); GO:0016021(cellular_component:integral component of membrane); GO:0016740(molecular_function:transferase activity); GO:0004620(molecular_function:phospholipase activity)	K13333	PLB	map00564(Glycerophospholipid metabolism)	ENOG410XR72(S:Function unknown)	EPS30585.1(hypothetical protein PDE_05537 [Penicillium oxalicum 114-2])	sp|P39457|PLB1_PENCH(Lysophospholipase (Fragment) OS=Penicillium chrysogenum OX=5076 PE=1 SV=1)	PF01735.18(PLA2_B:Lysophospholipase catalytic domain)
gene-PDE_08676	0.29874	-1.74304	2.0652e-36	2.24949e-35	yes	down	28.67	6.84667	26.14	30.14	29.73	7.52	6.73	6.29	PDE_08676	hypothetical protein	GO:0003824(molecular_function:catalytic activity); GO:0016829(molecular_function:lyase activity); GO:0008483(molecular_function:transaminase activity)	K20247	EGT2	map00340(Histidine metabolism)	COG0520(E:Amino acid transport and metabolism)	EPS33714.1(hypothetical protein PDE_08676 [Penicillium oxalicum 114-2])	sp|Q5MNI0|LOLT1_EPIUN(L-cysteine desulfhydrase-like protein lolT1 OS=Epichloe uncinata OX=5050 GN=lolT1 PE=2 SV=1)	PF00266.19(Aminotran_5:Aminotransferase class-V)
gene-PDE_03416	0.4054	-1.30258	2.63822e-36	2.85996e-35	yes	down	50.3033	16.2267	53.83	56.36	40.72	15.25	15.93	17.5	PDE_03416	hypothetical protein	GO:0016021(cellular_component:integral component of membrane); GO:0016874(molecular_function:ligase activity); GO:0031177(molecular_function:phosphopantetheine binding)				COG1020(S:Function unknown)	EPS28470.1(hypothetical protein PDE_03416 [Penicillium oxalicum 114-2])	sp|Q4WF53|SIDD_ASPFU(Nonribosomal peptide synthase sidD OS=Neosartorya fumigata (strain ATCC MYA-4609 / Af293 / CBS 101355 / FGSC A1100) OX=330879 GN=NRPS4 PE=2 SV=1)	PF00501.28(AMP-binding:AMP-binding enzyme); PF00668.20(Condensation:Condensation domain); PF00550.25(PP-binding:Phosphopantetheine attachment site)
gene-PDE_07611	0.429897	-1.21794	3.05815e-36	3.30338e-35	yes	down	319.417	113.833	314.58	319.53	324.14	123.6	113.82	104.08	PDE_07611	hypothetical protein	GO:0005381(molecular_function:iron ion transmembrane transporter activity); GO:0033573(cellular_component:high-affinity iron permease complex)	K07243	FTR, FTH1, efeU		COG0672(P:Inorganic ion transport and metabolism)	EPS32651.1(hypothetical protein PDE_07611 [Penicillium oxalicum 114-2])	sp|E9QT42|FTRA_ASPFU(High affinity iron permease ftrA OS=Neosartorya fumigata (strain ATCC MYA-4609 / Af293 / CBS 101355 / FGSC A1100) OX=330879 GN=ftrA PE=2 SV=1)	PF03239.14(FTR1:Iron permease FTR1 family)
gene-PDE_01637	0.0626365	-3.99685	4.71204e-36	5.07785e-35	yes	down	10.33	0.51	10.28	11.1	9.61	0.74	0.33	0.46	PDE_01637	hypothetical protein	GO:0050662(molecular_function:coenzyme binding); GO:0003824(molecular_function:catalytic activity); GO:0003978(molecular_function:UDP-glucose 4-epimerase activity); GO:0006012(biological_process:galactose metabolic process)	K01784	galE, GALE	map00520(Amino sugar and nucleotide sugar metabolism); map00052(Galactose metabolism)	COG1087(S:Function unknown)	EPS26699.1(hypothetical protein PDE_01637 [Penicillium oxalicum 114-2])	sp|Q9SN58|UGE5_ARATH(UDP-glucose 4-epimerase 5 OS=Arabidopsis thaliana OX=3702 GN=UGE5 PE=1 SV=3)	PF16363.5(GDP_Man_Dehyd:GDP-mannose 4,6 dehydratase); PF01370.21(Epimerase:NAD dependent epimerase/dehydratase family); PF02719.15(Polysacc_synt_2:Polysaccharide biosynthesis protein); PF07993.12(NAD_binding_4:Male sterility protein); PF01073.19(3Beta_HSD:3-beta hydroxysteroid dehydrogenase/isomerase family)
gene-PDE_09029	0.325219	-1.62052	1.48162e-35	1.58725e-34	yes	down	16.1733	4.8	16.74	15.72	16.06	4.75	4.35	5.3	PDE_09029	hypothetical protein	GO:0005524(molecular_function:ATP binding); GO:0004672(molecular_function:protein kinase activity)				ENOG410XRBH(S:Function unknown); ENOG410XQF2(S:Function unknown)	EPS34067.1(hypothetical protein PDE_09029 [Penicillium oxalicum 114-2])	sp|Q45FA5|SRPK_PHYPO(Serine/threonine-protein kinase SRPK OS=Physarum polycephalum OX=5791 PE=1 SV=1)	PF00069.25(Pkinase:Protein kinase domain); PF07714.17(Pkinase_Tyr:Protein tyrosine kinase)
gene-PDE_02469	0.259204	-1.94784	1.51839e-35	1.62473e-34	yes	down	326.543	67.0533	314.59	298.05	366.99	74.42	75.27	51.47	PDE_02469	hypothetical protein					ENOG4110BGH(S:Function unknown); ENOG4110B6Y(S:Function unknown)	EPS27526.1(hypothetical protein PDE_02469 [Penicillium oxalicum 114-2])	None
gene-PDE_02536	0.466656	-1.09957	1.65247e-35	1.75993e-34	yes	down	396.68	146.077	368.68	382.26	439.1	142.12	147.29	148.82	PDE_02536	hypothetical protein					ENOG410Y776(S:Function unknown)	EPS27593.1(hypothetical protein PDE_02536 [Penicillium oxalicum 114-2])	sp|Q4WNE1|CFMC_ASPFU(GPI anchored CFEM domain protein C OS=Neosartorya fumigata (strain ATCC MYA-4609 / Af293 / CBS 101355 / FGSC A1100) OX=330879 GN=cfmC PE=3 SV=1)	PF05730.11(CFEM:CFEM domain)
gene-PDE_06687	0.469832	-1.08978	2.10121e-35	2.23524e-34	yes	down	202.567	76.4067	193.03	205.69	208.98	81.49	73.13	74.6	PDE_06687	hypothetical protein	GO:0016407(molecular_function:acetyltransferase activity)				COG2162(Q:Secondary metabolites biosynthesis, transport and catabolism)	EPS31730.1(hypothetical protein PDE_06687 [Penicillium oxalicum 114-2])	sp|P13913|ARY1_CHICK(Arylamine N-acetyltransferase, pineal gland isozyme NAT-10 OS=Gallus gallus OX=9031 PE=2 SV=1)	PF00797.17(Acetyltransf_2:N-acetyltransferase)
gene-PDE_03241	0.318845	-1.64907	2.11532e-35	2.24762e-34	yes	down	51.61	13.13	50.51	49.72	54.6	11.12	12.41	15.86	PDE_03241	hypothetical protein	GO:0008483(molecular_function:transaminase activity); GO:0030170(molecular_function:pyridoxal phosphate binding); GO:0006525(biological_process:arginine metabolic process)	K00818	E2.6.1.11, argD	map00220(Arginine biosynthesis)	COG4992(E:Amino acid transport and metabolism)	EPS28295.1(hypothetical protein PDE_03241 [Penicillium oxalicum 114-2])	sp|Q9P3I3|ARGD_NEUCR(Acetylornithine aminotransferase, mitochondrial OS=Neurospora crassa (strain ATCC 24698 / 74-OR23-1A / CBS 708.71 / DSM 1257 / FGSC 987) OX=367110 GN=arg-8 PE=3 SV=1)	PF00202.21(Aminotran_3:Aminotransferase class-III); PF00155.21(Aminotran_1_2:Aminotransferase class I and II)
gene-PDE_02696	0.192875	-2.37426	2.40045e-35	2.54464e-34	yes	down	8.21667	1.26333	8.19	8.02	8.44	1.17	0.93	1.69	PDE_02696	hypothetical protein	GO:0016740(molecular_function:transferase activity)				ENOG410YD2K(S:Function unknown)	EPS27752.1(hypothetical protein PDE_02696 [Penicillium oxalicum 114-2])	None
gene-PDE_01219	0.225686	-2.14761	3.82914e-35	4.05443e-34	yes	down	56.1333	10.0667	44.8	61.56	62.04	9.85	10.45	9.9	PDE_01219	hypothetical protein	GO:0006633(biological_process:fatty acid biosynthetic process); GO:0016787(molecular_function:hydrolase activity); GO:0016021(cellular_component:integral component of membrane); GO:0004318(molecular_function:enoyl-[acyl-carrier-protein] reductase (NADH) activity); GO:0005835(cellular_component:fatty acid synthase complex)				ENOG4111RKY(V:Defense mechanisms); ENOG4112CK7(S:Function unknown)	EPS26283.1(hypothetical protein PDE_01219 [Penicillium oxalicum 114-2])	sp|Q5AV06|ATNL_EMENI(Probable thioesterase atnL OS=Emericella nidulans (strain FGSC A4 / ATCC 38163 / CBS 112.46 / NRRL 194 / M139) OX=227321 GN=atnL PE=2 SV=1)	PF13279.6(4HBT_2:Thioesterase-like superfamily)
gene-PDE_01250	0.0921201	-3.44034	4.06369e-35	4.29779e-34	yes	down	27.04	1.95667	27.79	27.4	25.93	2.63	1.31	1.93	PDE_01250	hypothetical protein	GO:0016021(cellular_component:integral component of membrane)					EPS26314.1(hypothetical protein PDE_01250 [Penicillium oxalicum 114-2])	None
gene-PDE_08656	0.408534	-1.29147	4.95082e-35	5.22388e-34	yes	down	142.473	51.8967	157.03	134.34	136.05	47.62	52.17	55.9	PDE_08656	hypothetical protein						EPS33694.1(hypothetical protein PDE_08656 [Penicillium oxalicum 114-2])	None
gene-PDE_03168	0.000158187	-12.6261	6.76459e-35	7.10477e-34	yes	down	242.263	0.0333333	255.84	263.88	207.07	0.05	0.05	0	PDE_03168	catabolite repressor CreA	GO:0003676(molecular_function:nucleic acid binding); GO:0003677(molecular_function:DNA binding)	K09467	MIG		COG5048(S:Function unknown)	ABY76182.1(carbon catabolite repressor [Penicillium decumbens])	sp|Q01981|CREA_EMENI(DNA-binding protein creA OS=Emericella nidulans (strain FGSC A4 / ATCC 38163 / CBS 112.46 / NRRL 194 / M139) OX=227321 GN=creA PE=1 SV=1)	PF13465.6(zf-H2C2_2:Zinc-finger double domain); PF00096.26(zf-C2H2:Zinc finger, C2H2 type)
gene-PDE_03425	0.262733	-1.92833	1.06053e-34	1.10875e-33	yes	down	54.7433	11.4033	53.2	57.14	53.89	10.11	9.48	14.62	PDE_03425	hypothetical protein	GO:0003676(molecular_function:nucleic acid binding)				COG5048(S:Function unknown)	EPS28479.1(hypothetical protein PDE_03425 [Penicillium oxalicum 114-2])	sp|B0YDH7|MTFA_ASPFC(C2H2 finger domain transcription factor mtfA OS=Neosartorya fumigata (strain CEA10 / CBS 144.89 / FGSC A1163) OX=451804 GN=mtfA PE=4 SV=1)	PF00096.26(zf-C2H2:Zinc finger, C2H2 type)
gene-PDE_01538	0.165578	-2.59442	1.10435e-34	1.15323e-33	yes	down	23.16	3.22667	12.91	23.59	32.98	6.11	2.81	0.76	PDE_01538	hypothetical protein						EPS26601.1(hypothetical protein PDE_01538 [Penicillium oxalicum 114-2])	None
gene-PDE_04000	0.364765	-1.45496	2.14377e-34	2.2259e-33	yes	down	79.3367	25.4567	79.59	76.63	81.79	28.15	28.13	20.09	PDE_04000	hypothetical protein	GO:0016021(cellular_component:integral component of membrane)					EPS29053.1(hypothetical protein PDE_04000 [Penicillium oxalicum 114-2])	sp|Q00808|HETE1_PODAS(Vegetative incompatibility protein HET-E-1 OS=Podospora anserina OX=5145 GN=HET-E1 PE=4 SV=1)	PF00400.32(WD40:WD domain, G-beta repeat); PF12894.7(ANAPC4_WD40:Anaphase-promoting complex subunit 4 WD40 domain); PF05729.12(NACHT:NACHT domain)
gene-PDE_04122	0.354572	-1.49585	2.94535e-34	3.04776e-33	yes	down	91.28	25.7667	98.17	103.7	71.97	24.1	24.74	28.46	PDE_04122	hypothetical protein	GO:0016021(cellular_component:integral component of membrane)				ENOG410XRBD(S:Function unknown)	EPS29173.1(hypothetical protein PDE_04122 [Penicillium oxalicum 114-2])	sp|P53950|VAC7_YEAST(Vacuolar segregation protein 7 OS=Saccharomyces cerevisiae (strain ATCC 204508 / S288c) OX=559292 GN=VAC7 PE=1 SV=1)	PF12751.7(Vac7:Vacuolar segregation subunit 7)
gene-PDE_01346	0.356269	-1.48896	3.02106e-34	3.12257e-33	yes	down	857.063	240.653	777.33	820.51	973.35	241.79	244.17	236	PDE_01346	hypothetical protein	GO:0005576(cellular_component:extracellular region)				ENOG4110B1M(S:Function unknown)	EPS26410.1(hypothetical protein PDE_01346 [Penicillium oxalicum 114-2])	None
gene-PDE_00006	0.409756	-1.28716	3.14477e-34	3.24674e-33	yes	down	94.1833	30.7067	100.17	92.62	89.76	33.45	28.14	30.53	PDE_00006	hypothetical protein	GO:0016740(molecular_function:transferase activity)				ENOG410Y7NM(S:Function unknown); COG1131(V:Defense mechanisms)	EPS25075.1(hypothetical protein PDE_00006 [Penicillium oxalicum 114-2])	None	PF13302.7(Acetyltransf_3:Acetyltransferase (GNAT) domain)
gene-PDE_03036	0.481338	-1.05488	3.37661e-34	3.47822e-33	yes	down	163.287	81.54	165.13	156.1	168.63	79.21	77.61	87.8	PDE_03036	hypothetical protein	GO:0017057(molecular_function:6-phosphogluconolactonase activity); GO:0006098(biological_process:pentose-phosphate shunt); GO:0005975(biological_process:carbohydrate metabolic process); GO:0016740(molecular_function:transferase activity)	K01057	PGLS, pgl, devB	map00030(Pentose phosphate pathway)	COG0363(S:Function unknown)	EPS28090.1(hypothetical protein PDE_03036 [Penicillium oxalicum 114-2])	sp|O74455|6PGL_SCHPO(Probable 6-phosphogluconolactonase OS=Schizosaccharomyces pombe (strain 972 / ATCC 24843) OX=284812 GN=SPCC16C4.10 PE=3 SV=1)	PF01182.20(Glucosamine_iso:Glucosamine-6-phosphate isomerases/6-phosphogluconolactonase)
gene-PDE_06596	0.396634	-1.33412	3.51693e-34	3.61866e-33	yes	down	83.3767	26.2033	82.08	83.72	84.33	26.43	26.38	25.8	PDE_06596	hypothetical protein	GO:0016021(cellular_component:integral component of membrane)				ENOG410XWWT(S:Function unknown)	EPS31641.1(hypothetical protein PDE_06596 [Penicillium oxalicum 114-2])	None	PF13398.6(Peptidase_M50B:Peptidase M50B-like)
gene-PDE_02771	0.113788	-3.13559	4.83383e-34	4.95685e-33	yes	down	4.45333	0.286667	4.95	4.36	4.05	0.23	0.34	0.29	PDE_02771	hypothetical protein	GO:0004834(molecular_function:tryptophan synthase activity)	K01694	TRP	map00400(Phenylalanine, tyrosine and tryptophan biosynthesis); map00260(Glycine, serine and threonine metabolism)	COG0133(U:Intracellular trafficking, secretion, and vesicular transport)	EPS27827.1(hypothetical protein PDE_02771 [Penicillium oxalicum 114-2])	sp|P13228|TRP_NEUCR(Tryptophan synthase OS=Neurospora crassa (strain ATCC 24698 / 74-OR23-1A / CBS 708.71 / DSM 1257 / FGSC 987) OX=367110 GN=trp-3 PE=1 SV=1)	PF00290.20(Trp_syntA:Tryptophan synthase alpha chain); PF00291.25(PALP:Pyridoxal-phosphate dependent enzyme)
gene-PDE_01714	0.467847	-1.09589	6.09953e-34	6.24773e-33	yes	down	141.9	52.7967	143.09	140.81	141.8	49.3	49.7	59.39	PDE_01714	hypothetical protein	GO:0016021(cellular_component:integral component of membrane)				ENOG410XPRY(S:Function unknown)	EPS26775.1(hypothetical protein PDE_01714 [Penicillium oxalicum 114-2])	None	PF07264.11(EI24:Etoposide-induced protein 2.4 (EI24))
gene-PDE_04499	0.329447	-1.60188	6.81057e-34	6.9682e-33	yes	down	9.19	2.41667	9.1	9.27	9.2	2.28	2.68	2.29	PDE_04499	hypothetical protein	GO:0050032(molecular_function:L-rhamnonate dehydratase activity); GO:0016853(molecular_function:isomerase activity)	K12661	LRA3, yfaW	map00051(Fructose and mannose metabolism)	COG4948(M:Cell wall/membrane/envelope biogenesis)	EPS29549.1(hypothetical protein PDE_04499 [Penicillium oxalicum 114-2])	sp|A9BQY2|RHMD_DELAS(L-rhamnonate dehydratase OS=Delftia acidovorans (strain DSM 14801 / SPH-1) OX=398578 GN=rhmD PE=3 SV=2)	PF13378.6(MR_MLE_C:Enolase C-terminal domain-like); PF02746.16(MR_MLE_N:Mandelate racemase / muconate lactonizing enzyme, N-terminal domain)
gene-PDE_02070	0.493324	-1.01939	8.62365e-34	8.80347e-33	yes	down	2972.95	1153.52	2877.89	2937.07	3103.88	1185.34	1107.38	1167.84	PDE_02070	hypothetical protein					ENOG410XXYZ(S:Function unknown); ENOG4111RIE(S:Function unknown)	EPS27128.1(hypothetical protein PDE_02070 [Penicillium oxalicum 114-2])	None	PF05532.12(CsbD:CsbD-like)
gene-PDE_03463	0.258063	-1.9542	1.06405e-33	1.08381e-32	yes	down	24.2367	5.03667	22.4	23.77	26.54	5.23	4.83	5.05	PDE_03463	hypothetical protein	GO:0051213(molecular_function:dioxygenase activity); GO:0016021(cellular_component:integral component of membrane); GO:0006725(biological_process:cellular aromatic compound metabolic process); GO:0016701(molecular_function:oxidoreductase activity, acting on single donors with incorporation of molecular oxygen); GO:0008198(molecular_function:ferrous iron binding); GO:0008270(molecular_function:zin…				COG3384(E:Amino acid transport and metabolism)	EPS28517.1(hypothetical protein PDE_03463 [Penicillium oxalicum 114-2])	sp|Q70FG7|DODA_BETVU(4,5-DOPA dioxygenase extradiol OS=Beta vulgaris OX=161934 GN=DODA PE=1 SV=1)	PF02900.18(LigB:Catalytic LigB subunit of aromatic ring-opening dioxygenase)
gene-PDE_05794	0.375178	-1.41435	1.70951e-33	1.73543e-32	yes	down	35.36	10.5233	36.49	39.85	29.74	10.71	10.14	10.72	PDE_05794	hypothetical protein		K19806	PTP2_3	map04011(MAPK signaling pathway - yeast)	ENOG4111DQ1(S:Function unknown)	EPS30842.1(hypothetical protein PDE_05794 [Penicillium oxalicum 114-2])	None	PF00646.33(F-box:F-box domain)
gene-PDE_08657	0.378384	-1.40208	2.60119e-33	2.62599e-32	yes	down	85.1767	26.2733	95.82	98.43	61.28	25.39	25.4	28.03	PDE_08657	hypothetical protein	GO:0003723(molecular_function:RNA binding)				ENOG410XQFV(S:Function unknown)	EPS33695.1(hypothetical protein PDE_08657 [Penicillium oxalicum 114-2])	sp|O74359|MUG60_SCHPO(Meiotically up-regulated gene 60 protein OS=Schizosaccharomyces pombe (strain 972 / ATCC 24843) OX=284812 GN=mug60 PE=1 SV=1)	PF00013.29(KH_1:KH domain)
gene-PDE_02130	0.406694	-1.29799	2.60746e-33	2.6294e-32	yes	down	18.6167	6	20.26	19.87	15.72	5.85	6.04	6.11	PDE_02130	hypothetical protein	GO:0042626(molecular_function:ATPase activity, coupled to transmembrane movement of substances); GO:0016021(cellular_component:integral component of membrane); GO:0016887(molecular_function:ATPase activity); GO:0005524(molecular_function:ATP binding)				COG1132(J:Translation, ribosomal structure and biogenesis)	EPS27187.1(hypothetical protein PDE_02130 [Penicillium oxalicum 114-2])	sp|Q4WT65|ABCB_ASPFU(ABC multidrug transporter B OS=Neosartorya fumigata (strain ATCC MYA-4609 / Af293 / CBS 101355 / FGSC A1100) OX=330879 GN=abcB PE=2 SV=2)	PF00005.27(ABC_tran:ABC transporter); PF00664.23(ABC_membrane:ABC transporter transmembrane region); PF02463.19(SMC_N:RecF/RecN/SMC N terminal domain); PF00437.20(T2SSE:Type II/IV secretion system protein)
gene-PDE_05137	0.285848	-1.80668	2.69702e-33	2.71671e-32	yes	down	46.6033	10.55	48.4	45.66	45.75	10.94	8.39	12.32	PDE_05137	hypothetical protein	GO:0016021(cellular_component:integral component of membrane)				ENOG4111IED(S:Function unknown)	EPS30187.1(hypothetical protein PDE_05137 [Penicillium oxalicum 114-2])	sp|C8ZI10|RSB1_YEAS8(Sphingoid long-chain base transporter RSB1 OS=Saccharomyces cerevisiae (strain Lalvin EC1118 / Prise de mousse) OX=643680 GN=RSB1 PE=3 SV=1)	PF04479.13(RTA1:RTA1 like protein)
gene-PDE_08538	0.45831	-1.1256	5.4899e-33	5.48749e-32	yes	down	186.897	66.5667	198.55	190.88	171.26	64.44	65.56	69.7	PDE_08538	hypothetical protein	GO:0046316(molecular_function:gluconokinase activity); GO:0005524(molecular_function:ATP binding); GO:0046177(biological_process:D-gluconate catabolic process)	K00851	E2.7.1.12, gntK, idnK	map00030(Pentose phosphate pathway)	COG3265(G:Carbohydrate transport and metabolism)	EPS33576.1(hypothetical protein PDE_08538 [Penicillium oxalicum 114-2])	sp|Q10242|GNTK_SCHPO(Probable gluconokinase OS=Schizosaccharomyces pombe (strain 972 / ATCC 24843) OX=284812 GN=SPAC4G9.12 PE=3 SV=1)	PF01202.22(SKI:Shikimate kinase); PF13671.6(AAA_33:AAA domain); PF13238.6(AAA_18:AAA domain); PF01712.19(dNK:Deoxynucleoside kinase); PF13207.6(AAA_17:AAA domain); PF02224.18(Cytidylate_kin:Cytidylate kinase); PF03215.15(Rad17:Rad17 P-loop domain)
gene-PDE_00895	0.470654	-1.08726	5.49758e-33	5.48914e-32	yes	down	118.727	44.0233	125.97	133.82	96.39	42.06	41.92	48.09	PDE_00895	hypothetical protein	GO:0003676(molecular_function:nucleic acid binding); GO:0003677(molecular_function:DNA binding)				COG5048(S:Function unknown)	EPS25959.1(hypothetical protein PDE_00895 [Penicillium oxalicum 114-2])	None	PF13465.6(zf-H2C2_2:Zinc-finger double domain); PF00096.26(zf-C2H2:Zinc finger, C2H2 type); PF13894.6(zf-C2H2_4:C2H2-type zinc finger); PF13912.6(zf-C2H2_6:C2H2-type zinc finger)
gene-PDE_01465	0.0261254	-5.2584	5.92147e-33	5.9059e-32	yes	down	50.89	1.09667	56.48	50.08	46.11	1.91	1.05	0.33	PDE_01465	hypothetical protein					ENOG410Z3UG(S:Function unknown)	EPS26528.1(hypothetical protein PDE_01465 [Penicillium oxalicum 114-2])	None	PF02611.15(CDH:CDP-diacylglycerol pyrophosphatase)
gene-PDE_00539	0.439539	-1.18594	6.72645e-33	6.70143e-32	yes	down	53.94	19.5733	56.77	57.24	47.81	19.98	18.78	19.96	PDE_00539	hypothetical protein	GO:0016021(cellular_component:integral component of membrane); GO:0005789(cellular_component:endoplasmic reticulum membrane); GO:0016746(molecular_function:transferase activity, transferring acyl groups); GO:0004040(molecular_function:amidase activity); GO:0006506(biological_process:GPI anchor biosynthetic process)	K05283	PIGW	map00563(Glycosylphosphatidylinositol (GPI)-anchor biosynthesis)	COG5062(S:Function unknown)	EPS25605.1(hypothetical protein PDE_00539 [Penicillium oxalicum 114-2])	sp|Q2UQH4|GWT1_ASPOR(GPI-anchored wall transfer protein 1 OS=Aspergillus oryzae (strain ATCC 42149 / RIB 40) OX=510516 GN=gwt1 PE=3 SV=1)	PF06423.12(GWT1:GWT1)
gene-PDE_02028	0.199976	-2.3221	7.71176e-33	7.65794e-32	yes	down	20.42	6.42	18.52	24.14	18.6	9.59	6.04	3.63	PDE_02028	hypothetical protein						EPS27087.1(hypothetical protein PDE_02028 [Penicillium oxalicum 114-2])	None
gene-PDE_09487	0.474121	-1.07667	9.58877e-33	9.50112e-32	yes	down	85.2533	32.1333	83.48	89.96	82.32	31.41	29.37	35.62	PDE_09487	hypothetical protein	GO:0016787(molecular_function:hydrolase activity); GO:0046872(molecular_function:metal ion binding)	K03426	E3.6.1.22, NUDT12, nudC	map04146(Peroxisome); map00760(Nicotinate and nicotinamide metabolism)	COG2816(L:Replication, recombination and repair)	EPS34523.1(hypothetical protein PDE_09487 [Penicillium oxalicum 114-2])	sp|Q9Y7J0|NPY1_SCHPO(Probable NADH pyrophosphatase OS=Schizosaccharomyces pombe (strain 972 / ATCC 24843) OX=284812 GN=SPBC1778.03c PE=3 SV=1)	PF09296.11(NUDIX-like:NADH pyrophosphatase-like rudimentary NUDIX domain); PF00293.28(NUDIX:NUDIX domain); PF09297.11(zf-NADH-PPase:NADH pyrophosphatase zinc ribbon domain)
gene-PDE_02405	0.287202	-1.79986	1.11979e-32	1.10715e-31	yes	down	122.923	28.01	108.05	124.15	136.57	32.46	26.97	24.6	PDE_02405	hypothetical protein	GO:0015035(molecular_function:protein disulfide oxidoreductase activity)				COG2761(Q:Secondary metabolites biosynthesis, transport and catabolism)	EPS27462.1(hypothetical protein PDE_02405 [Penicillium oxalicum 114-2])	None	PF01323.20(DSBA:DSBA-like thioredoxin domain)
gene-PDE_09805	0.441148	-1.18067	1.3143e-32	1.29664e-31	yes	down	153.51	53.62	140.91	167.89	151.73	52.93	53.01	54.92	PDE_09805	hypothetical protein					ENOG4111QWB(S:Function unknown); ENOG41103ZR(S:Function unknown)	EPS34841.1(hypothetical protein PDE_09805 [Penicillium oxalicum 114-2])	None	PF14234.6(DUF4336:Domain of unknown function (DUF4336))
gene-PDE_01989	0.377559	-1.40523	2.06339e-32	2.02907e-31	yes	down	42.4433	12.8	45.59	47.83	33.91	12.56	12.36	13.48	PDE_01989	hypothetical protein	GO:0005524(molecular_function:ATP binding)	K13339	PEX6, PXAAA1	map04146(Peroxisome)	ENOG410XNT9(O:Posttranslational modification, protein turnover, chaperones)	EPS27048.1(hypothetical protein PDE_01989 [Penicillium oxalicum 114-2])	sp|Q9HG03|PEX6_PENCH(Peroxisomal biogenesis factor 6 OS=Penicillium chrysogenum OX=5076 GN=pex6 PE=3 SV=1)	PF00004.29(AAA:ATPase family associated with various cellular activities (AAA)); PF17862.1(AAA_lid_3:AAA+ lid domain); PF13191.6(AAA_16:AAA ATPase domain); PF05496.12(RuvB_N:Holliday junction DNA helicase RuvB P-loop domain); PF01057.17(Parvo_NS1:Parvovirus non-structural protein NS1)
gene-PDE_08743	0.236546	-2.07981	2.40909e-32	2.36647e-31	yes	down	37.7967	7.09667	35.57	36.64	41.18	7.11	6.76	7.42	PDE_08743	hypothetical protein	GO:0016021(cellular_component:integral component of membrane); GO:0048037(molecular_function:cofactor binding)	K07005	K07005		COG3467(S:Function unknown)	EPS33781.1(hypothetical protein PDE_08743 [Penicillium oxalicum 114-2])	None	PF12900.7(Pyridox_ox_2:Pyridoxamine 5'-phosphate oxidase)
gene-PDE_08025	0.173513	-2.52689	2.4693e-32	2.423e-31	yes	down	9.55667	1.31	10.13	9.86	8.68	1.3	1.27	1.36	PDE_08025	hypothetical protein	GO:0005634(cellular_component:nucleus); GO:0008270(molecular_function:zinc ion binding); GO:0000981(molecular_function:RNA polymerase II transcription factor activity, sequence-specific DNA binding)				ENOG410YD88(K:Transcription)	EPS33063.1(hypothetical protein PDE_08025 [Penicillium oxalicum 114-2])	sp|P78704|ACR2_NEUCR(Acriflavine sensitivity control protein acr-2 OS=Neurospora crassa (strain ATCC 24698 / 74-OR23-1A / CBS 708.71 / DSM 1257 / FGSC 987) OX=367110 GN=acr-2 PE=3 SV=3)	PF11951.8(Fungal_trans_2:Fungal specific transcription factor domain); PF00172.18(Zn_clus:Fungal Zn(2)-Cys(6) binuclear cluster domain)
gene-PDE_01427	0.0819467	-3.60917	5.59e-32	5.4383e-31	yes	down	8.67333	0.566667	8.33	8.47	9.22	0.76	0.57	0.37	PDE_01427	hypothetical protein	GO:0016021(cellular_component:integral component of membrane); GO:0046872(molecular_function:metal ion binding); GO:0020037(molecular_function:heme binding); GO:0016491(molecular_function:oxidoreductase activity)	K00326	E1.6.2.2	map00520(Amino sugar and nucleotide sugar metabolism)	COG0543(G:Carbohydrate transport and metabolism)	EPS26490.1(hypothetical protein PDE_01427 [Penicillium oxalicum 114-2])	sp|Q9UR35|NCB5R_MORAP(NADH-cytochrome b5 reductase 1 OS=Mortierella alpina OX=64518 GN=CBR1 PE=2 SV=1)	PF00175.21(NAD_binding_1:Oxidoreductase NAD-binding domain); PF00970.24(FAD_binding_6:Oxidoreductase FAD-binding domain); PF00173.28(Cyt-b5:Cytochrome b5-like Heme/Steroid binding domain); PF08030.12(NAD_binding_6:Ferric reductase NAD binding domain)
gene-PDE_01684	0.484961	-1.04406	6.51094e-32	6.3275e-31	yes	down	76.58	29.5133	81.92	81.77	66.05	29.86	27.39	31.29	PDE_01684	hypothetical protein	GO:0015105(molecular_function:arsenite transmembrane transporter activity); GO:0016021(cellular_component:integral component of membrane); GO:0055085(biological_process:transmembrane transport)				ENOG4110CVK(S:Function unknown)	EPS26745.1(hypothetical protein PDE_01684 [Penicillium oxalicum 114-2])	None	PF03600.16(CitMHS:Citrate transporter); PF02040.15(ArsB:Arsenical pump membrane protein)
gene-PDE_02940	0.461209	-1.11651	7.0974e-32	6.89008e-31	yes	down	38.2933	15.6033	40.53	39.57	34.78	16.55	14.27	15.99	PDE_02940	hypothetical protein	GO:0016491(molecular_function:oxidoreductase activity); GO:0010181(molecular_function:FMN binding)				COG1304(S:Function unknown)	EPS27995.1(hypothetical protein PDE_02940 [Penicillium oxalicum 114-2])	sp|Q9HDX2|YKN3_SCHPO(Uncharacterized lactate 2-monooxygenase PB1A11.03 OS=Schizosaccharomyces pombe (strain 972 / ATCC 24843) OX=284812 GN=SPAPB1A11.03 PE=3 SV=1)	PF01070.18(FMN_dh:FMN-dependent dehydrogenase); PF00478.25(IMPDH:IMP dehydrogenase / GMP reductase domain)
gene-PDE_09920	0.481364	-1.0548	7.73687e-32	7.49488e-31	yes	down	122.2	46.6967	121.41	122.37	122.82	45.2	44.37	50.52	PDE_09920	hypothetical protein	GO:0016740(molecular_function:transferase activity)				COG1091(M:Cell wall/membrane/envelope biogenesis)	EPS34955.1(hypothetical protein PDE_09920 [Penicillium oxalicum 114-2])	sp|Q99LB6|MAT2B_MOUSE(Methionine adenosyltransferase 2 subunit beta OS=Mus musculus OX=10090 GN=Mat2b PE=1 SV=1)	PF04321.17(RmlD_sub_bind:RmlD substrate binding domain); PF01370.21(Epimerase:NAD dependent epimerase/dehydratase family); PF07993.12(NAD_binding_4:Male sterility protein); PF02719.15(Polysacc_synt_2:Polysaccharide biosynthesis protein); PF16363.5(GDP_Man_Dehyd:GDP-mannose 4,6 dehydratase); PF01073.19(3Beta_HSD:3-beta hydroxysteroid dehydrogenase/isomerase family)
gene-PDE_02497	0.452402	-1.14432	9.21709e-32	8.9004e-31	yes	down	193.933	69.43	192.35	187.63	201.82	69.68	66.63	71.98	PDE_02497	hypothetical protein	GO:0005737(cellular_component:cytoplasm); GO:0006888(biological_process:ER to Golgi vesicle-mediated transport); GO:0016021(cellular_component:integral component of membrane); GO:0097020(molecular_function:COPII adaptor activity)				ENOG4111MZE(S:Function unknown)	EPS27554.1(hypothetical protein PDE_02497 [Penicillium oxalicum 114-2])	sp|P38869|SVP26_YEAST(Protein SVP26 OS=Saccharomyces cerevisiae (strain ATCC 204508 / S288c) OX=559292 GN=SVP26 PE=1 SV=1)	PF04148.13(Erv26:Transmembrane adaptor Erv26)
gene-PDE_06616	0.215622	-2.21342	1.26816e-31	1.222e-30	yes	down	16.67	3.09333	21.63	14.42	13.96	2.28	2.58	4.42	PDE_06616	hypothetical protein	GO:0016021(cellular_component:integral component of membrane); GO:0016491(molecular_function:oxidoreductase activity)				COG0656(S:Function unknown)	EPS31659.1(hypothetical protein PDE_06616 [Penicillium oxalicum 114-2])	sp|P27800|ALDX_SPOSA(Aldehyde reductase 1 OS=Sporidiobolus salmonicolor OX=5005 GN=ARI PE=1 SV=3)	PF00248.21(Aldo_ket_red:Aldo/keto reductase family)
gene-PDE_01196	0.375077	-1.41474	1.70619e-31	1.64061e-30	yes	down	15.5833	4.53	15.87	17.58	13.3	4.41	4.15	5.03	PDE_01196	hypothetical protein	GO:0005634(cellular_component:nucleus); GO:0008270(molecular_function:zinc ion binding); GO:0000981(molecular_function:RNA polymerase II transcription factor activity, sequence-specific DNA binding)				ENOG4111QC2(K:Transcription)	EPS26260.1(hypothetical protein PDE_01196 [Penicillium oxalicum 114-2])	None	PF00172.18(Zn_clus:Fungal Zn(2)-Cys(6) binuclear cluster domain)
gene-PDE_05391	0.333931	-1.58238	1.7619e-31	1.6906e-30	yes	down	88.1067	17.3733	90.56	99.19	74.57	9.99	29.87	12.26	PDE_05391	hypothetical protein					ENOG4111QAB(S:Function unknown)	EPS30440.1(hypothetical protein PDE_05391 [Penicillium oxalicum 114-2])	sp|O14235|POF5_SCHPO(Protein pof5 OS=Schizosaccharomyces pombe (strain 972 / ATCC 24843) OX=284812 GN=pof5 PE=1 SV=1)	PF12937.7(F-box-like:F-box-like)
gene-PDE_00928	0.395502	-1.33824	2.54172e-31	2.43375e-30	yes	down	51.8833	16.3267	52.22	51.74	51.69	17.4	13.72	17.86	PDE_00928	hypothetical protein	GO:0019346(biological_process:transsulfuration); GO:0004123(molecular_function:cystathionine gamma-lyase activity); GO:0003824(molecular_function:catalytic activity); GO:0016740(molecular_function:transferase activity); GO:0047804(molecular_function:cysteine-S-conjugate beta-lyase activity); GO:0019343(biological_process:cysteine biosynthetic process via cystathionine); GO:0030170(molecular_funct…	K01758	CTH	map00270(Cysteine and methionine metabolism); map00260(Glycine, serine and threonine metabolism); map00450(Selenocompound metabolism)	COG0626(S:Function unknown)	EPS25992.1(hypothetical protein PDE_00928 [Penicillium oxalicum 114-2])	sp|P31373|CYS3_YEAST(Cystathionine gamma-lyase OS=Saccharomyces cerevisiae (strain ATCC 204508 / S288c) OX=559292 GN=CYS3 PE=1 SV=2)	PF01053.20(Cys_Met_Meta_PP:Cys/Met metabolism PLP-dependent enzyme); PF00155.21(Aminotran_1_2:Aminotransferase class I and II); PF01041.17(DegT_DnrJ_EryC1:DegT/DnrJ/EryC1/StrS aminotransferase family); PF00266.19(Aminotran_5:Aminotransferase class-V)
gene-PDE_06094	0.027507	-5.18406	3.06823e-31	2.93172e-30	yes	down	1.68667	0.0433333	1.79	1.74	1.53	0.05	0.01	0.07	PDE_06094	hypothetical protein	GO:0016740(molecular_function:transferase activity); GO:0046872(molecular_function:metal ion binding); GO:0016874(molecular_function:ligase activity); GO:0016747(molecular_function:transferase activity, transferring acyl groups other than amino-acyl groups); GO:0004721(molecular_function:phosphoprotein phosphatase activity)					EPS31139.1(hypothetical protein PDE_06094 [Penicillium oxalicum 114-2])	sp|Q4WYN6|CRMA_ASPFU(Isocyanide synthase-NRPS hybrid crmA OS=Neosartorya fumigata (strain ATCC MYA-4609 / Af293 / CBS 101355 / FGSC A1100) OX=330879 GN=crmA PE=2 SV=2)	PF05141.12(DIT1_PvcA:Pyoverdine/dityrosine biosynthesis protein); PF00501.28(AMP-binding:AMP-binding enzyme); PF02458.15(Transferase:Transferase family); PF00550.25(PP-binding:Phosphopantetheine attachment site)
gene-PDE_03264	0.480617	-1.05704	3.07216e-31	2.9324e-30	yes	down	376.74	126.813	371.04	396.2	362.98	128.61	116.83	135	PDE_03264	hypothetical protein	GO:0003700(molecular_function:transcription factor activity, sequence-specific DNA binding)	K09043	YAP		ENOG410YCPJ(K:Transcription)	EPS28318.1(hypothetical protein PDE_03264 [Penicillium oxalicum 114-2])	sp|Q5AW17|AP1_EMENI(AP-1-like transcription factor napA OS=Emericella nidulans (strain FGSC A4 / ATCC 38163 / CBS 112.46 / NRRL 194 / M139) OX=227321 GN=napA PE=3 SV=1)	PF08601.10(PAP1:Transcription factor PAP1); PF00170.21(bZIP_1:bZIP transcription factor); PF00769.19(ERM:Ezrin/radixin/moesin family)
gene-PDE_06187	0.413325	-1.27465	3.37037e-31	3.21031e-30	yes	down	43.2933	14.2467	43.84	44.22	41.82	13.48	12.51	16.75	PDE_06187	hypothetical protein	GO:0016021(cellular_component:integral component of membrane)					EPS31232.1(hypothetical protein PDE_06187 [Penicillium oxalicum 114-2])	None	PF06131.11(DUF963:Schizosaccharomyces pombe repeat of unknown function (DUF963)); PF00024.26(PAN_1:PAN domain)
gene-PDE_04563	0.411851	-1.2798	3.7891e-31	3.60538e-30	yes	down	152.97	49.7733	147.06	153.8	158.05	50.71	51.27	47.34	PDE_04563	hypothetical protein	GO:0030246(molecular_function:carbohydrate binding); GO:0016491(molecular_function:oxidoreductase activity)					EPS29613.1(hypothetical protein PDE_04563 [Penicillium oxalicum 114-2])	None	PF03318.13(ETX_MTX2:Clostridium epsilon toxin ETX/Bacillus mosquitocidal toxin MTX2); PF01117.20(Aerolysin:Aerolysin toxin)
gene-PDE_05192	0.170785	-2.54975	3.91218e-31	3.71087e-30	yes	down	8.31	1.06	8.55	7.72	8.66	1.02	0.88	1.28	PDE_05192	hypothetical protein						EPS30242.1(hypothetical protein PDE_05192 [Penicillium oxalicum 114-2])	None
gene-PDE_00165	0.463611	-1.10901	4.19678e-31	3.97254e-30	yes	down	38.6533	14.25	40.22	39.1	36.64	14.9	14.87	12.98	PDE_00165	hypothetical protein	GO:0000124(cellular_component:SAGA complex)	K11364	SGF29		ENOG410XPFD(S:Function unknown)	EPS25232.1(hypothetical protein PDE_00165 [Penicillium oxalicum 114-2])	sp|Q9USW9|SGF29_SCHPO(SAGA-associated factor 29 OS=Schizosaccharomyces pombe (strain 972 / ATCC 24843) OX=284812 GN=sgf29 PE=1 SV=2)	PF07039.11(DUF1325:SGF29 tudor-like domain)
gene-PDE_05606	0.484844	-1.04441	4.97323e-31	4.69288e-30	yes	down	94.48	37.0533	92.66	100.14	90.64	37.32	38.04	35.8	PDE_05606	hypothetical protein	GO:0009097(biological_process:isoleucine biosynthetic process); GO:0004794(molecular_function:L-threonine ammonia-lyase activity); GO:0030170(molecular_function:pyridoxal phosphate binding)	K01754	E4.3.1.19, ilvA, tdcB	map00260(Glycine, serine and threonine metabolism); map00290(Valine, leucine and isoleucine biosynthesis)	COG1171(A:RNA processing and modification)	EPS30654.1(hypothetical protein PDE_05606 [Penicillium oxalicum 114-2])	sp|O42615|THDH_BLAAD(Threonine dehydratase, mitochondrial OS=Blastobotrys adeninivorans OX=409370 GN=ILV1 PE=3 SV=1)	PF00291.25(PALP:Pyridoxal-phosphate dependent enzyme); PF00585.18(Thr_dehydrat_C:C-terminal regulatory domain of Threonine dehydratase)
gene-PDE_01023	0.469008	-1.09232	5.50981e-31	5.19382e-30	yes	down	1312.55	493.753	1364.67	1335.69	1237.3	441.64	451.32	588.3	PDE_01023	hypothetical protein	GO:0005506(molecular_function:iron ion binding); GO:0008610(biological_process:lipid biosynthetic process); GO:0016021(cellular_component:integral component of membrane); GO:0016491(molecular_function:oxidoreductase activity)	K00227	SC5DL, ERG3	map00100(Steroid biosynthesis)	COG3000(O:Posttranslational modification, protein turnover, chaperones)	EPS26087.1(hypothetical protein PDE_01023 [Penicillium oxalicum 114-2])	sp|Q8J207|ERG3_LEPMC(Delta(7)-sterol 5(6)-desaturase OS=Leptosphaeria maculans OX=5022 GN=ERG3 PE=3 SV=1)	PF04116.13(FA_hydroxylase:Fatty acid hydroxylase superfamily)
gene-PDE_01241	0.243798	-2.03624	6.33763e-31	5.96799e-30	yes	down	11.84	2.30333	12.28	12.45	10.79	2.55	2.23	2.13	PDE_01241	hypothetical protein	GO:0016021(cellular_component:integral component of membrane); GO:0055085(biological_process:transmembrane transport)				ENOG410XNQK(S:Function unknown)	EPS26305.1(hypothetical protein PDE_01241 [Penicillium oxalicum 114-2])	sp|A0A1V6PBC8|CALB_PENDC(MFS-type transporter calB OS=Penicillium decumbens OX=69771 GN=calB PE=1 SV=1)	PF07690.16(MFS_1:Major Facilitator Superfamily); PF06609.13(TRI12:Fungal trichothecene efflux pump (TRI12))
gene-PDE_02936	0.383362	-1.38322	6.60579e-31	6.21408e-30	yes	down	573.04	169.837	604.99	543.16	570.97	166.97	161.46	181.08	PDE_02936	hypothetical protein					ENOG41122QE(S:Function unknown)	EPS27991.1(hypothetical protein PDE_02936 [Penicillium oxalicum 114-2])	None
gene-PDE_00625	0.0863309	-3.53398	8.92747e-31	8.38942e-30	yes	down	9.71	0.656667	8.21	10.15	10.77	0.72	0.66	0.59	PDE_00625	hypothetical protein	GO:0006298(biological_process:mismatch repair); GO:0005524(molecular_function:ATP binding); GO:0030983(molecular_function:mismatched DNA binding)	K08741	MSH5		COG0249(J:Translation, ribosomal structure and biogenesis)	EPS25691.1(hypothetical protein PDE_00625 [Penicillium oxalicum 114-2])	sp|Q12175|MSH5_YEAST(MutS protein homolog 5 OS=Saccharomyces cerevisiae (strain ATCC 204508 / S288c) OX=559292 GN=MSH5 PE=1 SV=1)	PF00488.21(MutS_V:MutS domain V); PF05192.18(MutS_III:MutS domain III)
gene-PDE_08157	0.419759	-1.25237	1.25551e-30	1.17621e-29	yes	down	49.83	16.6033	52.29	56.28	40.92	16.39	16.32	17.1	PDE_08157	hypothetical protein	GO:0016021(cellular_component:integral component of membrane)				ENOG410ZY6J(S:Function unknown)	EPS33195.1(hypothetical protein PDE_08157 [Penicillium oxalicum 114-2])	None	PF14518.6(Haem_oxygenas_2:Iron-containing redox enzyme)
gene-PDE_00483	0.398944	-1.32574	1.41977e-30	1.32735e-29	yes	down	27.8967	8.84667	28.54	28.8	26.35	9.49	7.92	9.13	PDE_00483	hypothetical protein	GO:0005634(cellular_component:nucleus); GO:0006351(biological_process:transcription, DNA-templated); GO:0008270(molecular_function:zinc ion binding); GO:0000981(molecular_function:RNA polymerase II transcription factor activity, sequence-specific DNA binding); GO:0003677(molecular_function:DNA binding)				COG5048(S:Function unknown); ENOG410YE6Z(S:Function unknown)	EPS25549.1(hypothetical protein PDE_00483 [Penicillium oxalicum 114-2])	sp|Q9UTS5|ZAS1_SCHPO(Zinc finger protein zas1 OS=Schizosaccharomyces pombe (strain 972 / ATCC 24843) OX=284812 GN=zas1 PE=2 SV=1)	PF04082.18(Fungal_trans:Fungal specific transcription factor domain); PF00172.18(Zn_clus:Fungal Zn(2)-Cys(6) binuclear cluster domain)
gene-PDE_03083	0.178721	-2.48422	2.26935e-30	2.1108e-29	yes	down	11.7533	1.68	11.72	11.81	11.73	1.81	1.32	1.91	PDE_03083	hypothetical protein	GO:0008168(molecular_function:methyltransferase activity)				ENOG4111ZG1(S:Function unknown)	EPS28137.1(hypothetical protein PDE_03083 [Penicillium oxalicum 114-2])	sp|Q0CXW9|ATAS_ASPTN(Acetylaranotin bis-thiomethyltransferase OS=Aspergillus terreus (strain NIH 2624 / FGSC A1156) OX=341663 GN=ataS PE=2 SV=1)	PF13649.6(Methyltransf_25:Methyltransferase domain); PF08241.12(Methyltransf_11:Methyltransferase domain); PF13847.6(Methyltransf_31:Methyltransferase domain); PF08242.12(Methyltransf_12:Methyltransferase domain); PF01209.18(Ubie_methyltran:ubiE/COQ5 methyltransferase family); PF13489.6(Methyltransf_23:Methyltransferase domain)
gene-PDE_01859	0.478046	-1.06478	3.07725e-30	2.85933e-29	yes	down	342.87	129.813	346.83	325	356.78	131.08	134.46	123.9	PDE_01859	hypothetical protein	GO:0006744(biological_process:ubiquinone biosynthetic process); GO:0031314(cellular_component:extrinsic component of mitochondrial inner membrane); GO:0046872(molecular_function:metal ion binding); GO:0016709(molecular_function:oxidoreductase activity, acting on paired donors, with incorporation or reduction of molecular oxygen, NAD(P)H as one donor, and incorporation of one atom of oxygen)	K06134	COQ7	map00130(Ubiquinone and other terpenoid-quinone biosynthesis)	COG2941(H:Coenzyme transport and metabolism)	EPS26919.1(hypothetical protein PDE_01859 [Penicillium oxalicum 114-2])	sp|P41735|COQ7_YEAST(5-demethoxyubiquinone hydroxylase, mitochondrial OS=Saccharomyces cerevisiae (strain ATCC 204508 / S288c) OX=559292 GN=CAT5 PE=1 SV=2)	PF03232.13(COQ7:Ubiquinone biosynthesis protein COQ7); PF02915.17(Rubrerythrin:Rubrerythrin)
gene-PDE_05342	0.319633	-1.64551	4.09668e-30	3.78724e-29	yes	down	5.62333	1.81667	6.21	5.07	5.59	1.63	1.71	2.11	PDE_05342	putative carbohydrate acetylesterase	GO:0016788(molecular_function:hydrolase activity, acting on ester bonds)				ENOG410YAE5(S:Function unknown); ENOG4111ZMV(S:Function unknown)	EPS30391.1(putative carbohydrate acetylesterase [Penicillium oxalicum 114-2])	sp|A7J2C6|AES1_HYPJE(Acetylesterase OS=Hypocrea jecorina OX=51453 GN=aes1 PE=1 SV=1)	PF00657.22(Lipase_GDSL:GDSL-like Lipase/Acylhydrolase); PF13472.6(Lipase_GDSL_2:GDSL-like Lipase/Acylhydrolase family)
gene-PDE_00836	0.445781	-1.16559	5.22008e-30	4.80628e-29	yes	down	42.0467	14.9133	43.5	41.9	40.74	14.07	15.68	14.99	PDE_00836	hypothetical protein	GO:0008270(molecular_function:zinc ion binding)				ENOG4112D85(S:Function unknown)	EPS25900.1(hypothetical protein PDE_00836 [Penicillium oxalicum 114-2])	None
gene-PDE_06407	0.323095	-1.62997	5.94152e-30	5.465e-29	yes	down	21.9433	5.63667	23.01	21.62	21.2	5.41	5.85	5.65	PDE_06407	hypothetical protein	GO:0019706(molecular_function:protein-cysteine S-palmitoyltransferase activity); GO:0016021(cellular_component:integral component of membrane); GO:0018345(biological_process:protein palmitoylation); GO:0005789(cellular_component:endoplasmic reticulum membrane)	K18932	ZDHHC		COG5273(S:Function unknown)	EPS31452.1(hypothetical protein PDE_06407 [Penicillium oxalicum 114-2])	sp|Q4WC37|PFA4_ASPFU(Palmitoyltransferase pfa4 OS=Neosartorya fumigata (strain ATCC MYA-4609 / Af293 / CBS 101355 / FGSC A1100) OX=330879 GN=pfa4 PE=3 SV=2)	PF01529.20(DHHC:DHHC palmitoyltransferase)
gene-PDE_01285	0.295166	-1.7604	1.12402e-29	1.02971e-28	yes	down	19.0233	4.36333	19.59	19.23	18.25	4.37	4.76	3.96	PDE_01285	hypothetical protein	GO:0016810(molecular_function:hydrolase activity, acting on carbon-nitrogen (but not peptide) bonds)				COG0402(S:Function unknown)	EPS26349.1(hypothetical protein PDE_01285 [Penicillium oxalicum 114-2])	sp|Q92342|YDI4_SCHPO(Uncharacterized protein C1F8.04c OS=Schizosaccharomyces pombe (strain 972 / ATCC 24843) OX=284812 GN=SPAC1F8.04c PE=3 SV=1)	PF01979.20(Amidohydro_1:Amidohydrolase family); PF07969.11(Amidohydro_3:Amidohydrolase family)
gene-PDE_07392	0.472536	-1.0815	1.62437e-29	1.48063e-28	yes	down	87.8433	33.51	83.97	94.17	85.39	32.14	31	37.39	PDE_07392	hypothetical protein	GO:0003700(molecular_function:transcription factor activity, sequence-specific DNA binding); GO:0007165(biological_process:signal transduction); GO:0003677(molecular_function:DNA binding)				ENOG411299A(K:Transcription); ENOG4111CH5(K:Transcription)	EPS32432.1(hypothetical protein PDE_07392 [Penicillium oxalicum 114-2])	sp|Q4WVQ7|ATFB_ASPFU(Basic leucine zipper (bZIP) transcription factor atfB OS=Neosartorya fumigata (strain ATCC MYA-4609 / Af293 / CBS 101355 / FGSC A1100) OX=330879 GN=atfB PE=2 SV=1)	PF00170.21(bZIP_1:bZIP transcription factor); PF07716.15(bZIP_2:Basic region leucine zipper)
gene-PDE_05824	0.461969	-1.11413	2.07372e-29	1.88644e-28	yes	down	28.5167	8.31	30.67	30.88	24	7.85	7.79	9.29	PDE_05824	hypothetical protein	GO:0016021(cellular_component:integral component of membrane)				ENOG410Z52T(S:Function unknown)	EPS30872.1(hypothetical protein PDE_05824 [Penicillium oxalicum 114-2])	None	PF07217.11(Het-C:Heterokaryon incompatibility protein Het-C)
gene-PDE_01332	0.486797	-1.03861	2.42564e-29	2.19998e-28	yes	down	116.463	45.8367	119.08	112.9	117.41	48.38	46.75	42.38	PDE_01332	hypothetical protein	GO:0016021(cellular_component:integral component of membrane); GO:0055085(biological_process:transmembrane transport)	K07300	chaA, CAX		COG0387(S:Function unknown)	EPS26396.1(hypothetical protein PDE_01332 [Penicillium oxalicum 114-2])	sp|O59768|VCX1_SCHPO(Vacuolar calcium ion transporter OS=Schizosaccharomyces pombe (strain 972 / ATCC 24843) OX=284812 GN=vcx1 PE=3 SV=1)	PF01699.24(Na_Ca_ex:Sodium/calcium exchanger protein)
gene-PDE_05653	0.0964342	-3.37431	3.864e-29	3.48079e-28	yes	down	9.07	0.7	8.78	10.18	8.25	0.39	1.1	0.61	PDE_05653	hypothetical protein	GO:0022857(molecular_function:transmembrane transporter activity); GO:0016021(cellular_component:integral component of membrane); GO:0055085(biological_process:transmembrane transport)				ENOG410XSSD(U:Intracellular trafficking, secretion, and vesicular transport)	EPS30701.1(hypothetical protein PDE_05653 [Penicillium oxalicum 114-2])	sp|P36035|JEN1_YEAST(Carboxylic acid transporter protein homolog OS=Saccharomyces cerevisiae (strain ATCC 204508 / S288c) OX=559292 GN=JEN1 PE=1 SV=1)	PF07690.16(MFS_1:Major Facilitator Superfamily); PF00083.24(Sugar_tr:Sugar (and other) transporter)
gene-PDE_04972	0.252902	-1.98335	3.86457e-29	3.48079e-28	yes	down	40.6633	8.18	35.68	39.8	46.51	8.06	9.43	7.05	PDE_04972	hypothetical protein	GO:0006355(biological_process:regulation of transcription, DNA-templated); GO:0005634(cellular_component:nucleus); GO:0004402(molecular_function:histone acetyltransferase activity)				COG5027(O:Posttranslational modification, protein turnover, chaperones)	EPS30022.1(hypothetical protein PDE_04972 [Penicillium oxalicum 114-2])	sp|Q960X4|TIP60_DROME(Histone acetyltransferase Tip60 OS=Drosophila melanogaster OX=7227 GN=Tip60 PE=1 SV=1)	PF01853.18(MOZ_SAS:MOZ/SAS family); PF17772.1(zf-MYST:MYST family zinc finger domain)
gene-PDE_02929	0.490895	-1.02651	4.09453e-29	3.68427e-28	yes	down	176.317	68.7567	172.22	179.2	177.53	65.73	63.26	77.28	PDE_02929	hypothetical protein	GO:0016491(molecular_function:oxidoreductase activity)	K17743	XR	map00040(Pentose and glucuronate interconversions)	COG0656(S:Function unknown)	EPS27984.1(hypothetical protein PDE_02929 [Penicillium oxalicum 114-2])	sp|B8N195|XYL1_ASPFN(Probable NAD(P)H-dependent D-xylose reductase xyl1 OS=Aspergillus flavus (strain ATCC 200026 / FGSC A1120 / NRRL 3357 / JCM 12722 / SRRC 167) OX=332952 GN=xyl1 PE=3 SV=1)	PF00248.21(Aldo_ket_red:Aldo/keto reductase family)
gene-PDE_06183	0.406853	-1.29742	6.22364e-29	5.56158e-28	yes	down	53.22	17.4933	56.73	60.94	41.99	16.88	16.65	18.95	PDE_06183	hypothetical protein	GO:0016021(cellular_component:integral component of membrane)				COG2966(S:Function unknown)	EPS31228.1(hypothetical protein PDE_06183 [Penicillium oxalicum 114-2])	sp|O14267|YFPC_SCHPO(Uncharacterized UPF0442 protein C7D4.12c OS=Schizosaccharomyces pombe (strain 972 / ATCC 24843) OX=284812 GN=SPAC7D4.12c PE=3 SV=1)	PF06738.12(ThrE:Putative threonine/serine exporter); PF12821.7(ThrE_2:Threonine/Serine exporter, ThrE)
gene-PDE_02392	0.340848	-1.5528	6.83892e-29	6.10541e-28	yes	down	11.2967	2.83667	11.77	11.88	10.24	2.86	2.65	3	PDE_02392	hypothetical protein	GO:0003824(molecular_function:catalytic activity); GO:0005506(molecular_function:iron ion binding); GO:0016705(molecular_function:oxidoreductase activity, acting on paired donors, with incorporation or reduction of molecular oxygen); GO:0016021(cellular_component:integral component of membrane); GO:0020037(molecular_function:heme binding)	K01687	ilvD	map00770(Pantothenate and CoA biosynthesis); map00290(Valine, leucine and isoleucine biosynthesis)	COG0129(S:Function unknown)	EPS27449.1(hypothetical protein PDE_02392 [Penicillium oxalicum 114-2])	sp|Q92RP0|ILVD1_RHIME(Putative dehydratase IlvD1 OS=Rhizobium meliloti (strain 1021) OX=266834 GN=ilvD1 PE=3 SV=1)	PF00920.21(ILVD_EDD:Dehydratase family)
gene-PDE_09695	0.495318	-1.01357	7.36397e-29	6.56129e-28	yes	down	239.63	94.3967	235.38	249.4	234.11	100.75	87.43	95.01	PDE_09695	hypothetical protein	GO:0016021(cellular_component:integral component of membrane)	K12274	SEC72		ENOG410YBSI(S:Function unknown); COG0457(S:Function unknown)	EPS34731.1(hypothetical protein PDE_09695 [Penicillium oxalicum 114-2])	None	PF01284.23(MARVEL:Membrane-associating domain)
gene-PDE_05275	0.428755	-1.22178	7.87883e-29	7.01316e-28	yes	down	129.597	43.71	134.75	129.19	124.85	46.11	39.6	45.42	PDE_05275	hypothetical protein	GO:0005634(cellular_component:nucleus); GO:0016301(molecular_function:kinase activity)	K15901	CGI121, TPRKB		ENOG4111MCN(S:Function unknown)	EPS30324.1(hypothetical protein PDE_05275 [Penicillium oxalicum 114-2])	sp|Q0C9R3|CG121_ASPTN(EKC/KEOPS complex subunit cgi121 OS=Aspergillus terreus (strain NIH 2624 / FGSC A1156) OX=341663 GN=cgi121 PE=3 SV=2)	PF08617.10(CGI-121:Kinase binding protein CGI-121)
gene-PDE_02779	0.413592	-1.27372	1.34896e-28	1.19607e-27	yes	down	74.4967	24.0467	75.33	67.2	80.96	23.4	25.32	23.42	PDE_02779	hypothetical protein	GO:0051213(molecular_function:dioxygenase activity); GO:0016491(molecular_function:oxidoreductase activity)	K10768	ALKBH6		ENOG410XR69(S:Function unknown)	EPS27835.1(hypothetical protein PDE_02779 [Penicillium oxalicum 114-2])	sp|Q5PQ59|ALKB6_XENLA(Alpha-ketoglutarate-dependent dioxygenase alkB homolog 6 OS=Xenopus laevis OX=8355 GN=alkbh6 PE=2 SV=1)	PF13532.6(2OG-FeII_Oxy_2:2OG-Fe(II) oxygenase superfamily)
gene-PDE_09760	0.415516	-1.26702	1.41587e-28	1.25417e-27	yes	down	230.21	75.5433	237.15	217.12	236.36	68.81	71.49	86.33	PDE_09760	hypothetical protein	GO:0051213(molecular_function:dioxygenase activity)	K10253	K10253		COG3805(Q:Secondary metabolites biosynthesis, transport and catabolism)	EPS34796.1(hypothetical protein PDE_09760 [Penicillium oxalicum 114-2])	sp|P56739|Y212_BOTFU(Uncharacterized 21.2 kDa protein OS=Botryotinia fuckeliana OX=40559 PE=2 SV=1)	PF08883.11(DOPA_dioxygen:Dopa 4,5-dioxygenase family)
gene-PDE_02455	0.42064	-1.24934	1.64599e-28	1.45518e-27	yes	down	43.14	14.46	45	42.36	42.06	13.09	13.51	16.78	PDE_02455	hypothetical protein	GO:0005737(cellular_component:cytoplasm); GO:0030429(molecular_function:kynureninase activity); GO:0034354(biological_process:'de novo' NAD biosynthetic process from tryptophan); GO:0097053(biological_process:L-kynurenine catabolic process); GO:0043420(biological_process:anthranilate metabolic process); GO:0030170(molecular_function:pyridoxal phosphate binding); GO:0019805(biological_process:quin…	K01556	KYNU, kynU	map00380(Tryptophan metabolism)	COG3844(E:Amino acid transport and metabolism)	EPS27512.1(hypothetical protein PDE_02455 [Penicillium oxalicum 114-2])	sp|A1CWY1|KYNU2_NEOFI(Kynureninase 2 OS=Neosartorya fischeri (strain ATCC 1020 / DSM 3700 / CBS 544.65 / FGSC A1164 / JCM 1740 / NRRL 181 / WB 181) OX=331117 GN=bna5-2 PE=3 SV=1)	PF00266.19(Aminotran_5:Aminotransferase class-V)
gene-PDE_08118	0.468621	-1.09351	1.87287e-28	1.65255e-27	yes	down	118.763	56.6133	127.3	126.7	102.29	59.79	53.91	56.14	PDE_08118	hypothetical protein	GO:0005634(cellular_component:nucleus); GO:0003676(molecular_function:nucleic acid binding)	K12830	SF3B3, SAP130, RSE1	map03040(Spliceosome)	ENOG410XPFQ(A:RNA processing and modification)	EPS33156.1(hypothetical protein PDE_08118 [Penicillium oxalicum 114-2])	sp|Q4WLI5|RSE1_ASPFU(Pre-mRNA-splicing factor rse1 OS=Neosartorya fumigata (strain ATCC MYA-4609 / Af293 / CBS 101355 / FGSC A1100) OX=330879 GN=rse1 PE=3 SV=1)	PF10433.9(MMS1_N:Mono-functional DNA-alkylating methyl methanesulfonate N-term); PF03178.15(CPSF_A:CPSF A subunit region)
gene-PDE_00306	0.283183	-1.82019	2.21066e-28	1.94872e-27	yes	down	86.1067	19.2867	79	86.39	92.93	20.4	14.59	22.87	PDE_00306	hypothetical protein	GO:0016787(molecular_function:hydrolase activity); GO:0019120(molecular_function:hydrolase activity, acting on acid halide bonds, in C-halide compounds)				COG1011(J:Translation, ribosomal structure and biogenesis)	EPS25373.1(hypothetical protein PDE_00306 [Penicillium oxalicum 114-2])	sp|Q52087|HADL_PSEPU((S)-2-haloacid dehalogenase OS=Pseudomonas putida OX=303 GN=hadL PE=1 SV=1)	PF13419.6(HAD_2:Haloacid dehalogenase-like hydrolase)
gene-PDE_08447	0.252973	-1.98295	2.88503e-28	2.53582e-27	yes	down	21.95	4.41333	21.46	21.46	22.93	4.22	5.38	3.64	PDE_08447	putative Dol-P-Man: alpha-1,6-mannosyltransferase	GO:0005789(cellular_component:endoplasmic reticulum membrane); GO:0016021(cellular_component:integral component of membrane); GO:0004584(molecular_function:dolichyl-phosphate-mannose-glycolipid alpha-mannosyltransferase activity); GO:0006506(biological_process:GPI anchor biosynthetic process)	K07542	PIGV	map00563(Glycosylphosphatidylinositol (GPI)-anchor biosynthesis)	COG5542(S:Function unknown); ENOG41113YS(S:Function unknown)	EPS33485.1(putative Dol-P-Man: alpha-1,6-mannosyltransferase [Penicillium oxalicum 114-2])	sp|Q2UJS7|GPI18_ASPOR(GPI mannosyltransferase 2 OS=Aspergillus oryzae (strain ATCC 42149 / RIB 40) OX=510516 GN=gpi18 PE=3 SV=1)	PF04188.13(Mannosyl_trans2:Mannosyltransferase (PIG-V))
gene-PDE_07707	0.37696	-1.40752	3.33275e-28	2.92652e-27	yes	down	62.44	18.7167	60.25	62.1	64.97	21	15.71	19.44	PDE_07707	hypothetical protein					ENOG410Y9IB(S:Function unknown)	EPS32747.1(hypothetical protein PDE_07707 [Penicillium oxalicum 114-2])	None	PF12697.7(Abhydrolase_6:Alpha/beta hydrolase family)
gene-PDE_01774	0.44527	-1.16725	3.5606e-28	3.12058e-27	yes	down	42.26	14.9367	43.63	44.84	38.31	14.15	15.37	15.29	PDE_01774	putative chondroitin synthase	GO:0016020(cellular_component:membrane); GO:0016757(molecular_function:transferase activity, transferring glycosyl groups)				ENOG4111MZ4(S:Function unknown)	EPS26835.1(putative chondroitin synthase [Penicillium oxalicum 114-2])	None	PF02434.16(Fringe:Fringe-like)
gene-PDE_01243	0.0972411	-3.36229	3.66463e-28	3.20867e-27	yes	down	36.59	2.81	34.95	30.26	44.56	3.88	1.69	2.86	PDE_01243	hypothetical protein					ENOG410Y140(S:Function unknown)	EPS26307.1(hypothetical protein PDE_01243 [Penicillium oxalicum 114-2])	None	PF03364.20(Polyketide_cyc:Polyketide cyclase / dehydrase and lipid transport); PF10604.9(Polyketide_cyc2:Polyketide cyclase / dehydrase and lipid transport)
gene-PDE_07705	0.436475	-1.19603	5.62568e-28	4.90685e-27	yes	down	45.6133	15.9867	49.52	48.8	38.52	17.48	13.87	16.61	PDE_07705	hypothetical protein					ENOG410XNS8(S:Function unknown)	EPS32745.1(hypothetical protein PDE_07705 [Penicillium oxalicum 114-2])	None	PF07217.11(Het-C:Heterokaryon incompatibility protein Het-C)
gene-PDE_01856	0.478589	-1.06314	7.98767e-28	6.94043e-27	yes	down	45.2933	17.3167	48.01	50.01	37.86	16.81	15.88	19.26	PDE_01856	putative chitin synthase	GO:0006031(biological_process:chitin biosynthetic process); GO:0016021(cellular_component:integral component of membrane); GO:0004100(molecular_function:chitin synthase activity)	K00698	CHS1	map00520(Amino sugar and nucleotide sugar metabolism)	COG1215(S:Function unknown)	EPS26916.1(putative chitin synthase [Penicillium oxalicum 114-2])	sp|P30583|CHSC_EMENI(Chitin synthase C OS=Emericella nidulans (strain FGSC A4 / ATCC 38163 / CBS 112.46 / NRRL 194 / M139) OX=227321 GN=chsC PE=3 SV=3)	PF01644.17(Chitin_synth_1:Chitin synthase); PF08407.11(Chitin_synth_1N:Chitin synthase N-terminal); PF03142.15(Chitin_synth_2:Chitin synthase)
gene-PDE_08930	0.156406	-2.67663	1.01928e-27	8.83113e-27	yes	down	20.9767	2.59333	25.34	19.24	18.35	2.55	3.55	1.68	PDE_08930	hypothetical protein	GO:0005634(cellular_component:nucleus); GO:0008270(molecular_function:zinc ion binding); GO:0000981(molecular_function:RNA polymerase II transcription factor activity, sequence-specific DNA binding); GO:0016491(molecular_function:oxidoreductase activity)	K00306	PIPOX	map04146(Peroxisome); map00310(Lysine degradation); map00260(Glycine, serine and threonine metabolism)	COG0665(U:Intracellular trafficking, secretion, and vesicular transport)	EPS33968.1(hypothetical protein PDE_08930 [Penicillium oxalicum 114-2])	sp|O43029|FAP1_SCHPO(L-pipecolate oxidase OS=Schizosaccharomyces pombe (strain 972 / ATCC 24843) OX=284812 GN=fap1 PE=1 SV=1)	PF01266.24(DAO:FAD dependent oxidoreductase); PF13450.6(NAD_binding_8:NAD(P)-binding Rossmann-like domain); PF07992.14(Pyr_redox_2:Pyridine nucleotide-disulphide oxidoreductase); PF01134.22(GIDA:Glucose inhibited division protein A)
gene-PDE_06181	0.374728	-1.41608	1.1646e-27	1.00807e-26	yes	down	70.6	20.9567	75.5	70.43	65.87	21.22	23.85	17.8	PDE_06181	hypothetical protein	GO:0016021(cellular_component:integral component of membrane)					EPS31226.1(hypothetical protein PDE_06181 [Penicillium oxalicum 114-2])	None	PF04525.12(LOR:LURP-one-related)
gene-PDE_08335	0.385109	-1.37666	1.34899e-27	1.16546e-26	yes	down	32.9367	10.14	33.8	39.12	25.89	9.51	9.24	11.67	PDE_08335	hypothetical protein	GO:0005854(cellular_component:nascent polypeptide-associated complex)				ENOG4111IUT(S:Function unknown)	EPS33373.1(hypothetical protein PDE_08335 [Penicillium oxalicum 114-2])	None
gene-PDE_04226	0.370879	-1.43098	3.22316e-27	2.76366e-26	yes	down	58.8533	17.34	56.04	57.83	62.69	16.73	18.37	16.92	PDE_04226	hypothetical protein					ENOG4111IF0(S:Function unknown)	EPS29277.1(hypothetical protein PDE_04226 [Penicillium oxalicum 114-2])	sp|Q3ZBR5|TTC1_BOVIN(Tetratricopeptide repeat protein 1 OS=Bos taurus OX=9913 GN=TTC1 PE=2 SV=1)	PF13424.6(TPR_12:Tetratricopeptide repeat)
gene-PDE_04386	0.483477	-1.04848	3.36596e-27	2.88068e-26	yes	down	95.6967	35.8667	98.07	99.24	89.78	38.47	36.51	32.62	PDE_04386	hypothetical protein	GO:0010181(molecular_function:FMN binding)				ENOG4112D5H(S:Function unknown)	EPS29437.1(hypothetical protein PDE_04386 [Penicillium oxalicum 114-2])	None	PF12766.7(Pyridox_oxase_2:Pyridoxamine 5'-phosphate oxidase)
gene-PDE_01800	0.415015	-1.26876	4.02791e-27	3.44073e-26	yes	down	16.2567	5.38	17.42	16.57	14.78	5.33	4.63	6.18	PDE_01800	hypothetical protein	GO:0005544(molecular_function:calcium-dependent phospholipid binding); GO:0005509(molecular_function:calcium ion binding)				ENOG410ZKAM(S:Function unknown)	EPS26860.1(hypothetical protein PDE_01800 [Penicillium oxalicum 114-2])	sp|P27006|ANX2A_XENLA(Annexin A2-A OS=Xenopus laevis OX=8355 GN=anxa2-a PE=2 SV=2)	PF00191.20(Annexin:Annexin)
gene-PDE_02168	0.244619	-2.03139	4.04541e-27	3.45244e-26	yes	down	12.9967	2.52	14.35	13.84	10.8	2.71	2.19	2.66	PDE_02168	hypothetical protein	GO:0022857(molecular_function:transmembrane transporter activity); GO:0004553(molecular_function:hydrolase activity, hydrolyzing O-glycosyl compounds); GO:0005975(biological_process:carbohydrate metabolic process); GO:0016021(cellular_component:integral component of membrane); GO:0008643(biological_process:carbohydrate transport)				ENOG410XNQK(S:Function unknown)	EPS27225.1(hypothetical protein PDE_02168 [Penicillium oxalicum 114-2])	sp|P49374|HGT1_KLULA(High-affinity glucose transporter OS=Kluyveromyces lactis (strain ATCC 8585 / CBS 2359 / DSM 70799 / NBRC 1267 / NRRL Y-1140 / WM37) OX=284590 GN=HGT1 PE=3 SV=1)	PF00083.24(Sugar_tr:Sugar (and other) transporter); PF07690.16(MFS_1:Major Facilitator Superfamily); PF06609.13(TRI12:Fungal trichothecene efflux pump (TRI12))
gene-PDE_09893	0.394715	-1.34112	4.59799e-27	3.90937e-26	yes	down	32.59	10.2133	32.06	33.36	32.35	11.53	9.12	9.99	PDE_09893	hypothetical protein	GO:0016021(cellular_component:integral component of membrane)				ENOG410XT5U(S:Function unknown)	EPS34929.1(hypothetical protein PDE_09893 [Penicillium oxalicum 114-2])	sp|Q8T045|RUMI_DROME(O-glucosyltransferase rumi OS=Drosophila melanogaster OX=7227 GN=rumi PE=1 SV=1)	PF05686.12(Glyco_transf_90:Glycosyl transferase family 90)
gene-PDE_09167	0.382851	-1.38515	4.94555e-27	4.19704e-26	yes	down	19.25	5.76	18.23	20.28	19.24	5.53	5.65	6.1	PDE_09167	hypothetical protein	GO:0016021(cellular_component:integral component of membrane)				ENOG4112CQZ(S:Function unknown)	EPS34203.1(hypothetical protein PDE_09167 [Penicillium oxalicum 114-2])	None
gene-PDE_03123	0.431014	-1.21419	6.16501e-27	5.21249e-26	yes	down	13.2833	6.63333	13.3	14.38	12.17	9.15	5.23	5.52	PDE_03123	hypothetical protein	GO:0008168(molecular_function:methyltransferase activity); GO:0016021(cellular_component:integral component of membrane)				ENOG4111R7S(S:Function unknown)	EPS28177.1(hypothetical protein PDE_03123 [Penicillium oxalicum 114-2])	sp|B8N406|LAEA_ASPFN(Secondary metabolism regulator laeA OS=Aspergillus flavus (strain ATCC 200026 / FGSC A1120 / NRRL 3357 / JCM 12722 / SRRC 167) OX=332952 GN=laeA PE=1 SV=2)	PF13489.6(Methyltransf_23:Methyltransferase domain); PF13649.6(Methyltransf_25:Methyltransferase domain); PF08241.12(Methyltransf_11:Methyltransferase domain); PF08242.12(Methyltransf_12:Methyltransferase domain); PF13847.6(Methyltransf_31:Methyltransferase domain)
gene-PDE_04810	0.0681437	-3.87528	7.63818e-27	6.44012e-26	yes	down	4.53333	0.273333	5.05	4.45	4.1	0.2	0.3	0.32	PDE_04810	hypothetical protein	GO:0016021(cellular_component:integral component of membrane); GO:0055085(biological_process:transmembrane transport)				COG0477(S:Function unknown)	EPS29860.1(hypothetical protein PDE_04810 [Penicillium oxalicum 114-2])	sp|Q59XM0|QDR3_CANAL(MFS antiporter QDR3 OS=Candida albicans (strain SC5314 / ATCC MYA-2876) OX=237561 GN=QDR3 PE=2 SV=2)	PF07690.16(MFS_1:Major Facilitator Superfamily); PF00083.24(Sugar_tr:Sugar (and other) transporter)
gene-PDE_07831	0.126423	-2.98366	8.35304e-27	7.01686e-26	yes	down	12.0233	3.36667	11.21	10.48	14.38	4.45	4.52	1.13	PDE_07831	hypothetical protein						EPS32870.1(hypothetical protein PDE_07831 [Penicillium oxalicum 114-2])	None
gene-PDE_04685	0.380024	-1.39584	1.31384e-26	1.10164e-25	yes	down	93.13	28.1533	101.34	110.85	67.2	27.68	26.84	29.94	PDE_04685	putative alpha-1,3-glucan synthase	GO:0003824(molecular_function:catalytic activity); GO:0016021(cellular_component:integral component of membrane); GO:0005975(biological_process:carbohydrate metabolic process)	K00749	E2.4.1.183		COG0297(G:Carbohydrate transport and metabolism)	EPS29735.1(putative alpha-1,3-glucan synthase [Penicillium oxalicum 114-2])	sp|Q9USK8|AGS1_SCHPO(Cell wall alpha-1,3-glucan synthase ags1 OS=Schizosaccharomyces pombe (strain 972 / ATCC 24843) OX=284812 GN=ags1 PE=1 SV=3)	PF08323.11(Glyco_transf_5:Starch synthase catalytic domain); PF00128.24(Alpha-amylase:Alpha amylase, catalytic domain); PF13692.6(Glyco_trans_1_4:Glycosyl transferases group 1); PF00534.20(Glycos_transf_1:Glycosyl transferases group 1)
gene-PDE_04434	0.37212	-1.42616	2.07135e-26	1.72885e-25	yes	down	102.513	30.2867	103.96	113.41	90.17	26.25	26.5	38.11	PDE_04434	hypothetical protein					ENOG410XU28(S:Function unknown); ENOG410Z9TW(S:Function unknown)	EPS29484.1(hypothetical protein PDE_04434 [Penicillium oxalicum 114-2])	None
gene-PDE_05466	0.247292	-2.01571	2.30332e-26	1.91894e-25	yes	down	30.99	4.45	37.99	27.78	27.2	4.47	5.45	3.43	PDE_05466	hypothetical protein	GO:0004089(molecular_function:carbonate dehydratase activity); GO:0006366(biological_process:transcription from RNA polymerase II promoter); GO:0005665(cellular_component:DNA-directed RNA polymerase II, core complex); GO:0008270(molecular_function:zinc ion binding); GO:0003677(molecular_function:DNA binding)				COG2304(S:Function unknown)	EPS30515.1(hypothetical protein PDE_05466 [Penicillium oxalicum 114-2])	sp|Q99KC8|VMA5A_MOUSE(von Willebrand factor A domain-containing protein 5A OS=Mus musculus OX=10090 GN=Vwa5a PE=1 SV=2)	PF08487.10(VIT:Vault protein inter-alpha-trypsin domain); PF13768.6(VWA_3:von Willebrand factor type A domain); PF13519.6(VWA_2:von Willebrand factor type A domain); PF00092.28(VWA:von Willebrand factor type A domain); PF13757.6(VIT_2:Vault protein inter-alpha-trypsin domain)
gene-PDE_03897	0.38071	-1.39323	2.91146e-26	2.41896e-25	yes	down	13.2567	2.61	13.52	14.17	12.08	2.57	2.28	2.98	PDE_03897	hypothetical protein	GO:0016787(molecular_function:hydrolase activity); GO:0000324(cellular_component:fungal-type vacuole); GO:0004724(molecular_function:magnesium-dependent protein serine/threonine phosphatase activity); GO:0004721(molecular_function:phosphoprotein phosphatase activity); GO:0048037(molecular_function:cofactor binding); GO:0046872(molecular_function:metal ion binding)	K06269	PPP1C	map04113(Meiosis - yeast); map03015(mRNA surveillance pathway)	COG0639(S:Function unknown)	EPS28951.1(hypothetical protein PDE_03897 [Penicillium oxalicum 114-2])	sp|P78968|PPZ_SCHPO(Serine/threonine-protein phosphatase PP-Z OS=Schizosaccharomyces pombe (strain 972 / ATCC 24843) OX=284812 GN=pzh1 PE=1 SV=1)	PF00149.28(Metallophos:Calcineurin-like phosphoesterase); PF16891.5(STPPase_N:Serine-threonine protein phosphatase N-terminal domain)
gene-PDE_01110	0.362558	-1.46372	3.22039e-26	2.67075e-25	yes	down	29.75	8.57	28.97	30.5	29.78	8.69	8.38	8.64	PDE_01110	hypothetical protein	GO:0016021(cellular_component:integral component of membrane)				ENOG410YH8A(S:Function unknown)	EPS26174.1(hypothetical protein PDE_01110 [Penicillium oxalicum 114-2])	sp|O13938|YEP4_SCHPO(UPF0658 Golgi apparatus membrane protein C23H3.04 OS=Schizosaccharomyces pombe (strain 972 / ATCC 24843) OX=284812 GN=SPAC23H3.04 PE=3 SV=3)
gene-PDE_01136	0.35971	-1.47509	3.23428e-26	2.67984e-25	yes	down	38.9533	11.71	39.13	38.36	39.37	12.25	8.57	14.31	PDE_01136	hypothetical protein	GO:0016021(cellular_component:integral component of membrane); GO:0005634(cellular_component:nucleus); GO:0008270(molecular_function:zinc ion binding); GO:0000981(molecular_function:RNA polymerase II transcription factor activity, sequence-specific DNA binding)				ENOG410YU0J(S:Function unknown)	EPS26200.1(hypothetical protein PDE_01136 [Penicillium oxalicum 114-2])	None	PF00335.20(Tetraspanin:Tetraspanin family)
gene-PDE_01520	0.430264	-1.21671	4.40838e-26	3.63282e-25	yes	down	24.57	8.40333	25.94	25.53	22.24	8.32	8.6	8.29	PDE_01520	hypothetical protein					COG5260(S:Function unknown)	EPS26583.1(hypothetical protein PDE_01520 [Penicillium oxalicum 114-2])	None	PF03828.19(PAP_assoc:Cid1 family poly A polymerase)
gene-PDE_04101	0.347778	-1.52376	4.50654e-26	3.70701e-25	yes	down	87.47	17.5467	83.15	87.4	91.86	21.81	16.18	14.65	PDE_04101	hypothetical protein					ENOG410YSDP(S:Function unknown)	EPS29152.1(hypothetical protein PDE_04101 [Penicillium oxalicum 114-2])	sp|D4B0F8|TLP1_ARTBC(Antigenic thaumatin-like protein ARB_01932 OS=Arthroderma benhamiae (strain ATCC MYA-4681 / CBS 112371) OX=663331 GN=ARB_01932 PE=1 SV=2)	PF04681.12(Bys1:Blastomyces yeast-phase-specific protein)
gene-PDE_05544	0.449671	-1.15306	5.59731e-26	4.59595e-25	yes	down	37.4167	13.39	37.51	39.78	34.96	11.99	12.85	15.33	PDE_05544	hypothetical protein	GO:0016021(cellular_component:integral component of membrane); GO:0016791(molecular_function:phosphatase activity)	K01083	E3.1.3.8	map00562(Inositol phosphate metabolism)	ENOG4111FS8(S:Function unknown)	EPS30592.1(hypothetical protein PDE_05544 [Penicillium oxalicum 114-2])	sp|P34753|PHYA_ASPAW(3-phytase A OS=Aspergillus awamori OX=105351 GN=phyA PE=3 SV=1)	PF00328.22(His_Phos_2:Histidine phosphatase superfamily (branch 2))
gene-PDE_01752	0.469887	-1.08961	5.87429e-26	4.8147e-25	yes	down	176.427	62.79	171.76	172.71	184.81	60.71	68.85	58.81	PDE_01752	hypothetical protein		K06911	K06911		COG1741(G:Carbohydrate transport and metabolism)	EPS26813.1(hypothetical protein PDE_01752 [Penicillium oxalicum 114-2])	sp|P58116|YHHW_ECO57(Quercetin 2,3-dioxygenase OS=Escherichia coli O157:H7 OX=83334 GN=yhhW PE=3 SV=1)	PF02678.16(Pirin:Pirin); PF07883.11(Cupin_2:Cupin domain)
gene-PDE_09626	0.494972	-1.01458	9.23497e-26	7.51507e-25	yes	down	17.87	6.28333	19.64	17.24	16.73	6.21	5.63	7.01	PDE_09626	hypothetical protein	GO:0016021(cellular_component:integral component of membrane)				ENOG410YC3C(S:Function unknown)	EPS34662.1(hypothetical protein PDE_09626 [Penicillium oxalicum 114-2])	None
gene-PDE_00932	0.031132	-5.00546	1.24622e-25	1.01322e-24	yes	down	6.05667	0.146667	5.51	7.2	5.46	0.07	0.07	0.3	PDE_00932	hypothetical protein	GO:0005506(molecular_function:iron ion binding); GO:0016705(molecular_function:oxidoreductase activity, acting on paired donors, with incorporation or reduction of molecular oxygen); GO:0016021(cellular_component:integral component of membrane); GO:0004497(molecular_function:monooxygenase activity); GO:0020037(molecular_function:heme binding)				COG2124(S:Function unknown)	EPS25996.1(hypothetical protein PDE_00932 [Penicillium oxalicum 114-2])	sp|G3Y420|YANH_ASPNA(Cytochrome P450 monooxygenase yanH OS=Aspergillus niger (strain ATCC 1015 / CBS 113.46 / FGSC A1144 / LSHB Ac4 / NCTC 3858a / NRRL 328 / USDA 3528.7) OX=380704 GN=yanH PE=1 SV=1)	PF00067.22(p450:Cytochrome P450)
gene-PDE_01591	0.453118	-1.14204	1.51187e-25	1.22811e-24	yes	down	60.35	21.83	64.99	67.66	48.4	20.77	20.38	24.34	PDE_01591	hypothetical protein	GO:0005085(molecular_function:guanyl-nucleotide exchange factor activity)	K19940	SEC2		ENOG410XPSY(S:Function unknown)	EPS26653.1(hypothetical protein PDE_01591 [Penicillium oxalicum 114-2])	sp|O13930|SEC2_SCHPO(Rab guanine nucleotide exchange factor sec2 OS=Schizosaccharomyces pombe (strain 972 / ATCC 24843) OX=284812 GN=sec2 PE=1 SV=1)	PF06428.11(Sec2p:GDP/GTP exchange factor Sec2p)
gene-PDE_06922	0.112146	-3.15655	1.60495e-25	1.30256e-24	yes	down	6.16333	0.546667	7.28	5.7	5.51	0.58	0.41	0.65	PDE_06922	hypothetical protein	GO:0008168(molecular_function:methyltransferase activity); GO:0016021(cellular_component:integral component of membrane); GO:0055085(biological_process:transmembrane transport); GO:0003676(molecular_function:nucleic acid binding); GO:0003723(molecular_function:RNA binding)					EPS31963.1(hypothetical protein PDE_06922 [Penicillium oxalicum 114-2])	sp|Q9P6J7|YHD3_SCHPO(Uncharacterized MFS-type transporter C1683.03c OS=Schizosaccharomyces pombe (strain 972 / ATCC 24843) OX=284812 GN=SPBC1683.03c PE=3 SV=1)	PF07690.16(MFS_1:Major Facilitator Superfamily)
gene-PDE_01214	0.349327	-1.51735	1.99732e-25	1.61381e-24	yes	down	111.713	30.83	113.67	102.81	118.66	35.7	26.32	30.47	PDE_01214	hypothetical protein	GO:0016301(molecular_function:kinase activity)					EPS26278.1(hypothetical protein PDE_01214 [Penicillium oxalicum 114-2])	None	PF13637.6(Ank_4:Ankyrin repeats (many copies)); PF12796.7(Ank_2:Ankyrin repeats (3 copies)); PF00023.30(Ank:Ankyrin repeat); PF13857.6(Ank_5:Ankyrin repeats (many copies)); PF13606.6(Ank_3:Ankyrin repeat)
gene-PDE_08933	0.306003	-1.70838	2.09568e-25	1.69028e-24	yes	down	13.4033	2.84333	11.79	15.56	12.86	2.47	2.76	3.3	PDE_08933	hypothetical protein	GO:0016021(cellular_component:integral component of membrane); GO:0022857(molecular_function:transmembrane transporter activity)	K01613	psd, PISD	map00564(Glycerophospholipid metabolism)	ENOG410YA76(S:Function unknown); ENOG410YC3C(S:Function unknown); COG4677(S:Function unknown); COG0474(P:Inorganic ion transport and metabolism)	EPS33971.1(hypothetical protein PDE_08933 [Penicillium oxalicum 114-2])	None
gene-PDE_06412	0.469925	-1.0895	2.24694e-25	1.80747e-24	yes	down	41.08	15.3933	40.72	39.67	42.85	15.91	15.72	14.55	PDE_06412	hypothetical protein	GO:0016627(molecular_function:oxidoreductase activity, acting on the CH-CH group of donors); GO:0016021(cellular_component:integral component of membrane); GO:0006629(biological_process:lipid metabolic process)				COG3752(S:Function unknown)	EPS31457.1(hypothetical protein PDE_06412 [Penicillium oxalicum 114-2])	None	PF06966.12(DUF1295:Protein of unknown function (DUF1295)); PF02544.16(Steroid_dh:3-oxo-5-alpha-steroid 4-dehydrogenase)
gene-PDE_08479	0.372077	-1.42633	3.48165e-25	2.77861e-24	yes	down	67.86	20.0667	65.83	67.22	70.53	19.72	21.38	19.1	PDE_08479	hypothetical protein	GO:0016021(cellular_component:integral component of membrane)				ENOG4110AMB(S:Function unknown); ENOG41116FC(S:Function unknown); ENOG4112AFQ(S:Function unknown)	EPS33517.1(hypothetical protein PDE_08479 [Penicillium oxalicum 114-2])	None	PF01284.23(MARVEL:Membrane-associating domain)
gene-PDE_01126	0.160114	-2.64283	3.93316e-25	3.13345e-24	yes	down	21.2433	2.52	19.61	22.14	21.98	3.28	2.49	1.79	PDE_01126	hypothetical protein						EPS26190.1(hypothetical protein PDE_01126 [Penicillium oxalicum 114-2])	None
gene-PDE_09616	0.000207387	-12.2354	4.63811e-25	3.68218e-24	yes	down	62.95	0	64.53	61.81	62.51	0	0	0	PDE_09616	hypothetical protein	GO:0008270(molecular_function:zinc ion binding); GO:0016491(molecular_function:oxidoreductase activity)	K18369	adh2	map00640(Propanoate metabolism)	COG1063(S:Function unknown)	EPS34652.1(hypothetical protein PDE_09616 [Penicillium oxalicum 114-2])	sp|Q0KDL6|ADH_CUPNH(Alcohol dehydrogenase OS=Cupriavidus necator (strain ATCC 17699 / H16 / DSM 428 / Stanier 337) OX=381666 GN=adh PE=1 SV=1)	PF08240.12(ADH_N:Alcohol dehydrogenase GroES-like domain); PF00107.26(ADH_zinc_N:Zinc-binding dehydrogenase); PF16912.5(Glu_dehyd_C:Glucose dehydrogenase C-terminus); PF13602.6(ADH_zinc_N_2:Zinc-binding dehydrogenase)
gene-PDE_05536	0.166667	-2.58496	4.93658e-25	3.90552e-24	yes	down	12.0767	6.50333	12.55	9.8	13.88	0.71	6.99	11.81	PDE_05536	hypothetical protein						EPS30584.1(hypothetical protein PDE_05536 [Penicillium oxalicum 114-2])	None	PF07727.14(RVT_2:Reverse transcriptase (RNA-dependent DNA polymerase))
gene-PDE_05748	0.376326	-1.40994	5.71087e-25	4.50634e-24	yes	down	59.59	17.7467	62.22	64.01	52.54	15.29	16.63	21.32	PDE_05748	hypothetical protein	GO:0016021(cellular_component:integral component of membrane)				ENOG4110BMT(S:Function unknown); ENOG410YH3U(S:Function unknown); COG2234(S:Function unknown)	EPS30796.1(hypothetical protein PDE_05748 [Penicillium oxalicum 114-2])	None
gene-PDE_04676	0.478671	-1.06289	6.88037e-25	5.41042e-24	yes	down	38.1433	14.5367	38.74	40.72	34.97	14.67	12.6	16.34	PDE_04676	hypothetical protein	GO:0008374(molecular_function:O-acyltransferase activity); GO:0016021(cellular_component:integral component of membrane); GO:0006629(biological_process:lipid metabolic process)	K00679	E2.3.1.158	map00561(Glycerolipid metabolism)	ENOG410Y9CF(S:Function unknown)	EPS29726.1(hypothetical protein PDE_04676 [Penicillium oxalicum 114-2])	sp|O94680|PDAT_SCHPO(Phospholipid:diacylglycerol acyltransferase OS=Schizosaccharomyces pombe (strain 972 / ATCC 24843) OX=284812 GN=plh1 PE=1 SV=2)	PF02450.15(LCAT:Lecithin:cholesterol acyltransferase)
gene-PDE_00145	0.494058	-1.01725	7.37247e-25	5.77743e-24	yes	down	30.2933	21.89	30.05	31.5	29.33	20.82	21.43	23.42	PDE_00145	hypothetical protein	GO:0016021(cellular_component:integral component of membrane)				ENOG410XZC1(S:Function unknown)	EPS25213.1(hypothetical protein PDE_00145 [Penicillium oxalicum 114-2])	None	PF09753.9(Use1:Membrane fusion protein Use1)
gene-PDE_04582	0.371516	-1.4285	1.08648e-24	8.48495e-24	yes	down	106.113	31.7933	123.07	105.3	89.97	30.66	35.55	29.17	PDE_04582	hypothetical protein						EPS29632.1(hypothetical protein PDE_04582 [Penicillium oxalicum 114-2])	None
gene-PDE_04914	0.369823	-1.43509	1.34666e-24	1.04989e-23	yes	down	13.9233	4.1	14.42	14.1	13.25	4.05	4.03	4.22	PDE_04914	hypothetical protein	GO:0016021(cellular_component:integral component of membrane); GO:0055085(biological_process:transmembrane transport)	K08158	MDR1, FLR1, CAF5		ENOG4110Z27(U:Intracellular trafficking, secretion, and vesicular transport); COG0477(U:Intracellular trafficking, secretion, and vesicular transport)	EPS29964.1(hypothetical protein PDE_04914 [Penicillium oxalicum 114-2])	sp|O94528|CAF5_SCHPO(Caffeine resistance protein 5 OS=Schizosaccharomyces pombe (strain 972 / ATCC 24843) OX=284812 GN=caf5 PE=3 SV=1)	PF07690.16(MFS_1:Major Facilitator Superfamily)
gene-PDE_04823	0.494918	-1.01474	1.95557e-24	1.51552e-23	yes	down	29.7533	13.2733	31.57	28.25	29.44	12.88	11.84	15.1	PDE_04823	hypothetical protein	GO:0016126(biological_process:sterol biosynthetic process); GO:0004421(molecular_function:hydroxymethylglutaryl-CoA synthase activity); GO:0008299(biological_process:isoprenoid biosynthetic process)	K01641	E2.3.3.10	map00650(Butanoate metabolism); map00280(Valine, leucine and isoleucine degradation); map00072(Synthesis and degradation of ketone bodies); map00900(Terpenoid backbone biosynthesis)	COG3425(I:Lipid transport and metabolism)	EPS29873.1(hypothetical protein PDE_04823 [Penicillium oxalicum 114-2])	sp|P54839|HMCS_YEAST(Hydroxymethylglutaryl-CoA synthase OS=Saccharomyces cerevisiae (strain ATCC 204508 / S288c) OX=559292 GN=ERG13 PE=1 SV=1)	PF08540.10(HMG_CoA_synt_C:Hydroxymethylglutaryl-coenzyme A synthase C terminal); PF01154.17(HMG_CoA_synt_N:Hydroxymethylglutaryl-coenzyme A synthase N terminal)
gene-PDE_00948	0.272214	-1.87718	2.8557e-24	2.2056e-23	yes	down	30.56	6.60667	32.59	28.72	30.37	7.33	7.5	4.99	PDE_00948	hypothetical protein						EPS26012.1(hypothetical protein PDE_00948 [Penicillium oxalicum 114-2])	None	PF12796.7(Ank_2:Ankyrin repeats (3 copies)); PF13606.6(Ank_3:Ankyrin repeat); PF13857.6(Ank_5:Ankyrin repeats (many copies)); PF13637.6(Ank_4:Ankyrin repeats (many copies)); PF00023.30(Ank:Ankyrin repeat)
gene-PDE_01783	0.298452	-1.74443	3.72759e-24	2.86685e-23	yes	down	13.7833	3.27333	14.16	13.76	13.43	4.1	2.79	2.93	PDE_01783	hypothetical protein	GO:0071949(molecular_function:FAD binding); GO:0016491(molecular_function:oxidoreductase activity)				ENOG4112CFH(S:Function unknown)	EPS26844.1(hypothetical protein PDE_01783 [Penicillium oxalicum 114-2])	sp|A0A0E0RTV6|ZEB1_GIBZE(FAD-linked oxidoreductase ZEB1 OS=Gibberella zeae (strain PH-1 / ATCC MYA-4620 / FGSC 9075 / NRRL 31084) OX=229533 GN=ZEB1 PE=2 SV=2)	PF01565.23(FAD_binding_4:FAD binding domain); PF08031.12(BBE:Berberine and berberine like)
gene-PDE_01652	0.226051	-2.14528	4.22899e-24	3.24424e-23	yes	down	15.97	2.91	17.84	14.45	15.62	1.01	3.88	3.84	PDE_01652	hypothetical protein					ENOG4110BDS(S:Function unknown); ENOG4110AN2(S:Function unknown); ENOG4110AT8(S:Function unknown)	EPS26714.1(hypothetical protein PDE_01652 [Penicillium oxalicum 114-2])	None
gene-PDE_02009	0.323249	-1.62928	4.80627e-24	3.6778e-23	yes	down	37.6533	9.7	39.26	44.07	29.63	7.97	8.46	12.67	PDE_02009	hypothetical protein	GO:1903474(biological_process:maintenance of mitotic actomyosin contractile ring localization); GO:0005623(cellular_component:cell)				ENOG4111F2F(S:Function unknown)	EPS27068.1(hypothetical protein PDE_02009 [Penicillium oxalicum 114-2])	sp|O94701|INN1_SCHPO(Ingression protein fic1 OS=Schizosaccharomyces pombe (strain 972 / ATCC 24843) OX=284812 GN=fic1 PE=1 SV=1)	PF00168.30(C2:C2 domain)
gene-PDE_01127	0.207463	-2.26908	8.8493e-24	6.72635e-23	yes	down	5.29667	0.876667	5.78	4.67	5.44	0.75	0.84	1.04	PDE_01127	hypothetical protein	GO:0005524(molecular_function:ATP binding)					EPS26191.1(hypothetical protein PDE_01127 [Penicillium oxalicum 114-2])	None	PF00004.29(AAA:ATPase family associated with various cellular activities (AAA))
gene-PDE_06722	0.311259	-1.68381	1.21999e-23	9.23458e-23	yes	down	49.77	13.51	56.59	36.11	56.61	19.98	10.46	10.09	PDE_06722	hypothetical protein					ENOG410YUM0(S:Function unknown)	EPS31764.1(hypothetical protein PDE_06722 [Penicillium oxalicum 114-2])	sp|I1RVD6|FUSA4_GIBZE(Fusaristatin A biosynthesis cluster protein FGSG_08206 OS=Gibberella zeae (strain PH-1 / ATCC MYA-4620 / FGSC 9075 / NRRL 31084) OX=229533 GN=FGRAMPH1_01T09367 PE=4 SV=1)	PF07876.12(Dabb:Stress responsive A/B Barrel Domain)
gene-PDE_06745	0.389394	-1.3607	1.57597e-23	1.19093e-22	yes	down	15.4733	4.85333	16.4	15.18	14.84	5.3	4.2	5.06	PDE_06745	hypothetical protein	GO:0050660(molecular_function:flavin adenine dinucleotide binding); GO:0016614(molecular_function:oxidoreductase activity, acting on CH-OH group of donors)				COG2303(O:Posttranslational modification, protein turnover, chaperones)	EPS31787.1(hypothetical protein PDE_06745 [Penicillium oxalicum 114-2])	sp|A0A142PTM2|CITC_MONPU(Dehydrogenase mpl7 OS=Monascus purpureus OX=5098 GN=mpl7 PE=1 SV=1)	PF00732.19(GMC_oxred_N:GMC oxidoreductase); PF05199.13(GMC_oxred_C:GMC oxidoreductase); PF05834.12(Lycopene_cycl:Lycopene cyclase protein)
gene-PDE_08016	0.34341	-1.542	1.60623e-23	1.2128e-22	yes	down	8.31333	2.44667	8.45	6.88	9.61	2.39	2.21	2.74	PDE_08016	hypothetical protein	GO:0016021(cellular_component:integral component of membrane); GO:0055085(biological_process:transmembrane transport)				ENOG410XW69(S:Function unknown)	EPS33054.1(hypothetical protein PDE_08016 [Penicillium oxalicum 114-2])	sp|O74852|YQ92_SCHPO(Uncharacterized MFS-type transporter C18.02 OS=Schizosaccharomyces pombe (strain 972 / ATCC 24843) OX=284812 GN=SPCC18.02 PE=3 SV=1)	PF07690.16(MFS_1:Major Facilitator Superfamily); PF03137.20(OATP:Organic Anion Transporter Polypeptide (OATP) family); PF12832.7(MFS_1_like:MFS_1 like family)
gene-PDE_07591	0.478756	-1.06264	2.07114e-23	1.55866e-22	yes	down	46.68	20.8267	54.24	49.6	36.2	19.75	13.78	28.95	PDE_07591	hypothetical protein	GO:0003700(molecular_function:transcription factor activity, sequence-specific DNA binding); GO:0043565(molecular_function:sequence-specific DNA binding); GO:0016021(cellular_component:integral component of membrane); GO:0005634(cellular_component:nucleus); GO:0008270(molecular_function:zinc ion binding)				ENOG4111R5T(U:Intracellular trafficking, secretion, and vesicular transport)	EPS32631.1(hypothetical protein PDE_07591 [Penicillium oxalicum 114-2])	sp|O14223|TVP15_SCHPO(Golgi apparatus membrane protein tvp15 OS=Schizosaccharomyces pombe (strain 972 / ATCC 24843) OX=284812 GN=tvp15 PE=3 SV=2)	PF08507.10(COPI_assoc:COPI associated protein)
gene-PDE_06401	0.44836	-1.15727	2.70566e-23	2.02613e-22	yes	down	21.8033	7.36	22.21	21.8	21.4	6.91	6.49	8.68	PDE_06401	hypothetical protein	GO:0003824(molecular_function:catalytic activity); GO:0016021(cellular_component:integral component of membrane); GO:0055085(biological_process:transmembrane transport); GO:0016787(molecular_function:hydrolase activity)				COG0596(S:Function unknown)	EPS31446.1(hypothetical protein PDE_06401 [Penicillium oxalicum 114-2])	sp|O94437|YFI3_SCHPO(Abhydrolase domain-containing protein C22H12.03 OS=Schizosaccharomyces pombe (strain 972 / ATCC 24843) OX=284812 GN=SPAC22H12.03 PE=3 SV=1)	PF00561.20(Abhydrolase_1:alpha/beta hydrolase fold); PF12697.7(Abhydrolase_6:Alpha/beta hydrolase family); PF12146.8(Hydrolase_4:Serine aminopeptidase, S33); PF00975.20(Thioesterase:Thioesterase domain); PF00756.20(Esterase:Putative esterase); PF07819.13(PGAP1:PGAP1-like protein)
gene-PDE_08654	0.496694	-1.00957	3.17479e-23	2.3677e-22	yes	down	170.937	65.89	165.2	166.89	180.72	69.52	71.01	57.14	PDE_08654	hypothetical protein	GO:0016787(molecular_function:hydrolase activity)	K18551	SDT1	map00760(Nicotinate and nicotinamide metabolism)	COG1011(S:Function unknown)	EPS33692.1(hypothetical protein PDE_08654 [Penicillium oxalicum 114-2])	sp|P53078|SDT1_YEAST(Suppressor of disruption of TFIIS OS=Saccharomyces cerevisiae (strain ATCC 204508 / S288c) OX=559292 GN=SDT1 PE=1 SV=1)	PF13419.6(HAD_2:Haloacid dehalogenase-like hydrolase); PF00702.26(Hydrolase:haloacid dehalogenase-like hydrolase)
gene-PDE_07699	0.000184505	-12.404	3.53558e-23	2.63461e-22	yes	down	117.307	0	88.75	141.15	122.02	0	0	0	PDE_07699	hypothetical protein					ENOG4111S0Y(S:Function unknown)	EPS32739.1(hypothetical protein PDE_07699 [Penicillium oxalicum 114-2])	None	PF14618.6(DUF4452:Domain of unknown function (DUF4452))
gene-PDE_06414	0.342563	-1.54556	3.96392e-23	2.94898e-22	yes	down	20.6267	5.69667	20.34	20.12	21.42	5.77	5.39	5.93	PDE_06414	hypothetical protein	GO:0003824(molecular_function:catalytic activity); GO:0050662(molecular_function:coenzyme binding)				ENOG410XSSV(S:Function unknown)	EPS31459.1(hypothetical protein PDE_06414 [Penicillium oxalicum 114-2])	sp|Q12177|YL056_YEAST(Uncharacterized protein YLL056C OS=Saccharomyces cerevisiae (strain ATCC 204508 / S288c) OX=559292 GN=YLL056C PE=2 SV=1)	PF01370.21(Epimerase:NAD dependent epimerase/dehydratase family); PF13460.6(NAD_binding_10:NAD(P)H-binding); PF01118.24(Semialdhyde_dh:Semialdehyde dehydrogenase, NAD binding domain); PF05368.13(NmrA:NmrA-like family); PF02670.16(DXP_reductoisom:1-deoxy-D-xylulose 5-phosphate reductoisomerase); PF01073.19(3Beta_HSD:3-beta hydroxysteroid dehydrogenase/isomerase family)
gene-PDE_04258	0.326474	-1.61496	4.02435e-23	2.99149e-22	yes	down	3.75667	1.91	3.7	3.6	3.97	1.95	1.88	1.9	PDE_04258	hypothetical protein	GO:0016627(molecular_function:oxidoreductase activity, acting on the CH-CH group of donors); GO:0050660(molecular_function:flavin adenine dinucleotide binding); GO:0016021(cellular_component:integral component of membrane); GO:0005524(molecular_function:ATP binding)				COG1960(C:Energy production and conversion)	EPS29309.1(hypothetical protein PDE_04258 [Penicillium oxalicum 114-2])	sp|A8XNF0|ACAD1_CAEBR(Probable medium-chain specific acyl-CoA dehydrogenase 1, mitochondrial OS=Caenorhabditis briggsae OX=6238 GN=CBG15946 PE=3 SV=1)	PF00441.24(Acyl-CoA_dh_1:Acyl-CoA dehydrogenase, C-terminal domain); PF02770.19(Acyl-CoA_dh_M:Acyl-CoA dehydrogenase, middle domain); PF08028.11(Acyl-CoA_dh_2:Acyl-CoA dehydrogenase, C-terminal domain); PF11794.8(HpaB_N:4-hydroxyphenylacetate 3-hydroxylase N terminal); PF02771.16(Acyl-CoA_dh_N:Acyl-CoA dehydrogenase, N-terminal domain)
gene-PDE_07294	0.463595	-1.10906	9.8323e-23	7.23206e-22	yes	down	78.7	29.0233	75.6	80.3	80.2	31.82	30.27	24.98	PDE_07294	hypothetical protein						EPS32334.1(hypothetical protein PDE_07294 [Penicillium oxalicum 114-2])	None
gene-PDE_06059	0.152275	-2.71525	1.01752e-22	7.4662e-22	yes	down	5.36	0.546667	5.11	6.17	4.8	0.56	0.4	0.68	PDE_06059	hypothetical protein	GO:0003824(molecular_function:catalytic activity); GO:0016874(molecular_function:ligase activity)				COG0318(S:Function unknown)	EPS31104.1(hypothetical protein PDE_06059 [Penicillium oxalicum 114-2])	sp|A2QTE5|EPAB_ASPNC(Phenylacetyl-CoA ligase epaB OS=Aspergillus niger (strain CBS 513.88 / FGSC A1513) OX=425011 GN=epaB PE=3 SV=1)	PF00501.28(AMP-binding:AMP-binding enzyme); PF13193.6(AMP-binding_C:AMP-binding enzyme C-terminal domain)
gene-PDE_04091	0.289311	-1.78931	1.05274e-22	7.71219e-22	yes	down	23.57	5.43667	21.57	25.57	23.57	6.65	3.92	5.74	PDE_04091	hypothetical protein	GO:0003824(molecular_function:catalytic activity); GO:0016021(cellular_component:integral component of membrane); GO:0030170(molecular_function:pyridoxal phosphate binding); GO:0030151(molecular_function:molybdenum ion binding)				COG3217(E:Amino acid transport and metabolism)	EPS29142.1(hypothetical protein PDE_04091 [Penicillium oxalicum 114-2])	sp|Q5VT66|MARC1_HUMAN(Mitochondrial amidoxime-reducing component 1 OS=Homo sapiens OX=9606 GN=MARC1 PE=1 SV=1)	PF03473.17(MOSC:MOSC domain); PF03476.16(MOSC_N:MOSC N-terminal beta barrel domain)
gene-PDE_05344	0.250652	-1.99624	1.20639e-22	8.83069e-22	yes	down	66.6567	13.2733	58.18	60.19	81.6	14.49	13.2	12.13	PDE_05344	hypothetical protein						EPS30393.1(hypothetical protein PDE_05344 [Penicillium oxalicum 114-2])	None
gene-PDE_06675	0.282915	-1.82156	1.4683e-22	1.0722e-21	yes	down	12.7533	2.63	14.14	11.71	12.41	3.33	2.54	2.02	PDE_06675	hypothetical protein	GO:0016021(cellular_component:integral component of membrane)				ENOG410XS7T(S:Function unknown); ENOG4110V23(S:Function unknown); ENOG4110B0N(S:Function unknown)	EPS31718.1(hypothetical protein PDE_06675 [Penicillium oxalicum 114-2])	None
gene-PDE_00314	0.447524	-1.15996	1.91399e-22	1.38986e-21	yes	down	68.84	24.45	75.32	78.07	53.13	23.45	24.25	25.65	PDE_00314	hypothetical protein					ENOG410XSVS(S:Function unknown)	EPS25381.1(hypothetical protein PDE_00314 [Penicillium oxalicum 114-2])	None
gene-PDE_09390	0.432224	-1.21015	2.07675e-22	1.50685e-21	yes	down	7.4	2.69	7.89	7.16	7.15	2.81	2.65	2.61	PDE_09390	hypothetical protein	GO:0016021(cellular_component:integral component of membrane); GO:0005975(biological_process:carbohydrate metabolic process); GO:0016810(molecular_function:hydrolase activity, acting on carbon-nitrogen (but not peptide) bonds)				ENOG410Z096(U:Intracellular trafficking, secretion, and vesicular transport)	EPS34426.1(hypothetical protein PDE_09390 [Penicillium oxalicum 114-2])	sp|P38680|MTR_NEUCR(N amino acid transport system protein OS=Neurospora crassa (strain ATCC 24698 / 74-OR23-1A / CBS 708.71 / DSM 1257 / FGSC 987) OX=367110 GN=mtr PE=3 SV=2)	PF01490.18(Aa_trans:Transmembrane amino acid transporter protein); PF13520.6(AA_permease_2:Amino acid permease)
gene-PDE_03713	0.277706	-1.84837	2.95759e-22	2.13575e-21	yes	down	10.6733	2.35333	10.76	12.22	9.04	2.14	1.88	3.04	PDE_03713	hypothetical protein						EPS28767.1(hypothetical protein PDE_03713 [Penicillium oxalicum 114-2])	None
gene-PDE_02803	0.499915	-1.00025	3.07251e-22	2.21698e-21	yes	down	173.883	69.1067	166.32	173.9	181.43	74.19	70.54	62.59	PDE_02803	hypothetical protein	GO:0016620(molecular_function:oxidoreductase activity, acting on the aldehyde or oxo group of donors, NAD or NADP as acceptor)				COG1012(S:Function unknown)	EPS27859.1(hypothetical protein PDE_02803 [Penicillium oxalicum 114-2])	sp|O69763|VDH_PSEFL(Vanillin dehydrogenase OS=Pseudomonas fluorescens OX=294 GN=vdh PE=3 SV=1)	PF00171.22(Aldedh:Aldehyde dehydrogenase family); PF05893.14(LuxC:Acyl-CoA reductase (LuxC))
gene-PDE_02948	0.46962	-1.09043	3.27572e-22	2.35614e-21	yes	down	113.21	42.33	125.23	124.2	90.2	38.53	39.98	48.48	PDE_02948	hypothetical protein					COG4886(Z:Cytoskeleton)	EPS28003.1(hypothetical protein PDE_02948 [Penicillium oxalicum 114-2])	sp|Q9UUG2|YFT6_SCHPO(Uncharacterized leucine-rich repeat-containing protein C926.06c OS=Schizosaccharomyces pombe (strain 972 / ATCC 24843) OX=284812 GN=SPAC926.06c PE=1 SV=1)	PF13855.6(LRR_8:Leucine rich repeat); PF12799.7(LRR_4:Leucine Rich repeats (2 copies))
gene-PDE_02715	0.361294	-1.46875	4.97987e-22	3.5678e-21	yes	down	17.63	5.17333	18.21	16.83	17.85	4.75	5.74	5.03	PDE_02715	hypothetical protein					ENOG410Y9P9(S:Function unknown)	EPS27771.1(hypothetical protein PDE_02715 [Penicillium oxalicum 114-2])	sp|A0A097ZPD4|ANDH_EMEVA(Oxidoreductase andH OS=Emericella variicolor OX=1549217 GN=andH PE=1 SV=1)	PF00106.25(adh_short:short chain dehydrogenase); PF13561.6(adh_short_C2:Enoyl-(Acyl carrier protein) reductase); PF08659.10(KR:KR domain)
gene-PDE_06449	0.235097	-2.08867	7.16745e-22	5.10695e-21	yes	down	29.8633	5.33	28.91	31.99	28.69	7.09	5.02	3.88	PDE_06449	hypothetical protein	GO:0005623(cellular_component:cell); GO:0016209(molecular_function:antioxidant activity); GO:0045454(biological_process:cell redox homeostasis); GO:0055114(biological_process:oxidation-reduction process); GO:0016491(molecular_function:oxidoreductase activity)					EPS31494.1(hypothetical protein PDE_06449 [Penicillium oxalicum 114-2])	None	PF13911.6(AhpC-TSA_2:AhpC/TSA antioxidant enzyme); PF00578.21(AhpC-TSA:AhpC/TSA family); PF08534.10(Redoxin:Redoxin)
gene-PDE_04729	0.410884	-1.2832	1.29607e-21	9.18444e-21	yes	down	11.03	4.12	19.29	8.06	5.74	8.03	1.45	2.88	PDE_04729	hypothetical protein						EPS29779.1(hypothetical protein PDE_04729 [Penicillium oxalicum 114-2])	None
gene-PDE_08418	0.178457	-2.48635	1.96306e-21	1.3857e-20	yes	down	74.0267	10.1933	69.39	73.75	78.94	11.24	8.17	11.17	PDE_08418	hypothetical protein	GO:0004622(molecular_function:lysophospholipase activity); GO:0009395(biological_process:phospholipid catabolic process); GO:0016021(cellular_component:integral component of membrane); GO:0016846(molecular_function:carbon-sulfur lyase activity)				COG3791(S:Function unknown)	EPS33456.1(hypothetical protein PDE_08418 [Penicillium oxalicum 114-2])	None	PF04828.14(GFA:Glutathione-dependent formaldehyde-activating enzyme)
gene-PDE_01624	0.000392656	-11.3144	2.00019e-21	1.41082e-20	yes	down	28.1367	0	29.58	32.66	22.17	0	0	0	PDE_01624	hypothetical protein	GO:0016491(molecular_function:oxidoreductase activity)				ENOG410XSWQ(S:Function unknown)	EPS26686.1(hypothetical protein PDE_01624 [Penicillium oxalicum 114-2])	sp|Q0CCX5|GEDK_ASPTN(Questin oxidase OS=Aspergillus terreus (strain NIH 2624 / FGSC A1156) OX=341663 GN=gedK PE=1 SV=1)	PF14027.6(Questin_oxidase:Questin oxidase-like)
gene-PDE_06011	0.273804	-1.86878	2.21303e-21	1.55613e-20	yes	down	15.0733	1.52333	16.81	12.13	16.28	1.6	1.46	1.51	PDE_06011	hypothetical protein	GO:0016021(cellular_component:integral component of membrane)				ENOG4110AJ4(S:Function unknown); ENOG4110AJ2(S:Function unknown)	EPS31057.1(hypothetical protein PDE_06011 [Penicillium oxalicum 114-2])	None	PF01284.23(MARVEL:Membrane-associating domain)
gene-PDE_04505	0.000410258	-11.2512	2.55834e-21	1.79616e-20	yes	down	26.2067	0	26.46	25.56	26.6	0	0	0	PDE_04505	hypothetical protein	GO:0046872(molecular_function:metal ion binding); GO:0004097(molecular_function:catechol oxidase activity); GO:0016491(molecular_function:oxidoreductase activity)	K00505	TYR	map00350(Tyrosine metabolism)	ENOG410XS94(G:Carbohydrate transport and metabolism)	EPS29555.1(hypothetical protein PDE_04505 [Penicillium oxalicum 114-2])	sp|Q5AUW8|ORSC_EMENI(Tyrosinase-like protein orsC OS=Emericella nidulans (strain FGSC A4 / ATCC 38163 / CBS 112.46 / NRRL 194 / M139) OX=227321 GN=orsC PE=2 SV=1)	PF00264.20(Tyrosinase:Common central domain of tyrosinase)
gene-PDE_03891	0.25387	-1.97784	2.73006e-21	1.915e-20	yes	down	32.1767	6.50333	29.4	30.09	37.04	7.6	6.8	5.11	PDE_03891	hypothetical protein						EPS28945.1(hypothetical protein PDE_03891 [Penicillium oxalicum 114-2])	None
gene-PDE_04127	0.133588	-2.90414	3.0828e-21	2.15606e-20	yes	down	8.98667	0.956667	8.71	9.15	9.1	1.2	1.07	0.6	PDE_04127	hypothetical protein	GO:0016787(molecular_function:hydrolase activity); GO:0016021(cellular_component:integral component of membrane)				ENOG4111GYP(S:Function unknown)	EPS29178.1(hypothetical protein PDE_04127 [Penicillium oxalicum 114-2])	None	PF16010.5(CDH-cyt:Cytochrome domain of cellobiose dehydrogenase); PF03188.16(Cytochrom_B561:Eukaryotic cytochrome b561); PF03351.17(DOMON:DOMON domain); PF10348.9(DUF2427:Domain of unknown function (DUF2427))
gene-PDE_04159	0.490325	-1.02819	4.38948e-21	3.05586e-20	yes	down	74.0967	29.5667	73.37	77.98	70.94	29.84	31.91	26.95	PDE_04159	putative N-acetyl-1-D-myo-inosityl-2-amino-2-deoxy-alpha-D-glucopyranoside deacetylase	GO:0016021(cellular_component:integral component of membrane); GO:0006506(biological_process:GPI anchor biosynthetic process); GO:0000225(molecular_function:N-acetylglucosaminylphosphatidylinositol deacetylase activity)				COG2120(S:Function unknown)	EPS29210.1(putative N-acetyl-1-D-myo-inosityl-2-amino-2-deoxy-alpha-D-glucopyranoside deacetylase [Penicillium oxalicum 114-2])	sp|Q9Y2B2|PIGL_HUMAN(N-acetylglucosaminyl-phosphatidylinositol de-N-acetylase OS=Homo sapiens OX=9606 GN=PIGL PE=1 SV=1)	PF02585.17(PIG-L:GlcNAc-PI de-N-acetylase)
gene-PDE_06517	0.337392	-1.5675	4.41673e-21	3.07248e-20	yes	down	9.35	2.50667	9.33	10.35	8.37	2.42	2.3	2.8	PDE_06517	hypothetical protein	GO:0003676(molecular_function:nucleic acid binding)				ENOG410XPAQ(S:Function unknown)	EPS31562.1(hypothetical protein PDE_06517 [Penicillium oxalicum 114-2])	None
gene-PDE_03710	0.232827	-2.10267	4.5196e-21	3.13924e-20	yes	down	52.6667	9.77667	45.67	55.08	57.25	9.18	6.16	13.99	PDE_03710	hypothetical protein					COG3332(S:Function unknown)	EPS28764.1(hypothetical protein PDE_03710 [Penicillium oxalicum 114-2])	sp|P53275|YG37_YEAST(Uncharacterized protein YGR127W OS=Saccharomyces cerevisiae (strain ATCC 204508 / S288c) OX=559292 GN=YGR127W PE=1 SV=1)	PF05742.12(TANGO2:Transport and Golgi organisation 2)
gene-PDE_10004	0.123992	-3.01168	5.05233e-21	3.4986e-20	yes	down	11.5033	0.56	12.8	12.56	9.15	0.57	0.53	0.58	PDE_10004	hypothetical protein	GO:0005506(molecular_function:iron ion binding); GO:0016705(molecular_function:oxidoreductase activity, acting on paired donors, with incorporation or reduction of molecular oxygen); GO:0016021(cellular_component:integral component of membrane); GO:0004497(molecular_function:monooxygenase activity); GO:0020037(molecular_function:heme binding)				COG2124(S:Function unknown); ENOG410YHB5(O:Posttranslational modification, protein turnover, chaperones); ENOG4111A67(S:Function unknown)	EPS35039.1(hypothetical protein PDE_10004 [Penicillium oxalicum 114-2])	sp|B8NU02|LNAD_ASPFN(Cytochrome P450 monooxygenase lnaD OS=Aspergillus flavus (strain ATCC 200026 / FGSC A1120 / NRRL 3357 / JCM 12722 / SRRC 167) OX=332952 GN=lnaD PE=2 SV=1)	PF00067.22(p450:Cytochrome P450)
gene-PDE_08564	0.302938	-1.72291	7.07158e-21	4.87462e-20	yes	down	122.387	22.4767	125.55	106.04	135.57	24.78	24.85	17.8	PDE_08564	hypothetical protein	GO:0016021(cellular_component:integral component of membrane); GO:0003924(molecular_function:GTPase activity); GO:0016740(molecular_function:transferase activity)				ENOG4111MHQ(S:Function unknown)	EPS33602.1(hypothetical protein PDE_08564 [Penicillium oxalicum 114-2])	None
gene-PDE_09244	0.218662	-2.19322	7.13174e-21	4.91238e-20	yes	down	5.02333	0.62	5.36	5.44	4.27	0.48	0.89	0.49	PDE_09244	hypothetical protein	GO:0003677(molecular_function:DNA binding)				ENOG410YC9U(S:Function unknown)	EPS34280.1(hypothetical protein PDE_09244 [Penicillium oxalicum 114-2])	sp|C8VQ72|MDPA_EMENI(Monodictyphenone cluster transcriptional coactivator mdpA OS=Emericella nidulans (strain FGSC A4 / ATCC 38163 / CBS 112.46 / NRRL 194 / M139) OX=227321 GN=mdpA PE=4 SV=1)
gene-PDE_02593	0.386896	-1.36998	7.26953e-21	5.0035e-20	yes	down	26.3267	8.2	25.79	27.44	25.75	9.24	7.76	7.6	PDE_02593	hypothetical protein	GO:0006520(biological_process:cellular amino acid metabolic process); GO:0030170(molecular_function:pyridoxal phosphate binding); GO:0003941(molecular_function:L-serine ammonia-lyase activity)	K17989	SDS, SDH, CHA1	map00270(Cysteine and methionine metabolism); map00260(Glycine, serine and threonine metabolism); map00290(Valine, leucine and isoleucine biosynthesis)	COG1171(S:Function unknown)	EPS27649.1(hypothetical protein PDE_02593 [Penicillium oxalicum 114-2])	sp|B5VKE8|SDHL_YEAS6(L-serine dehydratase OS=Saccharomyces cerevisiae (strain AWRI1631) OX=545124 GN=SDL1 PE=3 SV=1)	PF00291.25(PALP:Pyridoxal-phosphate dependent enzyme)
gene-PDE_02744	0.447948	-1.1586	8.4401e-21	5.79604e-20	yes	down	29.6333	10.63	27	29.25	32.65	10.76	9.5	11.63	PDE_02744	hypothetical protein	GO:0004000(molecular_function:adenosine deaminase activity); GO:0003723(molecular_function:RNA binding); GO:0006396(biological_process:RNA processing)	K15440	TAD1, ADAT1		ENOG410XT0Z(S:Function unknown)	EPS27800.1(hypothetical protein PDE_02744 [Penicillium oxalicum 114-2])	sp|O42912|TAD1_SCHPO(tRNA-specific adenosine deaminase 1 OS=Schizosaccharomyces pombe (strain 972 / ATCC 24843) OX=284812 GN=SPBC16A3.06 PE=3 SV=1)	PF02137.18(A_deamin:Adenosine-deaminase (editase) domain)
gene-PDE_00518	0.481992	-1.05292	1.20229e-20	8.20695e-20	yes	down	12.2233	4.68	12.32	12.48	11.87	4.61	4.62	4.81	PDE_00518	hypothetical protein						EPS25584.1(hypothetical protein PDE_00518 [Penicillium oxalicum 114-2])	None
gene-PDE_04466	0.230348	-2.11812	1.38522e-20	9.42736e-20	yes	down	8.55333	1.01333	11.7	7.73	6.23	1.1	0.94	1	PDE_04466	hypothetical protein					ENOG41114YM(S:Function unknown)	EPS29516.1(hypothetical protein PDE_04466 [Penicillium oxalicum 114-2])	None
gene-PDE_06415	0.00132509	-9.55969	1.47838e-20	1.00464e-19	yes	down	19.45	0.0233333	19.86	20.04	18.45	0	0.07	0	PDE_06415	hypothetical protein	GO:0016021(cellular_component:integral component of membrane); GO:0055085(biological_process:transmembrane transport)				ENOG410XNQK(S:Function unknown)	EPS31460.1(hypothetical protein PDE_06415 [Penicillium oxalicum 114-2])	sp|S0EEY7|FUS6_GIBF5(Efflux pump FUS6 OS=Gibberella fujikuroi (strain CBS 195.34 / IMI 58289 / NRRL A-6831) OX=1279085 GN=FUS6 PE=2 SV=1)	PF07690.16(MFS_1:Major Facilitator Superfamily); PF06609.13(TRI12:Fungal trichothecene efflux pump (TRI12)); PF00083.24(Sugar_tr:Sugar (and other) transporter)
gene-PDE_03652	0.2564	-1.96353	1.85888e-20	1.25813e-19	yes	down	10.14	2.06333	9.89	10.78	9.75	2	2.01	2.18	PDE_03652	hypothetical protein	GO:0004519(molecular_function:endonuclease activity); GO:0003676(molecular_function:nucleic acid binding); GO:0003677(molecular_function:DNA binding)	K17676	CCE1		ENOG410XX2S(S:Function unknown)	EPS28706.1(hypothetical protein PDE_03652 [Penicillium oxalicum 114-2])	sp|Q10423|CCE1_SCHPO(Cruciform cutting endonuclease 1, mitochondrial OS=Schizosaccharomyces pombe (strain 972 / ATCC 24843) OX=284812 GN=cce1 PE=1 SV=1)	PF09159.10(Ydc2-catalyt:Mitochondrial resolvase Ydc2 / RNA splicing MRS1)
gene-PDE_05460	0.479846	-1.05936	3.29993e-20	2.21275e-19	yes	down	36.1067	13.81	36.83	33.75	37.74	13.71	13.77	13.95	PDE_05460	hypothetical protein	GO:0006283(biological_process:transcription-coupled nucleotide-excision repair)	K10570	ERCC8, CKN1, CSA	map04120(Ubiquitin mediated proteolysis); map03420(Nucleotide excision repair)	ENOG410Z0MQ(L:Replication, recombination and repair)	EPS30509.1(hypothetical protein PDE_05460 [Penicillium oxalicum 114-2])	sp|Q8CFD5|ERCC8_MOUSE(DNA excision repair protein ERCC-8 OS=Mus musculus OX=10090 GN=Ercc8 PE=2 SV=2)	PF00400.32(WD40:WD domain, G-beta repeat); PF12894.7(ANAPC4_WD40:Anaphase-promoting complex subunit 4 WD40 domain)
gene-PDE_00418	0.454848	-1.13654	7.87544e-20	5.21554e-19	yes	down	27.11	9.89667	27.18	26.32	27.83	11.33	8.17	10.19	PDE_00418	hypothetical protein	GO:0016125(biological_process:sterol metabolic process); GO:0047750(molecular_function:cholestenol delta-isomerase activity); GO:0016021(cellular_component:integral component of membrane); GO:0016491(molecular_function:oxidoreductase activity)	K01824	EBP	map00100(Steroid biosynthesis)	ENOG41101ES(S:Function unknown)	EPS25485.1(hypothetical protein PDE_00418 [Penicillium oxalicum 114-2])	sp|Q9JJ46|EBP_RAT(3-beta-hydroxysteroid-Delta(8),Delta(7)-isomerase OS=Rattus norvegicus OX=10116 GN=Ebp PE=2 SV=3)	PF05241.12(EBP:Emopamil binding protein)
gene-PDE_07029	0.390458	-1.35676	9.36753e-20	6.18121e-19	yes	down	12.0567	4.05333	11.85	12.26	12.06	3.59	4.33	4.24	PDE_07029	hypothetical protein	GO:0005634(cellular_component:nucleus); GO:0016021(cellular_component:integral component of membrane); GO:0008270(molecular_function:zinc ion binding); GO:0000981(molecular_function:RNA polymerase II transcription factor activity, sequence-specific DNA binding)				ENOG410YGWN(S:Function unknown); ENOG4110XT8(S:Function unknown); ENOG410YYXV(S:Function unknown)	EPS32070.1(hypothetical protein PDE_07029 [Penicillium oxalicum 114-2])	sp|Q9UT46|MOC3_SCHPO(Transcriptional regulatory protein moc3 OS=Schizosaccharomyces pombe (strain 972 / ATCC 24843) OX=284812 GN=moc3 PE=1 SV=4)	PF00172.18(Zn_clus:Fungal Zn(2)-Cys(6) binuclear cluster domain); PF11951.8(Fungal_trans_2:Fungal specific transcription factor domain)
gene-PDE_06459	0.0879301	-3.5075	9.42814e-20	6.2167e-19	yes	down	4.32	0.303333	3.95	4.44	4.57	0.28	0.26	0.37	PDE_06459	hypothetical protein					ENOG41119KV(S:Function unknown)	EPS31504.1(hypothetical protein PDE_06459 [Penicillium oxalicum 114-2])	None	PF12937.7(F-box-like:F-box-like)
gene-PDE_04525	0.123679	-3.01533	9.93333e-20	6.54508e-19	yes	down	18.0267	1.77333	19.16	18.41	16.51	2.09	2.61	0.62	PDE_04525	hypothetical protein	GO:0016021(cellular_component:integral component of membrane); GO:0005576(cellular_component:extracellular region)				COG2340(S:Function unknown)	EPS29575.1(hypothetical protein PDE_04525 [Penicillium oxalicum 114-2])	sp|P47033|PRY3_YEAST(Cell wall protein PRY3 OS=Saccharomyces cerevisiae (strain ATCC 204508 / S288c) OX=559292 GN=PRY3 PE=1 SV=1)	PF00188.26(CAP:Cysteine-rich secretory protein family)
gene-PDE_05452	0.31837	-1.65122	1.18266e-19	7.77003e-19	yes	down	13.8933	3.55333	13.95	14.33	13.4	4.01	3.49	3.16	PDE_05452	hypothetical protein						EPS30501.1(hypothetical protein PDE_05452 [Penicillium oxalicum 114-2])	None
gene-PDE_00349	0.37073	-1.43156	2.89733e-19	1.8778e-18	yes	down	22.8133	6.73	22.39	22.46	23.59	7.08	7.06	6.05	PDE_00349	hypothetical protein	GO:0046983(molecular_function:protein dimerization activity); GO:0003677(molecular_function:DNA binding)				ENOG4111JHS(S:Function unknown)	EPS25416.1(hypothetical protein PDE_00349 [Penicillium oxalicum 114-2])	None	PF00010.26(HLH:Helix-loop-helix DNA-binding domain)
gene-PDE_02774	0.457732	-1.12743	3.65597e-19	2.36108e-18	yes	down	40.48	14.7333	40.66	38.81	41.97	15.78	13.57	14.85	PDE_02774	hypothetical protein	GO:0018580(molecular_function:nitronate monooxygenase activity); GO:0051213(molecular_function:dioxygenase activity)	K00459	ncd2, npd	map00910(Nitrogen metabolism)	ENOG410ZT9S(K:Transcription); COG2070(K:Transcription)	EPS27830.1(hypothetical protein PDE_02774 [Penicillium oxalicum 114-2])	sp|Q01284|2NPD_NEUCR(Nitronate monooxygenase OS=Neurospora crassa (strain ATCC 24698 / 74-OR23-1A / CBS 708.71 / DSM 1257 / FGSC 987) OX=367110 GN=ncd-2 PE=1 SV=1)	PF03060.15(NMO:Nitronate monooxygenase); PF00478.25(IMPDH:IMP dehydrogenase / GMP reductase domain); PF01070.18(FMN_dh:FMN-dependent dehydrogenase); PF01645.17(Glu_synthase:Conserved region in glutamate synthase)
gene-PDE_01228	0.452985	-1.14246	3.75551e-19	2.4219e-18	yes	down	39.81	14.3367	37.75	40.7	40.98	14.23	12.78	16	PDE_01228	hypothetical protein					ENOG4110AKB(S:Function unknown); ENOG410YP1B(S:Function unknown)	EPS26292.1(hypothetical protein PDE_01228 [Penicillium oxalicum 114-2])	None	PF12311.8(DUF3632:Protein of unknown function (DUF3632))
gene-PDE_00673	0.422702	-1.24229	3.93397e-19	2.52985e-18	yes	down	66.7433	22.3267	72.98	78.69	48.56	20.49	22.58	23.91	PDE_00673	hypothetical protein	GO:0005388(molecular_function:calcium-transporting ATPase activity); GO:0016021(cellular_component:integral component of membrane); GO:0005524(molecular_function:ATP binding)	K01537	E3.6.3.8		ENOG410XNNC(P:Inorganic ion transport and metabolism)	EPS25737.1(hypothetical protein PDE_00673 [Penicillium oxalicum 114-2])	sp|Q9HDW7|ATC2_SCHPO(Calcium-transporting ATPase 2 OS=Schizosaccharomyces pombe (strain 972 / ATCC 24843) OX=284812 GN=pmc1 PE=3 SV=1)	PF00689.21(Cation_ATPase_C:Cation transporting ATPase, C-terminus); PF00122.20(E1-E2_ATPase:E1-E2 ATPase); PF13246.6(Cation_ATPase:Cation transport ATPase (P-type)); PF00702.26(Hydrolase:haloacid dehalogenase-like hydrolase); PF00690.26(Cation_ATPase_N:Cation transporter/ATPase, N-terminus); PF08282.12(Hydrolase_3:haloacid dehalogenase-like hydrolase)
gene-PDE_03855	0.000616501	-10.6636	4.34824e-19	2.79035e-18	yes	down	26.5533	0	23.47	26.16	30.03	0	0	0	PDE_03855	hypothetical protein	GO:0016021(cellular_component:integral component of membrane); GO:0005623(cellular_component:cell); GO:0046907(biological_process:intracellular transport)				COG5080(U:Intracellular trafficking, secretion, and vesicular transport)	EPS28909.1(hypothetical protein PDE_03855 [Penicillium oxalicum 114-2])	sp|Q9P6P8|YIP4_SCHPO(Protein YIP4 OS=Schizosaccharomyces pombe (strain 972 / ATCC 24843) OX=284812 GN=SPAC644.13c PE=1 SV=1)	PF04893.17(Yip1:Yip1 domain)
gene-PDE_08333	0.428187	-1.22369	6.78399e-19	4.32901e-18	yes	down	38.2733	12.6467	40.89	43.14	30.79	11.38	11.16	15.4	PDE_08333	hypothetical protein	GO:0030435(biological_process:sporulation resulting in formation of a cellular spore); GO:0048315(biological_process:conidium formation)				ENOG4112AMK(S:Function unknown)	EPS33371.1(hypothetical protein PDE_08333 [Penicillium oxalicum 114-2])	sp|W6QM20|WETA_PENRF(Developmental regulatory protein wetA OS=Penicillium roqueforti (strain FM164) OX=1365484 GN=wetA PE=2 SV=1)
gene-PDE_09677	0.183472	-2.44637	7.13502e-19	4.54346e-18	yes	down	21.23	11.42	20.91	18.89	23.89	11.12	13.73	9.41	PDE_09677	hypothetical protein	GO:0005524(molecular_function:ATP binding); GO:0004672(molecular_function:protein kinase activity)				ENOG410XRBH(T:Signal transduction mechanisms)	EPS34713.1(hypothetical protein PDE_09677 [Penicillium oxalicum 114-2])	sp|Q45FA5|SRPK_PHYPO(Serine/threonine-protein kinase SRPK OS=Physarum polycephalum OX=5791 PE=1 SV=1)	PF00069.25(Pkinase:Protein kinase domain); PF07714.17(Pkinase_Tyr:Protein tyrosine kinase)
gene-PDE_05969	0.387791	-1.36665	7.88214e-19	5.00173e-18	yes	down	13.8467	4.56	14.87	14.71	11.96	4.36	5.28	4.04	PDE_05969	hypothetical protein	GO:0016021(cellular_component:integral component of membrane); GO:0055085(biological_process:transmembrane transport)				COG0477(E:Amino acid transport and metabolism)	EPS31015.1(hypothetical protein PDE_05969 [Penicillium oxalicum 114-2])	sp|A0A0A2IBP6|CNSO_PENEN(MFS-type transporter cnsO OS=Penicillium expansum OX=27334 GN=cnsO PE=3 SV=1)	PF07690.16(MFS_1:Major Facilitator Superfamily)
gene-PDE_08045	0.0780821	-3.67887	8.12402e-19	5.15162e-18	yes	down	3.83333	0.236667	3.76	4.82	2.92	0.11	0.24	0.36	PDE_08045	hypothetical protein	GO:0016021(cellular_component:integral component of membrane); GO:0055085(biological_process:transmembrane transport)				COG0477(H:Coenzyme transport and metabolism)	EPS33083.1(hypothetical protein PDE_08045 [Penicillium oxalicum 114-2])	sp|Q4WS70|MDRA_ASPFU(Major facilitator superfamily multidrug transporter mdrA OS=Neosartorya fumigata (strain ATCC MYA-4609 / Af293 / CBS 101355 / FGSC A1100) OX=330879 GN=mdrA PE=2 SV=1)	PF07690.16(MFS_1:Major Facilitator Superfamily)
gene-PDE_05241	0.425133	-1.23401	8.39176e-19	5.314e-18	yes	down	27.9867	9.43	28.47	29.04	26.45	9.19	9.04	10.06	PDE_05241	hypothetical protein					ENOG4110AXX(S:Function unknown); ENOG4110AQA(S:Function unknown); ENOG4110B5E(S:Function unknown); ENOG4111T1F(S:Function unknown)	EPS30290.1(hypothetical protein PDE_05241 [Penicillium oxalicum 114-2])	None
gene-PDE_06095	0.0630323	-3.98777	1.411e-18	8.86717e-18	yes	down	4.2	0.206667	5.36	4.12	3.12	0.37	0.13	0.12	PDE_06095	hypothetical protein	GO:0016021(cellular_component:integral component of membrane); GO:0055085(biological_process:transmembrane transport)				ENOG410Y3SX(G:Carbohydrate transport and metabolism); ENOG410XNQK(G:Carbohydrate transport and metabolism); ENOG410YJHV(G:Carbohydrate transport and metabolism)	EPS31140.1(hypothetical protein PDE_06095 [Penicillium oxalicum 114-2])	sp|B6HJU0|ROQT_PENRW(Efflux pump roqT OS=Penicillium rubens (strain ATCC 28089 / DSM 1075 / NRRL 1951 / Wisconsin 54-1255) OX=500485 GN=roqT PE=1 SV=1)	PF07690.16(MFS_1:Major Facilitator Superfamily); PF06609.13(TRI12:Fungal trichothecene efflux pump (TRI12))
gene-PDE_00395	0.485014	-1.0439	1.42062e-18	8.9215e-18	yes	down	96.4267	37.2933	106.07	90.61	92.6	40.06	35.08	36.74	PDE_00395	hypothetical protein					ENOG410YI93(S:Function unknown); ENOG4111Z6X(S:Function unknown)	EPS25462.1(hypothetical protein PDE_00395 [Penicillium oxalicum 114-2])	None
gene-PDE_05027	0.361401	-1.46833	1.72687e-18	1.08e-17	yes	down	40.2133	11.5467	38.54	39.18	42.92	10.85	13.76	10.03	PDE_05027	hypothetical protein					ENOG4111QJY(S:Function unknown)	EPS30077.1(hypothetical protein PDE_05027 [Penicillium oxalicum 114-2])	sp|D4B4V1|PMU1_ARTBC(Probable phosphoglycerate mutase ARB_03491 OS=Arthroderma benhamiae (strain ATCC MYA-4681 / CBS 112371) OX=663331 GN=ARB_03491 PE=1 SV=1)	PF00300.22(His_Phos_1:Histidine phosphatase superfamily (branch 1))
gene-PDE_06408	0.371859	-1.42717	1.86143e-18	1.16256e-17	yes	down	10.1767	3.00667	10.55	11.61	8.37	2.54	3.11	3.37	PDE_06408	hypothetical protein	GO:0005840(cellular_component:ribosome); GO:0006298(biological_process:mismatch repair); GO:0030983(molecular_function:mismatched DNA binding); GO:0032300(cellular_component:mismatch repair complex); GO:0016887(molecular_function:ATPase activity); GO:0005524(molecular_function:ATP binding)				COG0323(S:Function unknown)	EPS31453.1(hypothetical protein PDE_06408 [Penicillium oxalicum 114-2])	sp|P54277|PMS1_HUMAN(PMS1 protein homolog 1 OS=Homo sapiens OX=9606 GN=PMS1 PE=1 SV=1)	PF01119.19(DNA_mis_repair:DNA mismatch repair protein, C-terminal domain); PF02518.26(HATPase_c:Histidine kinase-, DNA gyrase B-, and HSP90-like ATPase); PF13589.6(HATPase_c_3:Histidine kinase-, DNA gyrase B-, and HSP90-like ATPase)
gene-PDE_04614	0.0386359	-4.69391	1.88624e-18	1.17725e-17	yes	down	3.98667	0.186667	2.68	4.12	5.16	0.37	0.12	0.07	PDE_04614	hypothetical protein	GO:0005975(biological_process:carbohydrate metabolic process); GO:0016021(cellular_component:integral component of membrane); GO:0008061(molecular_function:chitin binding); GO:0004553(molecular_function:hydrolase activity, hydrolyzing O-glycosyl compounds); GO:0046872(molecular_function:metal ion binding); GO:0016491(molecular_function:oxidoreductase activity)	K00505	TYR	map00350(Tyrosine metabolism)	ENOG410XS94(L:Replication, recombination and repair); ENOG410ZP9M(S:Function unknown); ENOG4110B3F(S:Function unknown); ENOG4112C44(S:Function unknown)	EPS29664.1(hypothetical protein PDE_04614 [Penicillium oxalicum 114-2])	sp|Q5BGU9|IVOB_EMENI(N-acetyl-6-hydroxytryptophan oxidase ivoB OS=Emericella nidulans (strain FGSC A4 / ATCC 38163 / CBS 112.46 / NRRL 194 / M139) OX=227321 GN=ivoB PE=1 SV=1)	PF00264.20(Tyrosinase:Common central domain of tyrosinase)
gene-PDE_06571	0.456275	-1.13202	2.55103e-18	1.58456e-17	yes	down	500.32	179.413	482.56	459.38	559.02	185.55	187.68	165.01	PDE_06571	hypothetical protein	GO:0046912(molecular_function:transferase activity, transferring acyl groups, acyl groups converted into alkyl on transfer); GO:0016846(molecular_function:carbon-sulfur lyase activity)				COG3791(S:Function unknown)	EPS31616.1(hypothetical protein PDE_06571 [Penicillium oxalicum 114-2])	None	PF04828.14(GFA:Glutathione-dependent formaldehyde-activating enzyme)
gene-PDE_01418	0.222497	-2.16814	2.57591e-18	1.59893e-17	yes	down	7.93	1.40333	8.13	8.28	7.38	1.42	1.69	1.1	PDE_01418	hypothetical protein	GO:0005506(molecular_function:iron ion binding); GO:0016705(molecular_function:oxidoreductase activity, acting on paired donors, with incorporation or reduction of molecular oxygen); GO:0016021(cellular_component:integral component of membrane); GO:0004497(molecular_function:monooxygenase activity); GO:0020037(molecular_function:heme binding)				COG2124(S:Function unknown)	EPS26481.1(hypothetical protein PDE_01418 [Penicillium oxalicum 114-2])	sp|Q2UNA2|C505_ASPOR(Bifunctional cytochrome P450/NADPH--P450 reductase OS=Aspergillus oryzae (strain ATCC 42149 / RIB 40) OX=510516 GN=CYP505A3 PE=2 SV=1)	PF00067.22(p450:Cytochrome P450)
gene-PDE_01818	0.000668812	-10.5461	4.32817e-18	2.6648e-17	yes	down	18.7567	0	10.59	23.76	21.92	0	0	0	PDE_01818	hypothetical protein	GO:0008652(biological_process:cellular amino acid biosynthetic process); GO:0050661(molecular_function:NADP binding); GO:0051287(molecular_function:NAD binding); GO:0016620(molecular_function:oxidoreductase activity, acting on the aldehyde or oxo group of donors, NAD or NADP as acceptor); GO:0046983(molecular_function:protein dimerization activity); GO:0004073(molecular_function:aspartate-semiald…	K00133	asd	map00270(Cysteine and methionine metabolism); map00300(Lysine biosynthesis); map00260(Glycine, serine and threonine metabolism); map00261(Monobactam biosynthesis)	COG0136(E:Amino acid transport and metabolism)	EPS26878.1(hypothetical protein PDE_01818 [Penicillium oxalicum 114-2])	sp|P13663|DHAS_YEAST(Aspartate-semialdehyde dehydrogenase OS=Saccharomyces cerevisiae (strain ATCC 204508 / S288c) OX=559292 GN=HOM2 PE=1 SV=1)	PF02774.18(Semialdhyde_dhC:Semialdehyde dehydrogenase, dimerisation domain); PF01118.24(Semialdhyde_dh:Semialdehyde dehydrogenase, NAD binding domain)
gene-PDE_06197	0.482177	-1.05237	4.42363e-18	2.71989e-17	yes	down	23.23	8.93667	21.8	23.03	24.86	8.64	7.57	10.6	PDE_06197	hypothetical protein	GO:0004672(molecular_function:protein kinase activity)				ENOG410ZIQC(S:Function unknown)	EPS31242.1(hypothetical protein PDE_06197 [Penicillium oxalicum 114-2])	None	PF17667.1(Pkinase_fungal:Fungal protein kinase)
gene-PDE_01910	0.473113	-1.07974	4.55362e-18	2.79416e-17	yes	down	17.9667	6.25667	18.43	19.41	16.06	5.88	5.64	7.25	PDE_01910	hypothetical protein					ENOG410Z5MX(S:Function unknown)	EPS26970.1(hypothetical protein PDE_01910 [Penicillium oxalicum 114-2])	None
gene-PDE_06988	0.409076	-1.28956	5.09397e-18	3.11942e-17	yes	down	64.5133	20.77	64.69	64.18	64.67	19.06	19.59	23.66	PDE_06988	hypothetical protein	GO:0008270(molecular_function:zinc ion binding)	K17808	ZIM17, DNLZ, Tim15		ENOG41121WI(S:Function unknown)	EPS32029.1(hypothetical protein PDE_06988 [Penicillium oxalicum 114-2])	sp|Q09759|YA72_SCHPO(Uncharacterized protein C24H6.02c OS=Schizosaccharomyces pombe (strain 972 / ATCC 24843) OX=284812 GN=SPAC24H6.02c PE=4 SV=1)	PF05180.12(zf-DNL:DNL zinc finger); PF05207.13(zf-CSL:CSL zinc finger)
gene-PDE_03714	0.147265	-2.76352	7.01612e-18	4.27064e-17	yes	down	57.64	6.71667	40.22	50.68	82.02	7.77	4.18	8.2	PDE_03714	hypothetical protein	GO:0016798(molecular_function:hydrolase activity, acting on glycosyl bonds); GO:0008152(biological_process:metabolic process)	K09935	K09935			EPS28768.1(hypothetical protein PDE_03714 [Penicillium oxalicum 114-2])	sp|Q5UR67|RIBX_MIMIV(N-glycosidase R617 OS=Acanthamoeba polyphaga mimivirus OX=212035 GN=MIMI_R617 PE=3 SV=1)	PF08719.11(DUF1768:Domain of unknown function (DUF1768))
gene-PDE_09035	0.487002	-1.038	8.42077e-18	5.1188e-17	yes	down	58.4333	22.68	61.01	61.51	52.78	21.31	18.91	27.82	PDE_09035	hypothetical protein					ENOG4111ZBK(S:Function unknown)	EPS34073.1(hypothetical protein PDE_09035 [Penicillium oxalicum 114-2])	None
gene-PDE_08122	0.455784	-1.13358	9.80736e-18	5.94184e-17	yes	down	23.3433	8.48667	24.19	24.55	21.29	8.39	9.26	7.81	PDE_08122	putative chitinase	GO:0005975(biological_process:carbohydrate metabolic process); GO:0008061(molecular_function:chitin binding); GO:0004553(molecular_function:hydrolase activity, hydrolyzing O-glycosyl compounds)	K01183	E3.2.1.14	map00520(Amino sugar and nucleotide sugar metabolism)	COG3325(G:Carbohydrate transport and metabolism)	EPS33160.1(putative chitinase [Penicillium oxalicum 114-2])	sp|Q873X9|CHIB1_ASPFM(Endochitinase B1 OS=Neosartorya fumigata OX=746128 GN=chiB1 PE=1 SV=1)	PF00704.28(Glyco_hydro_18:Glycosyl hydrolases family 18)
gene-PDE_09571	0.353525	-1.50011	1.05465e-17	6.37693e-17	yes	down	58.0567	16.1067	53.97	66.59	53.61	17.87	16.96	13.49	PDE_09571	hypothetical protein	GO:0004525(molecular_function:ribonuclease III activity); GO:0006396(biological_process:RNA processing)	K03685	rnc, DROSHA, RNT1	map03008(Ribosome biogenesis in eukaryotes)	ENOG410YT29(S:Function unknown); ENOG4110B31(S:Function unknown)	EPS34607.1(hypothetical protein PDE_09571 [Penicillium oxalicum 114-2])	sp|Q5R106|RNC_IDILO(Ribonuclease 3 OS=Idiomarina loihiensis (strain ATCC BAA-735 / DSM 15497 / L2-TR) OX=283942 GN=rnc PE=3 SV=1)	PF14622.6(Ribonucleas_3_3:Ribonuclease-III-like); PF00636.26(Ribonuclease_3:Ribonuclease III domain)
gene-PDE_09717	0.147989	-2.75643	1.32897e-17	7.99844e-17	yes	down	8.27667	0.976667	7.73	8.35	8.75	1.05	1.06	0.82	PDE_09717	hypothetical protein						EPS34753.1(hypothetical protein PDE_09717 [Penicillium oxalicum 114-2])	None
gene-PDE_07645	0.475068	-1.07379	1.40615e-17	8.45736e-17	yes	down	40.87	18.7567	41.59	41.31	39.71	15.75	16.16	24.36	PDE_07645	hypothetical protein	GO:0016021(cellular_component:integral component of membrane)					EPS32685.1(hypothetical protein PDE_07645 [Penicillium oxalicum 114-2])	None
gene-PDE_07497	0.273228	-1.87182	2.05845e-17	1.23155e-16	yes	down	6.99667	1.5	7.06	7.31	6.62	1.4	1.61	1.49	PDE_07497	hypothetical protein	GO:0016021(cellular_component:integral component of membrane); GO:0055085(biological_process:transmembrane transport)				COG0738(G:Carbohydrate transport and metabolism)	EPS32537.1(hypothetical protein PDE_07497 [Penicillium oxalicum 114-2])	sp|Q08280|BSC6_YEAST(Bypass of stop codon protein 6 OS=Saccharomyces cerevisiae (strain ATCC 204508 / S288c) OX=559292 GN=BSC6 PE=1 SV=1)	PF07690.16(MFS_1:Major Facilitator Superfamily)
gene-PDE_04801	0.465196	-1.10409	2.55408e-17	1.52408e-16	yes	down	67.6067	20.1167	76.67	64.55	61.6	18.72	16.98	24.65	PDE_04801	hypothetical protein	GO:0016021(cellular_component:integral component of membrane)				COG5594(S:Function unknown)	EPS29851.1(hypothetical protein PDE_04801 [Penicillium oxalicum 114-2])	sp|O43022|YGV8_SCHPO(Uncharacterized protein C354.08c OS=Schizosaccharomyces pombe (strain 972 / ATCC 24843) OX=284812 GN=SPBC354.08c PE=3 SV=1)	PF02714.15(RSN1_7TM:Calcium-dependent channel, 7TM region, putative phosphate); PF13967.6(RSN1_TM:Late exocytosis, associated with Golgi transport); PF14703.6(PHM7_cyt:Cytosolic domain of 10TM putative phosphate transporter)
gene-PDE_05900	0.295406	-1.75923	2.5842e-17	1.54003e-16	yes	down	13.8667	3.19667	13.26	16.07	12.27	2.7	3.82	3.07	PDE_05900	hypothetical protein	GO:0016021(cellular_component:integral component of membrane)				ENOG4111XBC(O:Posttranslational modification, protein turnover, chaperones); ENOG41122Z6(O:Posttranslational modification, protein turnover, chaperones)	EPS30946.1(hypothetical protein PDE_05900 [Penicillium oxalicum 114-2])	sp|Q75BG6|JID1_ASHGO(J domain-containing protein 1 OS=Ashbya gossypii (strain ATCC 10895 / CBS 109.51 / FGSC 9923 / NRRL Y-1056) OX=284811 GN=JID1 PE=3 SV=1)	PF00226.31(DnaJ:DnaJ domain)
gene-PDE_05454	0.420279	-1.25058	3.0895e-17	1.83756e-16	yes	down	115.95	38.7033	111.8	116.97	119.08	33.28	34.23	48.6	PDE_05454	hypothetical protein					ENOG4112A0V(S:Function unknown)	EPS30503.1(hypothetical protein PDE_05454 [Penicillium oxalicum 114-2])	None
gene-PDE_02468	0.321541	-1.63692	3.2281e-17	1.91749e-16	yes	down	44.0633	11.26	43.16	40.7	48.33	11.11	13.22	9.45	PDE_02468	hypothetical protein	GO:0016740(molecular_function:transferase activity)				ENOG410XYAS(S:Function unknown)	EPS27525.1(hypothetical protein PDE_02468 [Penicillium oxalicum 114-2])	None	PF13302.7(Acetyltransf_3:Acetyltransferase (GNAT) domain); PF00583.25(Acetyltransf_1:Acetyltransferase (GNAT) family); PF13523.6(Acetyltransf_8:Acetyltransferase (GNAT) domain)
gene-PDE_04416	0.477961	-1.06504	3.31604e-17	1.96588e-16	yes	down	57.2033	21.6133	61.56	66.77	43.28	22.18	21	21.66	PDE_04416	hypothetical protein	GO:0006633(biological_process:fatty acid biosynthetic process); GO:0046872(molecular_function:metal ion binding); GO:0016874(molecular_function:ligase activity); GO:0005524(molecular_function:ATP binding); GO:0003989(molecular_function:acetyl-CoA carboxylase activity)	K11262	ACACA	map00640(Propanoate metabolism); map00061(Fatty acid biosynthesis); map00620(Pyruvate metabolism); map00254(Aflatoxin biosynthesis)	COG0439(K:Transcription)	EPS29466.1(hypothetical protein PDE_04416 [Penicillium oxalicum 114-2])	sp|P78820|ACAC_SCHPO(Acetyl-CoA carboxylase OS=Schizosaccharomyces pombe (strain 972 / ATCC 24843) OX=284812 GN=cut6 PE=1 SV=2)	PF08326.12(ACC_central:Acetyl-CoA carboxylase, central region); PF01039.22(Carboxyl_trans:Carboxyl transferase domain); PF02786.17(CPSase_L_D2:Carbamoyl-phosphate synthase L chain, ATP binding domain); PF00289.22(Biotin_carb_N:Biotin carboxylase, N-terminal domain); PF02785.19(Biotin_carb_C:Biotin carboxylase C-terminal domain); PF00364.22(Biotin_lipoyl:Biotin-requiring enzyme)
gene-PDE_08089	0.204475	-2.29	6.04374e-17	3.53918e-16	yes	down	5.81333	0.86	4.54	7.02	5.88	0.56	0.96	1.06	PDE_08089	hypothetical protein						EPS33127.1(hypothetical protein PDE_08089 [Penicillium oxalicum 114-2])	None
gene-PDE_08906	0.454978	-1.13613	9.39596e-17	5.44272e-16	yes	down	26.6967	9.64667	26.47	29.79	23.83	9.48	8.33	11.13	PDE_08906	hypothetical protein	GO:0006570(biological_process:tyrosine metabolic process); GO:0006572(biological_process:tyrosine catabolic process); GO:0006520(biological_process:cellular amino acid metabolic process); GO:0004411(molecular_function:homogentisate 1,2-dioxygenase activity); GO:0006559(biological_process:L-phenylalanine catabolic process)	K00451	HGD, hmgA	map00350(Tyrosine metabolism)	COG3508(Q:Secondary metabolites biosynthesis, transport and catabolism)	EPS33944.1(hypothetical protein PDE_08906 [Penicillium oxalicum 114-2])	sp|Q00667|HGD_EMENI(Homogentisate 1,2-dioxygenase OS=Emericella nidulans (strain FGSC A4 / ATCC 38163 / CBS 112.46 / NRRL 194 / M139) OX=227321 GN=hmgA PE=2 SV=1)	PF04209.13(HgmA:homogentisate 1,2-dioxygenase)
gene-PDE_03035	0.166298	-2.58815	1.10594e-16	6.39817e-16	yes	down	541.07	69.7667	509.81	611.55	501.85	64.9	56.22	88.18	PDE_03035	hypothetical protein					ENOG4110B8F(S:Function unknown)	EPS28089.1(hypothetical protein PDE_03035 [Penicillium oxalicum 114-2])	None
gene-PDE_09797	0.144209	-2.79376	1.29929e-16	7.50244e-16	yes	down	6.28	0.716667	6.87	6.93	5.04	0.64	0.8	0.71	PDE_09797	hypothetical protein	GO:0016491(molecular_function:oxidoreductase activity)				COG0604(S:Function unknown); COG0113(H:Coenzyme transport and metabolism)	EPS34833.1(hypothetical protein PDE_09797 [Penicillium oxalicum 114-2])	sp|Q5AUW6|ORSE_EMENI(Dehydrogenase orsE OS=Emericella nidulans (strain FGSC A4 / ATCC 38163 / CBS 112.46 / NRRL 194 / M139) OX=227321 GN=orsE PE=2 SV=1)	PF08240.12(ADH_N:Alcohol dehydrogenase GroES-like domain)
gene-PDE_01702	0.287512	-1.79831	1.37632e-16	7.9221e-16	yes	down	14.7067	3.37333	15.05	12.82	16.25	2.97	3.08	4.07	PDE_01702	hypothetical protein	GO:0016787(molecular_function:hydrolase activity); GO:0016021(cellular_component:integral component of membrane)				COG0657(S:Function unknown)	EPS26763.1(hypothetical protein PDE_01702 [Penicillium oxalicum 114-2])	sp|Q01109|BAH_STRHY(Acetyl-hydrolase OS=Streptomyces hygroscopicus OX=1912 GN=bah PE=3 SV=3)	PF07859.13(Abhydrolase_3:alpha/beta hydrolase fold); PF10340.9(Say1_Mug180:Steryl acetyl hydrolase)
gene-PDE_01142	0.446153	-1.16439	1.43092e-16	8.22597e-16	yes	down	63.5867	47.3667	59.03	63.01	68.72	101.22	22.77	18.11	PDE_01142	hypothetical protein						EPS26206.1(hypothetical protein PDE_01142 [Penicillium oxalicum 114-2])	None
gene-PDE_03575	0.368082	-1.4419	1.62068e-16	9.29342e-16	yes	down	6.73	1.96667	7.36	7.97	4.86	1.84	1.93	2.13	PDE_03575	hypothetical protein	GO:0042626(molecular_function:ATPase activity, coupled to transmembrane movement of substances); GO:0016021(cellular_component:integral component of membrane); GO:0016887(molecular_function:ATPase activity); GO:0005524(molecular_function:ATP binding)				COG0842(S:Function unknown); COG1131(S:Function unknown)	EPS28629.1(hypothetical protein PDE_03575 [Penicillium oxalicum 114-2])	sp|Q4WDD4|ATRF_ASPFU(ABC multidrug transporter atrF OS=Neosartorya fumigata (strain ATCC MYA-4609 / Af293 / CBS 101355 / FGSC A1100) OX=330879 GN=atrF PE=2 SV=1)	PF01061.24(ABC2_membrane:ABC-2 type transporter); PF00005.27(ABC_tran:ABC transporter); PF06422.12(PDR_CDR:CDR ABC transporter); PF14510.6(ABC_trans_N:ABC-transporter N-terminal); PF13238.6(AAA_18:AAA domain); PF13191.6(AAA_16:AAA ATPase domain); PF03193.16(RsgA_GTPase:RsgA GTPase); PF13304.6(AAA_21:AAA domain, putative AbiEii toxin, Type IV TA system); PF12698.7(ABC2_membrane_3:ABC-2 family tran…
gene-PDE_05972	0.148396	-2.75248	1.7249e-16	9.87858e-16	yes	down	3.44333	0.406667	4.26	2.09	3.98	0.37	0.44	0.41	PDE_05972	hypothetical protein						EPS31018.1(hypothetical protein PDE_05972 [Penicillium oxalicum 114-2])	None
gene-PDE_08892	0.130969	-2.9327	1.83621e-16	1.05094e-15	yes	down	7.53	0.786667	6.49	8.31	7.79	0.47	0.88	1.01	PDE_08892	hypothetical protein	GO:0015996(biological_process:chlorophyll catabolic process); GO:0016787(molecular_function:hydrolase activity); GO:0047746(molecular_function:chlorophyllase activity); GO:0016491(molecular_function:oxidoreductase activity)				COG4188(S:Function unknown)	EPS33930.1(hypothetical protein PDE_08892 [Penicillium oxalicum 114-2])	None	PF12740.7(Chlorophyllase2:Chlorophyllase enzyme); PF03403.13(PAF-AH_p_II:Platelet-activating factor acetylhydrolase, isoform II); PF12697.7(Abhydrolase_6:Alpha/beta hydrolase family); PF07224.11(Chlorophyllase:Chlorophyllase)
gene-PDE_02467	0.0975359	-3.35792	2.85111e-16	1.62162e-15	yes	down	9.50333	0.743333	9.33	9.7	9.48	0.36	1.47	0.4	PDE_02467	hypothetical protein						EPS27524.1(hypothetical protein PDE_02467 [Penicillium oxalicum 114-2])	None
gene-PDE_00904	0.0593464	-4.0747	2.89225e-16	1.64399e-15	yes	down	1.11667	0.05	1.33	0.84	1.18	0.09	0.01	0.05	PDE_00904	hypothetical protein						EPS25968.1(hypothetical protein PDE_00904 [Penicillium oxalicum 114-2])	None
gene-PDE_00035	0.483257	-1.04914	3.52175e-16	1.99559e-15	yes	down	30.6633	11.7533	31.48	31.3	29.21	12.16	10.64	12.46	PDE_00035	hypothetical protein	GO:0051287(molecular_function:NAD binding); GO:0016616(molecular_function:oxidoreductase activity, acting on the CH-OH group of donors, NAD or NADP as acceptor)	K03778	ldhA	map00620(Pyruvate metabolism)	COG1052(S:Function unknown)	EPS25104.1(hypothetical protein PDE_00035 [Penicillium oxalicum 114-2])	sp|P44501|DDH_HAEIN(2-hydroxyacid dehydrogenase homolog OS=Haemophilus influenzae (strain ATCC 51907 / DSM 11121 / KW20 / Rd) OX=71421 GN=ddh PE=3 SV=1)	PF02826.19(2-Hacid_dh_C:D-isomer specific 2-hydroxyacid dehydrogenase, NAD binding domain); PF00389.30(2-Hacid_dh:D-isomer specific 2-hydroxyacid dehydrogenase, catalytic domain)
gene-PDE_04328	0.000993732	-9.97486	3.62844e-16	2.05348e-15	yes	down	127.647	0	98.35	103.63	180.96	0	0	0	PDE_04328	hypothetical protein	GO:0003735(molecular_function:structural constituent of ribosome); GO:0005840(cellular_component:ribosome); GO:0003723(molecular_function:RNA binding); GO:0022625(cellular_component:cytosolic large ribosomal subunit)	K02908	RP-L30e, RPL30	map03010(Ribosome)	COG1911(J:Translation, ribosomal structure and biogenesis)	EPS29379.1(hypothetical protein PDE_04328 [Penicillium oxalicum 114-2])	sp|Q7S7F1|RL30_NEUCR(60S ribosomal protein L30 OS=Neurospora crassa (strain ATCC 24698 / 74-OR23-1A / CBS 708.71 / DSM 1257 / FGSC 987) OX=367110 GN=rpl-30 PE=3 SV=1)	PF01248.26(Ribosomal_L7Ae:Ribosomal protein L7Ae/L30e/S12e/Gadd45 family)
gene-PDE_01754	0.385656	-1.37461	3.64512e-16	2.06165e-15	yes	down	35.7733	10.92	36.72	36.32	34.28	10.4	12.7	9.66	PDE_01754	hypothetical protein					ENOG410Y0R4(S:Function unknown)	EPS26815.1(hypothetical protein PDE_01754 [Penicillium oxalicum 114-2])	None	PF13460.6(NAD_binding_10:NAD(P)H-binding)
gene-PDE_07002	0.420329	-1.25041	3.6588e-16	2.06682e-15	yes	down	10.7533	3.74	9.74	12.22	10.3	3.37	4.03	3.82	PDE_07002	hypothetical protein	GO:0016021(cellular_component:integral component of membrane); GO:0055085(biological_process:transmembrane transport)				ENOG410XNQK(S:Function unknown)	XP_001212125.1(conserved hypothetical protein [Aspergillus terreus NIH2624])	sp|A0A0M9EQT6|DEP3_FUSLA(Efflux pump DEP3 OS=Fusarium langsethiae OX=179993 GN=DEP3 PE=2 SV=1)	PF07690.16(MFS_1:Major Facilitator Superfamily)
gene-PDE_04697	0.120149	-3.0571	3.86191e-16	2.17346e-15	yes	down	7.25667	0.363333	8.81	10.4	2.56	0.21	0.25	0.63	PDE_04697	hypothetical protein	GO:0004674(molecular_function:protein serine/threonine kinase activity); GO:0038202(biological_process:TORC1 signaling); GO:0005524(molecular_function:ATP binding); GO:0004711(molecular_function:ribosomal protein S6 kinase activity)				ENOG410XNPH(S:Function unknown)	EPS29747.1(hypothetical protein PDE_04697 [Penicillium oxalicum 114-2])	sp|Q12706|PSK1_SCHPO(Serine/threonine-protein kinase psk1 OS=Schizosaccharomyces pombe (strain 972 / ATCC 24843) OX=284812 GN=psk1 PE=1 SV=1)	PF00069.25(Pkinase:Protein kinase domain); PF07714.17(Pkinase_Tyr:Protein tyrosine kinase)
gene-PDE_00480	0.48074	-1.05667	4.58394e-16	2.5687e-15	yes	down	234.277	108.353	224.08	214.03	264.72	99.02	94.63	131.41	PDE_00480	hypothetical protein					ENOG410YBKI(S:Function unknown)	EPS25546.1(hypothetical protein PDE_00480 [Penicillium oxalicum 114-2])	None
gene-PDE_08713	0.46215	-1.11357	5.52837e-16	3.08464e-15	yes	down	24.48	9.18667	23.68	26.07	23.69	8.24	8.13	11.19	PDE_08713	hypothetical protein	GO:0015729(biological_process:oxaloacetate transport); GO:0015297(molecular_function:antiporter activity); GO:0071423(biological_process:malate transmembrane transport); GO:0005310(molecular_function:dicarboxylic acid transmembrane transporter activity); GO:0016021(cellular_component:integral component of membrane); GO:0015141(molecular_function:succinate transmembrane transporter activity); GO:0…	K13577	SLC25A10, DIC		ENOG410XQHU(S:Function unknown)	EPS33751.1(hypothetical protein PDE_08713 [Penicillium oxalicum 114-2])	sp|Q6FTN2|DIC1_CANGA(Mitochondrial dicarboxylate transporter OS=Candida glabrata (strain ATCC 2001 / CBS 138 / JCM 3761 / NBRC 0622 / NRRL Y-65) OX=284593 GN=DIC1 PE=3 SV=1)	PF00153.27(Mito_carr:Mitochondrial carrier protein)
gene-PDE_01192	0.417075	-1.26162	8.30251e-16	4.59311e-15	yes	down	15.26	5.13667	15.32	15.1	15.36	4.95	5.37	5.09	PDE_01192	hypothetical protein					ENOG4110BCS(S:Function unknown)	EPS26256.1(hypothetical protein PDE_01192 [Penicillium oxalicum 114-2])	None
gene-PDE_07508	0.454752	-1.13685	9.14386e-16	5.0463e-15	yes	down	20.6233	7.45333	20.57	23.47	17.83	6.68	6.94	8.74	PDE_07508	hypothetical protein					ENOG410XQ3J(S:Function unknown)	EPS32548.1(hypothetical protein PDE_07508 [Penicillium oxalicum 114-2])	None	PF07719.17(TPR_2:Tetratricopeptide repeat); PF00515.28(TPR_1:Tetratricopeptide repeat)
gene-PDE_01797	0.425224	-1.2337	1.00178e-15	5.52527e-15	yes	down	62.5167	19.7467	63.2	64.48	59.87	16.48	16.27	26.49	PDE_01797	hypothetical protein	GO:0004181(molecular_function:metallocarboxypeptidase activity); GO:0046872(molecular_function:metal ion binding)	K01293	E3.4.17.4		COG0624(S:Function unknown)	EPS26857.1(hypothetical protein PDE_01797 [Penicillium oxalicum 114-2])	sp|P0C155|CBPS2_YEAST(Putative carboxypeptidase YOL153C OS=Saccharomyces cerevisiae (strain ATCC 204508 / S288c) OX=559292 GN=YOL153C PE=5 SV=1)	PF01546.28(Peptidase_M20:Peptidase family M20/M25/M40); PF07687.14(M20_dimer:Peptidase dimerisation domain)
gene-PDE_06369	0.453323	-1.14139	1.16959e-15	6.43522e-15	yes	down	58.81	21.19	58.29	53.2	64.94	21.78	21.72	20.07	PDE_06369	hypothetical protein	GO:0003824(molecular_function:catalytic activity); GO:0016021(cellular_component:integral component of membrane); GO:0016853(molecular_function:isomerase activity)				ENOG410YFAM(S:Function unknown)	EPS31414.1(hypothetical protein PDE_06369 [Penicillium oxalicum 114-2])	sp|O04469|ECI1_ARATH(Enoyl-CoA delta isomerase 1, peroxisomal OS=Arabidopsis thaliana OX=3702 GN=ECI1 PE=1 SV=1)	PF00378.20(ECH_1:Enoyl-CoA hydratase/isomerase)
gene-PDE_07349	0.497065	-1.00849	1.24225e-15	6.82678e-15	yes	down	22.9233	8.38667	23.27	22.75	22.75	8.35	7.5	9.31	PDE_07349	hypothetical protein	GO:0046872(molecular_function:metal ion binding); GO:0051213(molecular_function:dioxygenase activity); GO:0016491(molecular_function:oxidoreductase activity)				COG3491(S:Function unknown)	EPS32389.1(hypothetical protein PDE_07349 [Penicillium oxalicum 114-2])	sp|C8VK14|HXNY_EMENI(2-oxoglutarate-Fe(II) type oxidoreductase hxnY OS=Emericella nidulans (strain FGSC A4 / ATCC 38163 / CBS 112.46 / NRRL 194 / M139) OX=227321 GN=hxnY PE=2 SV=1)	PF14226.6(DIOX_N:non-haem dioxygenase in morphine synthesis N-terminal); PF03171.20(2OG-FeII_Oxy:2OG-Fe(II) oxygenase superfamily)
gene-PDE_04063	0.299025	-1.74166	1.26707e-15	6.95478e-15	yes	down	21.7333	5.14667	21.35	22.72	21.13	6.8	4.45	4.19	PDE_04063	hypothetical protein	GO:0005634(cellular_component:nucleus); GO:0008270(molecular_function:zinc ion binding); GO:0000981(molecular_function:RNA polymerase II transcription factor activity, sequence-specific DNA binding)				ENOG410YHIW(S:Function unknown)	EPS29114.1(hypothetical protein PDE_04063 [Penicillium oxalicum 114-2])	None
gene-PDE_03380	0.446907	-1.16195	1.58701e-15	8.66907e-15	yes	down	116.547	46.34	117.19	117.01	115.44	36.87	49.99	52.16	PDE_03380	hypothetical protein						EPS28434.1(hypothetical protein PDE_03380 [Penicillium oxalicum 114-2])	None
gene-PDE_04129	0.214036	-2.22407	1.68458e-15	9.18551e-15	yes	down	3.41333	0.583333	3.1	3.79	3.35	0.59	0.49	0.67	PDE_04129	hypothetical protein	GO:0005634(cellular_component:nucleus); GO:0006351(biological_process:transcription, DNA-templated); GO:0008270(molecular_function:zinc ion binding); GO:0000981(molecular_function:RNA polymerase II transcription factor activity, sequence-specific DNA binding); GO:0003677(molecular_function:DNA binding)				ENOG4111IC6(S:Function unknown)	EPS29180.1(hypothetical protein PDE_04129 [Penicillium oxalicum 114-2])	sp|Q9UTN0|YII3_SCHPO(Uncharacterized transcriptional regulatory protein C139.03 OS=Schizosaccharomyces pombe (strain 972 / ATCC 24843) OX=284812 GN=SPAC139.03 PE=3 SV=1)	PF04082.18(Fungal_trans:Fungal specific transcription factor domain); PF00172.18(Zn_clus:Fungal Zn(2)-Cys(6) binuclear cluster domain)
gene-PDE_07251	0.319912	-1.64425	1.90816e-15	1.03734e-14	yes	down	5.65667	1.44667	5.17	5.76	6.04	1.12	1.61	1.61	PDE_07251	hypothetical protein	GO:0016021(cellular_component:integral component of membrane)				ENOG410YGK9(S:Function unknown)	EPS32291.1(hypothetical protein PDE_07251 [Penicillium oxalicum 114-2])	sp|P40113|RTM1_YEASX(Protein RTM1 OS=Saccharomyces cerevisiae OX=4932 GN=RTM1 PE=3 SV=1)	PF04479.13(RTA1:RTA1 like protein)
gene-PDE_00531	0.226058	-2.14523	2.28479e-15	1.23915e-14	yes	down	3.78333	0.633333	3.76	3.79	3.8	0.8	0.56	0.54	PDE_00531	hypothetical protein	GO:0005634(cellular_component:nucleus); GO:0008270(molecular_function:zinc ion binding); GO:0000981(molecular_function:RNA polymerase II transcription factor activity, sequence-specific DNA binding)				ENOG4111A4Z(K:Transcription)	EPS25597.1(hypothetical protein PDE_00531 [Penicillium oxalicum 114-2])	sp|O93870|FCR1_CANAX(Fluconazole resistance protein 1 OS=Candida albicans OX=5476 GN=FCR1 PE=4 SV=1)	PF00172.18(Zn_clus:Fungal Zn(2)-Cys(6) binuclear cluster domain)
gene-PDE_02791	0.317334	-1.65593	2.84501e-15	1.5384e-14	yes	down	6.7	1.71	6.01	7.1	6.99	1.93	1.61	1.59	PDE_02791	hypothetical protein	GO:0003824(molecular_function:catalytic activity); GO:0016740(molecular_function:transferase activity); GO:0000155(molecular_function:phosphorelay sensor kinase activity)				COG1804(S:Function unknown)	EPS27847.1(hypothetical protein PDE_02791 [Penicillium oxalicum 114-2])	sp|A0A2I6PIZ1|NODX_HYPPI(Acetyl-coenzyme A transferase nodX OS=Hypoxylon pulicicidum OX=1243767 GN=nodX PE=3 SV=1)	PF02515.17(CoA_transf_3:CoA-transferase family III)
gene-PDE_04498	0.277748	-1.84815	2.85302e-15	1.54182e-14	yes	down	7.46667	0.926667	8.51	5.45	8.44	1.12	0.99	0.67	PDE_04498	hypothetical protein		K18337	LRA1	map00051(Fructose and mannose metabolism)	COG1028(S:Function unknown)	EPS29548.1(hypothetical protein PDE_04498 [Penicillium oxalicum 114-2])	sp|A3LZU7|RM1DH_PICST(L-rhamnose-1-dehydrogenase OS=Scheffersomyces stipitis (strain ATCC 58785 / CBS 6054 / NBRC 10063 / NRRL Y-11545) OX=322104 GN=DHG2 PE=1 SV=2)	PF13561.6(adh_short_C2:Enoyl-(Acyl carrier protein) reductase); PF00106.25(adh_short:short chain dehydrogenase); PF08659.10(KR:KR domain)
gene-PDE_06091	0.22613	-2.14477	3.12754e-15	1.68617e-14	yes	down	3.55667	0.656667	4	3.77	2.9	0.62	0.57	0.78	PDE_06091	hypothetical protein	GO:0016021(cellular_component:integral component of membrane); GO:0016491(molecular_function:oxidoreductase activity)				ENOG410XNZY(S:Function unknown)	EPS31136.1(hypothetical protein PDE_06091 [Penicillium oxalicum 114-2])	sp|Q12333|FRE7_YEAST(Ferric/cupric reductase transmembrane component 7 OS=Saccharomyces cerevisiae (strain ATCC 204508 / S288c) OX=559292 GN=FRE7 PE=1 SV=2)	PF01794.19(Ferric_reduct:Ferric reductase like transmembrane component); PF08022.12(FAD_binding_8:FAD-binding domain); PF08030.12(NAD_binding_6:Ferric reductase NAD binding domain)
gene-PDE_03626	0.432779	-1.2083	3.17506e-15	1.71078e-14	yes	down	15.4033	7.33	13.99	16.41	15.81	6.95	7.63	7.41	PDE_03626	hypothetical protein	GO:0004725(molecular_function:protein tyrosine phosphatase activity); GO:0008138(molecular_function:protein tyrosine/serine/threonine phosphatase activity)	K14819	DUSP12, YVH1		COG2453(S:Function unknown)	EPS28680.1(hypothetical protein PDE_03626 [Penicillium oxalicum 114-2])	sp|O13632|PVH1_SCHPO(Tyrosine-protein phosphatase yvh1 OS=Schizosaccharomyces pombe (strain 972 / ATCC 24843) OX=284812 GN=yvh1 PE=3 SV=1)	PF00782.20(DSPc:Dual specificity phosphatase, catalytic domain)
gene-PDE_01188	0.120984	-3.04711	3.3135e-15	1.78326e-14	yes	down	3.35	0.32	3.67	3.23	3.15	0.14	0.46	0.36	PDE_01188	hypothetical protein	GO:0003824(molecular_function:catalytic activity); GO:0051213(molecular_function:dioxygenase activity); GO:0016491(molecular_function:oxidoreductase activity)				COG2175(G:Carbohydrate transport and metabolism)	EPS26252.1(hypothetical protein PDE_01188 [Penicillium oxalicum 114-2])	sp|Q4W9F7|ICSA_ASPFU(Isocyanide synthase A OS=Neosartorya fumigata (strain ATCC MYA-4609 / Af293 / CBS 101355 / FGSC A1100) OX=330879 GN=icsA PE=3 SV=1)	PF05141.12(DIT1_PvcA:Pyoverdine/dityrosine biosynthesis protein); PF02668.16(TauD:Taurine catabolism dioxygenase TauD, TfdA family)
gene-PDE_09776	0.383645	-1.38215	3.44582e-15	1.85228e-14	yes	down	20.7867	6.34	21.52	19.33	21.51	5.87	6.39	6.76	PDE_09776	hypothetical protein					ENOG4111DIH(S:Function unknown)	EPS34812.1(hypothetical protein PDE_09776 [Penicillium oxalicum 114-2])	None
gene-PDE_04397	0.396639	-1.3341	4.10633e-15	2.20473e-14	yes	down	6.40667	3.82667	6.77	7.22	5.23	3.97	4.16	3.35	PDE_04397	hypothetical protein	GO:0016021(cellular_component:integral component of membrane)				ENOG410Y95Y(S:Function unknown)	EPS29448.1(hypothetical protein PDE_04397 [Penicillium oxalicum 114-2])	None
gene-PDE_03948	0.00132132	-9.5638	5.68633e-15	3.0316e-14	yes	down	6.60667	0	6.6	4.32	8.9	0	0	0	PDE_03948	hypothetical protein	GO:0016192(biological_process:vesicle-mediated transport)				ENOG41124FJ(S:Function unknown)	EPS29002.1(hypothetical protein PDE_03948 [Penicillium oxalicum 114-2])	None	PF10199.9(Adaptin_binding:Alpha and gamma adaptin binding protein p34)
gene-PDE_00372	0.126388	-2.98407	5.76349e-15	3.07094e-14	yes	down	103.76	9.79	97.35	94.61	119.32	7.48	4.77	17.12	PDE_00372	hypothetical protein	GO:0016857(molecular_function:racemase and epimerase activity, acting on carbohydrates and derivatives); GO:0016021(cellular_component:integral component of membrane); GO:0015112(molecular_function:nitrate transmembrane transporter activity); GO:0015113(molecular_function:nitrite transmembrane transporter activity)				COG3254(S:Function unknown)	EPS25439.1(hypothetical protein PDE_00372 [Penicillium oxalicum 114-2])	sp|B1YMY7|RHAM_BURA4(L-rhamnose mutarotase OS=Burkholderia ambifaria (strain MC40-6) OX=398577 GN=rhaM PE=3 SV=1)	PF05336.13(rhaM:L-rhamnose mutarotase)
gene-PDE_06352	0.436107	-1.19725	7.14393e-15	3.78874e-14	yes	down	16.8967	4.15	20.22	16.5	13.97	5.45	3.68	3.32	PDE_06352	hypothetical protein	GO:0016746(molecular_function:transferase activity, transferring acyl groups)				ENOG4111IAQ(S:Function unknown)	EPS31397.1(hypothetical protein PDE_06352 [Penicillium oxalicum 114-2])	None	PF00583.25(Acetyltransf_1:Acetyltransferase (GNAT) family)
gene-PDE_06239	0.303493	-1.72026	7.26691e-15	3.85172e-14	yes	down	4.96	1.20333	5.43	4.26	5.19	1.23	1.02	1.36	PDE_06239	hypothetical protein	GO:0016021(cellular_component:integral component of membrane)				ENOG4111Q0B(S:Function unknown); ENOG4112CVC(S:Function unknown)	EPS31284.1(hypothetical protein PDE_06239 [Penicillium oxalicum 114-2])	sp|P40113|RTM1_YEASX(Protein RTM1 OS=Saccharomyces cerevisiae OX=4932 GN=RTM1 PE=3 SV=1)	PF04479.13(RTA1:RTA1 like protein)
gene-PDE_01256	0.202656	-2.30289	8.36387e-15	4.42028e-14	yes	down	5.66667	0.886667	6.04	6.37	4.59	0.86	0.67	1.13	PDE_01256	putative alpha-1,6-mannanase	GO:0016021(cellular_component:integral component of membrane); GO:0016052(biological_process:carbohydrate catabolic process); GO:0055085(biological_process:transmembrane transport); GO:0008496(molecular_function:mannan endo-1,6-alpha-mannosidase activity)	K08257	E3.2.1.101		ENOG410XTMT(G:Carbohydrate transport and metabolism)	EPS26320.1(putative alpha-1,6-mannanase [Penicillium oxalicum 114-2])	sp|P36091|DCW1_YEAST(Mannan endo-1,6-alpha-mannosidase DCW1 OS=Saccharomyces cerevisiae (strain ATCC 204508 / S288c) OX=559292 GN=DCW1 PE=1 SV=1)	PF03663.14(Glyco_hydro_76:Glycosyl hydrolase family 76)
gene-PDE_00097	0.298904	-1.74224	9.98498e-15	5.26176e-14	yes	down	29.8133	7	34.56	32.43	22.45	7.82	7.42	5.76	PDE_00097	hypothetical protein	GO:0016021(cellular_component:integral component of membrane); GO:0016491(molecular_function:oxidoreductase activity)				ENOG4110AW5(S:Function unknown)	EPS25166.1(hypothetical protein PDE_00097 [Penicillium oxalicum 114-2])	None
gene-PDE_04553	0.494408	-1.01623	1.12684e-14	5.91753e-14	yes	down	28.6433	11.29	30.67	30.49	24.77	10.6	9.44	13.83	PDE_04553	hypothetical protein					ENOG4111FVM(S:Function unknown)	EPS29603.1(hypothetical protein PDE_04553 [Penicillium oxalicum 114-2])	None
gene-PDE_06803	0.481374	-1.05477	1.26756e-14	6.65269e-14	yes	down	41.5333	14.3633	42.61	39.49	42.5	14.57	14.88	13.64	PDE_06803	hypothetical protein	GO:0016874(molecular_function:ligase activity); GO:0005840(cellular_component:ribosome)				ENOG410ZQ3H(S:Function unknown); COG0464(S:Function unknown)	EPS31845.1(hypothetical protein PDE_06803 [Penicillium oxalicum 114-2])	None
gene-PDE_04824	0.493281	-1.01952	1.4649e-14	7.66189e-14	yes	down	12.64	4.79333	13.22	12.44	12.26	5.31	4.27	4.8	PDE_04824	hypothetical protein	GO:0016021(cellular_component:integral component of membrane)				ENOG410YE9M(S:Function unknown)	EPS29874.1(hypothetical protein PDE_04824 [Penicillium oxalicum 114-2])	None
gene-PDE_04538	0.409122	-1.2894	1.51787e-14	7.93442e-14	yes	down	77.3267	24.7333	75.71	78.56	77.71	21.95	25.25	27	PDE_04538	hypothetical protein	GO:0000462(biological_process:maturation of SSU-rRNA from tricistronic rRNA transcript (SSU-rRNA, 5.8S rRNA, LSU-rRNA)); GO:0030688(cellular_component:preribosome, small subunit precursor); GO:0030686(cellular_component:90S preribosome); GO:0005730(cellular_component:nucleolus)				ENOG411205R(S:Function unknown)	EPS29588.1(hypothetical protein PDE_04538 [Penicillium oxalicum 114-2])	None	PF15341.6(SLX9:Ribosome biogenesis protein SLX9)
gene-PDE_07023	0.268473	-1.89715	1.75916e-14	9.1694e-14	yes	down	7.76	1.67	7.44	6.59	9.25	2.08	1.5	1.43	PDE_07023	hypothetical protein						EPS32064.1(hypothetical protein PDE_07023 [Penicillium oxalicum 114-2])	None
gene-PDE_00130	0.00155756	-9.32649	1.81109e-14	9.42389e-14	yes	down	7.65333	0	5.78	7.86	9.32	0	0	0	PDE_00130	hypothetical protein	GO:0016021(cellular_component:integral component of membrane)				ENOG4111NER(S:Function unknown)	EPS25198.1(hypothetical protein PDE_00130 [Penicillium oxalicum 114-2])	sp|Q12516|SRF1_YEAST(Regulator of phospholipase D SRF1 OS=Saccharomyces cerevisiae (strain ATCC 204508 / S288c) OX=559292 GN=SRF1 PE=1 SV=1)
gene-PDE_06589	0.291546	-1.77821	2.22129e-14	1.14992e-13	yes	down	50.2767	11.4767	45.22	53.09	52.52	11.02	11.88	11.53	PDE_06589	hypothetical protein						EPS31634.1(hypothetical protein PDE_06589 [Penicillium oxalicum 114-2])	None
gene-PDE_03201	0.289465	-1.78854	2.33617e-14	1.20802e-13	yes	down	10.09	2.31333	10.66	10.92	8.69	2.27	2.76	1.91	PDE_03201	hypothetical protein	GO:0046873(molecular_function:metal ion transmembrane transporter activity); GO:0016021(cellular_component:integral component of membrane)	K14715	SLC39A9, ZIP9		ENOG410XQG5(P:Inorganic ion transport and metabolism)	EPS28255.1(hypothetical protein PDE_03201 [Penicillium oxalicum 114-2])	sp|Q5ZIU9|S39A9_CHICK(Zinc transporter ZIP9 OS=Gallus gallus OX=9031 GN=SLC39A9 PE=2 SV=1)	PF02535.22(Zip:ZIP Zinc transporter)
gene-PDE_06305	0.333293	-1.58514	4.29643e-14	2.19424e-13	yes	down	2.3	0.613333	2.46	2.16	2.28	0.65	0.48	0.71	PDE_06305	hypothetical protein	GO:0016021(cellular_component:integral component of membrane); GO:0055085(biological_process:transmembrane transport)				COG0477(S:Function unknown); ENOG410XQ97(U:Intracellular trafficking, secretion, and vesicular transport)	EPS31350.1(hypothetical protein PDE_06305 [Penicillium oxalicum 114-2])	sp|O94343|YHMA_SCHPO(Uncharacterized MFS-type transporter C1271.10c OS=Schizosaccharomyces pombe (strain 972 / ATCC 24843) OX=284812 GN=SPBC1271.10c PE=1 SV=1)	PF07690.16(MFS_1:Major Facilitator Superfamily)
gene-PDE_01643	0.179342	-2.47921	4.40548e-14	2.24615e-13	yes	down	8.57667	1.22333	9.92	10.57	5.24	0.96	1.19	1.52	PDE_01643	putative polysialyltransferase	GO:0016021(cellular_component:integral component of membrane); GO:0016740(molecular_function:transferase activity); GO:0016757(molecular_function:transferase activity, transferring glycosyl groups)				ENOG4110Z1K(U:Intracellular trafficking, secretion, and vesicular transport)	EPS26705.1(putative polysialyltransferase [Penicillium oxalicum 114-2])	None	PF13692.6(Glyco_trans_1_4:Glycosyl transferases group 1); PF00534.20(Glycos_transf_1:Glycosyl transferases group 1)
gene-PDE_09472	0.333486	-1.5843	5.58645e-14	2.83716e-13	yes	down	2.88333	0.766667	3.12	2.8	2.73	0.85	0.79	0.66	PDE_09472	hypothetical protein						EPS34508.1(hypothetical protein PDE_09472 [Penicillium oxalicum 114-2])	None
gene-PDE_03293	0.409884	-1.28671	5.8106e-14	2.94607e-13	yes	down	13.0133	4.27667	12.9	13.5	12.64	3.74	4.79	4.3	PDE_03293	hypothetical protein					ENOG410YFCW(S:Function unknown)	EPS28347.1(hypothetical protein PDE_03293 [Penicillium oxalicum 114-2])	None
gene-PDE_00413	0.368726	-1.43938	6.08837e-14	3.08175e-13	yes	down	37.8	12.15	43.91	34.95	34.54	7.86	15.88	12.71	PDE_00413	hypothetical protein						EPS25480.1(hypothetical protein PDE_00413 [Penicillium oxalicum 114-2])	None
gene-PDE_00577	0.381776	-1.3892	6.9592e-14	3.50889e-13	yes	down	25.05	7.19333	26.26	28.28	20.61	6.22	5.41	9.95	PDE_00577	hypothetical protein	GO:1904668(biological_process:positive regulation of ubiquitin protein ligase activity); GO:0010997(molecular_function:anaphase-promoting complex binding); GO:0097027(molecular_function:ubiquitin-protein transferase activator activity); GO:0051301(biological_process:cell division)	K03363	CDC20	map04111(Cell cycle - yeast); map04113(Meiosis - yeast); map04120(Ubiquitin mediated proteolysis)	ENOG410XQ8I(D:Cell cycle control, cell division, chromosome partitioning)	EPS25643.1(hypothetical protein PDE_00577 [Penicillium oxalicum 114-2])	sp|P78972|SLP1_SCHPO(WD repeat-containing protein slp1 OS=Schizosaccharomyces pombe (strain 972 / ATCC 24843) OX=284812 GN=slp1 PE=1 SV=1)	PF12894.7(ANAPC4_WD40:Anaphase-promoting complex subunit 4 WD40 domain); PF00400.32(WD40:WD domain, G-beta repeat); PF16529.5(Ge1_WD40:WD40 region of Ge1, enhancer of mRNA-decapping protein)
gene-PDE_05672	0.367603	-1.44378	7.32274e-14	3.6881e-13	yes	down	15.78	4.60667	15.15	16.43	15.76	4.14	4.2	5.48	PDE_05672	hypothetical protein	GO:0022857(molecular_function:transmembrane transporter activity); GO:0016021(cellular_component:integral component of membrane); GO:0016491(molecular_function:oxidoreductase activity)				COG0604(S:Function unknown)	EPS30720.1(hypothetical protein PDE_05672 [Penicillium oxalicum 114-2])	sp|O42909|YBI2_SCHPO(Zinc-type alcohol dehydrogenase-like protein C16A3.02c OS=Schizosaccharomyces pombe (strain 972 / ATCC 24843) OX=284812 GN=SPBC16A3.02c PE=3 SV=1)	PF13602.6(ADH_zinc_N_2:Zinc-binding dehydrogenase); PF00107.26(ADH_zinc_N:Zinc-binding dehydrogenase)
gene-PDE_06477	0.00080042	-10.287	1.17719e-13	5.88336e-13	yes	down	41.23	0	28.71	27.16	67.82	0	0	0	PDE_06477	hypothetical protein	GO:0004497(molecular_function:monooxygenase activity); GO:0016021(cellular_component:integral component of membrane); GO:0016705(molecular_function:oxidoreductase activity, acting on paired donors, with incorporation or reduction of molecular oxygen); GO:0005506(molecular_function:iron ion binding); GO:0020037(molecular_function:heme binding)				COG4539(S:Function unknown)	EPS31522.1(hypothetical protein PDE_06477 [Penicillium oxalicum 114-2])	sp|O13737|YDR2_SCHPO(Uncharacterized endoplasmic reticulum membrane protein C16E8.02 OS=Schizosaccharomyces pombe (strain 972 / ATCC 24843) OX=284812 GN=SPAC16E8.02 PE=4 SV=2)	PF06127.11(DUF962:Protein of unknown function (DUF962))
gene-PDE_08349	0.451601	-1.14688	1.40982e-13	7.01522e-13	yes	down	82.0633	29.2967	78.55	75.73	91.91	29.33	29.57	28.99	PDE_08349	hypothetical protein	GO:0016021(cellular_component:integral component of membrane); GO:0008270(molecular_function:zinc ion binding); GO:0003676(molecular_function:nucleic acid binding); GO:0000139(cellular_component:Golgi membrane)				ENOG4111GAN(U:Intracellular trafficking, secretion, and vesicular transport)	EPS33387.1(hypothetical protein PDE_08349 [Penicillium oxalicum 114-2])	sp|B0Y4Q8|TVP23_ASPFC(Golgi apparatus membrane protein tvp23 OS=Neosartorya fumigata (strain CEA10 / CBS 144.89 / FGSC A1163) OX=451804 GN=tvp23 PE=3 SV=1)	PF05832.12(DUF846:Eukaryotic protein of unknown function (DUF846))
gene-PDE_00287	0.00187254	-9.06078	1.5449e-13	7.66222e-13	yes	down	11.0533	0	14.93	11.05	7.18	0	0	0	PDE_00287	hypothetical protein					ENOG41125T5(J:Translation, ribosomal structure and biogenesis)	EPS25354.1(hypothetical protein PDE_00287 [Penicillium oxalicum 114-2])	None	PF11937.8(DUF3455:Protein of unknown function (DUF3455)); PF11693.8(DUF2990:Protein of unknown function (DUF2990))
gene-PDE_06245	0.27753	-1.84929	1.57154e-13	7.78589e-13	yes	down	3.76333	0.9	3.7	3.54	4.05	0.99	0.86	0.85	PDE_06245	hypothetical protein						EPS31290.1(hypothetical protein PDE_06245 [Penicillium oxalicum 114-2])	None
gene-PDE_06348	0.383473	-1.3828	1.58557e-13	7.84684e-13	yes	down	22.9567	6.99	23.31	21.37	24.19	8.58	7.21	5.18	PDE_06348	hypothetical protein	GO:0016620(molecular_function:oxidoreductase activity, acting on the aldehyde or oxo group of donors, NAD or NADP as acceptor); GO:0008270(molecular_function:zinc ion binding)				COG1012(S:Function unknown)	EPS31393.1(hypothetical protein PDE_06348 [Penicillium oxalicum 114-2])	sp|Q1BQE1|BETB_BURCA(NAD/NADP-dependent betaine aldehyde dehydrogenase OS=Burkholderia cenocepacia (strain AU 1054) OX=331271 GN=betB PE=3 SV=1)	PF00171.22(Aldedh:Aldehyde dehydrogenase family); PF05893.14(LuxC:Acyl-CoA reductase (LuxC))
gene-PDE_09099	0.141637	-2.81973	1.71358e-13	8.45739e-13	yes	down	7.39333	0.83	6.72	8.68	6.78	1.05	0.73	0.71	PDE_09099	hypothetical protein	GO:0032366(biological_process:intracellular sterol transport); GO:0016021(cellular_component:integral component of membrane); GO:0016301(molecular_function:kinase activity); GO:0055085(biological_process:transmembrane transport); GO:0005623(cellular_component:cell)				ENOG410YFVE(S:Function unknown)	EPS34137.1(hypothetical protein PDE_09099 [Penicillium oxalicum 114-2])	None	PF01636.23(APH:Phosphotransferase enzyme family); PF01633.20(Choline_kinase:Choline/ethanolamine kinase)
gene-PDE_00350	0.477436	-1.06662	1.91757e-13	9.43861e-13	yes	down	250.24	93.0967	246.63	246.66	257.43	84.01	85.46	109.82	PDE_00350	hypothetical protein	GO:0016021(cellular_component:integral component of membrane)					EPS25417.1(hypothetical protein PDE_00350 [Penicillium oxalicum 114-2])	None
gene-PDE_03206	0.00457659	-7.77151	1.96232e-13	9.64843e-13	yes	down	17.52	0.0566667	14.78	22.83	14.95	0	0	0.17	PDE_03206	hypothetical protein	GO:0016021(cellular_component:integral component of membrane)	K15102	SLC25A3, PHC, PIC		ENOG41122VU(S:Function unknown)	EPS28260.1(hypothetical protein PDE_03206 [Penicillium oxalicum 114-2])	None
gene-PDE_09115	0.49184	-1.02374	2.13154e-13	1.0441e-12	yes	down	25.1433	9.85333	23.11	25.67	26.65	9.15	9.5	10.91	PDE_09115	hypothetical protein	GO:0006310(biological_process:DNA recombination); GO:0005634(cellular_component:nucleus); GO:0006302(biological_process:double-strand break repair); GO:0003677(molecular_function:DNA binding)				ENOG410YS5G(S:Function unknown)	EPS34151.1(hypothetical protein PDE_09115 [Penicillium oxalicum 114-2])	None	PF06632.12(XRCC4:DNA double-strand break repair and V(D)J recombination protein XRCC4)
[truncated: 249 more rows]
