# Supplementary material for: Constructing a novel expression system by specific activation of amylase expression pathway in Penicillium
Source: Microb Cell Fact. 2020 Jul 29;19:155. doi: 10.1186/s12934-020-01410-4 (PMC7391575; doi:10.1186/s12934-020-01410-4)
Supplement: Supplementary file 6 — Additional file 6: Table S6. Gene list of the 66 genes showed continuously increase in strains Δ13A, Δ13A-OamyR, Δ13A-OamyR-ΔCreA. [file 12934_2020_1410_MOESM6_ESM.xls]

## Sheet: 表达量分析表
Gene_id	Gene_name	Gene_description	Δ13A_1	Δ13A_2	Δ13A_3	Δ13A-OamyR _1	Δ13A-OamyR _2	Δ13A-OamyR _3	Δ13A-OamyR-ΔCreA_1	Δ13A-OamyR-ΔCreA_2	Δ13A-OamyR-ΔCreA_3	Δ13A	Δ13A-OamyR	Δ13A-OamyR-ΔCreA	GO_id	GO_term	KO_id	KO_name	Pathway_id	Pathway_definition	COG_id	COG_Functional Categories	NR_hit-name	NR_description	Swiss-Prot_hit-name	Swiss-Prot_description	Pfam_id	Domain	Domain description
gene-PDE_00288	PDE_00288	hypothetical protein	0	0	0	5.64	7.07	4.95	9.83	8.43	14.39	0	5.88667	10.8833	GO:0006891;GO:0030173	BP:intra-Golgi vesicle-mediated transport;CC:integral component of Golgi membrane;	K09313	CUTL	------	------	ENOG410XPRP	U:Intracellular trafficking, secretion, and vesicular transport	EPS25355.1	hypothetical protein PDE_00288 [Penicillium oxalicum 114-2]	sp|O59795|CASP_SCHPO;	Protein CASP OS=Schizosaccharomyces pombe;	PF08172.12	CASP_C	CASP C terminal
gene-PDE_00440	PDE_00440	hypothetical protein	17.4	17.7	18.32	36.13	39.89	37.93	268.47	264.8	264.86	17.8067	37.9833	266.043	------	------	------	------	------	------	ENOG410XNZH	I:Lipid transport and metabolism	EPS25507.1	hypothetical protein PDE_00440 [Penicillium oxalicum 114-2]	------	------	PF11927.8	DUF3445	Protein of unknown function
gene-PDE_00558	PDE_00558	hypothetical protein	0.48	0.78	0.32	1.61	1.49	1.75	10.04	9.2	10.56	0.526667	1.61667	9.93333	GO:0016021;GO:0005506;GO:0016705;GO:0004497;GO:0020037	CC:integral component of membrane;MF:iron ion binding;MF:oxidoreductase activity, acting on paired donors, with incorporation or reduction of molecular oxygen;MF:monooxygenase activity;MF:heme binding;	------	------	------	------	COG2124	C:Energy production and conversion	EPS25624.1	hypothetical protein PDE_00558 [Penicillium oxalicum 114-2]	sp|A0A1R3RGJ7|OTA3_ASPC5;	Cytochrome P450 monooxygenase OS=Aspergillus carbonarius;	PF00067.22	p450	Cytochrome P450
gene-PDE_00637	PDE_00637	hypothetical protein	52.45	51.08	54.97	128.49	125.17	118.8	419.94	426.19	371.02	52.8333	124.153	405.717	------	------	------	------	------	------	COG0402	S:Function unknown	EPS25703.1	hypothetical protein PDE_00637 [Penicillium oxalicum 114-2]	------	------	------	------	------
gene-PDE_00679	PDE_00679	hypothetical protein	96.1	98.27	97.72	328.58	337.5	299.53	818.26	782.43	727.63	97.3633	321.87	776.107	GO:0000398;GO:0007017;GO:0016021;GO:0005874;GO:0005200;GO:0008519;GO:0003924;GO:0003723;GO:0005525	BP:mRNA splicing, via spliceosome;BP:microtubule-based process;CC:integral component of membrane;CC:microtubule;MF:structural constituent of cytoskeleton;MF:ammonium transmembrane transporter activity;MF:GTPase activity;MF:RNA binding;MF:GTP binding;	K03320	amt, AMT, MEP	------	------	COG0004	P:Inorganic ion transport and metabolism	EPS25743.1	hypothetical protein PDE_00679 [Penicillium oxalicum 114-2]	sp|Q9C0V1|AMT1_SCHPO;	Ammonium transporter 1 OS=Schizosaccharomyces pombe;	PF00909.21	Ammonium_transp	Ammonium Transporter Family
gene-PDE_01143	PDE_01143	hypothetical protein	18.84	16.79	21.15	52.77	48.89	56.86	125.3	122.75	172.6	18.9267	52.84	140.217	------	------	------	------	------	------	------	------	EPS26207.1	hypothetical protein PDE_01143 [Penicillium oxalicum 114-2]	------	------	------	------	------
gene-PDE_01200	PDE_01200	hypothetical protein	0.47	0.71	0.74	19.11	20.3	17.79	50.12	49.84	52.86	0.64	19.0667	50.94	GO:0016787	MF:hydrolase activity;	K01046	lip, TGL2	map00561	Glycerolipid metabolism	COG2272	S:Function unknown	EPS26264.1	hypothetical protein PDE_01200 [Penicillium oxalicum 114-2]	sp|D4B1N9|LIP3_ARTBC;	Probable secreted lipase ARB_02369 OS=Arthroderma benhamiae;	PF00135.28;PF07859.13	COesterase;Abhydrolase_3	Carboxylesterase family;alpha/beta hydrolase fold
gene-PDE_01288	PDE_01288	hypothetical protein	0.67	0.86	0.3	5.61	6.4	7.12	35.09	37.22	33.84	0.61	6.37667	35.3833	GO:0016021;GO:0016491	CC:integral component of membrane;MF:oxidoreductase activity;	------	------	------	------	ENOG410XNZY	S:Function unknown	EPS26352.1	hypothetical protein PDE_01288 [Penicillium oxalicum 114-2]	sp|O94727|FRP2_SCHPO;	Ferric/cupric reductase transmembrane component 2 OS=Schizosaccharomyces pombe;	PF08030.12;PF01794.19;PF08022.12;PF00175.21	NAD_binding_6;Ferric_reduct;FAD_binding_8;NAD_binding_1	Ferric reductase NAD binding domain;Ferric reductase like transmembrane component;FAD-binding domain;Oxidoreductase NAD-binding domain
gene-PDE_01479	PDE_01479	hypothetical protein	423.1	422.73	429.9	1017.08	998.83	1166.69	3244.32	3223.3	3116.64	425.243	1060.87	3194.75	------	------	------	------	------	------	ENOG410YWZ9	S:Function unknown	EPS26542.1	hypothetical protein PDE_01479 [Penicillium oxalicum 114-2]	------	------	------	------	------
gene-PDE_01577	PDE_01577	hypothetical protein	4.95	4.79	5.71	12.98	12.69	10.22	21.92	22.53	23.77	5.15	11.9633	22.74	GO:0016021	CC:integral component of membrane;	------	------	------	------	ENOG4111HHY	S:Function unknown	EPS26639.1	hypothetical protein PDE_01577 [Penicillium oxalicum 114-2]	------	------	------	------	------
gene-PDE_01786	PDE_01786	hypothetical protein	44.15	40.53	41.79	99.91	97.74	99.59	324.55	326.61	336.15	42.1567	99.08	329.103	GO:0016620	MF:oxidoreductase activity, acting on the aldehyde or oxo group of donors, NAD or NADP as acceptor;	K00128	ALDH	map00310;map00280;map00340;map00330;map00053;map00380;map00010;map00620;map00071;map00561;map00410	Lysine degradation;Valine, leucine and isoleucine degradation;Histidine metabolism;Arginine and proline metabolism;Ascorbate and aldarate metabolism;Tryptophan metabolism;Glycolysis / Gluconeogenesis;Pyruvate metabolism;Fatty acid degradation;Glycerolipid metabolism;beta-Alanine metabolism	COG1012	S:Function unknown	EPS26847.1	hypothetical protein PDE_01786 [Penicillium oxalicum 114-2]	sp|P27463|AL1A1_CHICK;	Retinal dehydrogenase 1 OS=Gallus gallus OX=9031 GN=ALDH1A1 PE=2 SV=1;	PF00171.22	Aldedh	Aldehyde dehydrogenase family
gene-PDE_01808	PDE_01808	hypothetical protein	419.88	456.5	478.93	1070.15	1230.4	1355.72	2606.25	2621.9	2881.77	451.77	1218.76	2703.31	GO:0045454;GO:0006662;GO:0005623;GO:0015035	BP:cell redox homeostasis;BP:glycerol ether metabolic process;CC:cell;MF:protein disulfide oxidoreductase activity;	K03671	trxA	------	------	COG0526	O:Posttranslational modification, protein turnover, chaperones	EPS26868.1	hypothetical protein PDE_01808 [Penicillium oxalicum 114-2]	sp|P29429|THIO_EMENI;	Thioredoxin OS=Emericella nidulans;	PF00085.20;PF14595.6;PF13098.6;PF13905.6	Thioredoxin;Thioredoxin_9;Thioredoxin_2;Thioredoxin_8	Thioredoxin;Thioredoxin;Thioredoxin-like domain;Thioredoxin-like
gene-PDE_02079	PDE_02079	hypothetical protein	4.6	3.34	4.41	15.03	16.21	16.3	60.46	57.3	60.75	4.11667	15.8467	59.5033	GO:0016491;GO:0010181	MF:oxidoreductase activity;MF:FMN binding;	------	------	------	------	COG1902	S:Function unknown	EPS27137.1	hypothetical protein PDE_02079 [Penicillium oxalicum 114-2]	sp|B8N8Q9|AFVA_ASPFN;	NADPH dehydrogenase afvA OS=Aspergillus flavus;	PF00724.20	Oxidored_FMN	NAD
gene-PDE_02095	PDE_02095	hypothetical protein	1707.16	1664.57	1684.79	4974.89	5071.03	5346.58	8704.67	8683.74	7029.58	1685.51	5130.83	8139.33	------	------	------	------	------	------	ENOG4111YTA	O:Posttranslational modification, protein turnover, chaperones	EPS27152.1	hypothetical protein PDE_02095 [Penicillium oxalicum 114-2]	sp|P40920|HSP30_EMENI;	30 kDa heat shock protein OS=Emericella nidulans;	PF00011.21;PF17886.1	HSP20;ArsA_HSP20	Hsp20/alpha crystallin family;HSP20-like domain found in ArsA
gene-PDE_02101	PDE_02101	putative endo-beta-1,4-xylanase	6.06	8.57	8.74	15.32	16.18	18.86	62.65	60.64	63.87	7.79	16.7867	62.3867	GO:0045493;GO:0016021;GO:0005576;GO:0030248;GO:0031176	BP:xylan catabolic process;CC:integral component of membrane;CC:extracellular region;MF:cellulose binding;MF:endo-1,4-beta-xylanase activity;	K01181	E3.2.1.8, xynA	------	------	ENOG410YH6C	S:Function unknown	E7EF85.1;Short=Xylanase B;AltName: Full=1,4-beta-D-xylan xylanohydrolase B;Flags: Precursor)	RecName: Full=Endo-1,4-beta-xylanase;;;	sp|E7EF85|XYNB_PENOX;	Endo-1,4-beta-xylanase B OS=Penicillium oxalicum OX=69781 GN=xynB PE=1 SV=1;	PF00457.17;PF00734.18	Glyco_hydro_11;CBM_1	Glycosyl hydrolases family 11;Fungal cellulose binding domain
gene-PDE_02227	PDE_02227	hypothetical protein	26.35	26.88	26.41	46.48	45.89	64.12	130.06	122.88	92.99	26.5467	52.1633	115.31	GO:0016846;GO:0016491	MF:carbon-sulfur lyase activity;MF:oxidoreductase activity;	------	------	------	------	COG3791	S:Function unknown	EPS27284.1	hypothetical protein PDE_02227 [Penicillium oxalicum 114-2]	------	------	PF04828.14	GFA	Glutathione-dependent formaldehyde-activating enzyme
gene-PDE_02281	PDE_02281	hypothetical protein	16.3	17	16.82	39.35	40.44	31.51	91.97	92.73	115.12	16.7067	37.1	99.94	------	------	------	------	------	------	ENOG4112C6W	S:Function unknown	EPS27338.1	hypothetical protein PDE_02281 [Penicillium oxalicum 114-2]	------	------	------	------	------
gene-PDE_02652	PDE_02652	hypothetical protein	1.04	1.57	0.91	7.4	6.33	9.48	22.04	19.43	20.43	1.17333	7.73667	20.6333	GO:0003824	MF:catalytic activity;	------	------	------	------	ENOG4110BM4;ENOG4110BN0;ENOG4112991	O:Posttranslational modification, protein turnover, chaperones;S:Function unknown;S:Function unknown	EPS27708.1	hypothetical protein PDE_02652 [Penicillium oxalicum 114-2]	------	------	------	------	------
gene-PDE_02802	PDE_02802	hypothetical protein	120.83	158.29	95.4	1135.16	1076.04	898.12	1989.87	2131.14	2129.81	124.84	1036.44	2083.61	GO:0019825;GO:0020037	MF:oxygen binding;MF:heme binding;	------	------	------	------	ENOG4111MBE	S:Function unknown	EPS27858.1	hypothetical protein PDE_02802 [Penicillium oxalicum 114-2]	------	------	PF11563.8	Protoglobin	Protoglobin
gene-PDE_02867	PDE_02867	hypothetical protein	19.61	17.3	18.5	77.21	78.35	63.49	284.91	283.57	316.09	18.47	73.0167	294.857	------	------	------	------	------	------	------	------	EPS27923.1	hypothetical protein PDE_02867 [Penicillium oxalicum 114-2]	------	------	------	------	------
gene-PDE_02898	PDE_02898	hypothetical protein	11.45	9.49	11.08	25.12	26.11	19.22	34.5	38.48	45.14	10.6733	23.4833	39.3733	------	------	------	------	------	------	------	------	EPS27953.1	hypothetical protein PDE_02898 [Penicillium oxalicum 114-2]	------	------	------	------	------
gene-PDE_02899	PDE_02899	hypothetical protein	17.4	16.49	15.18	41.68	43.1	28.21	68.86	67.47	72.32	16.3567	37.6633	69.55	------	------	------	------	------	------	COG1774	S:Function unknown	EPS27954.1	hypothetical protein PDE_02899 [Penicillium oxalicum 114-2]	sp|Q9C0V4|YOM2_SCHPO;	Uncharacterized protein PB7E8.02 OS=Schizosaccharomyces pombe;	PF04468.12	PSP1	PSP1 C-terminal conserved region
gene-PDE_03169	PDE_03169	hypothetical protein	47.62	50.19	47.93	129.84	133.14	120.8	631.42	593.64	583.62	48.58	127.927	602.893	GO:0003676	MF:nucleic acid binding;	------	------	------	------	ENOG410ZBD2	S:Function unknown	EPS28223.1	hypothetical protein PDE_03169 [Penicillium oxalicum 114-2]	------	------	------	------	------
gene-PDE_03218	PDE_03218	putative polygalacturonase	21.04	19.4	20.62	170.13	170.72	175.58	642.77	611.54	619.13	20.3533	172.143	624.48	GO:0071555;GO:0005975;GO:0005576;GO:0004650	BP:cell wall organization;BP:carbohydrate metabolic process;CC:extracellular region;MF:polygalacturonase activity;	K01213	E3.2.1.67	map00040	Pentose and glucuronate interconversions	COG5434	S:Function unknown	EPS28272.1	putative polygalacturonase [Penicillium oxalicum 114-2]	sp|O93883|PGLR_PENGR;	Polygalacturonase OS=Penicillium griseoroseum OX=84562 GN=PGG1 PE=3 SV=1;	PF00295.17	Glyco_hydro_28	Glycosyl hydrolases family 28
gene-PDE_03766	PDE_03766	hypothetical protein	264.33	342.78	334.07	568.06	552.17	668.05	1635.29	1569.67	1631.57	313.727	596.093	1612.18	------	------	------	------	------	------	------	------	EPS28820.1	hypothetical protein PDE_03766 [Penicillium oxalicum 114-2]	------	------	------	------	------
gene-PDE_03964	PDE_03964	hypothetical protein	57.73	61.5	57.54	154.72	160.96	127.9	443.22	432.73	517.33	58.9233	147.86	464.427	GO:0006351;GO:0005634;GO:0008270;GO:0000981;GO:0003677	BP:transcription, DNA-templated;CC:nucleus;MF:zinc ion binding;MF:RNA polymerase II transcription factor activity, sequence-specific DNA binding;MF:DNA binding;	------	------	------	------	ENOG410YEQB	K:Transcription	EPS29018.1	hypothetical protein PDE_03964 [Penicillium oxalicum 114-2]	sp|P33181|SUC1_CANAL;	Probable sucrose utilization protein SUC1 OS=Candida albicans;	PF04082.18;PF00172.18	Fungal_trans;Zn_clus	Fungal specific transcription factor domain;Fungal Z
gene-PDE_03966	PDE_03966	putative alpha-glucosidase	37.25	34.53	35.17	96.41	94.5	77.9	685.8	691.19	768.78	35.65	89.6033	715.257	GO:0005975;GO:0030246;GO:0004553	BP:carbohydrate metabolic process;MF:carbohydrate binding;MF:hydrolase activity, hydrolyzing O-glycosyl compounds;	K01187	malZ	map00500;map00052	Starch and sucrose metabolism;Galactose metabolism	COG1501	K:Transcription	EPS29020.1	putative alpha-glucosidase [Penicillium oxalicum 114-2]	sp|Q12558|AGLU_ASPOR;	Alpha-glucosidase OS=Aspergillus oryzae;	PF01055.26;PF16863.5	Glyco_hydro_31;NtCtMGAM_N	Glycosyl hydrolases family 31;N-terminal barrel of NtMGAM and CtMGAM, maltase-glucoamylase
gene-PDE_04271	PDE_04271	hypothetical protein	0.09	0	0.09	0.79	0.55	0.81	2.09	1.46	1.71	0.06	0.716667	1.75333	GO:0016021;GO:0050660;GO:0016614	CC:integral component of membrane;MF:flavin adenine dinucleotide binding;MF:oxidoreductase activity, acting on CH-OH group of donors;	K00108	betA, CHDH	map00260	Glycine, serine and threonine metabolism	ENOG411008U;ENOG410YEB4	S:Function unknown;	EPS29322.1	hypothetical protein PDE_04271 [Penicillium oxalicum 114-2]	sp|A0A084B9Z2|SAT4_STACB;	Satratoxin biosynthesis SC1 cluster protein 4 OS=Stachybotrys chartarum;	PF05730.11	CFEM	CFEM domain
gene-PDE_04273	PDE_04273	hypothetical protein	0.1	0.31	0.22	2.55	2.96	3.12	15.77	15.9	16.14	0.21	2.87667	15.9367	GO:0004601	MF:peroxidase activity;	------	------	------	------	ENOG41106QT	S:Function unknown	EPS29324.1	hypothetical protein PDE_04273 [Penicillium oxalicum 114-2]	sp|Q8TFD4|DOTB_DOTSE;	Dothistromin biosynthesis peroxidase dotB OS=Dothistroma septosporum OX=64363 GN=dotB PE=2 SV=1;	PF01328.17	Peroxidase_2	Peroxidase, family 2
gene-PDE_04443	PDE_04443	hypothetical protein	1.41	0.98	0.85	6.58	7.37	7.12	15.14	13.08	16.2	1.08	7.02333	14.8067	------	------	------	------	------	------	ENOG410YSZJ	S:Function unknown	EPS29493.1	hypothetical protein PDE_04443 [Penicillium oxalicum 114-2]	------	------	------	------	------
gene-PDE_04456	PDE_04456	hypothetical protein	3.46	4.07	3.31	10.37	9.36	7.97	51.36	50.32	52.31	3.61333	9.23333	51.33	GO:0006351;GO:0055085;GO:0016021;GO:0005634;GO:0003677;GO:0000981;GO:0008270	BP:transcription, DNA-templated;BP:transmembrane transport;CC:integral component of membrane;CC:nucleus;MF:DNA binding;MF:RNA polymerase II transcription factor activity, sequence-specific DNA binding;MF:zinc ion binding;	------	------	------	------	ENOG410XRM5	G:Carbohydrate transport and metabolism	EPS29506.1	hypothetical protein PDE_04456 [Penicillium oxalicum 114-2]	sp|P40445|YIQ6_YEAST;	Uncharacterized transporter YIL166C OS=Saccharomyces cerevisiae;	PF07690.16	MFS_1	Major Facilitator Superfamily
gene-PDE_04457	PDE_04457	hypothetical protein	14.39	13.24	14.67	37.37	33.99	35.76	89.29	95.64	98.13	14.1	35.7067	94.3533	GO:0051213;GO:0016491	MF:dioxygenase activity;MF:oxidoreductase activity;	------	------	------	------	COG2175	G:Carbohydrate transport and metabolism	EPS29507.1	hypothetical protein PDE_04457 [Penicillium oxalicum 114-2]	sp|B5BP48|YP54_SCHPO;	Putative alpha-ketoglutarate-dependent sulfonate dioxygenase OS=Schizosaccharomyces pombe;	PF02668.16	TauD	Taurine catabolism dioxygenase TauD, TfdA family
gene-PDE_04667	PDE_04667	hypothetical protein	197.29	184.45	186.86	434.41	411.23	436.43	1289.76	1307.96	1726.89	189.533	427.357	1441.54	GO:0070941;GO:0090155;GO:0072659;GO:0016021;GO:0045121;GO:0005886;GO:0032126	BP:eisosome assembly;BP:negative regulation of sphingolipid biosynthetic process;BP:protein localization to plasma membrane;CC:integral component of membrane;CC:membrane raft;CC:plasma membrane;CC:eisosome;	------	------	------	------	ENOG4111SFM	U:Intracellular trafficking, secretion, and vesicular transport	EPS29717.1	hypothetical protein PDE_04667 [Penicillium oxalicum 114-2]	sp|Q12207|NCE2_YEAST;	Non-classical export protein 2 OS=Saccharomyces cerevisiae;	PF01284.23	MARVEL	Membrane-associating domain
gene-PDE_04720	PDE_04720	hypothetical protein	43.81	81.45	46.62	125.23	136.21	119.76	233.08	299.22	222.36	57.2933	127.067	251.553	GO:0002181	BP:cytoplasmic translation;	------	------	------	------	ENOG410XZMT	S:Function unknown	EPS29770.1	hypothetical protein PDE_04720 [Penicillium oxalicum 114-2]	sp|Q3E764|TMA7_YEAST;	Translation machinery-associated protein 7 OS=Saccharomyces cerevisiae;	PF09072.10	TMA7	Translation machinery associated TMA7
gene-PDE_05007	PDE_05007	hypothetical protein	249.49	249.53	281.04	797.98	779.22	846.72	2359.71	2185.02	2349.93	260.02	807.973	2298.22	GO:0016021	CC:integral component of membrane;	------	------	------	------	ENOG410Y1QZ;ENOG410ZD82	S:Function unknown;	EPS30057.1	hypothetical protein PDE_05007 [Penicillium oxalicum 114-2]	------	------	PF01442.18;PF05957.13	Apolipoprotein;DUF883	Apolipoprotein A1/A4/E domain;Bacterial protein of unknown function
gene-PDE_05602	PDE_05602	hypothetical protein	5.94	4.93	4.36	11.15	10.85	11.15	21.47	18.59	22.54	5.07667	11.05	20.8667	GO:0003700;GO:0004707;GO:0005524	MF:transcription factor activity, sequence-specific DNA binding;MF:MAP kinase activity;MF:ATP binding;	------	------	------	------	ENOG4111CH5;ENOG411299A	S:Function unknown;K:Transcription	EPS30650.1	hypothetical protein PDE_05602 [Penicillium oxalicum 114-2]	sp|Q4WVQ7|ATFB_ASPFU;	Basic leucine zipper;	PF00170.21;PF07716.15	bZIP_1;bZIP_2	bZIP transcription factor;Basic region leucine zipper
gene-PDE_05603	PDE_05603	hypothetical protein	13.05	11.54	13.16	29.91	32	35.19	65.24	65.46	72.14	12.5833	32.3667	67.6133	GO:0051403;GO:0004707;GO:0005524;GO:0004672	BP:stress-activated MAPK cascade;MF:MAP kinase activity;MF:ATP binding;MF:protein kinase activity;	K04441	P38	map04011;map04139;map04933	MAPK signaling pathway - yeast;Mitophagy - yeast;AGE-RAGE signaling pathway in diabetic complications	ENOG410XNY0	K:Transcription	EPS30651.1	hypothetical protein PDE_05603 [Penicillium oxalicum 114-2]	sp|Q875L0|HOG1_CRYPA;	Mitogen-activated protein kinase HOG1 OS=Cryphonectria parasitica OX=5116 GN=HOG1 PE=1 SV=1;	PF00069.25;PF07714.17;PF12330.8;PF06293.14;PF14531.6	Pkinase;Pkinase_Tyr;Haspin_kinase;Kdo;Kinase-like	Protein kinase domain;Protein tyrosine kinase;Haspin like kinase domain;Lipopolysaccharide kinase;Kinase-like
gene-PDE_05604	PDE_05604	hypothetical protein	5.29	5.84	4.77	14.19	9.91	10.51	29.08	37.43	36.83	5.3	11.5367	34.4467	GO:0016021	CC:integral component of membrane;	------	------	------	------	ENOG41128QE	S:Function unknown	EPS30652.1	hypothetical protein PDE_05604 [Penicillium oxalicum 114-2]	------	------	PF01284.23	MARVEL	Membrane-associating domain
gene-PDE_05654	PDE_05654	hypothetical protein	19.88	20.37	19.66	92.29	91.36	113.19	230.65	219.88	308.58	19.97	98.9467	253.037	GO:0008757;GO:0016491	MF:S-adenosylmethionine-dependent methyltransferase activity;MF:oxidoreductase activity;	------	------	------	------	COG0500;ENOG4111W4G	U:Intracellular trafficking, secretion, and vesicular transport;	EPS30702.1	hypothetical protein PDE_05654 [Penicillium oxalicum 114-2]	sp|Q6AWU6|HOL3_ARATH;	Probable thiol methyltransferase 2 OS=Arabidopsis thaliana OX=3702 GN=HOL3 PE=1 SV=1;	PF05724.11;PF13649.6;PF13847.6;PF13489.6;PF08241.12	TPMT;Methyltransf_25;Methyltransf_31;Methyltransf_23;Methyltransf_11	Thiopurine S-methyltransferase;Methyltransferase domain;Methyltransferase domain;Methyltransferase domain;Methyltransferase domain
gene-PDE_05655	PDE_05655	hypothetical protein	834.13	847.94	827.84	4017.95	3922.36	4667.48	11020.3	10918.2	12108.7	836.637	4202.6	11349.1	GO:0019836;GO:0006355;GO:0005634;GO:0003714	BP:hemolysis by symbiont of host erythrocytes;BP:regulation of transcription, DNA-templated;CC:nucleus;MF:transcription corepressor activity;	------	------	------	------	ENOG4110AHA;ENOG410XZ4K	S:Function unknown;	EPS30703.1	hypothetical protein PDE_05655 [Penicillium oxalicum 114-2]	sp|Q0CRX8|TERL_ASPTN;	Terrelysin OS=Aspergillus terreus;	PF06355.13	Aegerolysin	Aegerolysin
gene-PDE_05929	PDE_05929	hypothetical protein	27.31	19.57	39.98	76.8	52.95	63.47	2155.35	2067.76	1720.35	28.9533	64.4067	1981.15	------	------	------	------	------	------	------	------	EPS30975.1	hypothetical protein PDE_05929 [Penicillium oxalicum 114-2]	------	------	------	------	------
gene-PDE_05973	PDE_05973	hypothetical protein	2.95	2.64	2.7	14.41	12.74	13.59	49.51	49.92	47.61	2.76333	13.58	49.0133	GO:0071949;GO:0016491	MF:FAD binding;MF:oxidoreductase activity;	------	------	------	------	COG0277	S:Function unknown	EPS31019.1	hypothetical protein PDE_05973 [Penicillium oxalicum 114-2]	sp|D4B1P2|A2372_ARTBC;	Uncharacterized FAD-linked oxidoreductase ARB_02372 OS=Arthroderma benhamiae;	PF01565.23	FAD_binding_4	FAD binding domain
gene-PDE_06017	PDE_06017	hypothetical protein	17.03	16.73	15.32	40.44	38.76	38.07	97.44	93.9	111.29	16.36	39.09	100.877	GO:0051213;GO:0016491	MF:dioxygenase activity;MF:oxidoreductase activity;	------	------	------	------	COG2175	S:Function unknown	EPS31063.1	hypothetical protein PDE_06017 [Penicillium oxalicum 114-2]	sp|Q4QZZ9|XANA_EMEND;	Alpha-ketoglutarate-dependent xanthine dioxygenase xanA OS=Emericella nidulans OX=162425 GN=xanA PE=1 SV=1;	PF02668.16	TauD	Taurine catabolism dioxygenase TauD, TfdA family
gene-PDE_06433	PDE_06433	hypothetical protein	7.89	6.29	8.23	26.92	26.65	24.52	72.37	69.32	71	7.47	26.03	70.8967	GO:0016021;GO:0022857	CC:integral component of membrane;MF:transmembrane transporter activity;	------	------	------	------	ENOG410XNQK	S:Function unknown	EPS31478.1	hypothetical protein PDE_06433 [Penicillium oxalicum 114-2]	sp|Q6MYX6|QUTD_ASPFU;	Probable quinate permease OS=Neosartorya fumigata;	PF00083.24;PF07690.16	Sugar_tr;MFS_1	Sugar;Major Facilitator Superfamily
gene-PDE_06636	PDE_06636	hypothetical protein	2.33	2	4.82	19.57	22.03	24.1	84.39	84.06	74.74	3.05	21.9	81.0633	GO:0005634;GO:0016787;GO:0016301;GO:0005524;GO:0000981;GO:0008270	CC:nucleus;MF:hydrolase activity;MF:kinase activity;MF:ATP binding;MF:RNA polymerase II transcription factor activity, sequence-specific DNA binding;MF:zinc ion binding;	------	------	------	------	COG1072	K:Transcription	EPS31679.1	hypothetical protein PDE_06636 [Penicillium oxalicum 114-2]	sp|Q9UTC5|YIDE_SCHPO;	Putative uridine kinase C227.14 OS=Schizosaccharomyces pombe;	PF00485.18;PF13671.6;PF13238.6;PF13191.6;PF13401.6;PF00004.29;PF06414.12	PRK;AAA_33;AAA_18;AAA_16;AAA_22;AAA;Zeta_toxin	Phosphoribulokinase / Uridine kinase family;AAA domain;AAA domain;AAA ATPase domain;AAA domain;ATPase family associated with various cellular activities;Zeta toxin
gene-PDE_06800	PDE_06800	hypothetical protein	195.78	183.45	184.78	935.33	972.29	797.98	4049.74	4032.64	5078.37	188.003	901.867	4386.92	------	------	------	------	------	------	ENOG4111QEJ	S:Function unknown	EPS31842.1	hypothetical protein PDE_06800 [Penicillium oxalicum 114-2]	------	------	------	------	------
gene-PDE_06916	PDE_06916	hypothetical protein	37.81	25.93	32.14	54.02	62.3	92.27	265.7	288.67	210.49	31.96	69.53	254.953	GO:0007275;GO:0030178;GO:0016021;GO:0005576	BP:multicellular organism development;BP:negative regulation of Wnt signaling pathway;CC:integral component of membrane;CC:extracellular region;	------	------	------	------	------	------	EPS31957.1	hypothetical protein PDE_06916 [Penicillium oxalicum 114-2]	------	------	------	------	------
gene-PDE_07020	PDE_07020	hypothetical protein	60.79	58.79	62.52	113.42	122.42	128.81	322.98	324.35	325.99	60.7	121.55	324.44	GO:0003824;GO:0016740;GO:0008483	MF:catalytic activity;MF:transferase activity;MF:transaminase activity;	K00830	AGXT	map00680;map00630;map00250;map00260;map04146	Methane metabolism;Glyoxylate and dicarboxylate metabolism;Alanine, aspartate and glutamate metabolism;Glycine, serine and threonine metabolism;Peroxisome	COG0075	E:Amino acid transport and metabolism	EPS32061.1	hypothetical protein PDE_07020 [Penicillium oxalicum 114-2]	sp|P43567|AGX1_YEAST;	Alanine--glyoxylate aminotransferase 1 OS=Saccharomyces cerevisiae;	PF00266.19	Aminotran_5	Aminotransferase class-V
gene-PDE_07089	PDE_07089	hypothetical protein	42.64	43.4	40.94	113.07	117.97	117.86	252.83	261.81	330.08	42.3267	116.3	281.573	GO:0016021;GO:0046872;GO:0008233	CC:integral component of membrane;MF:metal ion binding;MF:peptidase activity;	------	------	------	------	COG2234;ENOG410YH3U	S:Function unknown;	EPS32130.1	hypothetical protein PDE_07089 [Penicillium oxalicum 114-2]	------	------	------	------	------
gene-PDE_07430	PDE_07430	hypothetical protein	23.73	24.37	25.18	47.13	42.42	50.97	106.01	110.92	109.68	24.4267	46.84	108.87	------	------	------	------	------	------	------	------	EPS32470.1	hypothetical protein PDE_07430 [Penicillium oxalicum 114-2]	------	------	------	------	------
gene-PDE_07475	PDE_07475	putative cutinase	2.24	2.79	3.95	131.67	118.57	134.2	583.16	583.07	507.25	2.99333	128.147	557.827	GO:0009263;GO:0005576;GO:0050525;GO:0016491	BP:deoxyribonucleotide biosynthetic process;CC:extracellular region;MF:cutinase activity;MF:oxidoreductase activity;	K08095	E3.1.1.74	------	------	ENOG410YI3Y;ENOG410YD63;ENOG410YIGC	G:Carbohydrate transport and metabolism;	EPS32515.1	putative cutinase [Penicillium oxalicum 114-2]	sp|A1CVT3|CUTI2_NEOFI;	Probable cutinase 2 OS=Neosartorya fischeri;	PF01083.22;PF06057.11	Cutinase;VirJ	Cutinase;Bacterial virulence protein
gene-PDE_07727	PDE_07727	hypothetical protein	164.99	159.05	156.58	330.18	333.7	297.7	1189.21	1255.13	1381.38	160.207	320.527	1275.24	GO:0044550;GO:0005737;GO:0043231	BP:secondary metabolite biosynthetic process;CC:cytoplasm;CC:intracellular membrane-bounded organelle;	------	------	------	------	ENOG41120RQ	S:Function unknown	EPS32767.1	hypothetical protein PDE_07727 [Penicillium oxalicum 114-2]	------	------	------	------	------
gene-PDE_07847	PDE_07847	hypothetical protein	11.59	10.27	11.68	25.33	25.38	27.59	72.24	72.89	68.29	11.18	26.1	71.14	GO:0016021;GO:0022857	CC:integral component of membrane;MF:transmembrane transporter activity;	K15100	SLC25A1, CTP	------	------	ENOG410YAYP	S:Function unknown	EPS32886.1	hypothetical protein PDE_07847 [Penicillium oxalicum 114-2]	sp|P33303|SFC1_YEAST;	Succinate/fumarate mitochondrial transporter OS=Saccharomyces cerevisiae;	PF00153.27	Mito_carr	Mitochondrial carrier protein
gene-PDE_07911	PDE_07911	hypothetical protein	2104.27	2021.2	2019.27	7974.97	8181.17	9305.1	14487.9	14806.2	18506.6	2048.25	8487.08	15933.6	GO:0005576;GO:0051287;GO:0004471;GO:0046872	CC:extracellular region;MF:NAD binding;MF:malate dehydrogenas;MF:metal ion binding;	------	------	------	------	ENOG4110APT	S:Function unknown	EPS32950.1	hypothetical protein PDE_07911 [Penicillium oxalicum 114-2]	sp|D4B2Q8|CFMB_ARTBC;	GPI-anchored CFEM domain protein ARB_02741 OS=Arthroderma benhamiae;	PF05730.11	CFEM	CFEM domain
gene-PDE_08315	PDE_08315	hypothetical protein	110.34	97.11	88.63	285.67	356.04	301.31	1195.66	1284.87	1931.79	98.6933	314.34	1470.77	------	------	------	------	------	------	------	------	EPS33353.1	hypothetical protein PDE_08315 [Penicillium oxalicum 114-2]	------	------	------	------	------
gene-PDE_08316	PDE_08316	hypothetical protein	55.48	53.04	58.22	256.24	265.36	176.06	832.22	793.43	936.07	55.58	232.553	853.907	------	------	------	------	------	------	ENOG4112BHM	S:Function unknown	EPS33354.1	hypothetical protein PDE_08316 [Penicillium oxalicum 114-2]	------	------	PF12223.8	DUF3602	Protein of unknown function
gene-PDE_08458	PDE_08458	hypothetical protein	85.24	87.52	88.53	241.87	244.77	216.67	464.16	463.88	494.04	87.0967	234.437	474.027	GO:0009298;GO:0006486;GO:0009272;GO:0009058;GO:0070590;GO:0000032;GO:0007049;GO:0005737;GO:0051286;GO:0016779;GO:0004475;GO:0005525	BP:GDP-mannose biosynthetic process;BP:protein glycosylation;BP:fungal-type cell wall biogenesis;BP:biosynthetic process;BP:spore wall biogenesis;BP:cell wall mannoprotein biosynthetic process;BP:cell cycle;CC:cytoplasm;CC:cell tip;MF:nucleotidyltransferase activity;MF:mannose-1-phosphate guanylyltransferase activity;MF:GTP binding;	K00966	GMPP	map00520;map00051	Amino sugar and nucleotide sugar metabolism;Fructose and mannose metabolism	COG1208	S:Function unknown	EPS33496.1	hypothetical protein PDE_08458 [Penicillium oxalicum 114-2]	sp|Q2UJU5|MPG1_ASPOR;	Mannose-1-phosphate guanyltransferase OS=Aspergillus oryzae;	PF00483.23;PF00132.24;PF12804.7;PF14602.6	NTP_transferase;Hexapep;NTP_transf_3;Hexapep_2	Nucleotidyl transferase;Bacterial transferase hexapeptide;MobA-like NTP transferase domain;Hexapeptide repeat of succinyl-transferase
gene-PDE_08529	PDE_08529	hypothetical protein	0.63	0	0	3.25	2.21	6.48	15.72	8.53	7.12	0.21	3.98	10.4567	GO:0003824	MF:catalytic activity;	------	------	------	------	ENOG410Y45I;COG0537	S:Function unknown;	EPS33567.1	hypothetical protein PDE_08529 [Penicillium oxalicum 114-2]	sp|Q58276|Y866_METJA;	Uncharacterized HIT-like protein MJ0866 OS=Methanocaldococcus jannaschii;	PF01230.23;PF11969.8;PF04677.15	HIT;DcpS_C;CwfJ_C_1	HIT domain;Scavenger mRNA decapping enzyme C-term binding;Protein similar to CwfJ C-terminus 1
gene-PDE_08875	PDE_08875	hypothetical protein	1.64	0.12	0.47	4.8	5.65	4.08	20.42	18.6	18.21	0.743333	4.84333	19.0767	------	------	------	------	------	------	ENOG410Y8TK	S:Function unknown	EPS33913.1	hypothetical protein PDE_08875 [Penicillium oxalicum 114-2]	------	------	------	------	------
gene-PDE_08879	PDE_08879	hypothetical protein	18.05	19.36	16.88	74.43	70.7	74.18	2868.03	2825.31	3031.85	18.0967	73.1033	2908.4	GO:0016021;GO:0022857	CC:integral component of membrane;MF:transmembrane transporter activity;	K15104	SLC25A11, OGC	------	------	ENOG410XQHU	C:Energy production and conversion	EPS33917.1	hypothetical protein PDE_08879 [Penicillium oxalicum 114-2]	sp|P0C582|M2OM_NEUCR;	Putative mitochondrial 2-oxoglutarate/malate carrier protein OS=Neurospora crassa;	PF00153.27	Mito_carr	Mitochondrial carrier protein
gene-PDE_08974	PDE_08974	hypothetical protein	1.42	2.45	0.86	17.47	18.91	17.6	24.93	29.83	33.06	1.57667	17.9933	29.2733	------	------	K01053	E3.1.1.17, gnl, RGN	map00030;map00053	Pentose phosphate pathway;Ascorbate and aldarate metabolism	COG3386	G:Carbohydrate transport and metabolism	EPS34012.1	hypothetical protein PDE_08974 [Penicillium oxalicum 114-2]	sp|Q01578|GNL_ZYMMO;	Gluconolactonase OS=Zymomonas mobilis subsp. mobilis;	PF08450.12;PF01731.20;PF03088.16	SGL;Arylesterase;Str_synth	SMP-30/Gluconolactonase/LRE-like region;Arylesterase;Strictosidine synthase
gene-PDE_09182	PDE_09182	hypothetical protein	0.54	1.85	1.38	3.54	4.62	4.8	13.03	12.2	13.79	1.25667	4.32	13.0067	GO:0016787	MF:hydrolase activity;	------	------	------	------	ENOG4111ZW9	S:Function unknown	EPS34218.1	hypothetical protein PDE_09182 [Penicillium oxalicum 114-2]	------	------	PF12697.7	Abhydrolase_6	Alpha/beta hydrolase family
gene-PDE_09417	PDE_09417	glucoamylase Amy15A	27.43	25.73	27.94	238.56	252.19	229.22	12055.4	11823.4	13916.4	27.0333	239.99	12598.4	GO:0000272;GO:0004339;GO:2001070	BP:polysaccharide catabolic process;MF:glucan 1,4-alpha-glucosidase activity;MF:starch binding;	K01178	SGA1	map00500	Starch and sucrose metabolism	COG3387	T:Signal transduction mechanisms	EPS34453.1	glucoamylase Amy15A [Penicillium oxalicum 114-2]	sp|P23176|AMYG_ASPKA;	Glucoamylase I OS=Aspergillus kawachii OX=40384 GN=gaI PE=1 SV=1;	PF00723.21;PF00686.19	Glyco_hydro_15;CBM_20	Glycosyl hydrolases family 15;Starch binding domain
gene-PDE_09678	PDE_09678	hypothetical protein	0	0	0	19.46	21.82	23.02	75.98	65.1	64.16	0	21.4333	68.4133	GO:0016757	MF:transferase activity, transferring glycosyl groups;	------	------	------	------	ENOG4111S7W	S:Function unknown	EPS34714.1	hypothetical protein PDE_09678 [Penicillium oxalicum 114-2]	------	------	------	------	------
gene-PDE_09964	PDE_09964	hypothetical protein	81.78	75.08	68.79	134.09	148.67	180.16	280.22	278.63	306.74	75.2167	154.307	288.53	GO:0006260;GO:0016021;GO:0005524;GO:0003677	BP:DNA replication;CC:integral component of membrane;MF:ATP binding;MF:DNA binding;	K01078	PHO	map00730;map00740	Thiamine metabolism;Riboflavin metabolism	ENOG4110AHQ	S:Function unknown	EPS34999.1	hypothetical protein PDE_09964 [Penicillium oxalicum 114-2]	------	------	PF00328.22	His_Phos_2	Histidine phosphatase superfamily
gene-PDE_09988	PDE_09988	putative alpha-L-arabinofuranosidase	3.74	4.57	4.89	7.81	9.15	9.17	503.42	491.87	532.6	4.4	8.71	509.297	GO:0046373;GO:0019566;GO:0031222;GO:0045493;GO:0031221;GO:0005576;GO:0046556	BP:L-arabinose metabolic process;BP:arabinose metabolic process;BP:arabinan catabolic process;BP:xylan catabolic process;BP:arabinan metabolic process;CC:extracellular region;MF:alpha-L-arabinofuranosidase activity;	K20844	abf1	map00520	Amino sugar and nucleotide sugar metabolism	ENOG410XSPY	G:Carbohydrate transport and metabolism	EPS35023.1	putative alpha-L-arabinofuranosidase [Penicillium oxalicum 114-2]	sp|Q0CEE5|ABFB_ASPTN;	Probable alpha-L-arabinofuranosidase B OS=Aspergillus terreus;	PF09206.11;PF05270.13	ArabFuran-catal;AbfB	Alpha-L-arabinofuranosidase B, catalytic;Alpha-L-arabinofuranosidase B
