# Supplementary material for: Constructing a novel expression system by specific activation of amylase expression pathway in Penicillium
Source: Microb Cell Fact. 2020 Jul 29;19:155. doi: 10.1186/s12934-020-01410-4 (PMC7391575; doi:10.1186/s12934-020-01410-4)
Supplement: Supplementary file 9 — Additional file 9: Table S9. P. oxalicum secretory components and their transcriptional responses to Amy15A overproduction. [file 12934_2020_1410_MOESM9_ESM.xls]

## Sheet: sheet1
Process	Gene_id	Gene_name	Gene_description	Δ13A_1	Δ13A_2	Δ13A_3	Δ13A-OamyR _1	Δ13A-OamyR _2	Δ13A-OamyR _3	Δ13A-OamyR-ΔCreA_1	Δ13A-OamyR-ΔCreA_2	Δ13A-OamyR-ΔCreA_3	Δ13A	Δ13A-OamyR	Δ13A-OamyR-ΔCreA		GO_id	GO_term	KO_id	KO_name	Pathway_id	Pathway_definition	COG_id	COG_Functional Categories	NR_hit-name	NR_description	Swiss-Prot_hit-name	Swiss-Prot_description	Pfam_id	Domain	Domain description
Translocation	gene-PDE_00059	PDE_00059	hypothetical protein	38.34	43.91	39.84	35.18	36.47	31.3	47.99	48.41	39.21	40.6967	34.3167	45.2033		GO:0006614;GO:0006351;GO:0005634;GO:0048500;GO:0008312;GO:0008270;GO:0003677;GO:0000981	BP:SRP-dependent cotranslational protein targeting to membrane;BP:transcription, DNA-templated;CC:nucleus;CC:signal recognition particle;MF:7S RNA binding;MF:zinc ion binding;MF:DNA binding;MF:RNA polymerase II transcription factor activity, sequence-specific DNA binding;	K03105	SRP19	map03060	Protein export	COG1400	U:Intracellular trafficking, secretion, and vesicular transport	EPS25128.1	hypothetical protein PDE_00059 [Penicillium oxalicum 114-2]	sp|P41922|SEC65_YARLI;	Signal recognition particle SEC65 subunit OS=Yarrowia lipolytica;	PF01922.17	SRP19	SRP19 protein
	gene-PDE_05060	PDE_05060	hypothetical protein	83.44	82.53	85.89	69.75	63.33	76.71	86.38	60.54	64.42	83.9533	69.93	70.4467		GO:0045047;GO:0006465;GO:0005787;GO:0016021;GO:0005789;GO:0008233;GO:0008236	BP:protein targeting to ER;BP:signal peptide processing;CC:signal peptidase complex;CC:integral component of membrane;CC:endoplasmic reticulum membrane;MF:peptidase activity;MF:serine-type peptidase activity;	K13280	SEC11, sipW	map03060	Protein export	COG0681	G:Carbohydrate transport and metabolism	EPS30110.1	hypothetical protein PDE_05060 [Penicillium oxalicum 114-2]	sp|Q5B8K4|SEC11_EMENI;	Signal peptidase complex catalytic subunit sec11 OS=Emericella nidulans;	PF00717.23	Peptidase_S24	Peptidase S24-like
	gene-PDE_09594	PDE_09594	hypothetical protein	171.01	173.14	170.2	171.31	177.08	153.66	175.84	165.68	193.82	171.45	167.35	178.447		GO:0070843;GO:0030970;GO:0006616;GO:0031204;GO:0030433;GO:0015031;GO:0044743;GO:0005784;GO:0016021;GO:0015450;GO:0005048	BP:misfolded protein transport;BP:retrograde protein transport, ER to cytosol;BP:SRP-dependent cotranslational protein targeting to membrane, translocation;BP:posttranslational protein targeting to membrane, translocation;BP:ER-associated ubiquitin-dependent protein catabolic process;BP:protein transport;BP:intracellular protein transmembrane import;CC:Sec61 translocon complex;CC:integral compone…	K10956	SEC61A	map04145;map03060;map04141	Phagosome;Protein export;Protein processing in endoplasmic reticulum	COG0201	U:Intracellular trafficking, secretion, and vesicular transport	EPS34630.1	hypothetical protein PDE_09594 [Penicillium oxalicum 114-2]	sp|Q870W0|SC61A_NEUCR;	Protein transport protein SEC61 subunit alpha OS=Neurospora crassa;	PF00344.20;PF10559.9	SecY;Plug_translocon	SecY translocase;Plug domain of Sec61p
	gene-PDE_03251	PDE_03251	hypothetical protein	78.83	77.49	72.22	92.94	97.46	89.38	87.12	83.36	89.08	76.18	93.26	86.52		GO:0015031;GO:0030176	BP:protein transport;CC:integral component of endoplasmic reticulum membrane;	K12275	SEC62	map03060;map04141	Protein export;Protein processing in endoplasmic reticulum	COG5232	U:Intracellular trafficking, secretion, and vesicular transport	EPS28305.1	hypothetical protein PDE_03251 [Penicillium oxalicum 114-2]	sp|Q99161|SEC62_YARLI;	Translocation protein SEC62 OS=Yarrowia lipolytica;	PF03839.16	Sec62	Translocation protein Sec62
	gene-PDE_00532	PDE_00532	hypothetical protein	78.87	76.1	70.93	80.48	84.13	66.98	78.34	74.96	88.46	75.3	77.1967	80.5867		GO:0031204;GO:0016021;GO:0005623	BP:posttranslational protein targeting to membrane, translocation;CC:integral component of membrane;CC:cell;	K09540	SEC63, DNAJC23	map03060;map04141	Protein export;Protein processing in endoplasmic reticulum	COG5407	U:Intracellular trafficking, secretion, and vesicular transport	EPS25598.1	hypothetical protein PDE_00532 [Penicillium oxalicum 114-2]	sp|Q9HGN7|SEC63_SCHPO;	Translocation protein sec63 OS=Schizosaccharomyces pombe;	PF00226.31;PF02889.16	DnaJ;Sec63	DnaJ domain;Sec63 Brl domain
	gene-PDE_03514	PDE_03514	hypothetical protein	33.52	36.75	35.7	57.36	54.36	51.19	39.45	39.36	42.23	35.3233	54.3033	40.3467		GO:0006614;GO:0005785;GO:0005047;GO:0003924;GO:0005525	BP:SRP-dependent cotranslational protein targeting to membrane;CC:signal recognition particle receptor complex;MF:signal recognition particle binding;MF:GTPase activity;MF:GTP binding;	K13431	SRPR	map03060	Protein export	COG0552	U:Intracellular trafficking, secretion, and vesicular transport	EPS28568.1	hypothetical protein PDE_03514 [Penicillium oxalicum 114-2]	sp|P32916|SRPR_YEAST;	Signal recognition particle receptor subunit alpha homolog OS=Saccharomyces cerevisiae;	PF04086.13;PF00448.22;PF02881.19;PF03308.16;PF13604.6	SRP-alpha_N;SRP54;SRP54_N;MeaB;AAA_30	Signal recognition particle, alpha subunit, N-terminal;SRP54-type protein, GTPase domain;SRP54-type protein, helical bundle domain;Methylmalonyl Co-A mutase-associated GTPase MeaB;AAA domain
	gene-PDE_09544	PDE_09544	hypothetical protein	67.36	67.92	66.06	66.18	73.07	65.23	55.8	58.76	58.52	67.1133	68.16	57.6933		GO:0006614;GO:0006616;GO:0005786;GO:0005829;GO:0030942;GO:0003924;GO:0008312;GO:0005525	BP:SRP-dependent cotranslational protein targeting to membrane;BP:SRP-dependent cotranslational protein targeting to membrane, translocation;CC:signal recognition particle, endoplasmic reticulum targeting;CC:cytosol;MF:endoplasmic reticulum signal peptide binding;MF:GTPase activity;MF:7S RNA binding;MF:GTP binding;	K03106	SRP54, ffh	map03060	Protein export	COG0541	U:Intracellular trafficking, secretion, and vesicular transport	EPS34580.1	hypothetical protein PDE_09544 [Penicillium oxalicum 114-2]	sp|Q00179|SRP54_ASPNG;	Signal recognition particle 54 kDa protein homolog OS=Aspergillus niger OX=5061 GN=srpA PE=3 SV=1;	PF00448.22;PF02978.19;PF02881.19;PF02492.19;PF13671.6;PF13207.6;PF13191.6;PF06414.12;PF03308.16;PF01583.20	SRP54;SRP_SPB;SRP54_N;cobW;AAA_33;AAA_17;AAA_16;Zeta_toxin;MeaB;APS_kinase	SRP54-type protein, GTPase domain;Signal peptide binding domain;SRP54-type protein, helical bundle domain;CobW/HypB/UreG, nucleotide-binding domain;AAA domain;AAA domain;AAA ATPase domain;Zeta toxin;Methylmalonyl Co-A mutase-associated GTPase MeaB;Adenylylsulphate kinase
	gene-PDE_03941	PDE_03941	hypothetical protein	59.39	56.11	56.37	57.46	55.25	48.87	61.53	61.39	70.89	57.29	53.86	64.6033		GO:0006614;GO:0005786;GO:0008312	BP:SRP-dependent cotranslational protein targeting to membrane;CC:signal recognition particle, endoplasmic reticulum targeting;MF:7S RNA binding;	K03108	SRP72	map03060	Protein export	ENOG410XRWI	U:Intracellular trafficking, secretion, and vesicular transport	EPS28995.1	hypothetical protein PDE_03941 [Penicillium oxalicum 114-2]	sp|P33731|SRP72_CANLF;	Signal recognition particle subunit SRP72 OS=Canis lupus familiaris OX=9615 GN=SRP72 PE=1 SV=3;	PF17004.5;PF08492.12;PF14559.6;PF12895.7	SRP_TPR_like;SRP72;TPR_19;ANAPC3	Putative TPR-like repeat;SRP72 RNA-binding domain;Tetratricopeptide repeat;Anaphase-promoting complex, cyclosome, subunit 3
COPI	gene-PDE_00683	PDE_00683	hypothetical protein	73.13	73.47	72.95	91.84	85.62	82.92	73.12	78.74	85.07	73.1833	86.7933	78.9767		GO:0006886;GO:0016192;GO:0000139;GO:0030126;GO:0005198	BP:intracellular protein transport;BP:vesicle-mediated transport;CC:Golgi membrane;CC:COPI vesicle coat;MF:structural molecule activity;	K17301	COPB1, SEC26	------	------	COG5096	A:RNA processing and modification	EPS25747.1	hypothetical protein PDE_00683 [Penicillium oxalicum 114-2]	sp|Q9UUF7|COPB_SCHPO;	Coatomer subunit beta OS=Schizosaccharomyces pombe;	PF01602.20;PF07718.12;PF14806.6;PF12717.7;PF13646.6;PF16381.5	Adaptin_N;Coatamer_beta_C;Coatomer_b_Cpla;Cnd1;HEAT_2;Coatomer_g_Cpla	Adaptin N terminal region;Coatomer beta C-terminal region;Coatomer beta subunit appendage platform;non-SMC mitotic condensation complex subunit 1;HEAT repeats;Coatomer subunit gamma-1 C-terminal appendage platform
	gene-PDE_03827	PDE_03827	hypothetical protein	76.68	75.53	72.79	80.34	82.58	70.61	55.62	53.86	56.62	75	77.8433	55.3667		GO:0016192;GO:0006886;GO:0030663;GO:0000139;GO:0030117;GO:0003824;GO:0005198	BP:vesicle-mediated transport;BP:intracellular protein transport;CC:COPI-coated vesicle membrane;CC:Golgi membrane;CC:membrane coat;MF:catalytic activity;MF:structural molecule activity;	K17302	COPB2, SEC27	------	------	ENOG410XNNY	S:Function unknown	EPS28881.1	hypothetical protein PDE_03827 [Penicillium oxalicum 114-2]	sp|O35142|COPB2_RAT;	Coatomer subunit beta' OS=Rattus norvegicus OX=10116 GN=Copb2 PE=1 SV=3;	PF04053.14;PF00400.32	Coatomer_WDAD;WD40	Coatomer WD associated region;WD domain, G-beta repeat
	gene-PDE_05392	PDE_05392	hypothetical protein	89.42	85.82	84.37	91.67	95.6	73.05	87.92	84.6	98.24	86.5367	86.7733	90.2533		GO:0006886;GO:0016192;GO:0000139;GO:0030126;GO:0005198	BP:intracellular protein transport;BP:vesicle-mediated transport;CC:Golgi membrane;CC:COPI vesicle coat;MF:structural molecule activity;	K17267	COPG	------	------	COG5240	U:Intracellular trafficking, secretion, and vesicular transport	EPS30441.1	hypothetical protein PDE_05392 [Penicillium oxalicum 114-2]	sp|P87140|COPG_SCHPO;	Probable coatomer subunit gamma OS=Schizosaccharomyces pombe;	PF01602.20;PF08752.10;PF16381.5;PF13646.6;PF12717.7	Adaptin_N;COP-gamma_platf;Coatomer_g_Cpla;HEAT_2;Cnd1	Adaptin N terminal region;Coatomer gamma subunit appendage platform subdomain;Coatomer subunit gamma-1 C-terminal appendage platform;HEAT repeats;non-SMC mitotic condensation complex subunit 1
	gene-PDE_09110	PDE_09110	hypothetical protein	69.12	69.14	68.88	48.91	53.1	47.29	41.39	43.78	52.29	69.0467	49.7667	45.82		GO:0006888;GO:0006621;GO:0015031;GO:0016021;GO:0005789;GO:0030176;GO:0045015;GO:0046923	BP:ER to Golgi vesicle-mediated transport;BP:protein retention in ER lumen;BP:protein transport;CC:integral component of membrane;CC:endoplasmic reticulum membrane;CC:integral component of endoplasmic reticulum membrane;MF:HDEL sequence binding;MF:ER retention sequence binding;	K10949	KDELR	------	------	COG5196	U:Intracellular trafficking, secretion, and vesicular transport	EPS34146.1	hypothetical protein PDE_09110 [Penicillium oxalicum 114-2]	sp|O94270|ERD2_SCHPO;	ER lumen protein-retaining receptor OS=Schizosaccharomyces pombe;	PF00810.18	ER_lumen_recept	ER lumen protein retaining receptor
	gene-PDE_01727	PDE_01727	hypothetical protein	83.32	82.1	78.03	81.29	87.8	62.55	63.06	65	72.71	81.15	77.2133	66.9233		GO:0006886;GO:0016192;GO:0000139;GO:0030126;GO:0005198	BP:intracellular protein transport;BP:vesicle-mediated transport;CC:Golgi membrane;CC:COPI vesicle coat;MF:structural molecule activity;	K05236	COPA, RET1	------	------	ENOG410XPZS	S:Function unknown	EPS26788.1	hypothetical protein PDE_01727 [Penicillium oxalicum 114-2]	sp|Q96WV5|COPA_SCHPO;	Putative coatomer subunit alpha OS=Schizosaccharomyces pombe;	PF04053.14;PF06957.11;PF00400.32	Coatomer_WDAD;COPI_C;WD40	Coatomer WD associated region;Coatomer;WD domain, G-beta repeat
	gene-PDE_04574	PDE_04574	hypothetical protein	17.33	17.1	16.83	8.61	8.74	6.65	11.83	11.6	12.8	17.0867	8	12.0767		GO:0006351;GO:0016021;GO:0003677;GO:0022857;GO:0032549;GO:0003899	BP:transcription, DNA-templated;CC:integral component of membrane;MF:DNA binding;MF:transmembrane transporter activity;MF:ribonucleoside binding;MF:DNA-directed RNA polymerase activity;	K03021	RPC2, POLR3B	map00240;map03020;map00230	Pyrimidine metabolism;RNA polymerase;Purine metabolism	COG0085	S:Function unknown	EPS29624.1	hypothetical protein PDE_04574 [Penicillium oxalicum 114-2]	sp|Q10233|RPC2_SCHPO;	DNA-directed RNA polymerase III subunit RPC2 OS=Schizosaccharomyces pombe;	PF00562.28;PF04563.15;PF04560.20;PF04561.14;PF04566.13;PF04565.16;PF04567.17	RNA_pol_Rpb2_6;RNA_pol_Rpb2_1;RNA_pol_Rpb2_7;RNA_pol_Rpb2_2;RNA_pol_Rpb2_4;RNA_pol_Rpb2_3;RNA_pol_Rpb2_5	RNA polymerase Rpb2, domain 6;RNA polymerase beta subunit;RNA polymerase Rpb2, domain 7;RNA polymerase Rpb2, domain 2;RNA polymerase Rpb2, domain 4;RNA polymerase Rpb2, domain 3;RNA polymerase Rpb2, domain 5
	gene-PDE_04330	PDE_04330	hypothetical protein	104.32	92.31	82.99	99.07	112.67	99.41	93.13	84.85	100.19	93.2067	103.717	92.7233		GO:0006890;GO:0030126	BP:retrograde vesicle-mediated transport, Golgi to ER;CC:COPI vesicle coat;	K20472	COPZ, RET3	------	------	COG5541	U:Intracellular trafficking, secretion, and vesicular transport	EPS29381.1	hypothetical protein PDE_04330 [Penicillium oxalicum 114-2]	sp|O74891|COPZ_SCHPO;	Probable coatomer subunit zeta OS=Schizosaccharomyces pombe;	PF01217.20	Clat_adaptor_s	Clathrin adaptor complex small chain
	gene-PDE_00520	PDE_00520	hypothetical protein	47.12	46.01	47.3	47.34	53.23	44.41	52.45	51.18	53.67	46.81	48.3267	52.4333		GO:0015031;GO:0006890;GO:0030126;GO:0000139	BP:protein transport;BP:retrograde vesicle-mediated transport, Golgi to ER;CC:COPI vesicle coat;CC:Golgi membrane;	K20471	COPD, ARCN1, RET2	------	------	ENOG410XRH2	U:Intracellular trafficking, secretion, and vesicular transport	EPS25586.1	hypothetical protein PDE_00520 [Penicillium oxalicum 114-2]	sp|P53619|COPD_BOVIN;	Coatomer subunit delta OS=Bos taurus OX=9913 GN=ARCN1 PE=1 SV=1;	PF00928.21;PF01217.20;PF10291.9;PF08579.11	Adap_comp_sub;Clat_adaptor_s;muHD;RPM2	Adaptor complexes medium subunit family;Clathrin adaptor complex small chain;Muniscin C-terminal mu homology domain;Mitochondrial ribonuclease P subunit
COPII	gene-PDE_00221	PDE_00221	hypothetical protein	32.34	33.74	33.1	30.28	28.88	27.8	29.22	30.16	33.54	33.06	28.9867	30.9733		GO:0048280;GO:0006886;GO:0000139	BP:vesicle fusion with Golgi apparatus;BP:intracellular protein transport;CC:Golgi membrane;	K20361	USO1	------	------	ENOG410XRCG	U:Intracellular trafficking, secretion, and vesicular transport	EPS25288.1	hypothetical protein PDE_00221 [Penicillium oxalicum 114-2]	sp|P25386|USO1_YEAST;	Intracellular protein transport protein USO1 OS=Saccharomyces cerevisiae;	PF04869.14;PF04871.13	Uso1_p115_head;Uso1_p115_C	Uso1 / p115 like vesicle tethering protein, head region;Uso1 / p115 like vesicle tethering protein, C terminal region
	gene-PDE_00344	PDE_00344	hypothetical protein	135.19	136.24	119.45	82.99	81.45	75.4	100.14	93.44	97.23	130.293	79.9467	96.9367		GO:0016021	CC:integral component of membrane;	K20369	ERV29, SURF4	------	------	COG2259	S:Function unknown	EPS25411.1	hypothetical protein PDE_00344 [Penicillium oxalicum 114-2]	sp|O74559|SURF4_SCHPO;	Surfeit locus protein 4 homolog OS=Schizosaccharomyces pombe;	PF02077.15	SURF4	SURF4 family
	gene-PDE_00613	PDE_00613	hypothetical protein	137.46	142.3	133.04	135.1	129.25	129.04	141.79	126.92	128.23	137.6	131.13	132.313		GO:0016021	CC:integral component of membrane;	K20347	TMED2, EMP24	------	------	ENOG410XQCK	U:Intracellular trafficking, secretion, and vesicular transport	EPS25679.1	hypothetical protein PDE_00613 [Penicillium oxalicum 114-2]	sp|P32803|EMP24_YEAST;	Endosomal protein P24B OS=Saccharomyces cerevisiae;	PF01105.24	EMP24_GP25L	emp24/gp25L/p24 family/GOLD
	gene-PDE_02151	PDE_02151	hypothetical protein	57.87	56.97	55.92	90.92	83.9	79.77	38.99	39.21	46.04	56.92	84.8633	41.4133		GO:0006090;GO:0016192;GO:0015031;GO:0045254;GO:0005794;GO:0016021;GO:0005759;GO:0005484;GO:0004742	BP:pyruvate metabolic process;BP:vesicle-mediated transport;BP:protein transport;CC:pyruvate dehydrogenase complex;CC:Golgi apparatus;CC:integral component of membrane;CC:mitochondrial matrix;MF:SNAP receptor activity;MF:dihydrolipoyllysine-residue acetyltransferase activity;	K08496	GOSR2, BOS1	map04130	SNARE interactions in vesicular transport	ENOG4111M37	U:Intracellular trafficking, secretion, and vesicular transport	EPS27208.1	hypothetical protein PDE_02151 [Penicillium oxalicum 114-2]	sp|Q6BZQ6|BOS1_YARLI;	Protein transport protein BOS1 OS=Yarrowia lipolytica;	PF12352.8;PF03908.13	V-SNARE_C;Sec20	Snare region anchored in the vesicle membrane C-terminus;Sec20
	gene-PDE_02951	PDE_02951	hypothetical protein	494.72	499.03	494.13	618.04	595.69	530.59	476.05	463.82	473.03	495.96	581.44	470.967		GO:0006888;GO:0006886;GO:0006998;GO:0016192;GO:0005794;GO:0000139;GO:0005783;GO:0005789;GO:0012507;GO:0016787;GO:0005525	BP:ER to Golgi vesicle-mediated transport;BP:intracellular protein transport;BP:nuclear envelope organization;BP:vesicle-mediated transport;CC:Golgi apparatus;CC:Golgi membrane;CC:endoplasmic reticulum;CC:endoplasmic reticulum membrane;CC:ER to Golgi transport vesicle membrane;MF:hydrolase activity;MF:GTP binding;	K07953	SAR1	map04141	Protein processing in endoplasmic reticulum	ENOG410YIKI	U:Intracellular trafficking, secretion, and vesicular transport	EPS28006.1	hypothetical protein PDE_02951 [Penicillium oxalicum 114-2]	sp|Q0CUN7|SAR1_ASPTN;	Small COPII coat GTPase sar1 OS=Aspergillus terreus;	PF00025.21;PF00503.20;PF09439.10;PF01926.23;PF08477.13;PF00071.22;PF04670.12	Arf;G-alpha;SRPRB;MMR_HSR1;Roc;Ras;Gtr1_RagA	ADP-ribosylation factor family;G-protein alpha subunit;Signal recognition particle receptor beta subunit;50S ribosome-binding GTPase;Ras of Complex, Roc, domain of DAPkinase;Ras family;Gtr1/RagA G protein conserved region
	gene-PDE_03004	PDE_03004	hypothetical protein	127.71	129.24	130.85	130.41	140.38	117.27	141.55	134.41	143.89	129.267	129.353	139.95		GO:0090114;GO:0006412;GO:0006886;GO:0005840;GO:0005789;GO:0000139;GO:0030127;GO:0003735;GO:0008270;GO:0016757	BP:COPII-coated vesicle budding;BP:translation;BP:intracellular protein transport;CC:ribosome;CC:endoplasmic reticulum membrane;CC:Golgi membrane;CC:COPII vesicle coat;MF:structural constituent of ribosome;MF:zinc ion binding;MF:transferase activity, transferring glycosyl groups;	K14006	SEC23	map04141	Protein processing in endoplasmic reticulum	COG5047	U:Intracellular trafficking, secretion, and vesicular transport	EPS28058.1	hypothetical protein PDE_03004 [Penicillium oxalicum 114-2]	sp|Q2URM9|SEC23_ASPOR;	Protein transport protein sec23 OS=Aspergillus oryzae;	PF04811.15;PF08033.12;PF04815.15;PF04810.15;PF00626.22	Sec23_trunk;Sec23_BS;Sec23_helical;zf-Sec23_Sec24;Gelsolin	Sec23/Sec24 trunk domain;Sec23/Sec24 beta-sandwich domain;Sec23/Sec24 helical domain;Sec23/Sec24 zinc finger;Gelsolin repeat
	gene-PDE_03528	PDE_03528	hypothetical protein	21.85	21.26	19.33	22.55	22.88	13.79	18.55	18.61	20.91	20.8133	19.74	19.3567		GO:0048208;GO:0015031;GO:0006914;GO:0000139;GO:0005789	BP:COPII vesicle coating;BP:protein transport;BP:autophagy;CC:Golgi membrane;CC:endoplasmic reticulum membrane;	K20353	SEC16	------	------	ENOG410XZ6H;ENOG41100S8	U:Intracellular trafficking, secretion, and vesicular transport;S:Function unknown	EPS28582.1	hypothetical protein PDE_03528 [Penicillium oxalicum 114-2]	sp|A1DLN3|SEC16_NEOFI;	COPII coat assembly protein sec16 OS=Neosartorya fischeri;	PF12931.7;PF12935.7;PF12932.7	Sec16_C;Sec16_N;Sec16	Sec23-binding domain of Sec16;Vesicle coat trafficking protein Sec16 N-terminus;Vesicle coat trafficking protein Sec16 mid-region
	gene-PDE_03546	PDE_03546	hypothetical protein	111.07	113.04	119.52	115.66	114.31	117.69	103.19	94.11	125.32	114.543	115.887	107.54		GO:0016192;GO:0016021	BP:vesicle-mediated transport;CC:integral component of membrane;	K08517	SEC22	map04145;map04130	Phagosome;SNARE interactions in vesicular transport	COG5143	S:Function unknown	EPS28600.1	hypothetical protein PDE_03546 [Penicillium oxalicum 114-2]	sp|Q9Y7L0|SEC22_SCHPO;	Protein transport protein sec22 OS=Schizosaccharomyces pombe;	PF13774.6;PF00957.21	Longin;Synaptobrevin	Regulated-SNARE-like domain;Synaptobrevin
	gene-PDE_05855	PDE_05855	hypothetical protein	58.05	54.39	51.47	50.9	63.28	65	45.22	45.51	44.2	54.6367	59.7267	44.9767		GO:0048193;GO:0005794;GO:0005783;GO:0030008	BP:Golgi vesicle transport;CC:Golgi apparatus;CC:endoplasmic reticulum;CC:TRAPP complex;	K20302	TRAPPC3, BET3	------	------	ENOG410Z1VV	U:Intracellular trafficking, secretion, and vesicular transport	EPS30902.1	hypothetical protein PDE_05855 [Penicillium oxalicum 114-2]	sp|P36149|BET3_YEAST;	Trafficking protein particle complex subunit BET3 OS=Saccharomyces cerevisiae;	PF04051.16	TRAPP	Transport protein particle
	gene-PDE_08194	PDE_08194	hypothetical protein	59.4	56.58	55.82	61.89	62.54	55.62	56.33	54.51	59.48	57.2667	60.0167	56.7733		GO:0006888;GO:0006886;GO:0030127;GO:0004707;GO:0008270;GO:0005524	BP:ER to Golgi vesicle-mediated transport;BP:intracellular protein transport;CC:COPII vesicle coat;MF:MAP kinase activity;MF:zinc ion binding;MF:ATP binding;	K14007	SEC24	map04141	Protein processing in endoplasmic reticulum	COG5028	U:Intracellular trafficking, secretion, and vesicular transport	EPS33232.1	hypothetical protein PDE_08194 [Penicillium oxalicum 114-2]	sp|A1CUC3|SEC24_ASPCL;	Protein transport protein sec24 OS=Aspergillus clavatus;	PF04811.15;PF04815.15;PF08033.12;PF04810.15;PF00626.22	Sec23_trunk;Sec23_helical;Sec23_BS;zf-Sec23_Sec24;Gelsolin	Sec23/Sec24 trunk domain;Sec23/Sec24 helical domain;Sec23/Sec24 beta-sandwich domain;Sec23/Sec24 zinc finger;Gelsolin repeat
	gene-PDE_08717	PDE_08717	hypothetical protein	55.89	56.41	55.49	53.58	54.06	36.17	39.5	37.96	43.94	55.93	47.9367	40.4667		GO:0090114;GO:0006888;GO:0090110;GO:0007029;GO:0006886;GO:0015031;GO:0005737;GO:0000139;GO:0012507;GO:0005789;GO:0030127;GO:0070971;GO:0005198	BP:COPII-coated vesicle budding;BP:ER to Golgi vesicle-mediated transport;BP:cargo loading into COPII-coated vesicle;BP:endoplasmic reticulum organization;BP:intracellular protein transport;BP:protein transport;CC:cytoplasm;CC:Golgi membrane;CC:ER to Golgi transport vesicle membrane;CC:endoplasmic reticulum membrane;CC:COPII vesicle coat;CC:endoplasmic reticulum exit site;MF:structural molecule a…	K14005	SEC31	map04141	Protein processing in endoplasmic reticulum	ENOG410XQ1D;ENOG411006J	U:Intracellular trafficking, secretion, and vesicular transport;	EPS33755.1	hypothetical protein PDE_08717 [Penicillium oxalicum 114-2]	sp|Q4X0M4|SEC31_ASPFU;	Protein transport protein sec31 OS=Neosartorya fumigata;	PF07304.11;PF12931.7	SRA1;Sec16_C	Steroid receptor RNA activator;Sec23-binding domain of Sec16
	gene-PDE_08727	PDE_08727	hypothetical protein	192.86	192.33	185.34	210.37	212.49	189.27	144.42	137.75	149.73	190.177	204.043	143.967		GO:0006886;GO:0005623	BP:intracellular protein transport;CC:cell;	K15296	NAPA, SNAPA, SEC17	map04138	Autophagy - yeast	ENOG410XPQ6	U:Intracellular trafficking, secretion, and vesicular transport	EPS33765.1	hypothetical protein PDE_08727 [Penicillium oxalicum 114-2]	sp|Q9P4X4|SEC17_SCHPO;	Probable vesicular-fusion protein sec17 homolog OS=Schizosaccharomyces pombe;	PF14938.6;PF13424.6	SNAP;TPR_12	Soluble NSF attachment protein, SNAP;Tetratricopeptide repeat
	gene-PDE_09059	PDE_09059	hypothetical protein	151.22	158.76	151.66	177.55	175.73	182.58	124.36	121.22	116.51	153.88	178.62	120.697		GO:0090114;GO:0015031;GO:1904263;GO:0000139;GO:0030127;GO:0005198	BP:COPII-coated vesicle budding;BP:protein transport;BP:positive regulation of TORC1 signaling;CC:Golgi membrane;CC:COPII vesicle coat;MF:structural molecule activity;	K14004	SEC13	map03013;map04141	RNA transport;Protein processing in endoplasmic reticulum	ENOG410XPFM	U:Intracellular trafficking, secretion, and vesicular transport	EPS34097.1	hypothetical protein PDE_09059 [Penicillium oxalicum 114-2]	sp|Q0CHM0|SEC13_ASPTN;	Protein transport protein sec13 OS=Aspergillus terreus;	PF00400.32;PF12894.7;PF12657.7	WD40;ANAPC4_WD40;TFIIIC_delta	WD domain, G-beta repeat;Anaphase-promoting complex subunit 4 WD40 domain;Transcription factor IIIC subunit delta N-term
	gene-PDE_09122	PDE_09122	hypothetical protein	179.65	165.31	185.39	211.33	236.35	197.81	176.87	174.03	200.24	176.783	215.163	183.713		GO:0003924;GO:0008270;GO:0008237;GO:0005525	MF:GTPase activity;MF:zinc ion binding;MF:metallopeptidase activity;MF:GTP binding;	K07874	RAB1A	------	------	ENOG410XQN5;ENOG4111IWZ	S:Function unknown;	XP_001393994.1	GTP-binding protein ypt1 [Aspergillus niger CBS 513.88]	sp|P33723|YPT1_NEUCR;	GTP-binding protein ypt1 OS=Neurospora crassa;	PF00071.22;PF08477.13;PF00025.21;PF01926.23;PF00009.27;PF04670.12;PF09439.10	Ras;Roc;Arf;MMR_HSR1;GTP_EFTU;Gtr1_RagA;SRPRB	Ras family;Ras of Complex, Roc, domain of DAPkinase;ADP-ribosylation factor family;50S ribosome-binding GTPase;Elongation factor Tu GTP binding domain;Gtr1/RagA G protein conserved region;Signal recognition particle receptor beta subunit
ERAD	gene-PDE_00580	PDE_00580	hypothetical protein	34.66	33.79	33.73	38.14	38.93	35.45	44.02	40.94	46.91	34.06	37.5067	43.9567		GO:0016021;GO:0016874	CC:integral component of membrane;MF:ligase activity;	K14026	SEL1, SEL1L	map04141	Protein processing in endoplasmic reticulum	COG0790	S:Function unknown	EPS25646.1	hypothetical protein PDE_00580 [Penicillium oxalicum 114-2]	sp|O13875|YE1A_SCHPO;	Uncharacterized Sel1-like repeat-containing protein C1B3.10c OS=Schizosaccharomyces pombe;	PF08238.12	Sel1	Sel1 repeat
	gene-PDE_03052	PDE_03052	hypothetical protein	61.35	62.49	56.54	58.03	61.78	53.98	37.95	34.86	39.11	60.1267	57.93	37.3067		GO:0006511;GO:0003955;GO:0010181	BP:ubiquitin-dependent protein catabolic process;MF:NA;MF:FMN binding;	K14015	NPLOC4, NPL4	map04141	Protein processing in endoplasmic reticulum	COG5100	Y:Nuclear structure	EPS28106.1	hypothetical protein PDE_03052 [Penicillium oxalicum 114-2]	sp|Q2URI8|NPL4_ASPOR;	Nuclear protein localization protein 4 OS=Aspergillus oryzae;	PF05021.15;PF05020.15	NPL4;zf-NPL4	NPL4 family;NPL4 family, putative zinc binding region
	gene-PDE_04210	PDE_04210	hypothetical protein	40.15	41.18	41.87	42.24	46.26	16.38	31.87	28.8	36.48	41.0667	34.96	32.3833		GO:0016021;GO:0008270	CC:integral component of membrane;MF:zinc ion binding;	K10661	MARCH6, DOA10	map04141	Protein processing in endoplasmic reticulum	COG5183	O:Posttranslational modification, protein turnover, chaperones	EPS29261.1	hypothetical protein PDE_04210 [Penicillium oxalicum 114-2]	sp|O60103|DOA10_SCHPO;	ERAD-associated E3 ubiquitin-protein ligase doa10 OS=Schizosaccharomyces pombe;	PF12906.7	RINGv	RING-variant domain
	gene-PDE_04571	PDE_04571	hypothetical protein	58.41	60.22	65.88	63.31	72.05	59.04	51.91	47.29	51.25	61.5033	64.8	50.15		GO:0006511	BP:ubiquitin-dependent protein catabolic process;	K14016	UFD1	map04141	Protein processing in endoplasmic reticulum	COG5140	O:Posttranslational modification, protein turnover, chaperones	EPS29621.1	hypothetical protein PDE_04571 [Penicillium oxalicum 114-2]	sp|O42915|UFD1_SCHPO;	Ubiquitin fusion degradation protein 1 OS=Schizosaccharomyces pombe;	PF03152.14	UFD1	Ubiquitin fusion degradation protein UFD1
	gene-PDE_05221	PDE_05221	hypothetical protein	39.8	40.08	40.41	80.37	75.41	56.22	32.57	29.39	33.97	40.0967	70.6667	31.9767		------	------	K01456	E3.5.1.52, NGLY1, PNG1	map04141	Protein processing in endoplasmic reticulum	ENOG410XP69	O:Posttranslational modification, protein turnover, chaperones	EPS30270.1	hypothetical protein PDE_05221 [Penicillium oxalicum 114-2]	sp|Q2UPS5|PNG1_ASPOR;	Protein png1 OS=Aspergillus oryzae;	PF03835.15;PF01841.19	Rad4;Transglut_core	Rad4 transglutaminase-like domain;Transglutaminase-like superfamily
	gene-PDE_05852	PDE_05852	putative alpha-mannosidase	11.12	11.58	11.54	5.87	5.99	4.63	14.02	12.45	14.36	11.4133	5.49667	13.61		GO:0008152;GO:0016020;GO:0016021;GO:0004571;GO:0005509	BP:metabolic process;CC:membrane;CC:integral component of membrane;MF:mannosyl-oligosaccharide 1,2-alpha-mannosidase activity;MF:calcium ion binding;	------	------	------	------	ENOG410XS6F	O:Posttranslational modification, protein turnover, chaperones	EPS30899.1	putative alpha-mannosidase [Penicillium oxalicum 114-2]	sp|O94726|MNL1_SCHPO;	ER degradation-enhancing alpha-mannosidase-like protein 1 OS=Schizosaccharomyces pombe;	PF01532.20	Glyco_hydro_47	Glycosyl hydrolase family 47
	gene-PDE_06321	PDE_06321	hypothetical protein	29.87	30.84	29.71	24.78	24.96	14.5	29.02	29.3	35.07	30.14	21.4133	31.13		GO:0016021;GO:0008270	CC:integral component of membrane;MF:zinc ion binding;	K10601	SYVN1, HRD1	map04120;map04141	Ubiquitin mediated proteolysis;Protein processing in endoplasmic reticulum	COG5243	O:Posttranslational modification, protein turnover, chaperones	EPS31366.1	hypothetical protein PDE_06321 [Penicillium oxalicum 114-2]	sp|Q5Z880|HRD1_ORYSJ;	ERAD-associated E3 ubiquitin-protein ligase HRD1 OS=Oryza sativa subsp. japonica OX=39947 GN=HRD1 PE=2 SV=1;	PF12678.7;PF13639.6;PF00097.25;PF13923.6;PF13445.6;PF13920.6;PF17120.5;PF14634.6	zf-rbx1;zf-RING_2;zf-C3HC4;zf-C3HC4_2;zf-RING_UBOX;zf-C3HC4_3;Zn_ribbon_17;zf-RING_5	RING-H2 zinc finger domain;Ring finger domain;Zinc finger, C3HC4 type;Zinc finger, C3HC4 type;RING-type zinc-finger;Zinc finger, C3HC4 type;Zinc-ribbon, C4HC2 type;zinc-RING finger domain
	gene-PDE_07822	PDE_07822	hypothetical protein	1453.87	1414.35	1311.64	1431.26	1390.62	1073.47	739.71	847.06	758.78	1393.29	1298.45	781.85		GO:0034067;GO:0051228;GO:0035103;GO:0006511;GO:0051306;GO:0061166;GO:0051301;GO:0005737;GO:0000790;GO:1990023;GO:0016787;GO:0030674;GO:0005524	BP:protein localization to Golgi apparatus;BP:mitotic spindle disassembly;BP:sterol regulatory element binding protein cleavage;BP:ubiquitin-dependent protein catabolic process;BP:mitotic sister chromatid separation;BP:establishment of endoplasmic reticulum localization involved in endoplasmic reticulum polarization at cell division site;BP:cell division;CC:cytoplasm;CC:nuclear chromatin;CC:mitot…	K13525	VCP, CDC48	map04141	Protein processing in endoplasmic reticulum	COG0464	U:Intracellular trafficking, secretion, and vesicular transport	EPS32861.1	hypothetical protein PDE_07822 [Penicillium oxalicum 114-2]	sp|Q5AWS6|CDC48_EMENI;	Cell division control protein 48 OS=Emericella nidulans;	PF00004.29;PF17862.1;PF02359.18;PF07724.14;PF05496.12;PF13671.6;PF13191.6;PF07728.14;PF06068.13;PF02933.17;PF09336.10	AAA;AAA_lid_3;CDC48_N;AAA_2;RuvB_N;AAA_33;AAA_16;AAA_5;TIP49;CDC48_2;Vps4_C	ATPase family associated with various cellular activities;AAA+ lid domain;Cell division protein 48;AAA domain;Holliday junction DNA helicase RuvB P-loop domain;AAA domain;AAA ATPase domain;AAA domain;TIP49 P-loop domain;Cell division protein 48;Vps4 C terminal oligomerisation domain
	gene-PDE_09559	PDE_09559	hypothetical protein	53.82	57.7	53.44	85.69	92.7	82.63	86.29	67.05	68.83	54.9867	87.0067	74.0567		GO:0000209;GO:0006511;GO:0030433;GO:0005783;GO:0005829;GO:0016740;GO:0016874;GO:0061631;GO:0005524	BP:protein polyubiquitination;BP:ubiquitin-dependent protein catabolic process;BP:ER-associated ubiquitin-dependent protein catabolic process;CC:endoplasmic reticulum;CC:cytosol;MF:transferase activity;MF:ligase activity;MF:ubiquitin conjugating enzyme activity;MF:ATP binding;	K04555	UBE2G2, UBC7	map04120;map04141	Ubiquitin mediated proteolysis;Protein processing in endoplasmic reticulum	ENOG410Y0NU	O:Posttranslational modification, protein turnover, chaperones	EPS34595.1	hypothetical protein PDE_09559 [Penicillium oxalicum 114-2]	sp|O00102|UBC7_SCHPO;	Ubiquitin-conjugating enzyme E2-18 kDa OS=Schizosaccharomyces pombe;	PF00179.26	UQ_con	Ubiquitin-conjugating enzyme
Glycosylation	gene-PDE_00905	PDE_00905	putative Dol-P-Man: protein alpha-mannosyltransferase	96.4	93.36	94.68	88.45	90.75	76.53	79.79	77.77	83.49	94.8133	85.2433	80.35		GO:0006493;GO:0016021;GO:0000030	BP:protein O-linked glycosylation;CC:integral component of membrane;MF:mannosyltransferase activity;	K00728	POMT, pmt	map00514;map00515	Other types of O-glycan biosynthesis;Mannose type O-glycan biosynthesis	COG1928	S:Function unknown	EPS25969.1	putative Dol-P-Man: protein alpha-mannosyltransferase [Penicillium oxalicum 114-2]	sp|Q59X23|PMT4_CANAL;	Dolichyl-phosphate-mannose--protein mannosyltransferase 4 OS=Candida albicans;	PF02366.18;PF16192.5;PF02815.19	PMT;PMT_4TMC;MIR	Dolichyl-phosphate-mannose-protein mannosyltransferase;C-terminal four TMM region of protein-O-mannosyltransferase;MIR domain
	gene-PDE_00917	PDE_00917	putative Dol-PP-alpha-oligosaccharide: protein beta-oligosaccharyltransferase	48.82	47.99	48.07	44.15	42.31	32.32	54.17	50.94	55.41	48.2933	39.5933	53.5067		GO:0006486;GO:0016021;GO:0004576;GO:0016740	BP:protein glycosylation;CC:integral component of membrane;MF:oligosaccharyl transferase activity;MF:transferase activity;	K07151	STT3	map00510;map00513;map04141	N-Glycan biosynthesis;Various types of N-glycan biosynthesis;Protein processing in endoplasmic reticulum	COG1287	S:Function unknown	EPS25981.1	putative Dol-PP-alpha-oligosaccharide: protein beta-oligosaccharyltransferase [Penicillium oxalicum 114-2]	sp|O94335|STT3_SCHPO;	Dolichyl-diphosphooligosaccharide--protein glycosyltransferase subunit stt3 OS=Schizosaccharomyces pombe;	PF02516.14	STT3	Oligosaccharyl transferase STT3 subunit
	gene-PDE_01584	PDE_01584	putative Dol-P-Man: protein alpha-mannosyltransferase	105.71	107.59	104.53	148.82	151.71	121.78	145.54	142.52	151.23	105.943	140.77	146.43		GO:0006493;GO:0016021;GO:0000030	BP:protein O-linked glycosylation;CC:integral component of membrane;MF:mannosyltransferase activity;	K00728	POMT, pmt	map00514;map00515	Other types of O-glycan biosynthesis;Mannose type O-glycan biosynthesis	COG1928	S:Function unknown	EPS26646.1	putative Dol-P-Man: protein alpha-mannosyltransferase [Penicillium oxalicum 114-2]	sp|P33775|PMT1_YEAST;	Dolichyl-phosphate-mannose--protein mannosyltransferase 1 OS=Saccharomyces cerevisiae;	PF02366.18;PF16192.5;PF02815.19	PMT;PMT_4TMC;MIR	Dolichyl-phosphate-mannose-protein mannosyltransferase;C-terminal four TMM region of protein-O-mannosyltransferase;MIR domain
	gene-PDE_02346	PDE_02346	putative Dol-P-Man: protein alpha-mannosyltransferase	452.7	422.47	436.11	538.15	521.98	485.35	408.54	417.21	414.33	437.093	515.16	413.36		GO:0006493;GO:0016021;GO:0005789;GO:0004169;GO:0000030	BP:protein O-linked glycosylation;CC:integral component of membrane;CC:endoplasmic reticulum membrane;MF:dolichyl-phosphate-mannose-protein mannosyltransferase activity;MF:mannosyltransferase activity;	K00728	POMT, pmt	map00514;map00515	Other types of O-glycan biosynthesis;Mannose type O-glycan biosynthesis	COG1928	O:Posttranslational modification, protein turnover, chaperones	EPS27403.1	putative Dol-P-Man: protein alpha-mannosyltransferase [Penicillium oxalicum 114-2]	sp|Q5ADM9|PMT2_CANAL;	Dolichyl-phosphate-mannose--protein mannosyltransferase 2 OS=Candida albicans;	PF02366.18;PF16192.5;PF02815.19	PMT;PMT_4TMC;MIR	Dolichyl-phosphate-mannose-protein mannosyltransferase;C-terminal four TMM region of protein-O-mannosyltransferase;MIR domain
	gene-PDE_03606	PDE_03606	hypothetical protein	48.82	40.27	40.79	38.73	43.24	42.4	45.77	42.07	43.44	43.2933	41.4567	43.76		GO:0006486;GO:0016021;GO:0005789;GO:0004579	BP:protein glycosylation;CC:integral component of membrane;CC:endoplasmic reticulum membrane;MF:dolichyl-diphosphooligosaccharide-protein glycotransferase activity;	K12666	OST1, RPN1	map00510;map00513;map04141	N-Glycan biosynthesis;Various types of N-glycan biosynthesis;Protein processing in endoplasmic reticulum	ENOG410XQVZ	S:Function unknown	EPS28660.1	hypothetical protein PDE_03606 [Penicillium oxalicum 114-2]	sp|P41543|OST1_YEAST;	Dolichyl-diphosphooligosaccharide--protein glycosyltransferase subunit 1 OS=Saccharomyces cerevisiae;	PF04597.14	Ribophorin_I	Ribophorin I
	gene-PDE_09366	PDE_09366	hypothetical protein	64.82	62.3	68.15	70.9	69.27	68.79	77.62	72.8	80.21	65.09	69.6533	76.8767		GO:0018279;GO:0016021;GO:0005789;GO:0016740	BP:protein N-linked glycosylation via asparagine;CC:integral component of membrane;CC:endoplasmic reticulum membrane;MF:transferase activity;	K12670	WBP1	map00510;map00513;map04141	N-Glycan biosynthesis;Various types of N-glycan biosynthesis;Protein processing in endoplasmic reticulum	ENOG410XSF3	S:Function unknown	EPS34402.1	hypothetical protein PDE_09366 [Penicillium oxalicum 114-2]	sp|O59866|OSTB_SCHPO;	Dolichyl-diphosphooligosaccharide--protein glycosyltransferase subunit wbp1 OS=Schizosaccharomyces pombe;	PF03345.14	DDOST_48kD	Oligosaccharyltransferase 48 kDa subunit beta
Protein fording	gene-PDE_00412	PDE_00412	hypothetical protein	51.81	51.83	51.39	35.66	37.57	28.52	47.62	46.54	51.09	51.6767	33.9167	48.4167		GO:0005524	MF:ATP binding;	K09486	HYOU1	map04141	Protein processing in endoplasmic reticulum	COG0443	S:Function unknown	EPS25479.1	hypothetical protein PDE_00412 [Penicillium oxalicum 114-2]	sp|Q7ZUW2|HYOU1_DANRE;	Hypoxia up-regulated protein 1 OS=Danio rerio OX=7955 GN=hyou1 PE=2 SV=1;	PF00012.20	HSP70	Hsp70 protein
	gene-PDE_00590	PDE_00590	hypothetical protein	25.45	29.12	25.97	18.03	24.07	22.93	14.14	19.2	21.79	26.8467	21.6767	18.3767		GO:0030176;GO:0016971	CC:integral component of endoplasmic reticulum membrane;MF:flavin-linked sulfhydryl oxidase activity;	------	------	------	------	COG5054	O:Posttranslational modification, protein turnover, chaperones	EPS25656.1	hypothetical protein PDE_00590 [Penicillium oxalicum 114-2]	sp|Q12284|ERV2_YEAST;	FAD-linked sulfhydryl oxidase ERV2 OS=Saccharomyces cerevisiae;	PF04777.13	Evr1_Alr	Erv1 / Alr family
	gene-PDE_02548	PDE_02548	putative alpha-mannosidase	22.98	22.75	23.28	27.63	28.64	22.93	20.35	18.32	20.79	23.0033	26.4	19.82		GO:0035977;GO:0008152;GO:0097466;GO:0005783;GO:0016021;GO:0016020;GO:0004571;GO:0005509	BP:protein deglycosylation involved in glycoprotein catabolic process;BP:metabolic process;BP:glycoprotein ERAD pathway;CC:endoplasmic reticulum;CC:integral component of membrane;CC:membrane;MF:mannosyl-oligosaccharide 1,2-alpha-mannosidase activity;MF:calcium ion binding;	K01230	MAN1	map00510;map00513;map04141	N-Glycan biosynthesis;Various types of N-glycan biosynthesis;Protein processing in endoplasmic reticulum	ENOG410XP04	G:Carbohydrate transport and metabolism	EPS27605.1	putative alpha-mannosidase [Penicillium oxalicum 114-2]	sp|Q8J0Q0|MNS1_CANAX;	Mannosyl-oligosaccharide 1,2-alpha-mannosidase OS=Candida albicans OX=5476 GN=MNS1 PE=3 SV=2;	PF01532.20	Glyco_hydro_47	Glycosyl hydrolase family 47
	gene-PDE_04145	PDE_04145	hypothetical protein	51.45	52.98	49.06	46.24	51.74	54.28	91.57	86.03	91.2	51.1633	50.7533	89.6		GO:0006457;GO:0009408;GO:0016021;GO:0031072;GO:0051082;GO:0046872;GO:0005524	BP:protein folding;BP:response to heat;CC:integral component of membrane;MF:heat shock protein binding;MF:unfolded protein binding;MF:metal ion binding;MF:ATP binding;	K14002	SCJ1	map04141	Protein processing in endoplasmic reticulum	COG0484	S:Function unknown	EPS29196.1	hypothetical protein PDE_04145 [Penicillium oxalicum 114-2]	sp|O94625|SPJ1_SCHPO;	DnaJ-related protein spj1 OS=Schizosaccharomyces pombe;	PF01556.18;PF00226.31;PF00684.19;PF15777.5	DnaJ_C;DnaJ;DnaJ_CXXCXGXG;Anti-TRAP	DnaJ C terminal domain;DnaJ domain;DnaJ central domain;Tryptophan RNA-binding attenuator protein inhibitory protein
	gene-PDE_09249	PDE_09249	putative alpha-mannosidase	49.31	46.32	45.7	83.18	84.31	83.72	44.23	44.62	45.52	47.11	83.7367	44.79		GO:0008152;GO:0016020;GO:0016021;GO:0004571;GO:0005509	BP:metabolic process;CC:membrane;CC:integral component of membrane;MF:mannosyl-oligosaccharide 1,2-alpha-mannosidase activity;MF:calcium ion binding;	K01230	MAN1	map00510;map00513;map04141	N-Glycan biosynthesis;Various types of N-glycan biosynthesis;Protein processing in endoplasmic reticulum	ENOG410XP04	S:Function unknown	EPS34285.1	putative alpha-mannosidase [Penicillium oxalicum 114-2]	sp|Q8J0Q0|MNS1_CANAX;	Mannosyl-oligosaccharide 1,2-alpha-mannosidase OS=Candida albicans OX=5476 GN=MNS1 PE=3 SV=2;	PF01532.20	Glyco_hydro_47	Glycosyl hydrolase family 47
	gene-PDE_09505	PDE_09505	putative alpha-glucosidase	0	0	1.77	5.29	7.53	5.58	11.59	10.78	14.44	0.59	6.13333	12.27		GO:0005975;GO:0030246;GO:0004553	BP:carbohydrate metabolic process;MF:carbohydrate binding;MF:hydrolase activity, hydrolyzing O-glycosyl compounds;	K05546	GANAB	map00510;map04141	N-Glycan biosynthesis;Protein processing in endoplasmic reticulum	COG1501	F:Nucleotide transport and metabolism	EPS34541.1	putative alpha-glucosidase [Penicillium oxalicum 114-2]	sp|Q9US55|GLU2A_SCHPO;	Glucosidase 2 subunit alpha OS=Schizosaccharomyces pombe;	PF01055.26;PF13802.6;PF17137.4	Glyco_hydro_31;Gal_mutarotas_2;DUF5110	Glycosyl hydrolases family 31;Galactose mutarotase-like;Domain of unknown function
Golgi processing	gene-PDE_01644	PDE_01644	hypothetical protein	38.17	35.99	36.43	35.83	39.77	31.83	28.75	27.72	28.12	36.8633	35.81	28.1967		GO:0016021;GO:0005774;GO:0004177;GO:0004252;GO:0008236	CC:integral component of membrane;CC:vacuolar membrane;MF:aminopeptidase activity;MF:serine-type endopeptidase activity;MF:serine-type peptidase activity;	K01282	E3.4.14.-	------	------	COG1506	U:Intracellular trafficking, secretion, and vesicular transport	EPS26706.1	hypothetical protein PDE_01644 [Penicillium oxalicum 114-2]	sp|B6HFS8|DAPB_PENRW;	Probable dipeptidyl-aminopeptidase B OS=Penicillium rubens;	PF00930.21;PF00326.21;PF02129.18	DPPIV_N;Peptidase_S9;Peptidase_S15	Dipeptidyl peptidase IV;Prolyl oligopeptidase family;X-Pro dipeptidyl-peptidase
	gene-PDE_04644	PDE_04644	putative alpha-1,2 / alpha-1,6-mannosyltransferase	37.67	37.77	36.42	31.69	29.37	24.43	14.74	14.26	18.95	37.2867	28.4967	15.9833		GO:0006487;GO:0000136;GO:0005801;GO:0016021;GO:0000009;GO:0016757	BP:protein N-linked glycosylation;CC:alpha-1,6-mannosyltransferase complex;CC:cis-Golgi network;CC:integral component of membrane;MF:alpha-1,6-mannosyltransferase activity;MF:transferase activity, transferring glycosyl groups;	K05529	MNN9	map00513	Various types of N-glycan biosynthesis	ENOG410XRXN	S:Function unknown	EPS29694.1	putative alpha-1,2 / alpha-1,6-mannosyltransferase [Penicillium oxalicum 114-2]	sp|P53697|MNN9_CANAL;	Mannan polymerase complex subunit MNN9 OS=Candida albicans;	PF03452.14	Anp1	Anp1
	gene-PDE_06361	PDE_06361	putative galactosyl transferase	27.5	27.14	27.24	0.86	0.83	0.83	1	0.73	0.43	27.2933	0.84	0.72		GO:0016021;GO:0016757	CC:integral component of membrane;MF:transferase activity, transferring glycosyl groups;	K05531	MNN10	map00513	Various types of N-glycan biosynthesis	ENOG410XSJS	S:Function unknown	EPS31406.1	putative galactosyl transferase [Penicillium oxalicum 114-2]	sp|P50108|MNN10_YEAST;	Probable alpha-1,6-mannosyltransferase MNN10 OS=Saccharomyces cerevisiae;	PF05637.12	Glyco_transf_34	galactosyl transferase GMA12/MNN10 family
	gene-PDE_06710	PDE_06710	putative galactosyl transferase	36.96	37.81	36.24	21.69	21.29	19.2	12.42	10.94	15.44	37.0033	20.7267	12.9333		GO:0006807;GO:0016021;GO:0016810;GO:0016757	BP:nitrogen compound metabolic process;CC:integral component of membrane;MF:hydrolase activity, acting on carbon-nitroge;MF:transferase activity, transferring glycosyl groups;	K05532	MNN11	map00513	Various types of N-glycan biosynthesis	ENOG410XSJS	S:Function unknown	EPS31753.1	putative galactosyl transferase [Penicillium oxalicum 114-2]	sp|O13640|YGWH_SCHPO;	Uncharacterized alpha-1,2-galactosyltransferase C8D2.17 OS=Schizosaccharomyces pombe;	PF05637.12	Glyco_transf_34	galactosyl transferase GMA12/MNN10 family
	gene-PDE_06812	PDE_06812	hypothetical protein	35.83	36.19	32.37	28.12	32.04	26.91	48.53	45.87	44.48	34.7967	29.0233	46.2933		GO:0051603;GO:0006915;GO:0005802;GO:0005794;GO:0016021;GO:0004185	BP:proteolysis involved in cellular protein catabolic process;BP:apoptotic process;CC:trans-Golgi network;CC:Golgi apparatus;CC:integral component of membrane;MF:serine-type carboxypeptidase activity;	K01288	KEX1	------	------	COG2939	S:Function unknown	EPS31854.1	hypothetical protein PDE_06812 [Penicillium oxalicum 114-2]	sp|B0XQ16|KEX1_ASPFC;	Pheromone-processing carboxypeptidase kex1 OS=Neosartorya fumigata;	PF00450.22	Peptidase_S10	Serine carboxypeptidase
	gene-PDE_07299	PDE_07299	putative alpha-1,2-mannosyltransferase	89.63	82.71	88.3	90.96	101.65	101.76	49.55	55.57	65.27	86.88	98.1233	56.7967		GO:0006486;GO:0016021;GO:0016020;GO:0000030	BP:protein glycosylation;CC:integral component of membrane;CC:membrane;MF:mannosyltransferase activity;	K10967	KTR1_3	map00514	Other types of O-glycan biosynthesis	COG5020	G:Carbohydrate transport and metabolism	EPS32339.1	putative alpha-1,2-mannosyltransferase [Penicillium oxalicum 114-2]	sp|P46592|MNT2_CANAL;	Glycolipid 2-alpha-mannosyltransferase 2 OS=Candida albicans;	PF01793.16	Glyco_transf_15	Glycolipid 2-alpha-mannosyltransferase
	gene-PDE_07720	PDE_07720	putative alpha-1,2 / alpha-1,6-mannosyltransferase	68.74	69.93	63.94	35.1	32.53	23.44	26.36	32.56	26.47	67.5367	30.3567	28.4633		GO:0016021;GO:0016740;GO:0016757	CC:integral component of membrane;MF:transferase activity;MF:transferase activity, transferring glycosyl groups;	K05533	ANP1	map00513	Various types of N-glycan biosynthesis	ENOG410XY7M	S:Function unknown	EPS32760.1	putative alpha-1,2 / alpha-1,6-mannosyltransferase [Penicillium oxalicum 114-2]	sp|P32629|ANP1_YEAST;	Mannan polymerase II complex ANP1 subunit OS=Saccharomyces cerevisiae;	PF03452.14	Anp1	Anp1
	gene-PDE_08357	PDE_08357	hypothetical protein	34.98	33.83	33.62	33.04	33.88	28.8	30.7	29.75	29.26	34.1433	31.9067	29.9033		GO:0016021;GO:0004252	CC:integral component of membrane;MF:serine-type endopeptidase activity;	K01341	KEX2	------	------	COG1404	O:Posttranslational modification, protein turnover, chaperones	EPS33395.1	hypothetical protein PDE_08357 [Penicillium oxalicum 114-2]	sp|O13359|KEX2_CANAW;	Kexin OS=Candida albicans;	PF00082.22;PF01483.20	Peptidase_S8;P_proprotein	Subtilase family;Proprotein convertase P-domain
	gene-PDE_09812	PDE_09812	putative alpha-1,6-mannosyltransferase	28.34	27.94	28.72	26.3	29.17	22.6	21.16	21.46	22.69	28.3333	26.0233	21.77		GO:0000009	MF:alpha-1,6-mannosyltransferase activity;	K05528	OCH1	map00513	Various types of N-glycan biosynthesis	COG3774	H:Coenzyme transport and metabolism	EPS34848.1	putative alpha-1,6-mannosyltransferase [Penicillium oxalicum 114-2]	sp|Q5A4E3|OCH1_CANAL;	Initiation-specific alpha-1,6-mannosyltransferase OS=Candida albicans;	PF04488.15	Gly_transf_sug	Glycosyltransferase sugar-binding region containing DXD motif
